# Supplementary material for: Dynamics of chromatin accessibility and gene regulation by MADS-domain transcription factors in flower development
Source: Genome Biol. 2014 Mar 3;15(3):R41. doi: 10.1186/gb-2014-15-3-r41 (PMC4054849; doi:10.1186/gb-2014-15-3-r41)
Supplement: Additional file 1: Table S1 — ChIP-seq peak calling for AP1 and SEP3 ChIP-seq at different time points. The table shows peaks with FDR <0.001 and nearby genes for each dataset. Nearby genes are genes with the compared peaks 3 kb upstream of the start of the gene and 1 kb downstream of the end of the gene. In the overview table (sheet: overview) are summarized the total number of peaks for each dataset and the number of peaks nearby a gene for FDR <0.001. [file gb-2014-15-3-r41-S1.xlsx]

## Sheet: overview
ChIP-seq data overview
	ChIP-SEQ FDR<0.001
		peaks		peaks in region 3kb up 1kb down a gene		Target genes
		AP1	SEP3	AP1	SEP3	AP1	SEP3
	2 days after induction	498	1776	416	1521	527	1956
	4 days after induction	956	6843	814	6290	1045	7520
	8 days after induction	1075	7815	909	7143	1145	8263

## Sheet: AP1_2days
peak name	Chr	peak start	peak end	peak summit	-log10(pvalue)	fold_enrichment	-log10(qvalue)	gene 1	gene 2	gene 3	gene 4
Chr1_54958	1	54826	55117	54958	16.03	5.06	12.13	AT1G01110	AT1G01115
Chr1_365525	1	365483	365662	365525	14.47	4.38	10.68	AT1G02060	AT1G02065
Chr1_772550	1	772429	772651	772550	12.99	4.3	9.31	AT1G03180	AT1G03190
Chr1_1134623	1	1134374	1134632	1134623	11.77	3.93	8.18	AT1G04250
Chr1_1173360	1	1173315	1173384	1173360	8.23	3.61	4.95	AT1G04370
Chr1_1236581	1	1236419	1236644	1236581	14.2	4.43	10.43	AT1G04530	AT1G04540
Chr1_1469279	1	1469080	1469453	1469279	34.89	7.74	29.76	AT1G05100
Chr1_1714002	1	1713969	1714122	1714002	11.6	3.84	8.03	AT1G05700	AT1G05710
Chr1_2176371	1	2176272	2176485	2176371	11.81	4.11	8.22	AT1G07090	AT1G07100
Chr1_2530446	1	2530399	2530500	2530446	13.35	4.85	9.65	AT1G08100
Chr1_2928119	1	2928094	2928159	2928119	12.09	3.41	8.48	AT1G09060	AT1G09070
Chr1_2928388	1	2928208	2928494	2928388	6.51	2.22	3.42	AT1G09060	AT1G09070	AT1G09080
Chr1_3101336	1	3101213	3101513	3101336	12.79	3.91	9.12	AT1G09570	AT1G09575
Chr1_4231537	1	4231373	4231593	4231537	9.24	3.12	5.87	AT1G12420	AT1G12423
Chr1_4542009	1	4541932	4542026	4542009	6.41	3.07	3.34	AT1G13260	AT1G13270
Chr1_4600126	1	4600035	4600168	4600126	9.27	3.48	5.89	AT1G13410
Chr1_4600732	1	4600317	4600947	4600732	20.41	4.16	16.23	AT1G13410
Chr1_4654841	1	4654654	4655047	4654841	28.13	7.17	23.49	NA
Chr1_4706390	1	4706362	4706510	4706390	9.18	3.77	5.81	AT1G13710
Chr1_4708597	1	4708394	4708644	4708597	18.83	5.05	14.75	AT1G13720	AT1G13730
Chr1_4904094	1	4903958	4904280	4904094	15.56	4.35	11.69	NA
Chr1_5086173	1	5086063	5086195	5086173	7.73	3.24	4.5	AT1G14760	AT1G14770
Chr1_6174695	1	6174607	6174718	6174695	8.99	3.71	5.64	AT1G17940	AT1G17950
Chr1_6361347	1	6361323	6361392	6361347	7.76	2.77	4.53	AT1G18470	AT1G18480	AT1G18485
Chr1_6464600	1	6464494	6464615	6464600	12.01	3.35	8.41	AT1G18735	AT1G18740	AT1G18745	AT1G18750
Chr1_6464812	1	6464786	6464949	6464812	7.32	2.52	4.14	AT1G18740	AT1G18745	AT1G18750
Chr1_6465036	1	6465004	6465147	6465036	10.55	3.16	7.06	AT1G18740	AT1G18745	AT1G18750
Chr1_6579440	1	6579281	6579495	6579440	13.97	4.67	10.22	AT1G19050
Chr1_6844923	1	6844871	6845119	6844923	14.47	4.38	10.68	AT1G19800
Chr1_7461992	1	7461893	7462016	7461992	9.47	3.7	6.07	AT1G21320
Chr1_7765888	1	7765721	7765993	7765888	17.83	4.83	13.81	AT1G22040
Chr1_8178182	1	8178059	8178205	8178182	7.03	2.93	3.87	AT1G23070	AT1G23074
Chr1_8193694	1	8193584	8193775	8193694	8.71	3	5.38	AT1G23100
Chr1_8298400	1	8298398	8298538	8298400	6.12	2.73	3.08	AT1G23360	AT1G23380
Chr1_8305355	1	8305300	8305507	8305355	14.1	4.81	10.33	AT1G23380
Chr1_8595124	1	8594952	8595328	8595124	19.41	5.43	15.29	AT1G24260
Chr1_8595691	1	8595668	8595833	8595691	9.7	3.78	6.29	AT1G24260
Chr1_8598861	1	8598450	8599074	8598861	39.38	7.95	33.94	AT1G24260	AT1G24265
Chr1_8717879	1	8717784	8717920	8717879	11.56	3.99	7.99	AT1G24590	AT1G24600
Chr1_8727075	1	8727024	8727243	8727075	6.98	3.11	3.83	AT1G24620	AT1G24625
Chr1_8839888	1	8839711	8839997	8839888	12.02	4.38	8.42	AT1G25220	AT1G25230
Chr1_8852879	1	8852789	8852995	8852879	12.43	4.01	8.79	NA
Chr1_8924255	1	8924242	8924316	8924255	12	4.77	8.4	AT1G25425
Chr1_8983957	1	8983760	8984193	8983957	22.11	5.22	17.82	AT1G25560
Chr1_9264465	1	9264246	9264703	9264465	30.27	6.63	25.51	AT1G26771	AT1G26773
Chr1_9267256	1	9267000	9267449	9267256	35.97	7.95	30.75	NA
Chr1_9270067	1	9269908	9270139	9270067	15.14	4.63	11.3	AT1G26780
Chr1_9950157	1	9950123	9950187	9950157	10.71	3.89	7.21	AT1G28350	AT1G28360
Chr1_9950842	1	9950676	9951048	9950842	22.02	5.83	17.74	AT1G28360
Chr1_9990668	1	9990414	9990931	9990668	39.65	7.93	34.18	NA
Chr1_10000502	1	10000365	10000755	10000502	21.11	6.55	16.89	AT1G28440
Chr1_10228834	1	10228667	10228981	10228834	15.17	4.53	11.33	AT1G29270
Chr1_10520445	1	10520343	10520578	10520445	16.11	5.09	12.2	AT1G30016
Chr1_10521200	1	10521086	10521203	10521200	8.1	3.13	4.83	AT1G30016
Chr1_10564659	1	10564599	10564824	10564659	19.21	6.07	15.11	NA
Chr1_10566156	1	10566011	10566368	10566156	23.61	6.5	19.23	NA
Chr1_10679148	1	10679060	10679259	10679148	12.22	4.61	8.6	AT1G30320
Chr1_10693179	1	10693130	10693251	10693179	14.4	4.75	10.62	AT1G30330
Chr1_10795162	1	10795040	10795197	10795162	15.26	4.67	11.41	AT1G30490
Chr1_10802154	1	10802016	10802234	10802154	14.66	4.01	10.85	AT1G30490
Chr1_11033860	1	11033785	11034050	11033860	10.34	3.19	6.87	AT1G30950
Chr1_11061554	1	11061493	11061615	11061554	11	3.98	7.48	NA
Chr1_11067841	1	11067674	11067941	11067841	12.13	3.65	8.52	NA
Chr1_14172327	1	14172294	14172498	14172327	12.82	4.66	9.15	AT1G37140
Chr1_17424632	1	17424591	17424748	17424632	7.54	3.33	4.33	AT1G47490
Chr1_17862691	1	17862606	17862784	17862691	16.77	5.48	12.82	AT1G48330
Chr1_18208534	1	18208435	18208585	18208534	12.33	4.05	8.7	AT1G49230
Chr1_18681055	1	18680963	18681166	18681055	17.85	4.92	13.82	AT1G50420	AT1G50430
Chr1_19105529	1	19105500	19105599	19105529	10.35	4.09	6.88	AT1G51510	AT1G51520
Chr1_19105743	1	19105730	19105793	19105743	10.35	4	6.88	AT1G51510	AT1G51520
Chr1_19580939	1	19580893	19580983	19580939	12.74	4.56	9.08	AT1G52565
Chr1_19805205	1	19805176	19805246	19805205	11.99	4.22	8.39	AT1G53160
Chr1_19828734	1	19828609	19828740	19828734	8.07	3.47	4.81	AT1G53180
Chr1_20563798	1	20563748	20563827	20563798	7.37	3.56	4.18	AT1G55110	AT1G55120
Chr1_20566175	1	20565909	20566231	20566175	18.39	5.43	14.33	AT1G55120
Chr1_20762993	1	20762920	20763119	20762993	8.76	2.93	5.42	AT1G55580
Chr1_20956101	1	20956051	20956131	20956101	10.56	4.17	7.07	AT1G56030
Chr1_20956701	1	20956197	20956890	20956701	33.05	7.69	28.1	AT1G56030
Chr1_21232347	1	21232207	21232461	21232347	22.34	5.92	18.04	NA
Chr1_22936853	1	22936826	22936953	22936853	10.84	4.57	7.33	AT1G62045	AT1G62050
Chr1_23075674	1	23075629	23075799	23075674	15.51	5.05	11.64	NA
Chr1_24034299	1	24034187	24034452	24034299	15.31	4.04	11.46	AT1G64670	AT1G64680
Chr1_24335391	1	24335335	24335401	24335391	9.15	3.56	5.79	NA
Chr1_24621039	1	24621007	24621157	24621039	10.71	4.12	7.21	AT1G66140
Chr1_24732559	1	24732446	24732619	24732559	12.41	4.75	8.78	AT1G66330	AT1G66340
Chr1_24744174	1	24744157	24744265	24744174	9.36	3.66	5.97	NA
Chr1_24757219	1	24757166	24757244	24757219	10.19	4.24	6.73	AT1G66380
Chr1_25022460	1	25022423	25022517	25022460	10.09	4.05	6.64	AT1G67040
Chr1_25226385	1	25226310	25226542	25226385	8.13	3.03	4.86	NA
Chr1_25537331	1	25537173	25537373	25537331	12.68	4.25	9.02	NA
Chr1_25666824	1	25666788	25666852	25666824	7.94	3.46	4.69	NA
Chr1_25699755	1	25699698	25699910	25699755	17.77	6.04	13.75	AT1G68500
Chr1_25949922	1	25949811	25950037	25949922	12.85	4.21	9.18	AT1G69020	AT1G69030
Chr1_25951653	1	25951550	25951719	25951653	9.27	3.48	5.89	AT1G69030
Chr1_25954010	1	25953957	25954070	25954010	11.91	4.34	8.32	NA
Chr1_25986222	1	25986119	25986384	25986222	7.05	2.41	3.89	AT1G69120
Chr1_25986759	1	25986517	25986974	25986759	13.52	2.89	9.8	AT1G69120	AT1G69130
Chr1_25987970	1	25987672	25988165	25987970	21.71	3.88	17.45	AT1G69120	AT1G69130
Chr1_25988911	1	25988769	25989065	25988911	29.22	4.75	24.52	AT1G69120	AT1G69130
Chr1_26011801	1	26011722	26011815	26011801	7.87	3.44	4.63	AT1G69180
Chr1_26059460	1	26059433	26059558	26059460	10.56	3.73	7.07	AT1G69310	AT1G69320
Chr1_26099743	1	26099687	26099787	26099743	12.36	4.11	8.73	AT1G69430
Chr1_26211229	1	26211170	26211254	26211229	8.82	3.78	5.48	NA
Chr1_26242606	1	26242572	26242655	26242606	9.77	4.2	6.35	AT1G69760
Chr1_26443979	1	26443904	26444113	26443979	14.97	4.78	11.14	NA
Chr1_26516976	1	26516734	26517215	26516976	35.39	7.42	30.23	AT1G70370
Chr1_26575451	1	26575354	26575490	26575451	9.81	3.4	6.38	AT1G70510
Chr1_27042791	1	27042680	27042907	27042791	10.89	4.35	7.38	NA
Chr1_27048321	1	27048240	27048380	27048321	19.15	6.72	15.05	NA
Chr1_27596061	1	27596051	27596372	27596061	7.76	2.77	4.53	AT1G73390	AT1G73400
Chr1_27713965	1	27713960	27714077	27713965	8.1	3.26	4.83	AT1G73687	AT1G73690
Chr1_27977131	1	27977058	27977153	27977131	8.1	3.33	4.83	AT1G74430	AT1G74440
Chr1_27977243	1	27977207	27977445	27977243	9.24	3.12	5.87	AT1G74430	AT1G74440
Chr1_28374135	1	28374084	28374154	28374135	7.22	3.5	4.04	AT1G75560	AT1G75570
Chr1_28378960	1	28378780	28379122	28378960	11.47	3.45	7.91	AT1G75580
Chr1_28467466	1	28467384	28467611	28467466	9.78	3.28	6.36	AT1G75820
Chr1_28676351	1	28676336	28676404	28676351	7.82	3.31	4.58	AT1G76420
Chr1_29216864	1	29216748	29216959	29216864	20.12	5.42	15.96	NA
Chr1_29365172	1	29365145	29365231	29365172	6.12	2.66	3.08	AT1G78080
Chr1_29365812	1	29365714	29365815	29365812	6.22	3.01	3.17	AT1G78080
Chr1_29449859	1	29449785	29449896	29449859	11.41	4.32	7.85	AT1G78260	AT1G78265	AT1G78270	AT1G78280
Chr1_29515788	1	29515696	29515866	29515788	11.8	4.24	8.21	AT1G78440
Chr1_29744416	1	29743846	29744590	29744416	10.9	3.4	7.39	AT1G79060	AT1G79070	AT1G79075
Chr1_29755772	1	29755660	29756040	29755772	16.95	4.55	12.99	AT1G79090
Chr1_29764330	1	29764221	29764730	29764330	14.1	4.59	10.33	AT1G79120
Chr1_29765129	1	29765027	29765225	29765129	10	3.83	6.55	AT1G79120
Chr1_29765657	1	29765569	29765896	29765657	9.88	3.56	6.44	AT1G79120
Chr2_261363	2	261356	261419	261363	7.09	3.5	3.93	NA
Chr2_383387	2	383341	383442	383387	12.68	4.25	9.02	AT2G01850
Chr2_432324	2	432258	432442	432324	8.79	3.77	5.45	AT2G01940
Chr2_435669	2	435541	435763	435669	13.1	4.16	9.41	AT2G01940
Chr2_436731	2	436515	436810	436731	7.76	2.83	4.53	NA
Chr2_468363	2	468292	468382	468363	8.68	3.41	5.36	AT2G01990
Chr2_519851	2	519765	519871	519851	8.1	3.26	4.83	AT2G02080
Chr2_1128538	2	1128479	1128591	1128538	12.97	4.89	9.29	AT2G03710
Chr2_1136763	2	1136631	1136817	1136763	16.57	5.01	12.63	AT2G03730
Chr2_1256569	2	1256555	1256658	1256569	8.23	3.71	4.95	AT2G03980
Chr2_8216203	2	8216129	8216204	8216203	6.12	2.73	3.08	NA
Chr2_8430495	2	8430403	8430565	8430495	12.04	4.13	8.43	AT2G19450	AT2G19460
Chr2_8880583	2	8880577	8880656	8880583	8.1	3.33	4.83	AT2G20610
Chr2_9037955	2	9037931	9038039	9037955	11	4.03	7.48	AT2G21060	AT2G21070
Chr2_9121577	2	9121451	9121582	9121577	8.66	3.27	5.34	AT2G21300
Chr2_9265220	2	9265029	9265285	9265220	10.99	3.42	7.47	AT2G21660	AT2G21680
Chr2_9265539	2	9265363	9265607	9265539	13.18	3.16	9.48	AT2G21660	AT2G21680
Chr2_9265724	2	9265663	9265811	9265724	16.12	3.83	12.21	AT2G21660	AT2G21680
Chr2_9265959	2	9265939	9266100	9265959	8.26	2.88	4.97	AT2G21660	AT2G21670	AT2G21680
Chr2_9522212	2	9522095	9522251	9522212	11.4	4.72	7.84	NA
Chr2_9523190	2	9522958	9523299	9523190	24.3	6.93	19.89	NA
Chr2_9577703	2	9577497	9577837	9577703	18.42	5.14	14.36	AT2G22530	AT2G22540
Chr2_9580180	2	9580159	9580229	9580180	9.4	3.95	6.01	AT2G22530	AT2G22540
Chr2_9642638	2	9642535	9642682	9642638	11.96	4.3	8.36	AT2G22680
Chr2_9642818	2	9642775	9642845	9642818	12.26	4.46	8.64	AT2G22680
Chr2_9866754	2	9866616	9866838	9866754	6.62	2.49	3.52	AT2G23170	AT2G23171
Chr2_10074017	2	10073912	10074136	10074017	6.81	2.67	3.69	AT2G23690
Chr2_11771617	2	11771459	11771809	11771617	22.76	6.23	18.43	AT2G27550
Chr2_11925644	2	11925465	11925752	11925644	11.47	3.45	7.91	AT2G27990	AT2G28000
Chr2_12002532	2	12002470	12002640	12002532	10.69	3.73	7.19	AT2G28150	AT2G28160
Chr2_12232805	2	12232714	12232928	12232805	14.72	4.64	10.91	NA
Chr2_12259554	2	12259504	12259685	12259554	6.97	3.16	3.83	AT2G28610
Chr2_12941183	2	12941125	12941344	12941183	13.78	4.31	10.04	AT2G30360	AT2G30370
Chr2_13276600	2	13276539	13276824	13276600	15.16	4.85	11.32	AT2G31160
Chr2_13280758	2	13280617	13280913	13280758	16.15	5.03	12.24	NA
Chr2_14328958	2	14328842	14328989	14328958	9.36	3.66	5.97	AT2G33860
Chr2_14331382	2	14331331	14331557	14331382	17.68	5.54	13.67	AT2G33860
Chr2_14332273	2	14332226	14332320	14332273	8.3	4.19	5.01	NA
Chr2_14339723	2	14339574	14340109	14339723	26.11	6.92	21.58	AT2G33870
Chr2_14340450	2	14340312	14340510	14340450	13.02	4.51	9.34	AT2G33870	AT2G33880
Chr2_14343663	2	14343568	14343816	14343663	13.15	4.01	9.46	AT2G33880
Chr2_14485997	2	14485936	14486111	14485997	16.33	4.79	12.4	AT2G34315	AT2G34320	AT2G34330
Chr2_14490784	2	14490757	14490840	14490784	10.1	3.74	6.65	AT2G34340	AT2G34350
Chr2_14588065	2	14588011	14588122	14588065	14.74	4.86	10.93	NA
Chr2_14593692	2	14593584	14593845	14593692	18.83	5.05	14.75	AT2G34650	AT2G34655
Chr2_14645078	2	14645047	14645122	14645078	10.77	3.83	7.27	AT2G34710
Chr2_14733557	2	14733518	14733601	14733557	15.48	4.62	11.62	AT2G34920	AT2G34925
Chr2_15008662	2	15008607	15008783	15008662	12.14	4.17	8.53	NA
Chr2_15103642	2	15103616	15103692	15103642	9.57	4.23	6.17	AT2G35950
Chr2_15272799	2	15272655	15272836	15272799	10.78	3.91	7.28	AT2G36400
Chr2_15275261	2	15275134	15275385	15275261	16.14	5.1	12.23	AT2G36400
Chr2_15347090	2	15347047	15347225	15347090	13.31	4.4	9.61	AT2G36590	AT2G36600	AT2G36610
Chr2_15624942	2	15624821	15625139	15624942	15.17	4.53	11.33	AT2G37200	AT2G37210
Chr2_15690409	2	15690223	15690682	15690409	30.83	6.94	26.04	NA
Chr2_15784451	2	15784247	15784666	15784451	26.29	6.98	21.74	AT2G37630
Chr2_15785910	2	15785784	15785951	15785910	8.47	3.8	5.17	AT2G37630
Chr2_15875982	2	15875859	15876039	15875982	13.65	4.37	9.92	AT2G37940
Chr2_16127731	2	16127680	16127875	16127731	9.81	3.47	6.38	AT2G38530	AT2G38540
Chr2_16381208	2	16381134	16381232	16381208	10.89	3.87	7.38	AT2G39230
Chr2_16554528	2	16554497	16554561	16554528	10.83	4.26	7.32	AT2G39705
Chr2_16641499	2	16641365	16641711	16641499	14.88	4.21	11.06	AT2G39860	AT2G39865	AT2G39870
Chr2_16701523	2	16701394	16701570	16701523	12.28	4.21	8.65	AT2G39990	AT2G40000	AT2G40004
Chr2_17213860	2	17213727	17213897	17213860	8.34	3.61	5.05	AT2G41290	AT2G41300
Chr2_17240986	2	17240941	17241156	17240986	15.99	5.21	12.09	AT2G41370
Chr2_17242905	2	17242853	17242953	17242905	8.1	3.7	4.83	AT2G41370
Chr2_17249123	2	17249072	17249170	17249123	14.16	4.97	10.39	AT2G41380
Chr2_17250323	2	17250185	17250383	17250323	13.88	5.05	10.13	AT2G41380
Chr2_17446416	2	17446262	17446590	17446416	19.57	5.12	15.45	AT2G41820
Chr2_17585230	2	17585160	17585458	17585230	18.28	5.1	14.23	AT2G42200
Chr2_17743149	2	17742804	17743336	17743149	29.4	6.55	24.68	NA
Chr2_17809869	2	17809714	17810071	17809869	17.34	4.83	13.35	AT2G42800
Chr2_17819880	2	17819817	17819949	17819880	11.75	4.09	8.17	AT2G42820	AT2G42830
Chr2_18493200	2	18493145	18493269	18493200	7.03	2.93	3.87	AT2G44830	AT2G44840
Chr2_18634689	2	18634650	18634718	18634689	7.31	3.37	4.13	NA
Chr2_18635631	2	18635522	18635863	18635631	22.36	6.1	18.06	NA
Chr2_18725484	2	18725429	18725651	18725484	16.89	5.18	12.93	AT2G45430
Chr2_18801925	2	18801673	18802239	18801925	7.53	3.18	4.33	AT2G45640	AT2G45650
Chr2_18809275	2	18809114	18809305	18809275	10.4	3.54	6.93	AT2G45660
Chr2_18811114	2	18810883	18811359	18811114	32.08	8.02	27.21	AT2G45660
Chr2_18811779	2	18811652	18811924	18811779	17.9	5.51	13.87	AT2G45660
Chr2_18813086	2	18812971	18813139	18813086	16.22	5.12	12.31	AT2G45660
Chr2_18813388	2	18813352	18813508	18813388	9.12	3.84	5.76	AT2G45660
Chr2_18874152	2	18874112	18874192	18874152	12.9	4.14	9.23	AT2G45850	AT2G45860	AT2G45870
Chr2_19053410	2	19053372	19053439	19053410	8.75	3.91	5.42	AT2G46420
Chr2_19104302	2	19104237	19104308	19104302	8.14	3.5	4.87	AT2G46530
Chr2_19198286	2	19198227	19198377	19198286	14.5	4.57	10.71	AT2G46720
Chr2_19262836	2	19262595	19262967	19262836	15.49	4.55	11.63	AT2G46870
Chr3_374317	3	374230	374349	374317	8.68	3.41	5.36	AT3G02110	AT3G02120
Chr3_376566	3	376381	376693	376566	19.58	5.65	15.45	AT3G02110	AT3G02120	AT3G02125
Chr3_387413	3	387372	387444	387413	7.25	3.12	4.07	AT3G02140
Chr3_648876	3	648792	648921	648876	8.1	3.26	4.83	AT3G02910
Chr3_1216897	3	1216517	1217130	1216897	35.63	7.3	30.44	AT3G04510	AT3G04520
Chr3_1315668	3	1315496	1315728	1315668	15.93	4.67	12.04	AT3G04780	AT3G04790	AT3G04800	AT3G04810
Chr3_1452849	3	1452811	1452981	1452849	14.54	4.86	10.75	AT3G05160
Chr3_1644354	3	1644342	1644440	1644354	8.26	3.28	4.97	AT3G05640
Chr3_2290686	3	2290546	2290862	2290686	14.66	4.07	10.85	AT3G07195	AT3G07200
Chr3_3098220	3	3098136	3098283	3098220	11.59	3.77	8.02	AT3G10040	AT3G10050
Chr3_4122017	3	4121885	4122183	4122017	17.49	5.23	13.49	AT3G12920
Chr3_4123868	3	4123647	4123987	4123868	12.68	4.34	9.02	AT3G12920
Chr3_4161673	3	4161580	4161690	4161673	7.46	3.06	4.27	AT3G13000
Chr3_4606060	3	4605807	4606473	4606060	50.16	9.93	42.38	AT3G13950	AT3G13960
Chr3_4606897	3	4606664	4607149	4606897	39.63	8.63	34.16	AT3G13960
Chr3_4607931	3	4607708	4608102	4607931	20.32	5.72	16.15	AT3G13960
Chr3_4608282	3	4608203	4608302	4608282	11.98	4.3	8.38	AT3G13960
Chr3_4608433	3	4608366	4608572	4608433	11.99	4.31	8.39	AT3G13960
Chr3_5121795	3	5121692	5121845	5121795	12.13	3.65	8.52	AT3G15200	AT3G15210
Chr3_5236853	3	5236728	5236889	5236853	11.93	4.34	8.34	AT3G15500
Chr3_5920326	3	5920223	5920432	5920326	21.33	4.98	17.09	AT3G17330	AT3G17340
Chr3_5954515	3	5954508	5954586	5954515	8.66	3.27	5.34	AT3G17390	AT3G17400	AT3G17410
Chr3_6158088	3	6157944	6158235	6158088	9.01	3.63	5.66	AT3G17998	AT3G18000
Chr3_6246489	3	6246418	6246503	6246489	7.61	2.91	4.39	AT3G18217	AT3G18220
Chr3_6380848	3	6380667	6380976	6380848	17.66	4.62	13.65	AT3G18550
Chr3_6383388	3	6383297	6383467	6383388	11.13	3.78	7.59	AT3G18550
Chr3_8325806	3	8325606	8325924	8325806	20.24	5.95	16.07	AT3G23290
Chr3_9343732	3	9343690	9343933	9343732	9.23	3.34	5.86	AT3G25660	AT3G25670
Chr3_9487228	3	9487196	9487309	9487228	12.68	4.34	9.02	AT3G25905	AT3G25910
Chr3_9549563	3	9549467	9549709	9549563	12.43	4.08	8.79	AT3G26120	AT3G26125
Chr3_9812901	3	9812665	9813218	9812901	46.05	9.77	39.92	AT3G26700	AT3G26710
Chr3_9969445	3	9969445	9969570	9969445	6.23	2.61	3.18	AT3G27025	AT3G27027
Chr3_10242659	3	10242615	10242709	10242659	7.75	3.25	4.52	AT3G27660	AT3G27670
Chr3_10867112	3	10867012	10867320	10867112	22.73	6.31	18.4	NA
Chr3_11792715	3	11792664	11792818	11792715	11.29	3.49	7.74	NA
Chr3_11798714	3	11798670	11798749	11798714	9.84	3.14	6.41	NA
Chr3_17179062	3	17178974	17179064	17179062	6.35	2.57	3.29	AT3G46620
Chr3_17179278	3	17179149	17179381	17179278	9.81	3.08	6.38	AT3G46620
Chr3_17547072	3	17546992	17547143	17547072	8.19	2.95	4.91	AT3G47610
Chr3_18038360	3	18038233	18038505	18038360	14.33	4.47	10.55	AT3G48690	AT3G48700	AT3G48710
Chr3_18564783	3	18564705	18564821	18564783	17.23	5.06	13.25	AT3G50070
Chr3_18706951	3	18706934	18707043	18706951	8.72	3.57	5.39	AT3G50400	AT3G50410
Chr3_18960712	3	18960661	18960738	18960712	6.1	3.08	3.06	NA
Chr3_19163099	3	19163016	19163314	19163099	14.84	4.9	11.02	AT3G51650	AT3G51660
Chr3_19168343	3	19168092	19168507	19168343	21.84	5.77	17.57	AT3G51670
Chr3_19570112	3	19570027	19570121	19570112	7.51	3.44	4.31	AT3G52800	AT3G52810
Chr3_19570217	3	19570212	19570287	19570217	8.74	3.58	5.41	AT3G52800	AT3G52810
Chr3_19620513	3	19620441	19620563	19620513	7.92	3.5	4.68	AT3G52910
Chr3_20069380	3	20069211	20069674	20069380	27.18	6.6	22.59	AT3G54210	AT3G54220
Chr3_20121228	3	20121120	20121396	20121228	15.77	4.07	11.89	AT3G54340	AT3G54350
Chr3_20379036	3	20378871	20379286	20379036	23.27	6.9	18.92	AT3G54990	AT3G55000
Chr3_20583775	3	20583550	20583863	20583775	13.62	4.64	9.9	NA
Chr3_20585867	3	20585727	20586020	20585867	21.84	5.77	17.57	AT3G55512
Chr3_20606612	3	20606571	20606666	20606612	10.65	3.92	7.15	AT3G55560	AT3G55566
Chr3_20739453	3	20739244	20739707	20739453	16.25	4.48	12.33	AT3G55880	AT3G55890
Chr3_20777403	3	20777363	20777477	20777403	10.66	3.39	7.16	AT3G55980	AT3G55990
Chr3_20777655	3	20777570	20777828	20777655	10.29	3.3	6.83	AT3G55980	AT3G55990
Chr3_20777970	3	20777936	20778134	20777970	7.86	2.72	4.62	AT3G55980	AT3G55990
Chr3_20778243	3	20778205	20778276	20778243	7.76	2.83	4.53	AT3G55980	AT3G55990
Chr3_21141623	3	21141577	21141792	21141623	10.5	3.71	7.02	NA
Chr3_21144866	3	21144703	21145139	21144866	23.25	6.29	18.9	AT3G57130
Chr3_21146201	3	21146111	21146238	21146201	8.66	3.2	5.34	AT3G57130
Chr3_21233603	3	21233547	21233729	21233603	16.58	5.01	12.64	AT3G57390
Chr3_21309730	3	21309672	21309746	21309730	7.84	3.31	4.6	AT3G57550	AT3G57570
Chr3_21371909	3	21371859	21372147	21371909	18.27	5.55	14.22	AT3G57670
Chr3_21375058	3	21375027	21375146	21375058	10.35	4.15	6.88	NA
Chr3_21732149	3	21732035	21732249	21732149	12.34	3.98	8.71	AT3G58760	AT3G58770
Chr3_22323980	3	22323794	22324065	22323980	15.56	4.76	11.69	AT3G60390
Chr3_22328209	3	22328073	22328339	22328209	12.07	4.06	8.46	AT3G60400
Chr3_22634271	3	22634115	22634401	22634271	15.75	4.57	11.87	AT3G61150	AT3G61160
Chr3_22670344	3	22670197	22670609	22670344	22.65	6.38	18.34	AT3G61240	AT3G61250
Chr3_22670939	3	22670881	22671031	22670939	9.62	4.03	6.21	AT3G61250
Chr3_22921452	3	22921435	22921593	22921452	9.67	4.1	6.26	AT3G61897	AT3G61898
Chr3_23291758	3	23291641	23291811	23291758	11.83	4.31	8.24	AT3G63010	AT3G63020
Chr3_23423890	3	23423866	23423974	23423890	8.67	3.4	5.35	AT3G63440	AT3G63445
Chr3_23458988	3	23458581	23459149	23458988	22.29	6.16	17.99	AT3G63530	AT3G63540
Chr4_87959	4	87931	87995	87959	8.36	3.41	5.07	AT4G00210	AT4G00220
Chr4_725218	4	725182	725383	725218	10.35	4.2	6.88	NA
Chr4_915089	4	915066	915139	915089	8.83	3.65	5.49	AT4G02075
Chr4_1415640	4	1415545	1415751	1415640	12.62	3.98	8.97	AT4G03205	AT4G03210	AT4G03220
Chr4_1500233	4	1500181	1500347	1500233	8.01	3.11	4.76	AT4G03400	AT4G03405	AT4G03410
Chr4_2333655	4	2333523	2333877	2333655	22.75	7.17	18.42	AT4G04630
Chr4_2719619	4	2719604	2719680	2719619	9.85	3.06	6.42	AT4G05320	AT4G05330
Chr4_3966565	4	3966546	3966609	3966565	12.68	5.81	9.02	NA
Chr4_4356962	4	4356911	4356984	4356962	10.2	6.57	6.74	NA
Chr4_5155593	4	5155495	5155787	5155593	15.56	4.76	11.69	NA
Chr4_5157507	4	5157413	5157653	5157507	11.4	4.03	7.84	NA
Chr4_5158748	4	5158723	5158873	5158748	10.57	3.77	7.08	AT4G08160
Chr4_5739079	4	5738986	5739131	5739079	12.5	4.78	8.86	AT4G08949	AT4G08950
Chr4_5740930	4	5740779	5741043	5740930	7.86	2.72	4.62	AT4G08949	AT4G08950
Chr4_5848019	4	5848001	5848093	5848019	10.52	4.37	7.03	AT4G09180
Chr4_7868866	4	7868741	7869183	7868866	18.6	4.76	14.53	AT4G13530	AT4G13540
Chr4_8444132	4	8444104	8444171	8444132	10.79	4.1	7.29	NA
Chr4_8445068	4	8444975	8445115	8445068	8.12	3.53	4.85	NA
Chr4_8454043	4	8454013	8454135	8454043	10.35	4.2	6.88	AT4G14740
Chr4_9849438	4	9849292	9849480	9849438	11.62	4.39	8.04	AT4G17695
Chr4_10381716	4	10381680	10381790	10381716	10.89	4.28	7.38	AT4G18960
Chr4_10386573	4	10386444	10386669	10386573	19.99	5.61	15.84	AT4G18960
Chr4_11525877	4	11525724	11525912	11525877	6.23	2.61	3.18	AT4G21690
Chr4_11604627	4	11604585	11604663	11604627	10.35	3.66	6.88	AT4G21870	AT4G21880
Chr4_11638887	4	11638842	11638975	11638887	15.34	4.9	11.48	AT4G21920	AT4G21926	AT4G21930	AT4G21940
Chr4_11865480	4	11865454	11865521	11865480	7.48	3.34	4.28	AT4G22540
Chr4_11876267	4	11876156	11876305	11876267	13.1	4.59	9.41	NA
Chr4_11995911	4	11995708	11996015	11995911	12.48	4.02	8.84	AT4G22840	AT4G22850	AT4G22860
Chr4_12084136	4	12084042	12084788	12084136	21.51	5.39	17.26	AT4G23050
Chr4_12687050	4	12686943	12687502	12687050	17.74	4.54	13.72	AT4G24560	AT4G24565	AT4G24570	AT4G24580
Chr4_13015420	4	13015315	13015424	13015420	6.52	2.86	3.43	AT4G25450	AT4G25470
Chr4_13016392	4	13016237	13016420	13016392	9.63	4.09	6.22	AT4G25450	AT4G25470
Chr4_13017918	4	13017792	13017921	13017918	8.14	3.5	4.87	AT4G25470	AT4G25480
Chr4_13018475	4	13018425	13018497	13018475	8.1	3.33	4.83	AT4G25470	AT4G25480
Chr4_13021270	4	13021172	13021373	13021270	10.39	4.21	6.92	AT4G25480	AT4G25490
Chr4_14118369	4	14118195	14118410	14118369	15.91	4.61	12.02	AT4G28560	AT4G28564	AT4G28570
Chr4_14196785	4	14196725	14196952	14196785	10.34	3.19	6.87	AT4G28730
Chr4_14372870	4	14372732	14373240	14372870	25.39	6.79	20.9	NA
Chr4_14374325	4	14374282	14374482	14374325	10.5	3.71	7.02	NA
Chr4_14546028	4	14545917	14546044	14546028	8.1	3.26	4.83	AT4G29700	AT4G29710
Chr4_14581154	4	14581024	14581203	14581154	6.48	2.53	3.4	AT4G29780	AT4G29790
Chr4_14902746	4	14902711	14902815	14902746	9.16	3.42	5.8	AT4G30490	AT4G30500
Chr4_14999289	4	14999265	14999332	14999289	8.08	3.22	4.82	AT4G30790	AT4G30800
Chr4_15324997	4	15324966	15325059	15324997	8.19	3.36	4.91	AT4G31615	AT4G31620	AT4G31630
Chr4_15488256	4	15488185	15488291	15488256	10.82	3.62	7.31	AT4G32020	AT4G32030
Chr4_15488486	4	15488391	15488831	15488486	15.96	4.3	12.07	AT4G32020	AT4G32030
Chr4_15489501	4	15489496	15489582	15489501	7.6	3.08	4.39	AT4G32020	AT4G32030
Chr4_15489768	4	15489723	15489856	15489768	9.23	3.34	5.86	AT4G32020	AT4G32030
Chr4_15817364	4	15817248	15817534	15817364	15.48	4.68	11.62	AT4G32800
Chr4_15819064	4	15819053	15819170	15819064	8.1	3.52	4.83	AT4G32800
Chr4_15918217	4	15918105	15918425	15918217	35.27	7.13	30.12	AT4G32980	AT4G32990
Chr4_16596450	4	16596343	16596512	16596450	7.55	3.33	4.34	AT4G34800	AT4G34810
Chr4_17001970	4	17001680	17002338	17001970	39.8	8.45	34.3	AT4G35900
Chr4_17002636	4	17002490	17002828	17002636	21.93	5.5	17.65	AT4G35900
Chr4_17006758	4	17005831	17007142	17006758	25.13	4.61	20.67	AT4G35900	AT4G35905
Chr4_17136388	4	17136357	17136523	17136388	7.18	2.78	4.01	AT4G36220
Chr4_17150985	4	17150777	17151055	17150985	12.65	3.62	9	AT4G36240	AT4G36250
Chr4_17372159	4	17371940	17372394	17372159	15.04	4.6	11.21	AT4G36870
Chr4_17372852	4	17372798	17372905	17372852	11.48	4.01	7.91	AT4G36870
Chr4_17395806	4	17395535	17396081	17395806	41.95	8.76	36.29	AT4G36910
Chr4_17397502	4	17397389	17397565	17397502	10.2	4.09	6.74	NA
Chr4_17397959	4	17397710	17398098	17397959	25.5	7.36	21.01	AT4G36920
Chr4_17398967	4	17398797	17399104	17398967	16.25	4.48	12.33	AT4G36920
Chr4_17405072	4	17405046	17405189	17405072	7.37	3.77	4.18	AT4G36925
Chr4_17408455	4	17408228	17408708	17408455	28.13	7.27	23.49	NA
Chr4_17408931	4	17408796	17409058	17408931	21.88	6.31	17.61	NA
Chr4_17409474	4	17409366	17409520	17409474	9.81	3.4	6.38	NA
Chr4_17432042	4	17431901	17432148	17432042	23.08	5.82	18.74	AT4G36970
Chr4_17541076	4	17541018	17541103	17541076	7.68	2.84	4.46	AT4G37260	AT4G37270
Chr4_17585334	4	17585202	17585414	17585334	17.6	5.51	13.6	AT4G37400
Chr4_17690005	4	17689974	17690042	17690005	8.1	3.13	4.83	AT4G37650
Chr4_17690257	4	17690198	17690283	17690257	7.52	3.32	4.32	AT4G37650
Chr4_17730801	4	17730490	17731031	17730801	34.2	8.16	29.13	NA
Chr4_17780897	4	17780766	17780952	17780897	10.09	4.05	6.64	AT4G37810
Chr4_17782612	4	17782406	17782952	17782612	26.79	6.94	22.22	AT4G37810	AT4G37820
Chr4_17783524	4	17783489	17783566	17783524	9.12	3.84	5.76	AT4G37820
Chr4_18207147	4	18207105	18207192	18207147	7.88	3.57	4.64	AT4G39070	AT4G39080
Chr5_75331	5	75318	75412	75331	7.54	3.33	4.33	AT5G01190	AT5G01200
Chr5_566594	5	566514	566725	566594	11.62	3.74	8.04	AT5G02530	AT5G02540
Chr5_675926	5	675853	676081	675926	12.05	3.97	8.44	AT5G02900	AT5G02910
Chr5_742527	5	742466	742548	742527	9.95	4.05	6.51	AT5G03140
Chr5_1003594	5	1003525	1003668	1003594	11.16	3.95	7.62	AT5G03780	AT5G03790
Chr5_1022992	5	1022910	1023032	1022992	10.22	3.74	6.76	AT5G03837
Chr5_1279607	5	1279569	1279721	1279607	10.37	3.83	6.9	AT5G04480	AT5G04490
Chr5_1395592	5	1395468	1395783	1395592	18.81	5.25	14.73	NA
Chr5_1711537	5	1711476	1711715	1711537	16.6	4.68	12.66	NA
Chr5_1751448	5	1750811	1751561	1751448	25.53	5.97	21.04	AT5G05820
Chr5_1826909	5	1826885	1826962	1826909	10.06	3.61	6.61	AT5G06060
Chr5_1891382	5	1891350	1891425	1891382	11.08	3.88	7.55	NA
Chr5_1891577	5	1891482	1891801	1891577	21.51	5.6	17.26	NA
Chr5_1894223	5	1894202	1894367	1894223	7.28	3.53	4.1	AT5G06250
Chr5_1951137	5	1951095	1951186	1951137	8.88	3.47	5.54	AT5G06370	AT5G06380	AT5G06390
Chr5_2099797	5	2099792	2099905	2099797	7.52	3.44	4.32	AT5G06780	AT5G06790
Chr5_2233537	5	2233495	2233652	2233537	11.33	3.84	7.77	AT5G07180
Chr5_2234749	5	2234649	2234796	2234749	10.32	3.81	6.85	AT5G07180	AT5G07190
Chr5_2234931	5	2234856	2235022	2234931	9.3	3.64	5.92	AT5G07180	AT5G07190
Chr5_2399297	5	2399263	2399408	2399297	9.42	3.53	6.03	AT5G07571	AT5G07580
Chr5_2839293	5	2839168	2839336	2839293	10.39	3.67	6.92	AT5G08710	AT5G08712	AT5G08717
Chr5_2840402	5	2840358	2840456	2840402	10.62	3.74	7.13	AT5G08710	AT5G08717
Chr5_2841175	5	2841163	2841318	2841175	7.56	3.07	4.35	AT5G08717	AT5G08720
Chr5_2939872	5	2939832	2940264	2939872	9.81	3.08	6.38	AT5G09440	AT5G09443	AT5G09445	AT5G09450
Chr5_3045894	5	3045760	3046049	3045894	14.99	4.67	11.16	AT5G09800	AT5G09805
Chr5_3046674	5	3046604	3046835	3046674	11.96	4.21	8.36	AT5G09800	AT5G09805
Chr5_3161269	5	3161053	3161326	3161269	10.35	3.4	6.88	AT5G10100
Chr5_3163139	5	3162860	3163315	3163139	12.13	3.71	8.52	NA
Chr5_3242398	5	3242306	3242530	3242398	18.7	5.38	14.63	AT5G10310
Chr5_3318203	5	3317940	3318469	3318203	22.89	5.36	18.55	AT5G10510
Chr5_3468142	5	3468061	3468209	3468142	6.12	2.73	3.08	AT5G10970
Chr5_3468850	5	3468763	3469141	3468850	9.78	3.17	6.36	AT5G10970
Chr5_3478529	5	3478389	3478561	3478529	9.57	3.91	6.17	AT5G10990	AT5G11000
Chr5_3508592	5	3508552	3508713	3508592	9.78	4.09	6.36	AT5G11060
Chr5_3511283	5	3511233	3511489	3511283	13.83	4.78	10.09	AT5G11060
Chr5_3515216	5	3515037	3515344	3515216	10.9	3.34	7.39	NA
Chr5_3550273	5	3550038	3550432	3550273	24.46	6.49	20.04	AT5G11150	AT5G11160	AT5G11170
Chr5_3865710	5	3865697	3865761	3865710	7.79	3.29	4.56	AT5G11970	AT5G11977
Chr5_4221158	5	4221068	4221200	4221158	12.71	4.16	9.05	AT5G13220	AT5G13225	AT5G13230
Chr5_4230636	5	4230608	4230680	4230636	7.47	3.27	4.27	NA
Chr5_4451103	5	4450972	4451154	4451103	11.04	3.72	7.51	AT5G13780	AT5G13790	AT5G13800
Chr5_4451655	5	4451602	4451697	4451655	9.28	3.38	5.9	AT5G13790	AT5G13800
Chr5_4593409	5	4593327	4593410	4593409	6.19	2.4	3.14	AT5G14230
Chr5_4741780	5	4741733	4741806	4741780	8.78	3.97	5.44	AT5G14700
Chr5_5420108	5	5420059	5420204	5420108	8.23	3.71	4.95	NA
Chr5_5616806	5	5616726	5616865	5616806	9.11	3.89	5.75	AT5G17070	AT5G17073	AT5G17080
Chr5_5863150	5	5863001	5863277	5863150	14.33	4.47	10.55	AT5G17760
Chr5_6170694	5	6170577	6170723	6170694	9.86	3.78	6.43	AT5G18570
Chr5_6320671	5	6320574	6320691	6320671	8.14	3.41	4.87	NA
Chr5_6381148	5	6381032	6381211	6381148	9.88	3.63	6.44	AT5G19080
Chr5_6393478	5	6393429	6393581	6393478	13.43	4.88	9.72	NA
Chr5_6445664	5	6445616	6445698	6445664	12.25	4.45	8.63	AT5G19170
Chr5_6828988	5	6828944	6829014	6828988	10.68	3.72	7.18	AT5G20240
Chr5_6978315	5	6978291	6978364	6978315	7.03	2.93	3.87	AT5G20630	AT5G20635
Chr5_6980546	5	6980503	6980681	6980546	8.93	3.98	5.58	AT5G20635
Chr5_7175102	5	7174938	7175174	7175102	13.78	4.76	10.04	AT5G21105
Chr5_7265940	5	7265915	7265986	7265940	14.77	5.04	10.96	AT5G21280
Chr5_7695015	5	7694842	7695059	7695015	12.01	3.3	8.41	AT5G22990	AT5G23000
Chr5_7695183	5	7695126	7695295	7695183	7.63	2.59	4.41	AT5G22990	AT5G23000
Chr5_7695360	5	7695345	7695459	7695360	6.6	2.79	3.5	AT5G22990	AT5G23000
Chr5_7697682	5	7697529	7697818	7697682	8.71	3.06	5.38	AT5G23000
Chr5_7699614	5	7699485	7699741	7699614	12.31	4.48	8.68	NA
Chr5_7835342	5	7835317	7835389	7835342	14.52	4.52	10.73	AT5G23260
Chr5_8004939	5	8004926	8005101	8004939	8.66	3.2	5.34	AT5G23730
Chr5_8529546	5	8529440	8529559	8529546	9.96	4	6.52	AT5G24830
Chr5_8543327	5	8543241	8543377	8543327	15.77	4.02	11.89	AT5G24860
Chr5_8543513	5	8543428	8543567	8543513	24.49	6.69	20.06	NA
Chr5_8543782	5	8543685	8543857	8543782	19.41	5.43	15.29	NA
Chr5_8570653	5	8570420	8570716	8570653	7.61	2.91	4.39	AT5G24910
Chr5_9423021	5	9422937	9423065	9423021	13.55	4.24	9.83	AT5G26780	AT5G26790	AT5G26800
Chr5_9799181	5	9799043	9799298	9799181	26.12	6.63	21.59	AT5G27680
Chr5_10452000	5	10451941	10452138	10452000	14.75	5.38	10.94	NA
Chr5_10455580	5	10455250	10455793	10455580	46.96	10.46	40.77	AT5G28490	AT5G28491
Chr5_10650031	5	10649830	10650161	10650031	15.24	5.57	11.39	AT5G28640
Chr5_10659032	5	10658977	10659052	10659032	7.63	3.88	4.41	NA
Chr5_13936307	5	13936159	13936409	13936307	21.69	5.44	17.43	AT5G35770
Chr5_13937974	5	13937650	13938393	13937974	24.13	5.03	19.73	AT5G35770
Chr5_15631349	5	15631330	15631395	15631349	10.78	3.96	7.28	NA
Chr5_15711762	5	15711727	15711793	15711762	8.46	3.65	5.16	AT5G39240
Chr5_15711946	5	15711858	15712075	15711946	17.07	5.1	13.1	AT5G39240
Chr5_15871776	5	15871745	15871873	15871776	7.61	2.97	4.39	AT5G39635
Chr5_16337752	5	16337663	16337837	16337752	9.36	3.75	5.97	AT5G40800	AT5G40810
Chr5_16563618	5	16563570	16563785	16563618	19.21	5.45	15.11	AT5G41380	AT5G41390
Chr5_17363696	5	17363657	17363720	17363696	11.01	4.92	7.48	AT5G43270
Chr5_17549906	5	17549847	17549947	17549906	11.51	4.02	7.94	AT5G43700
Chr5_17550211	5	17550067	17550343	17550211	18.33	5.11	14.28	AT5G43700
Chr5_18000388	5	18000188	18000689	18000388	31.84	6.16	26.99	AT5G44620	AT5G44630
Chr5_18001152	5	18000955	18001301	18001152	37.28	7.66	31.99	AT5G44620	AT5G44630
Chr5_18002203	5	18002151	18002253	18002203	8.66	3.27	5.34	AT5G44620	AT5G44630
Chr5_18379008	5	18378802	18379058	18379008	21.01	6.02	16.79	NA
Chr5_18947124	5	18947028	18947269	18947124	12.86	4.51	9.19	AT5G46690
Chr5_19111954	5	19111801	19112240	19111954	25.52	7.26	21.03	NA
Chr5_19899230	5	19899193	19899282	19899230	9.94	3.69	6.5	AT5G49100	AT5G49110
Chr5_21045192	5	21045161	21045320	21045192	14	4.2	10.25	AT5G51795	AT5G51800
Chr5_21669285	5	21669234	21669398	21669285	9.69	4.54	6.28	NA
Chr5_21793555	5	21793506	21793668	21793555	14.69	4.32	10.88	AT5G53640	AT5G53660
Chr5_22083943	5	22083808	22083991	22083943	12.01	4.37	8.41	AT5G54390
Chr5_22388459	5	22388378	22388612	22388459	11.91	4.28	8.32	AT5G55170	AT5G55180
Chr5_22779200	5	22779149	22779260	22779200	12.1	4.2	8.49	AT5G56260	AT5G56270
Chr5_22997183	5	22997094	22997237	22997183	15.22	4.74	11.38	AT5G56865
Chr5_22997332	5	22997297	22997377	22997332	13.1	4.16	9.41	AT5G56865
Chr5_23132986	5	23132927	23133014	23132986	9.77	3.99	6.35	NA
Chr5_23147075	5	23146927	23147531	23147075	14.25	4.45	10.48	AT5G57130	AT5G57140
Chr5_23670330	5	23670218	23670504	23670330	27.68	5.96	23.06	AT5G58550	AT5G58560
Chr5_23785245	5	23785188	23785293	23785245	11.58	4.09	8.01	AT5G58900
Chr5_24066269	5	24066236	24066311	24066269	11.59	4.38	8.02	AT5G59730	AT5G59732
Chr5_24103400	5	24103341	24103438	24103400	10.51	3.75	7.03	AT5G59810	AT5G59820	AT5G59830
Chr5_24350675	5	24350621	24350732	24350675	9	3.51	5.65	AT5G60570
Chr5_24506325	5	24506182	24506380	24506325	15.42	5.55	11.56	AT5G60910
Chr5_24507213	5	24507112	24507394	24507213	13.04	4.57	9.36	AT5G60910
Chr5_24509442	5	24509415	24509643	24509442	14.01	4.91	10.25	NA
Chr5_24510397	5	24510356	24510444	24510397	9.78	4.15	6.36	AT5G60920
Chr5_24641712	5	24641676	24641825	24641712	7.56	3.07	4.35	AT5G61270
Chr5_24993808	5	24993705	24993832	24993808	12.15	4.22	8.54	AT5G62230
Chr5_24993935	5	24993914	24994053	24993935	12.07	4.19	8.46	AT5G62230
Chr5_25504385	5	25504351	25504416	25504385	8.86	3.15	5.52	AT5G63715	AT5G63720
Chr5_25504554	5	25504484	25504711	25504554	16.29	4.33	12.37	AT5G63715	AT5G63720
Chr5_25704576	5	25704375	25704763	25704576	9.81	3.4	6.38	AT5G64260	AT5G64270
Chr5_26026442	5	26026234	26026490	26026442	11.59	4.61	8.02	NA
Chr5_26050486	5	26050419	26050487	26050486	6.45	2.96	3.37	AT5G65200	AT5G65205
Chr5_26138631	5	26138462	26138835	26138631	23.57	5.96	19.2	NA
Chr5_26211346	5	26211186	26211481	26211346	10.33	3.29	6.86	AT5G65590
Chr5_26286560	5	26286443	26286711	26286560	11.86	3.91	8.27	NA
Chr5_26363664	5	26363649	26363721	26363664	9.25	3.71	5.88	AT5G65910	AT5G65920
Chr5_26533256	5	26532969	26533357	26533256	8.44	2.76	5.14	AT5G66440	AT5G66450
Chr5_26641496	5	26641286	26641710	26641496	27.38	6.17	22.78	AT5G66720	AT5G66730
Chr5_26645218	5	26645101	26645278	26645218	20.4	5.5	16.22	AT5G66730	AT5G66740
Chr5_26730037	5	26729875	26730126	26730037	10.35	3.4	6.88	AT5G66940	AT5G66950
Chr5_26805658	5	26805464	26805730	26805658	23.52	6.57	19.15	AT5G67180
Chr5_26838028	5	26837971	26838079	26838028	9.84	3.91	6.41	AT5G67260
Chr5_26838411	5	26838170	26838571	26838411	19.91	5.84	15.76	AT5G67260

## Sheet: AP1_4days
Peak_name	chr	peak start	peak end	peak summit	-log10(pvalue)	fold_enrichment	-log10(qvalue)	gene 1	gene 2	gene 3	gene 4
Chr1_11285	1	10977	11461	11285	26.88	6.03	23.07	AT1G01020	AT1G01030
Chr1_16679	1	16560	16742	16679	7.06	2.67	4.38	AT1G01030
Chr1_54973	1	54829	55119	54973	22.36	5.48	18.81	AT1G01110	AT1G01115
Chr1_365537	1	365459	365675	365537	22.47	5.6	18.9	AT1G02060	AT1G02065
Chr1_772568	1	772378	772711	772568	22.47	5.57	18.9	AT1G03180	AT1G03190
Chr1_1134554	1	1134316	1134694	1134554	17.09	4.51	13.82	AT1G04250
Chr1_1173355	1	1173262	1173466	1173355	18.78	5.09	15.42	AT1G04370
Chr1_1236593	1	1236508	1236657	1236593	10.9	3.6	7.96	AT1G04530	AT1G04540
Chr1_1468296	1	1468185	1468374	1468296	11.45	3.53	8.5	AT1G05100
Chr1_1469274	1	1469013	1469523	1469274	39.56	7.55	34.91	AT1G05100
Chr1_1605935	1	1605830	1606022	1605935	11.06	3.41	8.12	AT1G05460
Chr1_1714037	1	1713921	1714316	1714037	20.71	4.91	17.25	AT1G05700	AT1G05710
Chr1_1715384	1	1715145	1715477	1715384	12.01	3.75	9.03	AT1G05710
Chr1_1841034	1	1840994	1841141	1841034	7.51	3.18	4.8	AT1G06080
Chr1_1845405	1	1845303	1845524	1845405	15.62	4.08	12.43	AT1G06080	AT1G06090
Chr1_1889062	1	1888904	1889338	1889062	9.22	3.44	6.39	AT1G06170	AT1G06180
Chr1_2175035	1	2174952	2175133	2175035	12.09	4.07	9.08	AT1G07090	AT1G07100
Chr1_2176406	1	2176238	2176583	2176406	35.51	7.22	31.13	AT1G07090	AT1G07100
Chr1_2351941	1	2351747	2352033	2351941	8.26	3.02	5.5	AT1G07630
Chr1_2625348	1	2625284	2625486	2625348	11.48	3.88	8.51	AT1G08320
Chr1_2748068	1	2747912	2748245	2748068	18.41	4.87	15.08	AT1G08630	AT1G08640
Chr1_2990811	1	2990708	2990970	2990811	18.78	5.06	15.42	AT1G09250	AT1G09260
Chr1_3100864	1	3100754	3100969	3100864	17.32	4.39	14.05	AT1G09570	AT1G09575
Chr1_3101373	1	3101161	3101522	3101373	20.21	4.74	16.79	AT1G09570	AT1G09575
Chr1_3187061	1	3186967	3187113	3187061	7.76	2.92	5.04	AT1G09810	AT1G09812	AT1G09815
Chr1_3287559	1	3287448	3287917	3287559	10.91	3.35	7.97	AT1G10060	AT1G10070
Chr1_3571944	1	3571843	3572022	3571944	13.35	4.26	10.27	AT1G10740	AT1G10745	AT1G10747
Chr1_3715998	1	3715878	3716132	3715998	8.13	3.26	5.37	AT1G11112	AT1G11120	AT1G11125
Chr1_3718083	1	3718020	3718184	3718083	8.26	3.07	5.5	AT1G11120	AT1G11125
Chr1_4217826	1	4217719	4217907	4217826	14	4.33	10.89	AT1G12380	AT1G12390
Chr1_4231474	1	4231348	4231576	4231474	15.59	4.52	12.4	AT1G12420	AT1G12423
Chr1_4520413	1	4520354	4520534	4520413	9.94	3.48	7.07	AT1G13220	AT1G13230
Chr1_4541962	1	4541880	4542079	4541962	12.09	4.07	9.08	AT1G13260	AT1G13270
Chr1_4578919	1	4578536	4579020	4578919	17.37	4.87	14.08	AT1G13350	AT1G13360
Chr1_4579388	1	4579253	4579549	4579388	15.99	4.64	12.77	AT1G13350	AT1G13360
Chr1_4600161	1	4600038	4600216	4600161	9.4	3.4	6.57	AT1G13410
Chr1_4600611	1	4600428	4600931	4600611	21.83	4.15	18.3	AT1G13410
Chr1_4654769	1	4654619	4655049	4654769	24.78	5.88	21.07	NA
Chr1_4706377	1	4705618	4706546	4706377	21.72	5.44	18.19	AT1G13710
Chr1_4708520	1	4708353	4708652	4708520	27.77	6.12	23.9	AT1G13720	AT1G13730
Chr1_4768630	1	4768511	4768817	4768630	15.32	4.58	12.13	AT1G13940
Chr1_4904128	1	4903883	4904311	4904128	34.64	7.12	30.32	NA
Chr1_4904728	1	4904638	4904840	4904728	15.99	4.68	12.77	NA
Chr1_4991300	1	4991153	4991429	4991300	18.73	4.96	15.39	AT1G14580
Chr1_5018590	1	5018505	5018678	5018590	10.88	3.85	7.95	AT1G14620	AT1G14630
Chr1_5070761	1	5070636	5070834	5070761	12.75	4.05	9.7	AT1G14720	AT1G14730
Chr1_5086151	1	5086007	5086311	5086151	25.34	5.52	21.62	AT1G14760	AT1G14770
Chr1_5282621	1	5282510	5282777	5282621	11.97	3.88	8.99	AT1G15350	AT1G15360
Chr1_5283593	1	5283119	5283807	5283593	25.72	5.72	21.96	AT1G15360
Chr1_5286574	1	5286357	5286868	5286574	20.23	5.25	16.79	AT1G15370
Chr1_6174820	1	6174603	6174867	6174820	9.14	3.53	6.32	AT1G17940	AT1G17950
Chr1_6219524	1	6219411	6219639	6219524	12.09	4.07	9.08	AT1G18070	AT1G18075	AT1G18080
Chr1_6443582	1	6443507	6443692	6443582	8.59	3.35	5.8	AT1G18700
Chr1_6446711	1	6446636	6446815	6446711	15.62	4.11	12.43	NA
Chr1_6512757	1	6512618	6512862	6512757	8.26	3.02	5.5	AT1G18870
Chr1_6579390	1	6579274	6579559	6579390	8.19	3.15	5.43	AT1G19050
Chr1_6683039	1	6682973	6683135	6683039	9.14	3.47	6.32	AT1G19330	AT1G19340
Chr1_6844962	1	6844837	6845088	6844962	14.81	3.96	11.65	AT1G19800
Chr1_6850951	1	6850844	6851042	6850951	10.91	3.37	7.97	AT1G19830
Chr1_6861519	1	6861366	6861728	6861519	26.35	6.11	22.55	AT1G19835
Chr1_6899825	1	6899744	6899898	6899825	8.52	3.34	5.75	AT1G19870	AT1G19880
Chr1_7341645	1	7341537	7341786	7341645	19.43	4.91	16.05	NA
Chr1_7461812	1	7461539	7462187	7461812	24.78	5.88	21.07	NA
Chr1_7552068	1	7552011	7552169	7552068	11.89	3.72	8.91	AT1G21540	AT1G21560
Chr1_7609615	1	7609505	7609789	7609615	11.53	3.9	8.56	AT1G21660	AT1G21670
Chr1_7641190	1	7641080	7641311	7641190	8.58	3.37	5.79	AT1G21738	AT1G21740
Chr1_7660520	1	7660391	7660569	7660520	11.48	3.94	8.51	AT1G21810	AT1G21830
Chr1_7661076	1	7661005	7661177	7661076	9.14	3.5	6.32	AT1G21810	AT1G21830
Chr1_7664979	1	7664814	7665088	7664979	10.34	3.4	7.44	AT1G21830	AT1G21835	AT1G21840
Chr1_7765870	1	7765727	7765998	7765870	17.97	4.53	14.66	AT1G22040
Chr1_7832983	1	7832845	7833120	7832983	20.97	5.38	17.49	AT1G22180	AT1G22190
Chr1_7930535	1	7930437	7930660	7930535	15.14	4.24	11.97	AT1G22460
Chr1_8143363	1	8143148	8143502	8143363	15.99	4.61	12.77	AT1G23000
Chr1_8178162	1	8178017	8178260	8178162	11.7	3.83	8.72	AT1G23070	AT1G23074
Chr1_8193666	1	8193536	8193821	8193666	16.89	4.29	13.63	AT1G23100
Chr1_8298365	1	8298244	8298400	8298365	7.51	2.72	4.8	AT1G23360	AT1G23380
Chr1_8298472	1	8298471	8298617	8298472	6.62	2.59	3.97	AT1G23360	AT1G23380
Chr1_8305368	1	8305226	8305505	8305368	20.16	5.11	16.74	AT1G23380
Chr1_8595113	1	8594974	8595279	8595113	21.72	5.5	18.19	AT1G24260
Chr1_8595561	1	8595440	8595865	8595561	14.65	4.39	11.5	AT1G24260
Chr1_8596057	1	8595998	8596166	8596057	6.62	2.61	3.97	AT1G24260
Chr1_8598851	1	8598437	8599106	8598851	40.83	7.92	36.09	AT1G24260	AT1G24265
Chr1_8727112	1	8727008	8727313	8727112	13.87	4.07	10.78	AT1G24620	AT1G24625
Chr1_8840043	1	8839795	8840157	8840043	15.35	4.29	12.16	AT1G25220	AT1G25230
Chr1_8852860	1	8852732	8853036	8852860	19.51	5.22	16.11	NA
Chr1_8922197	1	8922053	8922338	8922197	18.73	4.9	15.39	AT1G25425
Chr1_8959260	1	8959102	8959371	8959260	17.66	4.81	14.36	AT1G25500	AT1G25510	AT1G25520
Chr1_8983068	1	8982948	8983337	8983068	15.8	4.45	12.6	AT1G25560
Chr1_8983972	1	8983662	8984291	8983972	26.91	4.87	23.1	AT1G25560
Chr1_8985090	1	8985001	8985198	8985090	12.09	4.07	9.08	AT1G25560
Chr1_8985974	1	8985923	8986081	8985974	6.81	2.79	4.16	AT1G25560
Chr1_9258713	1	9258629	9258796	9258713	9.71	3.63	6.85	AT1G26770
Chr1_9264481	1	9264131	9264797	9264481	27.94	5.84	24.05	AT1G26771	AT1G26773
Chr1_9267227	1	9267011	9267449	9267227	37.26	7.51	32.76	NA
Chr1_9269565	1	9269473	9269691	9269565	12.09	3.98	9.08	AT1G26780
Chr1_9270054	1	9269894	9270238	9270054	24.78	5.88	21.07	AT1G26780
Chr1_9339974	1	9339862	9340196	9339974	11.48	3.91	8.51	AT1G26930
Chr1_9778125	1	9778021	9778221	9778125	16.46	4.7	13.23	AT1G28040	AT1G28050	AT1G28060
Chr1_9829812	1	9829687	9829877	9829812	5.62	2.51	3.06	AT1G28135
Chr1_9950368	1	9950017	9950418	9950368	9.57	3.58	6.73	AT1G28350	AT1G28360
Chr1_9950838	1	9950642	9951073	9950838	25.63	5.56	21.88	AT1G28360
Chr1_9990665	1	9990414	9990978	9990665	35.44	6.79	31.1	NA
Chr1_10000514	1	10000329	10000790	10000514	27.15	6.23	23.29	AT1G28440
Chr1_10228854	1	10228624	10229017	10228854	30.41	6.65	26.36	AT1G29270
Chr1_10229528	1	10229464	10229621	10229528	12.13	3.93	9.12	AT1G29270
Chr1_10354029	1	10353932	10354107	10354029	8.9	3.18	6.1	AT1G29630
Chr1_10520442	1	10520256	10520594	10520442	20.97	5.41	17.49	AT1G30016
Chr1_10521189	1	10521073	10521313	10521189	16.68	4.8	13.42	AT1G30016
Chr1_10564091	1	10564015	10564175	10564091	9.71	3.63	6.85	AT1G30090
Chr1_10564709	1	10564552	10564928	10564709	28.77	6.43	24.82	NA
Chr1_10566111	1	10565886	10566320	10566111	16.48	3.73	13.25	NA
Chr1_10679172	1	10678987	10679326	10679172	25.56	6.01	21.81	AT1G30320
Chr1_10693170	1	10692939	10693293	10693170	13.95	4.21	10.86	AT1G30330
Chr1_10714019	1	10713909	10714119	10714019	14.62	4.25	11.49	AT1G30350	AT1G30360
Chr1_10726347	1	10726254	10726474	10726347	9.14	3.5	6.32	AT1G30400
Chr1_10793266	1	10793085	10793389	10793266	7.1	3.07	4.42	AT1G30480
Chr1_10793609	1	10793450	10793654	10793609	9.86	3.35	6.99	NA
Chr1_10795149	1	10795038	10795304	10795149	16.6	4.68	13.37	AT1G30490
Chr1_10795692	1	10795582	10795787	10795692	15.99	4.64	12.77	AT1G30490
Chr1_10802133	1	10801938	10802289	10802133	34.36	6.94	30.08	AT1G30490
Chr1_10874932	1	10874790	10875050	10874932	17.34	4.75	14.06	AT1G30660
Chr1_10959813	1	10959562	10960006	10959813	27.15	6.27	23.29	AT1G30825
Chr1_11031822	1	11031621	11031995	11031822	27.71	6.26	23.84	NA
Chr1_11033918	1	11033755	11034106	11033918	26.2	5.22	22.43	AT1G30950
Chr1_11060250	1	11060186	11060334	11060250	8.03	3.24	5.28	NA
Chr1_11061563	1	11061420	11061664	11061563	13.38	4.11	10.3	NA
Chr1_11067791	1	11067663	11067965	11067791	24.18	5.6	20.52	NA
Chr1_11626641	1	11626542	11626784	11626641	6.76	2.58	4.11	AT1G32240
Chr1_11630858	1	11630718	11631003	11630858	19.51	5.12	16.11	AT1G32240
Chr1_11631529	1	11631425	11631706	11631529	14.65	4.45	11.5	AT1G32240
Chr1_11771347	1	11771254	11771416	11771347	11.03	3.74	8.09	AT1G32550
Chr1_11978808	1	11978662	11979048	11978808	15.32	4.58	12.13	AT1G33060
Chr1_12056972	1	12056868	12057110	12056972	10.02	3.64	7.15	AT1G33240	AT1G33250
Chr1_13029883	1	13029678	13030077	13029883	23.23	5.69	19.62	AT1G35430
Chr1_14172399	1	14172219	14172537	14172399	18.28	4.86	14.95	AT1G37140
Chr1_14173376	1	14173339	14173498	14173376	8.03	3.34	5.28	AT1G37140
Chr1_16837265	1	16837139	16837336	16837265	14	4.36	10.89	AT1G44350
Chr1_16900913	1	16900785	16901074	16900913	20.97	5.41	17.49	AT1G44760
Chr1_17219974	1	17219886	17220089	17219974	10.29	3.66	7.39	NA
Chr1_17223210	1	17222981	17223290	17223210	9.71	3.56	6.85	AT1G46264
Chr1_17224717	1	17224683	17224829	17224717	10.29	3.66	7.39	AT1G46264
Chr1_17862672	1	17862513	17862829	17862672	27.95	6.36	24.05	AT1G48330
Chr1_17895130	1	17895031	17895294	17895130	14.91	4.39	11.75	AT1G48410
Chr1_17921647	1	17921442	17921780	17921647	20.54	5.11	17.09	AT1G48480	AT1G48490
Chr1_18027194	1	18027041	18027319	18027194	16.89	4.49	13.63	AT1G48740	AT1G48742
Chr1_18208502	1	18208392	18208744	18208502	17.37	4.21	14.08	AT1G49230
Chr1_18307344	1	18307206	18307413	18307344	8.19	3.13	5.43	AT1G49450	AT1G49460
Chr1_18367255	1	18367195	18367340	18367255	8.34	2.95	5.57	AT1G49620	AT1G49630
Chr1_18680177	1	18680096	18680343	18680177	12.94	3.74	9.89	AT1G50420
Chr1_18681039	1	18680746	18681320	18681039	34.11	6.36	29.84	AT1G50420	AT1G50430
Chr1_19175472	1	19175345	19175608	19175472	17.37	4.87	14.08	AT1G51700	AT1G51710
Chr1_19782869	1	19782760	19782982	19782869	23.62	5.71	19.99	AT1G53080	AT1G53090
Chr1_19805251	1	19805093	19805469	19805251	18.03	4.87	14.72	AT1G53160
Chr1_19805962	1	19805842	19806065	19805962	11.48	3.88	8.51	AT1G53160
Chr1_19828706	1	19828623	19828859	19828706	11.44	3.81	8.49	AT1G53180
Chr1_20445972	1	20445858	20446119	20445972	18.78	5.06	15.42	AT1G54790	AT1G54820
Chr1_20563611	1	20563389	20563840	20563611	17.75	4.62	14.45	AT1G55110	AT1G55120
Chr1_20566115	1	20565886	20566280	20566115	20.51	4.98	17.06	AT1G55110	AT1G55120
Chr1_20593001	1	20592862	20593042	20593001	8.58	3.44	5.79	AT1G55200	AT1G55205
Chr1_20671287	1	20671205	20671384	20671287	9.14	3.53	6.32	AT1G55360
Chr1_20762994	1	20762931	20763129	20762994	7.39	2.83	4.7	AT1G55580
Chr1_20813069	1	20812959	20813130	20813069	14	4.36	10.89	AT1G55690
Chr1_20954188	1	20954108	20954281	20954188	10.29	3.69	7.39	AT1G56020
Chr1_20956355	1	20956073	20956911	20956355	31.25	6.77	27.15	AT1G56030
Chr1_21016837	1	21016725	21016951	21016837	8.69	3.28	5.9	AT1G56145	AT1G56150
Chr1_21192419	1	21192321	21192466	21192419	9.81	3.27	6.94	AT1G56555	AT1G56560
Chr1_21207030	1	21206945	21207095	21207030	9.71	3.56	6.85	AT1G56590	AT1G56600
Chr1_21232333	1	21232151	21232466	21232333	33.51	6.53	29.28	NA
Chr1_21655805	1	21655732	21655922	21655805	9.71	3.63	6.85	AT1G58340
Chr1_22136351	1	22136202	22136505	22136351	12.72	4.17	9.68	AT1G60060
Chr1_22828146	1	22828083	22828287	22828146	9.24	3.29	6.41	AT1G61810
Chr1_22829861	1	22829788	22829979	22829861	12.72	4.1	9.68	AT1G61810
Chr1_22880702	1	22880594	22880845	22880702	12.09	4.07	9.08	NA
Chr1_23075651	1	23075532	23075764	23075651	18.03	4.87	14.72	NA
Chr1_23287575	1	23287439	23287669	23287575	20.23	5.31	16.79	AT1G62870
Chr1_24034317	1	24034118	24034596	24034317	25.72	5.16	21.96	AT1G64670	AT1G64680
Chr1_24335337	1	24335204	24335448	24335337	13.24	4.17	10.18	NA
Chr1_24621063	1	24620952	24621208	24621063	12.01	3.54	9.03	AT1G66140
Chr1_24625433	1	24625312	24625514	24625433	8.58	3.4	5.79	NA
Chr1_24650260	1	24650208	24650356	24650260	10.88	3.82	7.95	NA
Chr1_24744232	1	24743942	24744350	24744232	24.78	5.85	21.07	NA
Chr1_24760742	1	24760630	24760814	24760742	15.99	4.61	12.77	NA
Chr1_24848020	1	24847903	24848051	24848020	8.46	3.33	5.69	AT1G66600
Chr1_24915629	1	24915446	24915736	24915629	14.65	4.45	11.5	AT1G66783
Chr1_25022422	1	25022296	25022555	25022422	15.99	4.61	12.77	AT1G67040
Chr1_25221115	1	25221012	25221167	25221115	7.51	3.18	4.8	NA
Chr1_25226475	1	25226372	25226577	25226475	8.55	2.82	5.78	NA
Chr1_25391383	1	25391281	25391464	25391383	8.19	3.13	5.43	AT1G67720	AT1G67730
Chr1_25409378	1	25409253	25409528	25409378	11.43	3.78	8.48	AT1G67770
Chr1_25530314	1	25530274	25530447	25530314	6.93	2.74	4.27	AT1G68120	AT1G68130
Chr1_25531658	1	25531554	25531827	25531658	13.35	4.2	10.27	AT1G68130
Chr1_25537257	1	25537023	25537401	25537257	20.92	5.27	17.46	NA
Chr1_25666852	1	25666793	25666994	25666852	17.34	4.75	14.06	NA
Chr1_25680097	1	25680008	25680191	25680097	11.8	3.92	8.82	AT1G68470
Chr1_25681185	1	25681007	25681546	25681185	28.86	5.7	24.91	AT1G68470
Chr1_25682383	1	25682178	25682472	25682383	11.48	3.94	8.51	NA
Chr1_25684079	1	25683855	25684279	25684079	24.77	5.06	21.07	AT1G68480
Chr1_25686220	1	25686111	25686293	25686220	7.51	3.18	4.8	AT1G68480
Chr1_25686970	1	25686795	25687178	25686970	20.39	5.16	16.94	AT1G68480
Chr1_25688556	1	25688434	25688657	25688556	19.12	4.73	15.75	AT1G68480
Chr1_25699793	1	25699718	25699947	25699793	13.35	4.23	10.27	AT1G68500
Chr1_25752234	1	25752170	25752319	25752234	9.11	3.44	6.3	AT1G68580
Chr1_25803599	1	25803411	25803713	25803599	20.23	5.28	16.79	AT1G68720
Chr1_25833952	1	25833857	25834084	25833952	8.75	3.37	5.95	AT1G68780	AT1G68790
Chr1_25834497	1	25834293	25834763	25834497	36.84	6.83	32.38	AT1G68780	AT1G68790
Chr1_25850796	1	25850728	25850873	25850796	9.71	3.63	6.85	AT1G68800
Chr1_25888275	1	25888182	25888379	25888275	7.84	3.14	5.11	AT1G68862	AT1G68870
Chr1_25949909	1	25949651	25950438	25949909	41.73	7.95	36.93	AT1G69020	AT1G69030
Chr1_25951616	1	25951445	25951982	25951616	30.44	5.88	26.38	AT1G69030
Chr1_25954053	1	25953960	25954138	25954053	10.29	3.72	7.39	NA
Chr1_25986783	1	25986139	25987053	25986783	23.13	3.73	19.54	AT1G69120	AT1G69130
Chr1_25987940	1	25987610	25988186	25987940	25.61	3.96	21.86	AT1G69120	AT1G69130
Chr1_25988906	1	25988726	25989167	25988906	26	4	22.24	AT1G69120	AT1G69130
Chr1_26058286	1	26058220	26058390	26058286	10.29	3.66	7.39	AT1G69310
Chr1_26059482	1	26059371	26059606	26059482	11.21	3.83	8.27	AT1G69310	AT1G69320
Chr1_26099779	1	26099688	26099867	26099779	12.53	4.05	9.51	AT1G69430
Chr1_26100300	1	26100184	26100404	26100300	15.24	4.53	12.07	AT1G69430
Chr1_26100871	1	26100630	26100997	26100871	11.48	3.91	8.51	AT1G69440
Chr1_26156597	1	26156524	26156697	26156597	7.86	2.88	5.13	AT1G69560
Chr1_26161315	1	26161233	26161438	26161315	13.38	4.11	10.3	AT1G69570	AT1G69572
Chr1_26169023	1	26168897	26169155	26169023	13.26	3.93	10.2	AT1G69580
Chr1_26210709	1	26210568	26210812	26210709	12.65	3.82	9.62	NA
Chr1_26211185	1	26210960	26211330	26211185	14.01	4.2	10.9	NA
Chr1_26242654	1	26242475	26242784	26242654	15.32	4.52	12.13	AT1G69760
Chr1_26243027	1	26242897	26243155	26243027	20.23	5.28	16.79	AT1G69760
Chr1_26260875	1	26260819	26260982	26260875	10.29	3.69	7.39	AT1G69780
Chr1_26419183	1	26419013	26419285	26419183	12.8	3.71	9.75	AT1G70150	AT1G70160
Chr1_26443426	1	26443288	26443512	26443426	12.72	4.17	9.68	AT1G70210
Chr1_26444013	1	26443811	26444168	26444013	33.79	7.03	29.53	NA
Chr1_26516936	1	26516686	26517212	26516936	46.35	8.52	41.22	AT1G70370
Chr1_26575430	1	26575316	26575509	26575430	13.64	4.12	10.56	AT1G70510
Chr1_26694960	1	26694836	26695233	26694960	14.65	4.39	11.5	AT1G70780	AT1G70782
Chr1_26727874	1	26727765	26727962	26727874	9.14	3.5	6.32	AT1G70890	AT1G70895
Chr1_26963891	1	26963845	26964095	26963891	6.7	2.85	4.05	AT1G71695	AT1G71696
Chr1_27033210	1	27033156	27033305	27033210	9.41	3.23	6.57	AT1G71866	AT1G71870
Chr1_27042893	1	27042736	27043068	27042893	8.08	2.78	5.32	NA
Chr1_27046366	1	27046231	27046502	27046366	20.23	5.25	16.79	NA
Chr1_27048306	1	27048223	27048410	27048306	11.48	3.88	8.51	NA
Chr1_27179384	1	27179295	27179483	27179384	12.72	4.17	9.68	AT1G72210
Chr1_27181795	1	27181638	27182042	27181795	11.53	3.9	8.56	AT1G72210
Chr1_27183731	1	27183595	27183866	27183731	12.72	4.17	9.68	AT1G72220
Chr1_27292951	1	27292913	27293084	27292951	7.18	3	4.5	AT1G72490
Chr1_27363857	1	27363627	27364024	27363857	22.47	5.63	18.9	AT1G72680	AT1G72700
Chr1_27365246	1	27365080	27365385	27365246	21.25	5.4	17.76	AT1G72700
Chr1_27596307	1	27596203	27596416	27596307	10.92	3.71	7.98	AT1G73390	AT1G73400
Chr1_27597199	1	27597101	27597257	27597199	8.71	3.21	5.91	AT1G73390	AT1G73400
Chr1_27714044	1	27713978	27714174	27714044	7.7	3.19	4.98	AT1G73687	AT1G73690
Chr1_27741632	1	27741391	27741720	27741632	8.33	3.35	5.56	AT1G73760	AT1G73770	AT1G73780
Chr1_27977321	1	27977149	27977487	27977321	21.93	5.15	18.39	AT1G74430	AT1G74440
Chr1_27977982	1	27977849	27978105	27977982	14.65	4.42	11.5	AT1G74430	AT1G74440
Chr1_28156805	1	28156734	28156924	28156805	11.48	3.88	8.51	AT1G74960	AT1G74970
Chr1_28183897	1	28183770	28184020	28183897	14.65	4.42	11.5	AT1G75060	AT1G75070	AT1G75080
Chr1_28294322	1	28294243	28294429	28294322	8.71	3.24	5.91	AT1G75400
Chr1_28336817	1	28336693	28336972	28336817	24.4	5.72	20.73	AT1G75490	AT1G75500
Chr1_28349173	1	28349078	28349284	28349173	6.76	2.6	4.11	AT1G75510
Chr1_28358440	1	28358324	28358625	28358440	15.32	4.55	12.13	AT1G75530
Chr1_28374841	1	28374775	28374956	28374841	9.81	3.27	6.94	AT1G75560	AT1G75570	AT1G75580
Chr1_28375895	1	28375753	28376223	28375895	22.47	5.6	18.9	AT1G75560	AT1G75570	AT1G75580
Chr1_28377149	1	28376969	28377265	28377149	8.58	3.37	5.79	AT1G75580
Chr1_28378401	1	28378263	28378523	28378401	9.71	3.63	6.85	AT1G75580
Chr1_28378974	1	28378694	28379192	28378974	38.68	7.49	34.11	AT1G75580
Chr1_28439628	1	28439563	28439731	28439628	10.78	3.79	7.87	AT1G75730	AT1G75740
Chr1_28489680	1	28489598	28489788	28489680	9.27	3.25	6.44	AT1G75880
Chr1_28676376	1	28676109	28676503	28676376	20.97	5.34	17.49	AT1G76420
Chr1_28678002	1	28677939	28678129	28678002	11.01	3.77	8.07	AT1G76430
Chr1_28755236	1	28755042	28755434	28755236	26.85	6.02	23.04	AT1G76620
Chr1_29216879	1	29216780	29216994	29216879	18.35	4.63	15.02	NA
Chr1_29359337	1	29359237	29359416	29359337	8.03	3.28	5.28	AT1G78070
Chr1_29367300	1	29367042	29367475	29367300	26.35	6.11	22.55	NA
Chr1_29437823	1	29437723	29437889	29437823	8.03	3.34	5.28	AT1G78240
Chr1_29440141	1	29440063	29440231	29440141	8.03	3.34	5.28	NA
Chr1_29440952	1	29440806	29441101	29440952	21.72	5.53	18.19	NA
Chr1_29449896	1	29449808	29450049	29449896	15.32	4.52	12.13	AT1G78260	AT1G78265	AT1G78270	AT1G78280
Chr1_29515770	1	29515647	29515905	29515770	25.56	6.01	21.81	AT1G78440
Chr1_29649924	1	29649791	29649994	29649924	11.48	3.91	8.51	AT1G78860	AT1G78865	AT1G78870
Chr1_29741021	1	29740989	29741142	29741021	7.76	2.97	5.04	AT1G79050	AT1G79060
Chr1_29744001	1	29743692	29744626	29744001	31.84	6.6	27.72	AT1G79060	AT1G79070	AT1G79075
Chr1_29755808	1	29755665	29755992	29755808	15.32	4.58	12.13	AT1G79090
Chr1_29762706	1	29762655	29762838	29762706	8.03	3.28	5.28	NA
Chr1_29763660	1	29763575	29763839	29763660	10.88	3.82	7.95	AT1G79120
Chr1_29765646	1	29764179	29765967	29765646	29.92	6.38	25.91	AT1G79120
Chr1_29873206	1	29872830	29873317	29873206	16.34	4.61	13.11	AT1G79420
Chr1_30186947	1	30186787	30187113	30186947	21.72	5.44	18.19	AT1G80280	AT1G80290
Chr1_30187704	1	30187587	30187832	30187704	14	4.33	10.89	AT1G80280	AT1G80290
Chr2_383387	2	383272	383488	383387	17.37	4.87	14.08	AT2G01850
Chr2_423548	2	423340	423682	423548	12.58	3.39	9.56	AT2G01913	AT2G01918	AT2G01920
Chr2_432282	2	432176	432528	432282	9.71	3.63	6.85	AT2G01940
Chr2_433743	2	433685	433861	433743	12.09	4.04	9.08	AT2G01940
Chr2_435687	2	435532	435862	435687	19.12	4.73	15.75	AT2G01940
Chr2_436707	2	436481	436810	436707	10.33	3.46	7.43	NA
Chr2_468368	2	468208	468530	468368	26.35	6.08	22.55	AT2G01990
Chr2_507704	2	507562	507819	507704	10.49	3.12	7.58	AT2G02070
Chr2_519762	2	519430	520197	519762	26.86	5.94	23.05	AT2G02080
Chr2_915798	2	915689	915850	915798	9.71	3.56	6.85	NA
Chr2_1125331	2	1125147	1125414	1125331	7.39	2.81	4.7	AT2G03690	AT2G03700
Chr2_1128546	2	1128262	1128831	1128546	28.77	6.39	24.82	AT2G03710
Chr2_1136785	2	1136675	1136898	1136785	14.65	4.48	11.5	AT2G03730
Chr2_1256568	2	1256503	1256702	1256568	10.29	3.72	7.39	AT2G03980
Chr2_7125931	2	7125830	7126034	7125931	11.94	3.65	8.96	AT2G16440
Chr2_7660569	2	7660455	7660693	7660569	13.35	4.26	10.27	NA
Chr2_8215767	2	8215719	8215877	8215767	9.14	3.5	6.32	NA
Chr2_8216152	2	8216065	8216331	8216152	12.72	4.17	9.68	NA
Chr2_8230540	2	8230410	8230650	8230540	9.63	3.33	6.79	AT2G18969	AT2G18970
Chr2_8232411	2	8232302	8232461	8232411	9.71	3.63	6.85	AT2G18969	AT2G18980
Chr2_8430493	2	8430356	8430617	8430493	31.41	6.58	27.3	AT2G19450	AT2G19460
Chr2_9037948	2	9037818	9038046	9037948	18.86	4.51	15.5	AT2G21060	AT2G21070
Chr2_9121548	2	9121417	9121819	9121548	14.63	3.99	11.5	AT2G21300
Chr2_9265326	2	9265104	9265449	9265326	7.19	2.05	4.51	AT2G21660	AT2G21680
Chr2_9522200	2	9522032	9522333	9522200	18.07	4.93	14.75	NA
Chr2_9523138	2	9522950	9523350	9523138	36.38	7.32	31.93	NA
Chr2_9577682	2	9577482	9577841	9577682	27.73	5.93	23.86	AT2G22530	AT2G22540
Chr2_9580142	2	9580045	9580280	9580142	15.99	4.68	12.77	AT2G22530	AT2G22540
Chr2_9632444	2	9632351	9632533	9632444	10.88	3.79	7.95	NA
Chr2_9642776	2	9642548	9642980	9642776	12.09	3.2	9.08	AT2G22680
Chr2_9770686	2	9770604	9770768	9770686	9.24	3.35	6.41	AT2G22950	AT2G22955	AT2G22960
Chr2_9866754	2	9866625	9866894	9866754	17.29	4.28	14.02	AT2G23170	AT2G23171
Chr2_9868897	2	9868795	9868996	9868897	13.59	4.23	10.51	AT2G23170	AT2G23171
Chr2_9908919	2	9908794	9909028	9908919	10.89	3.47	7.96	AT2G23290
Chr2_10074041	2	10073921	10074138	10074041	9.27	3.22	6.44	AT2G23690
Chr2_10109803	2	10109552	10110052	10109803	13.35	4.23	10.27	AT2G23760
Chr2_10191600	2	10191482	10191731	10191600	17.37	4.9	14.08	AT2G23950
Chr2_10516142	2	10516035	10516376	10516142	15.89	4.57	12.69	AT2G24700	AT2G24710
Chr2_10836597	2	10836454	10836655	10836597	11.09	3.68	8.15	AT2G25460	AT2G25470
Chr2_11175875	2	11175790	11175983	11175875	15.29	4.54	12.12	AT2G26250	AT2G26260
Chr2_11214216	2	11214100	11214399	11214216	14	4.33	10.89	AT2G26330	AT2G26340
Chr2_11382744	2	11382688	11382833	11382744	9.14	3.53	6.32	AT2G26710	AT2G26720
Chr2_11771666	2	11771427	11771878	11771666	35.51	7.22	31.13	AT2G27550
Chr2_11925595	2	11925514	11925752	11925595	12.57	3.61	9.55	AT2G27990	AT2G28000
Chr2_12002588	2	12002349	12002834	12002588	20.21	4.69	16.79	AT2G28150	AT2G28160
Chr2_12078507	2	12078399	12078660	12078507	19.95	5.06	16.53	AT2G28305
Chr2_12232810	2	12232701	12232940	12232810	19.97	4.91	16.55	NA
Chr2_12234353	2	12234262	12234461	12234353	11.36	3.62	8.41	NA
Chr2_12259503	2	12259275	12259757	12259503	23.28	4.43	19.67	AT2G28610
Chr2_12261802	2	12261705	12262013	12261802	13	4.12	9.95	AT2G28610
Chr2_12941197	2	12941104	12941261	12941197	8.66	2.76	5.87	AT2G30360	AT2G30370
Chr2_12966632	2	12966503	12966653	12966632	10.29	3.72	7.39	AT2G30424	AT2G30430
Chr2_13005841	2	13005745	13005932	13005841	10.88	3.85	7.95	AT2G30520
Chr2_13230191	2	13230066	13230313	13230191	8.03	3.31	5.28	NA
Chr2_13276601	2	13276464	13276852	13276601	23.23	5.73	19.62	AT2G31160
Chr2_13278891	2	13278818	13279007	13278891	10.11	3.53	7.24	AT2G31160
Chr2_13280802	2	13280517	13280934	13280802	22.08	5.4	18.54	NA
Chr2_13371587	2	13371522	13371747	13371587	9.14	3.5	6.32	AT2G31350	AT2G31360
Chr2_13372469	2	13372374	13372593	13372469	7.47	2.56	4.78	AT2G31360
Chr2_13490201	2	13490118	13490312	13490201	15.99	4.68	12.77	AT2G31725	AT2G31730	AT2G31740
Chr2_13647394	2	13646865	13647544	13647394	29.38	6.3	25.41	AT2G32100
Chr2_13865382	2	13865221	13865461	13865382	9.24	3.29	6.41	AT2G32680	AT2G32690	AT2G32698	AT2G32700
Chr2_14328926	2	14328841	14329035	14328926	19.51	5.15	16.11	AT2G33860
Chr2_14331447	2	14331229	14331578	14331447	24	5.79	20.34	AT2G33860
Chr2_14339828	2	14339586	14340068	14339828	21.73	4.52	18.2	AT2G33870
Chr2_14340438	2	14340318	14340549	14340438	12.09	4.07	9.08	AT2G33870	AT2G33880
Chr2_14343713	2	14343568	14343852	14343713	14.93	3.78	11.77	AT2G33880
Chr2_14486047	2	14485939	14486125	14486047	16.45	4.47	13.22	AT2G34315	AT2G34320	AT2G34330
Chr2_14490839	2	14490694	14490945	14490839	21.83	5.33	18.3	AT2G34340	AT2G34350
Chr2_14585320	2	14585213	14585453	14585320	20.23	5.25	16.79	AT2G34640
Chr2_14588065	2	14587889	14588216	14588065	11.52	3.23	8.55	NA
Chr2_14593716	2	14593618	14593847	14593716	15.34	3.47	12.15	AT2G34650	AT2G34655
Chr2_14645054	2	14644793	14645669	14645054	28.77	6.39	24.82	AT2G34710
Chr2_14733482	2	14733309	14733593	14733482	13.95	4.21	10.86	AT2G34920	AT2G34925
Chr2_15003597	2	15003536	15003703	15003597	11.34	3.84	8.39	AT2G35690	AT2G35700
Chr2_15006138	2	15005994	15006246	15006138	7.86	2.86	5.13	AT2G35700
Chr2_15008712	2	15008571	15008819	15008712	20.3	5.18	16.86	NA
Chr2_15009666	2	15009498	15009882	15009666	11.42	2.88	8.47	NA
Chr2_15103680	2	15103490	15103854	15103680	16.68	4.77	13.42	AT2G35950
Chr2_15129740	2	15129601	15129854	15129740	12.09	4.04	9.08	AT2G36030
Chr2_15151888	2	15151807	15151977	15151888	9.14	3.47	6.32	AT2G36080
Chr2_15152417	2	15152179	15152566	15152417	25.56	6.01	21.81	AT2G36080
Chr2_15155269	2	15155183	15155340	15155269	9.14	3.53	6.32	NA
Chr2_15157627	2	15157327	15157740	15157627	21.42	5.39	17.93	AT2G36090
Chr2_15272830	2	15272636	15272947	15272830	18.51	4.93	15.17	AT2G36400
Chr2_15275238	2	15275034	15275377	15275238	28.77	6.39	24.82	AT2G36400
Chr2_15276246	2	15276157	15276312	15276246	11.48	3.94	8.51	AT2G36410
Chr2_15288208	2	15288071	15288438	15288208	10.34	3.4	7.44	AT2G36420	AT2G36430
Chr2_15346969	2	15346778	15347276	15346969	24.43	5.23	20.76	AT2G36590	AT2G36600	AT2G36610
Chr2_15498779	2	15498642	15498852	15498779	13.12	3.54	10.07	NA
Chr2_15624987	2	15624781	15625341	15624987	39.03	7.73	34.4	AT2G37200	AT2G37210
Chr2_15689498	2	15689359	15689553	15689498	8.03	3.24	5.28	NA
Chr2_15690410	2	15690235	15690697	15690410	35.5	6.41	31.13	NA
Chr2_15691171	2	15691027	15691330	15691171	19.53	4.59	16.12	NA
Chr2_15784432	2	15784239	15784688	15784432	28.77	6.43	24.82	AT2G37630
Chr2_15785862	2	15785722	15786022	15785862	20.23	5.31	16.79	AT2G37630
Chr2_15875975	2	15875847	15876107	15875975	15.38	4.39	12.19	AT2G37940
Chr2_15977573	2	15977490	15977688	15977573	8.03	3.31	5.28	AT2G38120	AT2G38130
Chr2_16127713	2	16127601	16127869	16127713	21.65	5.34	18.15	AT2G38530	AT2G38540
Chr2_16293108	2	16292954	16293282	16293108	15.77	4.32	12.57	AT2G39010	AT2G39020
Chr2_16381228	2	16381002	16381335	16381228	9.56	3.44	6.72	AT2G39230
Chr2_16549205	2	16549108	16549344	16549205	15.32	4.52	12.13	NA
Chr2_16554494	2	16554374	16554629	16554494	12.6	3.7	9.58	AT2G39705
Chr2_16559129	2	16558891	16559249	16559129	19.76	5.11	16.35	NA
Chr2_16641554	2	16641410	16641669	16641554	9.81	3.32	6.94	AT2G39860	AT2G39865	AT2G39870
Chr2_16745722	2	16745602	16745759	16745722	8.58	3.44	5.79	AT2G40095	AT2G40100	AT2G40110
Chr2_16760785	2	16760655	16760924	16760785	10.85	3.63	7.94	NA
Chr2_16885612	2	16885527	16885698	16885612	6.62	2.63	3.97	AT2G40435
Chr2_17212238	2	17212127	17212294	17212238	10.29	3.75	7.39	AT2G41290
Chr2_17213825	2	17213661	17213920	17213825	16.64	4.37	13.4	AT2G41290	AT2G41300
Chr2_17240985	2	17240882	17241164	17240985	16.43	4.4	13.2	AT2G41370
Chr2_17242874	2	17242782	17243010	17242874	13.35	4.2	10.27	AT2G41370
Chr2_17248446	2	17248376	17248576	17248446	7.05	2.49	4.37	NA
Chr2_17249123	2	17249024	17249189	17249123	14.65	4.42	11.5	AT2G41380
Chr2_17250281	2	17250110	17250359	17250281	8.58	3.37	5.79	AT2G41380
Chr2_17358026	2	17357903	17358118	17358026	20.97	5.41	17.49	AT2G41620	AT2G41630	AT2G41640
Chr2_17420462	2	17420308	17420517	17420462	8.96	3.24	6.16	AT2G41740	AT2G41760
Chr2_17444041	2	17443862	17444110	17444041	14	4.36	10.89	AT2G41810	AT2G41820
Chr2_17445225	2	17445133	17445286	17445225	10.8	3.62	7.89	AT2G41820
Chr2_17446436	2	17446164	17446655	17446436	32.36	6.28	28.2	AT2G41820
Chr2_17506617	2	17506491	17506679	17506617	8.44	2.87	5.67	AT2G41940
Chr2_17584823	2	17584737	17584975	17584823	15.32	4.58	12.13	AT2G42180	AT2G42190	AT2G42200
Chr2_17585336	2	17585081	17585685	17585336	29.59	6.52	25.59	AT2G42200
Chr2_17587210	2	17587094	17587456	17587210	9.11	2.85	6.3	AT2G42200	AT2G42210
Chr2_17623984	2	17623901	17624122	17623984	10.62	3.74	7.71	AT2G42300	AT2G42310
Chr2_17646574	2	17646447	17646598	17646574	7.51	2.72	4.8	AT2G42365	AT2G42380
Chr2_17743081	2	17742825	17743324	17743081	29.14	5.48	25.18	NA
Chr2_17807323	2	17807188	17807480	17807323	12.54	3.96	9.52	AT2G42790	AT2G42800
Chr2_17809895	2	17809657	17810119	17809895	23.49	5.59	19.87	AT2G42800
Chr2_17819858	2	17819748	17820002	17819858	21.54	5.33	18.04	AT2G42820	AT2G42830
Chr2_17839314	2	17839237	17839454	17839314	15.31	4.41	12.13	AT2G42870
Chr2_18142985	2	18142867	18143118	18142985	17.94	4.81	14.64	AT2G43795	AT2G43800
Chr2_18472009	2	18471810	18472175	18472009	26.19	5.94	22.42	AT2G44798
Chr2_18493107	2	18492977	18493466	18493107	26.39	5.67	22.59	AT2G44830	AT2G44840
Chr2_18518415	2	18518291	18518510	18518415	10.93	3.71	7.99	AT2G44900	AT2G44910
Chr2_18535784	2	18535628	18535863	18535784	11.48	3.94	8.51	AT2G44940
Chr2_18580726	2	18580601	18580837	18580726	16.68	4.77	13.42	AT2G45050
Chr2_18588985	2	18588871	18589151	18588985	18.07	4.93	14.75	AT2G45060	AT2G45070	AT2G45080
Chr2_18620705	2	18620462	18620835	18620705	18.07	4.96	14.75	AT2G45160	AT2G45161
Chr2_18633707	2	18633654	18633823	18633707	7.39	2.81	4.7	AT2G45190
Chr2_18634670	2	18634531	18634912	18634670	11.48	3.88	8.51	NA
Chr2_18635642	2	18635494	18635839	18635642	27.95	6.36	24.05	NA
Chr2_18690264	2	18690084	18690511	18690264	17.37	4.19	14.08	AT2G45340
Chr2_18725526	2	18725399	18725653	18725526	21.25	5.31	17.76	AT2G45430
Chr2_18801937	2	18801616	18802219	18801937	17.75	4.59	14.45	AT2G45640	AT2G45650
Chr2_18804055	2	18803985	18804181	18804055	11.48	3.94	8.51	AT2G45640	AT2G45650
Chr2_18809240	2	18809051	18809470	18809240	30.19	6.42	26.18	AT2G45660
Chr2_18811157	2	18810718	18811401	18811157	49.18	8.84	43.75	AT2G45660
Chr2_18811768	2	18811569	18811967	18811768	30.41	6.65	26.36	AT2G45660
Chr2_18813097	2	18812968	18813591	18813097	29.59	6.49	25.59	AT2G45660
Chr2_18820486	2	18820387	18820574	18820486	9.81	3.52	6.94	AT2G45670	AT2G45680	AT2G45685
Chr2_18822636	2	18822561	18822767	18822636	10.5	3.58	7.59	AT2G45680	AT2G45685	AT2G45690
Chr2_18909322	2	18909189	18909456	18909322	19.62	4.89	16.21	AT2G45950	AT2G45960
Chr2_19013811	2	19013753	19014116	19013811	12.72	4.17	9.68	AT2G46308	AT2G46310	AT2G46320
Chr2_19053419	2	19053287	19053562	19053419	16.68	4.8	13.42	AT2G46420
Chr2_19104423	2	19104281	19104464	19104423	10.88	3.79	7.95	AT2G46530
Chr2_19132389	2	19132328	19132478	19132389	6.93	2.95	4.27	AT2G46580	AT2G46590
Chr2_19152752	2	19152708	19152853	19152752	9.6	3.56	6.76	AT2G46650	AT2G46660
Chr2_19198298	2	19198132	19198434	19198298	19.96	4.52	16.54	AT2G46720
Chr2_19255725	2	19255533	19255896	19255725	16.43	4.52	13.2	AT2G46860
Chr2_19262836	2	19262665	19262948	19262836	14.13	3.95	11.01	AT2G46870
Chr2_19467496	2	19467406	19467611	19467496	10.29	3.66	7.39	AT2G47440
Chr3_374341	3	374101	374429	374341	16.03	4.55	12.81	AT3G02110	AT3G02120
Chr3_376517	3	376392	376634	376517	15.32	4.52	12.13	AT3G02110	AT3G02120	AT3G02125
Chr3_387319	3	387259	387539	387319	10.29	3.72	7.39	AT3G02140
Chr3_428406	3	428283	428577	428406	15	4.06	11.84	AT3G02250
Chr3_648873	3	648770	649007	648873	22.34	5.47	18.79	AT3G02910
Chr3_822806	3	822659	822886	822806	14	4.33	10.89	AT3G03450	AT3G03456	AT3G03460
Chr3_914327	3	914173	914465	914327	14.65	4.45	11.5	AT3G03690	AT3G03700
Chr3_1216697	3	1216498	1217126	1216697	47.78	8.29	42.56	AT3G04500	AT3G04510	AT3G04520
Chr3_1315572	3	1315399	1315749	1315572	20.51	4.98	17.06	AT3G04780	AT3G04790	AT3G04800	AT3G04810
Chr3_1482663	3	1482575	1482760	1482663	14	4.29	10.89	AT3G05210
Chr3_1484046	3	1483869	1484215	1484046	28.77	6.43	24.82	NA
Chr3_1584804	3	1584709	1584886	1584804	9.32	3.36	6.49	AT3G05470	AT3G05480
Chr3_1679519	3	1679360	1679637	1679519	13.12	3.45	10.07	AT3G05690
Chr3_1713226	3	1713128	1713418	1713226	16.86	4.3	13.6	AT3G05770
Chr3_1730541	3	1730471	1730674	1730541	10.29	3.72	7.39	AT3G05810
Chr3_2290654	3	2290608	2290831	2290654	10.17	2.71	7.3	AT3G07195	AT3G07200
Chr3_2357541	3	2357418	2357598	2357541	10.88	3.79	7.95	AT3G07360	AT3G07370
Chr3_3089977	3	3089838	3090104	3089977	14.33	4.02	11.21	AT3G10010	AT3G10015
Chr3_3098213	3	3098077	3098349	3098213	20.96	5.07	17.49	AT3G10040	AT3G10050
Chr3_3203458	3	3203409	3203596	3203458	6.81	2.79	4.16	AT3G10340
Chr3_3655876	3	3655759	3656024	3655876	17.89	4.91	14.59	NA
Chr3_4084678	3	4084460	4084835	4084678	7.89	2.63	5.16	AT3G12835
Chr3_4120242	3	4120061	4120519	4120242	28.77	6.39	24.82	NA
Chr3_4121982	3	4121757	4122225	4121982	24	5.79	20.34	AT3G12920
Chr3_4123803	3	4123585	4124075	4123803	24	5.82	20.34	AT3G12920
Chr3_4127892	3	4127784	4128059	4127892	12.09	3.98	9.08	AT3G12930
Chr3_4146166	3	4146107	4146290	4146166	11.45	3.62	8.5	AT3G12977	AT3G12980
Chr3_4161684	3	4161577	4162018	4161684	12.01	3.54	9.03	AT3G13000
Chr3_4482415	3	4482354	4482521	4482415	7.19	2.64	4.51	AT3G13682	AT3G13686
Chr3_4582528	3	4582384	4582745	4582528	21.72	5.44	18.19	AT3G13898
Chr3_4603782	3	4603700	4603883	4603782	9.14	3.53	6.32	AT3G13940	AT3G13950
Chr3_4606243	3	4605779	4606530	4606243	52.06	9.19	43.99	AT3G13950	AT3G13960
Chr3_4606893	3	4606644	4608505	4606893	49.18	8.87	43.75	AT3G13960
Chr3_4732990	3	4732897	4733082	4732990	12.09	4.01	9.08	AT3G14220
Chr3_4740577	3	4740494	4740663	4740577	10.88	3.82	7.95	AT3G14230	AT3G14240
Chr3_5003631	3	5003532	5003750	5003631	14.5	4.12	11.37	AT3G14860	AT3G14870	AT3G14880
Chr3_5058381	3	5058263	5058467	5058381	13.35	4.2	10.27	AT3G15020
Chr3_5141793	3	5141447	5142096	5141793	14.73	4.15	11.58	AT3G15260	AT3G15270
Chr3_5142820	3	5142711	5142960	5142820	13.02	3.92	9.97	AT3G15260	AT3G15270	AT3G15290
Chr3_5143705	3	5143579	5143830	5143705	19.07	4.75	15.7	AT3G15270	AT3G15280	AT3G15290
Chr3_5213724	3	5213453	5213724	5213724	5.63	2.04	3.07	AT3G15440	AT3G15450	AT3G15460
Chr3_5213920	3	5213783	5213928	5213920	7.5	2.43	4.8	AT3G15440	AT3G15450	AT3G15460
Chr3_5236835	3	5236673	5236945	5236835	20.23	5.31	16.79	AT3G15500
Chr3_5483284	3	5483220	5483452	5483284	9.71	3.56	6.85	AT3G16180
Chr3_5487485	3	5487399	5487572	5487485	8.67	3.38	5.88	AT3G16180
Chr3_5612255	3	5612166	5612500	5612255	15.32	4.55	12.13	AT3G16500
Chr3_5614584	3	5614485	5614644	5614584	8.58	3.44	5.79	AT3G16500
Chr3_5695024	3	5694959	5695109	5695024	8.68	3.14	5.89	AT3G16720	AT3G16730
Chr3_5862664	3	5862464	5862801	5862664	8.84	3.04	6.04	AT3G17185
Chr3_5920324	3	5920216	5920426	5920324	23.75	4.62	20.12	AT3G17330	AT3G17340
Chr3_6145937	3	6145820	6146117	6145937	14.21	4.19	11.09	AT3G17930	AT3G17940	AT3G17950	AT3G17970
Chr3_6153832	3	6153724	6153920	6153832	9.67	3.42	6.83	AT3G17980	AT3G17998	AT3G18000
Chr3_6158052	3	6157957	6158666	6158052	18.98	4.92	15.61	AT3G17998	AT3G18000
Chr3_6160045	3	6159982	6160164	6160045	10.51	3.56	7.6	NA
Chr3_6161954	3	6161799	6162087	6161954	14.5	4.1	11.37	AT3G18010
Chr3_6164622	3	6164462	6164692	6164622	8.32	3.13	5.55	AT3G18010	AT3G18020
Chr3_6246440	3	6246236	6246706	6246440	22.99	5.02	19.4	AT3G18217	AT3G18220
Chr3_6380791	3	6380659	6381069	6380791	35.21	7.09	30.87	AT3G18550
Chr3_6383375	3	6383287	6383586	6383375	17.37	4.9	14.08	AT3G18550
Chr3_6783700	3	6783531	6783935	6783700	19.8	4.84	16.39	AT3G19540
Chr3_6839992	3	6839907	6840081	6839992	10.18	3.63	7.31	AT3G19680
Chr3_7297938	3	7297818	7298046	7297938	13.76	4.04	10.67	AT3G20840
Chr3_7322725	3	7322650	7322907	7322725	12.09	4.01	9.08	AT3G20898
Chr3_7397197	3	7397104	7397281	7397197	11.08	3.55	8.14	AT3G21090	AT3G21100
Chr3_8104410	3	8104205	8104718	8104410	28.7	5.98	24.77	NA
Chr3_8109581	3	8109478	8109634	8109581	8.58	3.37	5.79	AT3G22886
Chr3_8244918	3	8244875	8245033	8244918	9.41	3.2	6.57	NA
Chr3_8325692	3	8325576	8325923	8325692	12.75	4.05	9.7	AT3G23290
Chr3_8498380	3	8498272	8498504	8498380	12.02	3.6	9.03	AT3G23633	AT3G23635
Chr3_8557629	3	8557581	8557730	8557629	9.41	3.07	6.57	AT3G23740	AT3G23750
Chr3_8598176	3	8598075	8598283	8598176	13.35	4.26	10.27	NA
Chr3_8603272	3	8603181	8603331	8603272	11.48	3.88	8.51	AT3G23820
Chr3_9343924	3	9343625	9344016	9343924	14.38	3.93	11.26	AT3G25660	AT3G25670
Chr3_9487207	3	9486993	9487368	9487207	22.36	5.48	18.81	AT3G25905	AT3G25910
Chr3_9549586	3	9549496	9549651	9549586	10.07	3.41	7.2	AT3G26120	AT3G26125
Chr3_9812913	3	9812662	9813230	9812913	50.56	8.71	43.99	AT3G26700	AT3G26710
Chr3_9959157	3	9959045	9959237	9959157	10.46	3.72	7.55	AT3G27010
Chr3_9959851	3	9959740	9959955	9959851	13.86	4.32	10.77	AT3G27010
Chr3_9969434	3	9969126	9969640	9969434	19.8	4.87	16.39	AT3G27025	AT3G27027
Chr3_10242673	3	10242576	10242729	10242673	7.52	2.93	4.81	AT3G27660	AT3G27670
Chr3_10867151	3	10867001	10867332	10867151	33.79	7.06	29.53	NA
Chr3_10872095	3	10871924	10872313	10872095	18.07	4.99	14.75	AT3G28860
Chr3_11792716	3	11792625	11792873	11792716	17.2	3.63	13.93	NA
Chr3_16816183	3	16816042	16816321	16816183	13.71	3.29	10.62	AT3G45780
Chr3_17547083	3	17546997	17547146	17547083	9.71	3.59	6.85	AT3G47610
Chr3_18038397	3	18038183	18038557	18038397	32.93	6.97	28.72	AT3G48690	AT3G48700	AT3G48710
Chr3_18415683	3	18415564	18415804	18415683	10.29	3.72	7.39	AT3G49660	AT3G49670
Chr3_18522188	3	18522026	18522391	18522188	13.68	3.42	10.59	AT3G49950
Chr3_18564721	3	18564586	18564862	18564721	19.8	4.84	16.39	AT3G50070
Chr3_18802601	3	18802519	18802739	18802601	9.71	3.56	6.85	NA
Chr3_18809809	3	18809552	18810102	18809809	33.51	6.53	29.28	AT3G50650	AT3G50651
Chr3_19163138	3	19162921	19163336	19163138	29.59	6.55	25.59	AT3G51650	AT3G51660
Chr3_19168260	3	19168117	19168468	19168260	20.21	4.72	16.79	AT3G51670
Chr3_19230923	3	19230802	19231029	19230923	7.86	2.88	5.13	AT3G51840	AT3G51850
Chr3_19238974	3	19238856	19239160	19238974	15.31	4.41	12.13	AT3G51860
Chr3_19276456	3	19276347	19276541	19276456	8.19	3.15	5.43	AT3G51940
Chr3_19281018	3	19280775	19281337	19281018	14.65	4.48	11.5	AT3G51950
Chr3_19323168	3	19323057	19323263	19323168	10.77	3.59	7.86	AT3G52100	AT3G52105	AT3G52110
Chr3_19448987	3	19448848	19449185	19448987	22.47	5.63	18.9	AT3G52470
Chr3_19696665	3	19696582	19696762	19696665	13.88	4.01	10.79	AT3G53130	AT3G53140
Chr3_20069396	3	20069129	20069695	20069396	42.65	8.14	37.78	AT3G54210	AT3G54220
Chr3_20121217	3	20121092	20121471	20121217	14.27	3.31	11.15	AT3G54340	AT3G54350
Chr3_20301025	3	20300927	20301159	20301025	10.88	3.85	7.95	AT3G54820
Chr3_20379093	3	20378873	20379293	20379093	24	5.79	20.34	AT3G54990	AT3G55000
Chr3_20583696	3	20583559	20583828	20583696	19.47	5.06	16.09	NA
Chr3_20585839	3	20585724	20586007	20585839	21.76	5.15	18.23	AT3G55512
Chr3_20603944	3	20603803	20604056	20603944	17.82	4.41	14.52	AT3G55550	AT3G55560
Chr3_20606569	3	20606123	20606734	20606569	15.99	4.61	12.77	AT3G55560	AT3G55566
Chr3_20739618	3	20739237	20739738	20739618	16.26	4.57	13.03	AT3G55880	AT3G55890
Chr3_21141683	3	21141552	21141783	21141683	16.68	4.71	13.42	NA
Chr3_21142762	3	21142669	21142829	21142762	8.03	3.31	5.28	NA
Chr3_21144938	3	21144668	21145170	21144938	36.38	7.38	31.93	AT3G57130
Chr3_21233633	3	21233454	21233757	21233633	29.59	6.52	25.59	AT3G57390
Chr3_21309677	3	21309509	21309846	21309677	17.37	4.83	14.08	AT3G57550	AT3G57570
Chr3_21372037	3	21371798	21372191	21372037	27.15	6.17	23.29	AT3G57670
Chr3_21375038	3	21374948	21375176	21375038	9.48	3.47	6.64	NA
Chr3_21378981	3	21378769	21379072	21378981	10.18	3.62	7.31	AT3G57680
Chr3_21412015	3	21411656	21412146	21412015	16.68	4.74	13.42	AT3G57800
Chr3_21412797	3	21412657	21413025	21412797	35.51	7.22	31.13	AT3G57800	AT3G57810
Chr3_21415394	3	21415137	21415537	21415394	30.41	6.68	26.36	AT3G57810
Chr3_21435144	3	21435045	21435262	21435144	9.14	3.47	6.32	AT3G57880	AT3G57890
Chr3_21446532	3	21446360	21446582	21446532	8.36	3.3	5.59	AT3G57920	AT3G57930	AT3G57940
Chr3_21504764	3	21504621	21504987	21504764	19.82	4.87	16.41	NA
Chr3_21509053	3	21508892	21509201	21509053	26.97	6.09	23.15	AT3G58070
Chr3_21510459	3	21510191	21510731	21510459	32	6.01	27.88	AT3G58070	AT3G58080
Chr3_21732143	3	21732035	21732286	21732143	11.33	3.84	8.38	AT3G58760	AT3G58770
Chr3_22078228	3	22078010	22078358	22078228	10.51	3.39	7.6	AT3G59760	AT3G59765	AT3G59770
Chr3_22320231	3	22320131	22320292	22320231	7.28	2.87	4.59	AT3G60380	AT3G60390
Chr3_22323897	3	22323801	22324098	22323897	14.65	4.39	11.5	AT3G60390
Chr3_22363595	3	22363461	22363753	22363595	13.35	4.2	10.27	AT3G60520
Chr3_22364101	3	22364011	22364193	22364101	12.09	4.01	9.08	AT3G60520
Chr3_22634335	3	22634075	22634490	22634335	24.12	5.76	20.46	AT3G61150	AT3G61160
Chr3_22670313	3	22670060	22670622	22670313	18.98	4.1	15.61	AT3G61240	AT3G61250
Chr3_22670978	3	22670796	22671176	22670978	15.31	4.41	12.13	AT3G61250
Chr3_22741208	3	22741068	22741386	22741208	13.35	4.2	10.27	AT3G61460
Chr3_22859627	3	22859506	22859749	22859627	8.26	3.02	5.5	AT3G61740	AT3G61750	AT3G61755	AT3G61760
Chr3_22921568	3	22921339	22921776	22921568	15.32	4.55	12.13	AT3G61897	AT3G61898
Chr3_22939594	3	22939166	22939753	22939594	15	4.01	11.84	AT3G61947	AT3G61950
Chr3_22948609	3	22948485	22948790	22948609	15.99	4.64	12.77	AT3G61962	AT3G61970
Chr3_22948990	3	22948843	22949067	22948990	11.48	3.88	8.51	AT3G61962	AT3G61970
Chr3_22950406	3	22950268	22950534	22950406	16.64	4.66	13.4	AT3G61970
Chr3_22954303	3	22954156	22954410	22954303	15.99	4.61	12.77	NA
Chr3_23291735	3	23291508	23291866	23291735	23.23	5.73	19.62	AT3G63010	AT3G63020
Chr3_23347897	3	23347786	23348014	23347897	9.71	3.56	6.85	AT3G63200
Chr3_23383447	3	23383280	23383750	23383447	8.66	2.76	5.87	AT3G63290	AT3G63300
Chr3_23423887	3	23423679	23424083	23423887	20.91	5.19	17.45	AT3G63440	AT3G63445
Chr3_23458989	3	23458662	23459209	23458989	23.23	5.73	19.62	AT3G63530	AT3G63540
Chr4_189167	4	189079	189306	189167	9.14	3.53	6.32	AT4G00430
Chr4_307433	4	307306	307606	307433	5.69	2.34	3.12	AT4G00730	AT4G00740
Chr4_361716	4	361600	361844	361716	10.16	3.65	7.29	AT4G00860	AT4G00870
Chr4_459676	4	459548	459828	459676	19.69	5.01	16.28	AT4G01060
Chr4_725318	4	725117	725473	725318	33.79	7.03	29.53	NA
Chr4_727662	4	727526	727740	727662	12.09	4.04	9.08	AT4G01690
Chr4_1178798	4	1178691	1178863	1178798	7.18	2.96	4.5	AT4G02670
Chr4_1415621	4	1415485	1415819	1415621	23.69	5.34	20.06	AT4G03205	AT4G03210	AT4G03220
Chr4_1500198	4	1499932	1500380	1500198	16.02	3.87	12.8	AT4G03400	AT4G03405	AT4G03410
Chr4_2333702	4	2333479	2333885	2333702	37.26	7.44	32.76	AT4G04630
Chr4_2334666	4	2334586	2334782	2334666	11.48	3.88	8.51	AT4G04630
Chr4_5155675	4	5155408	5155767	5155675	19.51	5.18	16.11	NA
Chr4_5157570	4	5157425	5157676	5157570	19.89	5.15	16.47	NA
Chr4_7349362	4	7349260	7349442	7349362	13.35	4.26	10.27	AT4G12420
Chr4_7868955	4	7868636	7869269	7868955	32.71	6.42	28.54	AT4G13530	AT4G13540
Chr4_8442081	4	8441948	8442224	8442081	18.07	4.99	14.75	NA
Chr4_8444115	4	8443977	8444274	8444115	15.99	4.64	12.77	NA
Chr4_8445069	4	8444979	8445146	8445069	11.48	3.88	8.51	NA
Chr4_8913598	4	8913531	8913697	8913598	16.68	4.8	13.42	AT4G15620
Chr4_9353819	4	9353700	9353946	9353819	14	4.36	10.89	AT4G16610
Chr4_9360841	4	9360716	9361003	9360841	15.42	4.2	12.23	AT4G16620
Chr4_9422439	4	9422307	9422497	9422439	10.35	3.68	7.45	AT4G16748	AT4G16750
Chr4_9665453	4	9665356	9665562	9665453	8.51	3.25	5.74	AT4G17230
Chr4_9665801	4	9665617	9665870	9665801	10.51	3.59	7.6	AT4G17230	AT4G17240
Chr4_9739557	4	9739460	9739685	9739557	12.09	3.98	9.08	AT4G17453	AT4G17460
Chr4_9849436	4	9849268	9849596	9849436	15.99	4.64	12.77	AT4G17695
Chr4_9929519	4	9929458	9929608	9929519	11.48	3.91	8.51	AT4G17870
Chr4_10381728	4	10381681	10381829	10381728	9.71	3.56	6.85	AT4G18960
Chr4_10386555	4	10386375	10386768	10386555	23.71	5.15	20.08	AT4G18960
Chr4_10579479	4	10579374	10579587	10579479	9.14	3.47	6.32	AT4G19395
Chr4_10717364	4	10717215	10717501	10717364	13.87	4.01	10.78	AT4G19700
Chr4_10718124	4	10717993	10718255	10718124	21.72	5.47	18.19	NA
Chr4_10722234	4	10721956	10722376	10722234	14.01	4.29	10.9	AT4G19710
Chr4_11304704	4	11304530	11304865	11304704	19.51	5.15	16.11	AT4G21200	AT4G21210
Chr4_11525824	4	11525670	11525971	11525824	7.63	2.72	4.91	AT4G21690
Chr4_11604620	4	11604476	11604960	11604620	14.5	4.12	11.37	AT4G21870	AT4G21880
Chr4_11632938	4	11632733	11633109	11632938	26.97	6.03	23.15	AT4G21910
Chr4_11723000	4	11722901	11723073	11723000	9.36	3.46	6.53	AT4G22130
Chr4_11865463	4	11865301	11865565	11865463	10.55	3.74	7.64	AT4G22540
Chr4_11876311	4	11876185	11876439	11876311	10.33	3.51	7.43	NA
Chr4_11883695	4	11883495	11884078	11883695	17.75	4.57	14.45	AT4G22570
Chr4_11887455	4	11887362	11887528	11887455	17.37	4.9	14.08	AT4G22570
Chr4_11967894	4	11967799	11967981	11967894	10.88	3.85	7.95	AT4G22770	AT4G22780
Chr4_11995949	4	11995713	11996158	11995949	12.96	3.85	9.91	AT4G22840	AT4G22850	AT4G22860
Chr4_11996560	4	11996255	11996815	11996560	31.1	6.04	27.02	AT4G22840	AT4G22850	AT4G22860
Chr4_12028015	4	12027906	12028068	12028015	10.91	3.57	7.97	AT4G22950	AT4G22960
Chr4_12084500	4	12084035	12084951	12084500	26.25	6.11	22.47	AT4G23050	AT4G23060
Chr4_12352371	4	12352243	12352467	12352371	12.09	4.07	9.08	AT4G23710	AT4G23713
Chr4_12355610	4	12355515	12355702	12355610	12.72	4.13	9.68	NA
Chr4_12836234	4	12836105	12836338	12836234	9.71	3.63	6.85	AT4G24970	AT4G24972
Chr4_12989204	4	12989059	12989253	12989204	8.58	3.37	5.79	NA
Chr4_13015382	4	13015252	13015423	13015382	7.86	2.88	5.13	AT4G25450	AT4G25470
Chr4_13016432	4	13016295	13016481	13016432	8.58	3.37	5.79	AT4G25450	AT4G25470
Chr4_13017874	4	13017791	13018130	13017874	16.64	4.69	13.4	AT4G25470	AT4G25480
Chr4_13018271	4	13018270	13018517	13018271	6.23	2.74	3.62	AT4G25470	AT4G25480
Chr4_13021475	4	13021305	13021548	13021475	8.93	3.38	6.13	AT4G25480	AT4G25490
Chr4_13023551	4	13023452	13023719	13023551	14.38	3.96	11.26	AT4G25490	AT4G25500
Chr4_13080351	4	13080200	13080527	13080351	17.54	4.39	14.25	AT4G25640	AT4G25650
Chr4_13639529	4	13639433	13639815	13639529	14.65	4.45	11.5	AT4G27220	AT4G27230	AT4G27240
Chr4_13658036	4	13657919	13658175	13658036	20.97	5.38	17.49	NA
Chr4_14118308	4	14118184	14118540	14118308	27.41	6.15	23.55	AT4G28560	AT4G28564	AT4G28570
Chr4_14196842	4	14196604	14197004	14196842	17.37	4.17	14.08	AT4G28730
Chr4_14207981	4	14207864	14208411	14207981	11.88	3.82	8.9	AT4G28760
Chr4_14325556	4	14325428	14325702	14325556	15.99	4.68	12.77	AT4G29080
Chr4_14326243	4	14326113	14326344	14326243	14.93	4.4	11.77	AT4G29080
Chr4_14359110	4	14358962	14359257	14359110	23.23	5.69	19.62	NA
Chr4_14364371	4	14364242	14364474	14364371	10.43	3.15	7.52	NA
Chr4_14371386	4	14371251	14371444	14371386	12.09	4.01	9.08	AT4G29140
Chr4_14372893	4	14372700	14373251	14372893	30.19	6.42	26.18	NA
Chr4_14374316	4	14374191	14374507	14374316	17.75	3.96	14.45	NA
Chr4_14394794	4	14394721	14394873	14394794	12.09	3.98	9.08	AT4G29190
Chr4_14545937	4	14545826	14546066	14545937	15.69	4.48	12.5	AT4G29700
Chr4_14558421	4	14558338	14558512	14558421	6.01	2.3	3.41	AT4G29730
Chr4_14813555	4	14813207	14813681	14813555	18.07	4.93	14.75	AT4G30250
Chr4_14815567	4	14815442	14815665	14815567	12.43	4.08	9.41	AT4G30250
Chr4_14847779	4	14847694	14847904	14847779	12.09	3.98	9.08	AT4G30350
Chr4_14902798	4	14902630	14902954	14902798	19.61	5.02	16.2	AT4G30490	AT4G30500
Chr4_14999280	4	14999136	14999454	14999280	23.71	5.1	20.08	AT4G30790	AT4G30800
Chr4_15000698	4	15000584	15000918	15000698	21.76	5.05	18.23	AT4G30790	AT4G30800	AT4G30810
Chr4_15110760	4	15110688	15110843	15110760	9	3.28	6.19	AT4G31020	AT4G31030	AT4G31040
Chr4_15489082	4	15489045	15489235	15489082	7.29	2.28	4.6	AT4G32020	AT4G32030
Chr4_15817420	4	15817255	15817713	15817420	23.01	5.66	19.42	AT4G32800
Chr4_15819238	4	15818985	15819326	15819238	12.72	4.17	9.68	AT4G32800
Chr4_15918227	4	15917958	15918498	15918227	46.3	8.24	41.22	AT4G32980	AT4G32990
Chr4_16091521	4	16091451	16091606	16091521	10.29	3.36	7.39	AT4G33430	AT4G33440
Chr4_16583506	4	16583393	16583619	16583506	15.32	4.55	12.13	AT4G34760
Chr4_16594131	4	16593971	16594468	16594131	31.25	6.71	27.15	AT4G34780	AT4G34790	AT4G34800
Chr4_16596485	4	16596312	16596674	16596485	24.78	5.95	21.07	AT4G34800	AT4G34810
Chr4_16689628	4	16689537	16689736	16689628	5.69	2.34	3.12	AT4G35060
Chr4_16710427	4	16710276	16710533	16710427	8.58	3.44	5.79	AT4G35100
Chr4_16710966	4	16710869	16711068	16710966	12.09	4.04	9.08	AT4G35100
Chr4_16746018	4	16745897	16746134	16746018	10.88	3.85	7.95	AT4G35190
Chr4_16895854	4	16895789	16895937	16895854	9.71	3.56	6.85	AT4G35590	AT4G35600
Chr4_16980514	4	16980409	16980603	16980514	10.29	3.72	7.39	AT4G35830	AT4G35837	AT4G35840
Chr4_17001999	4	17001715	17002340	17001999	42.24	7.85	37.43	AT4G35900
Chr4_17002653	4	17002478	17003200	17002653	29.59	6.49	25.59	AT4G35900
Chr4_17006825	4	17005763	17007137	17006825	42	7.39	37.2	AT4G35900	AT4G35905
Chr4_17115430	4	17115269	17115518	17115430	15.31	4.47	12.13	AT4G36160	AT4G36170
Chr4_17136313	4	17136191	17136437	17136313	8.71	3.24	5.91	NA
Chr4_17150891	4	17150724	17151067	17150891	25.94	5.64	22.18	AT4G36240	AT4G36250
Chr4_17161032	4	17160932	17161173	17161032	13.67	3.49	10.59	AT4G36268	AT4G36270
Chr4_17318813	4	17318738	17318924	17318813	7.28	2.87	4.59	AT4G36740
Chr4_17319849	4	17319721	17320025	17319849	22.47	5.63	18.9	NA
Chr4_17322357	4	17322266	17322450	17322357	12.09	4.07	9.08	AT4G36750
Chr4_17372070	4	17371863	17372409	17372070	39.03	7.73	34.4	AT4G36870
Chr4_17372875	4	17372725	17373131	17372875	20.97	5.41	17.49	AT4G36870
Chr4_17395829	4	17395452	17396101	17395829	52.06	9.13	43.99	AT4G36910
Chr4_17396721	4	17396611	17396791	17396721	9.71	3.56	6.85	NA
Chr4_17397942	4	17397173	17398136	17397942	41.73	7.95	36.93	AT4G36920
Chr4_17398963	4	17398762	17399121	17398963	32.93	7	28.72	AT4G36920
Chr4_17405085	4	17404827	17405263	17405085	18.78	5.09	15.42	AT4G36925
Chr4_17408434	4	17408057	17409106	17408434	39.03	7.7	34.4	NA
Chr4_17409447	4	17409221	17409695	17409447	36.38	7.35	31.93	NA
Chr4_17432030	4	17431809	17432445	17432030	32.79	6.82	28.62	AT4G36970
Chr4_17457652	4	17457580	17457746	17457652	8.83	3.14	6.03	AT4G37040	AT4G37050
Chr4_17469324	4	17469071	17469449	17469324	16.44	3.53	13.21	AT4G37070
Chr4_17470537	4	17470314	17470625	17470537	9.14	3.53	6.32	AT4G37080
Chr4_17523735	4	17523638	17523867	17523735	10.88	3.79	7.95	AT4G37240
Chr4_17561926	4	17561738	17562111	17561926	24.78	5.95	21.07	AT4G37310	AT4G37320	AT4G37330
Chr4_17576252	4	17575856	17576393	17576252	10.28	3.55	7.39	AT4G37380
Chr4_17577707	4	17577649	17577814	17577707	10.29	3.72	7.39	AT4G37390
Chr4_17585293	4	17585169	17585452	17585293	22.47	5.63	18.9	AT4G37400
Chr4_17690282	4	17689989	17690380	17690282	13.35	4.23	10.27	AT4G37650
Chr4_17694787	4	17694635	17695006	17694787	11.95	3.96	8.97	AT4G37660
Chr4_17728081	4	17727825	17728370	17728081	42.65	8.05	37.78	AT4G37740
Chr4_17730740	4	17730440	17731053	17730740	40.45	7.67	35.75	NA
Chr4_17780782	4	17780683	17780989	17780782	11.47	3.71	8.51	AT4G37810
Chr4_17781920	4	17781792	17782089	17781920	18.78	5.03	15.42	AT4G37810
Chr4_17782676	4	17782313	17782951	17782676	33.79	7.06	29.53	AT4G37810	AT4G37820
Chr4_17783611	4	17783468	17783748	17783611	12.37	4	9.35	AT4G37820
Chr4_17784408	4	17784284	17784546	17784408	10.68	3.61	7.77	AT4G37820
Chr4_18019655	4	18019514	18019733	18019655	12.19	3.75	9.18	AT4G38520	AT4G38530
Chr4_18125758	4	18125493	18125905	18125758	14.79	3.88	11.63	AT4G38830	AT4G38840	AT4G38850
Chr4_18128305	4	18128069	18128528	18128305	36.75	6.5	32.3	AT4G38840	AT4G38860
Chr4_18129635	4	18129503	18129735	18129635	13.87	3.93	10.78	AT4G38860
Chr4_18207164	4	18207002	18207352	18207164	34.64	7.19	30.32	AT4G39070	AT4G39080
Chr4_18322982	4	18322686	18323163	18322982	17.37	4.87	14.08	AT4G39400
Chr4_18361728	4	18361638	18361885	18361728	10.81	3.71	7.9	AT4G39460	AT4G39470	AT4G39480
Chr4_18465976	4	18465885	18466044	18465976	8.67	3.38	5.88	AT4G39790	AT4G39795
Chr4_18570314	4	18570226	18570389	18570314	9.71	3.59	6.85	NA
Chr4_18570796	4	18570691	18570865	18570796	12.09	4.04	9.08	AT4G40060
Chr5_39104	5	39030	39189	39104	10.89	3.42	7.96	AT5G01100
Chr5_75285	5	75061	75413	75285	28.77	6.43	24.82	AT5G01190	AT5G01200
Chr5_312345	5	312228	312561	312345	14.65	4.48	11.5	AT5G01810	AT5G01820
Chr5_327731	5	327577	327829	327731	14.65	4.48	11.5	NA
Chr5_328923	5	328847	329044	328923	6.04	2.58	3.44	AT5G01849
Chr5_566615	5	566506	566726	566615	11.2	3.74	8.26	AT5G02530	AT5G02540
Chr5_675966	5	675849	676161	675966	7.86	2.86	5.13	AT5G02900	AT5G02910
Chr5_945628	5	945565	945759	945628	7.19	2.64	4.51	AT5G03670
Chr5_958988	5	958850	958995	958988	7.61	3.17	4.89	AT5G03680
Chr5_962075	5	961916	962306	962075	14.65	4.39	11.5	NA
Chr5_987833	5	987752	987946	987833	12.09	4.04	9.08	AT5G03760
Chr5_1003630	5	1003402	1003910	1003630	29.59	6.55	25.59	AT5G03780	AT5G03790
Chr5_1004670	5	1004543	1004790	1004670	10.89	3.47	7.96	AT5G03790
Chr5_1023087	5	1022892	1023179	1023087	15.32	4.52	12.13	AT5G03837
Chr5_1279602	5	1279478	1279764	1279602	20.67	5.24	17.22	AT5G04480	AT5G04490
Chr5_1395641	5	1395386	1395809	1395641	22.17	4.44	18.63	NA
Chr5_1711546	5	1711436	1711799	1711546	17.75	4.62	14.45	NA
Chr5_1750965	5	1750770	1751180	1750965	35.51	7.25	31.13	AT5G05820
Chr5_1751446	5	1751234	1751624	1751446	31.78	6.4	27.67	AT5G05820
Chr5_1826925	5	1826832	1827338	1826925	16.32	4.29	13.09	AT5G06060
Chr5_1891592	5	1891220	1892148	1891592	37.81	7.31	33.3	NA
Chr5_1894234	5	1894073	1894430	1894234	21.59	4.87	18.09	AT5G06250
Chr5_1951256	5	1950981	1951371	1951256	14	4.33	10.89	AT5G06370	AT5G06380	AT5G06390
Chr5_1996650	5	1996475	1996853	1996650	21.93	5.15	18.39	AT5G06530
Chr5_2234893	5	2234613	2235029	2234893	14.5	4.15	11.37	AT5G07180	AT5G07190
Chr5_2284213	5	2284123	2284274	2284213	10.03	3.25	7.16	AT5G07270	AT5G07280
Chr5_2291582	5	2291416	2291753	2291582	27.15	5.73	23.29	AT5G07290
Chr5_2399422	5	2399207	2399614	2399422	14.63	4.02	11.5	AT5G07571	AT5G07580
Chr5_2409324	5	2409220	2409520	2409324	17.57	4.55	14.28	AT5G07620	AT5G07625	AT5G07630
Chr5_2557242	5	2557053	2557425	2557242	19.12	4.81	15.75	AT5G07980
Chr5_2558067	5	2558006	2558170	2558067	8.58	3.37	5.79	AT5G07980	AT5G07990
Chr5_2559098	5	2558986	2559166	2559098	10.88	3.79	7.95	AT5G07990
Chr5_2559474	5	2559375	2559696	2559474	16.68	4.71	13.42	AT5G07990
Chr5_2561290	5	2561187	2561415	2561290	22.47	5.6	18.9	AT5G07990	AT5G08000
Chr5_2563455	5	2563353	2563559	2563455	10.79	3.67	7.88	AT5G07990	AT5G08000
Chr5_2839274	5	2839184	2839345	2839274	9.22	3.25	6.39	AT5G08710	AT5G08712	AT5G08717
Chr5_2840398	5	2840212	2840510	2840398	14.09	4.04	10.98	AT5G08710	AT5G08717
Chr5_2936708	5	2936621	2936934	2936708	13.35	4.26	10.27	AT5G09440
Chr5_2937228	5	2937117	2937356	2937228	18.07	4.93	14.75	AT5G09440
Chr5_2939941	5	2939661	2940172	2939941	16.68	4.74	13.42	AT5G09440	AT5G09443	AT5G09445	AT5G09450
Chr5_3045883	5	3045782	3046010	3045883	19.23	4.97	15.86	AT5G09800	AT5G09805
Chr5_3046720	5	3046641	3046854	3046720	14.06	4.24	10.95	AT5G09800	AT5G09805
Chr5_3048941	5	3048741	3049054	3048941	15.98	4.6	12.77	NA
Chr5_3161198	5	3160963	3161474	3161198	27.25	5.09	23.39	AT5G10100
Chr5_3163001	5	3162791	3163365	3163001	27.61	4.95	23.74	NA
Chr5_3184386	5	3184344	3184618	3184386	12.09	4.01	9.08	AT5G10150	AT5G10160
Chr5_3242403	5	3242284	3242524	3242403	21.72	5.53	18.19	AT5G10310
Chr5_3243296	5	3242846	3243463	3243296	16.68	4.77	13.42	AT5G10310	AT5G10320
Chr5_3318226	5	3317818	3318458	3318226	27.21	5.61	23.35	AT5G10510
Chr5_3468123	5	3467941	3468338	3468123	19.51	5.15	16.11	AT5G10970
Chr5_3468997	5	3468790	3469174	3468997	17.94	4.27	14.64	AT5G10970
Chr5_3478460	5	3478376	3478590	3478460	12.72	4.17	9.68	AT5G10990	AT5G11000
Chr5_3505401	5	3505299	3505541	3505401	10.9	3.62	7.96	NA
Chr5_3508572	5	3508545	3508690	3508572	7	3.12	4.32	AT5G11060
Chr5_3509970	5	3509865	3510086	3509970	12.72	4.1	9.68	AT5G11060
Chr5_3511369	5	3511178	3511542	3511369	23.23	5.69	19.62	AT5G11060
Chr5_3515175	5	3514987	3515359	3515175	22.08	5.52	18.54	NA
Chr5_3550237	5	3550076	3550422	3550237	30.41	6.68	26.36	AT5G11150	AT5G11160	AT5G11170
Chr5_3693607	5	3693489	3693725	3693607	14.65	4.42	11.5	AT5G11530
Chr5_3857193	5	3857100	3857284	3857193	9.41	3.23	6.57	AT5G11950
Chr5_3858042	5	3857821	3858182	3858042	16.48	3.75	13.25	AT5G11960
Chr5_3865711	5	3865637	3865829	3865711	13.26	3.99	10.2	AT5G11970	AT5G11977
Chr5_4203781	5	4203586	4203803	4203781	7	3.05	4.32	NA
Chr5_4221143	5	4220965	4221325	4221143	32	6.01	27.88	AT5G13220	AT5G13225	AT5G13230
Chr5_4229724	5	4229543	4229773	4229724	7.28	2.89	4.59	AT5G13240
Chr5_4451058	5	4450827	4451238	4451058	34.22	6.75	29.95	AT5G13780	AT5G13790	AT5G13800
Chr5_4451663	5	4451545	4451713	4451663	6.62	2.59	3.97	AT5G13790	AT5G13800
Chr5_4593373	5	4593223	4593514	4593373	17.14	3.92	13.87	AT5G14230
Chr5_4741763	5	4741621	4741821	4741763	10.35	3.68	7.45	AT5G14700
Chr5_4912512	5	4912440	4912651	4912512	8.58	3.44	5.79	NA
Chr5_5236658	5	5236580	5236768	5236658	9.71	3.59	6.85	AT5G16030
Chr5_5304332	5	5304253	5304432	5304332	10.05	3.62	7.18	AT5G16230	AT5G16235	AT5G16240
Chr5_5412472	5	5412391	5412583	5412472	7.51	3.21	4.8	AT5G16560
Chr5_5420104	5	5419955	5420254	5420104	19.44	5.08	16.06	NA
Chr5_5863137	5	5862942	5863388	5863137	30.41	6.68	26.36	AT5G17760
Chr5_5864297	5	5864208	5864388	5864297	7.68	3.04	4.96	AT5G17760	AT5G17770
Chr5_5885878	5	5885771	5885975	5885878	9.14	3.53	6.32	AT5G17810
Chr5_6216594	5	6216499	6216677	6216594	12.09	4.07	9.08	AT5G18640	AT5G18650
Chr5_6381185	5	6381044	6381329	6381185	15.31	4.44	12.13	AT5G19080
Chr5_6383183	5	6383101	6383279	6383183	10.29	3.72	7.39	NA
Chr5_6393527	5	6393325	6393708	6393527	27.15	6.17	23.29	NA
Chr5_6400298	5	6399949	6400420	6400298	13.78	3.91	10.69	AT5G19095
Chr5_6409444	5	6409329	6409501	6409444	11.61	3.38	8.63	AT5G19100
Chr5_6445713	5	6445622	6445817	6445713	15.32	4.58	12.13	AT5G19170
Chr5_6556408	5	6556291	6556480	6556408	15.22	4.49	12.05	AT5G19430	AT5G19440
Chr5_6812576	5	6812372	6812697	6812576	24.62	5.6	20.94	AT5G20170	AT5G20180	AT5G20181	AT5G20190
Chr5_6978356	5	6977792	6978508	6978356	22.36	5.45	18.81	AT5G20630	AT5G20635
Chr5_6980597	5	6980465	6980771	6980597	18.07	4.99	14.75	AT5G20635
Chr5_7175028	5	7174927	7175128	7175028	10.29	3.66	7.39	AT5G21105
Chr5_7249037	5	7248908	7249214	7249037	12.07	3.79	9.08	AT5G21930	AT5G21940
Chr5_7265914	5	7265797	7266042	7265914	15	4.06	11.84	AT5G21280
Chr5_7433251	5	7433105	7433397	7433251	12.42	3.98	9.4	AT5G22420	AT5G22430
Chr5_7468821	5	7468560	7469250	7468821	15.99	4.61	12.77	AT5G22500
Chr5_7474698	5	7474612	7474818	7474698	10.29	3.69	7.39	AT5G22500	AT5G22510
Chr5_7695015	5	7694830	7695529	7695015	27.95	6.36	24.05	AT5G22990	AT5G23000
Chr5_7697705	5	7697560	7697832	7697705	19.76	5.11	16.35	AT5G23000
Chr5_7699642	5	7699442	7699803	7699642	18.78	5.03	15.42	NA
Chr5_7722154	5	7722103	7722248	7722154	7.89	2.63	5.16	AT5G23020
Chr5_7835345	5	7835223	7835467	7835345	16.13	4.38	12.91	AT5G23260
Chr5_8004999	5	8004838	8005119	8004999	21.62	5.39	18.12	AT5G23730
Chr5_8529462	5	8529397	8529552	8529462	8.58	3.4	5.79	AT5G24830
Chr5_8543356	5	8543213	8543838	8543356	24.78	5.92	21.07	AT5G24860
Chr5_8570601	5	8570365	8570770	8570601	27.38	5.53	23.52	AT5G24910
Chr5_8682808	5	8682715	8682873	8682808	9.71	3.59	6.85	AT5G25150
Chr5_8686833	5	8686651	8687001	8686833	25.16	5.81	21.44	AT5G25160
Chr5_8687240	5	8687194	8687381	8687240	12.02	3.6	9.03	AT5G25160
Chr5_8920855	5	8920764	8921013	8920855	12.61	3.31	9.59	NA
Chr5_9133383	5	9133270	9133450	9133383	15.32	4.58	12.13	AT5G26146	AT5G26147
Chr5_9799181	5	9799017	9799332	9799181	37.26	7.51	32.76	AT5G27680
Chr5_10452059	5	10451950	10452177	10452059	15.99	4.64	12.77	NA
Chr5_10455501	5	10455259	10455866	10455501	47.29	8.65	42.08	AT5G28490	AT5G28491
Chr5_10648893	5	10648765	10649012	10648893	11.45	3.58	8.5	AT5G28640
Chr5_10649998	5	10649783	10650165	10649998	27.15	6.17	23.29	AT5G28640
Chr5_13936290	5	13936134	13936475	13936290	24.18	5.14	20.52	AT5G35770
Chr5_13938201	5	13937651	13938402	13938201	29.69	5.92	25.69	AT5G35770
Chr5_13939200	5	13939088	13939470	13939200	10.88	3.85	7.95	AT5G35770
Chr5_13939960	5	13939895	13940040	13939960	7.76	2.92	5.04	AT5G35770
Chr5_15423559	5	15423420	15423698	15423559	22.8	5.48	19.22	AT5G38510	AT5G38520	AT5G38530
Chr5_15630016	5	15629962	15630116	15630016	8.58	3.37	5.79	AT5G39040
Chr5_15631380	5	15631311	15631475	15631380	12.09	3.98	9.08	NA
Chr5_15712047	5	15711694	15712283	15712047	42.65	8.05	37.78	AT5G39240
Chr5_15871755	5	15871588	15872016	15871755	38.14	7.6	33.59	AT5G39635
Chr5_16337726	5	16337475	16337862	16337726	24.78	5.95	21.07	AT5G40800	AT5G40810
Chr5_16563660	5	16563510	16563821	16563660	27.95	6.36	24.05	AT5G41380	AT5G41390
Chr5_16582698	5	16582573	16582737	16582698	8.58	3.37	5.79	AT5G41410
Chr5_17083027	5	17082906	17083154	17083027	15	4.01	11.84	NA
Chr5_17363469	5	17363386	17363601	17363469	11.48	3.88	8.51	AT5G43270
Chr5_17550209	5	17549769	17550428	17550209	42.6	7.98	37.78	AT5G43700
Chr5_18000408	5	18000144	18000658	18000408	32.22	5.21	28.07	AT5G44620	AT5G44630
Chr5_18001153	5	18000943	18001431	18001153	23.58	4.18	19.96	AT5G44620	AT5G44630
Chr5_18002240	5	18002116	18002273	18002240	8.14	3.11	5.38	AT5G44620	AT5G44630
Chr5_18213838	5	18213579	18213965	18213838	12.09	4.04	9.08	NA
Chr5_18215915	5	18215719	18216105	18215915	19.51	5.12	16.11	AT5G45100
Chr5_18221366	5	18221231	18221551	18221366	13.35	4.2	10.27	NA
Chr5_18378942	5	18378652	18379215	18378942	39.93	7.79	35.25	NA
Chr5_18804412	5	18804294	18804541	18804412	16.68	4.71	13.42	AT5G46350
Chr5_18943728	5	18943665	18943850	18943728	8.03	3.28	5.28	AT5G46690
Chr5_18947123	5	18946970	18947324	18947123	19.12	4.81	15.75	AT5G46690
Chr5_19112053	5	19111778	19112243	19112053	25.41	5.84	21.68	NA
Chr5_19218699	5	19218502	19218838	19218699	17.34	4.75	14.06	AT5G47360	AT5G47370
Chr5_19273755	5	19273596	19273880	19273755	14.71	4.21	11.56	AT5G47500	AT5G47510
Chr5_19791734	5	19791537	19791809	19791734	11.23	3.69	8.28	AT5G48810	AT5G48820
Chr5_19793244	5	19793174	19793334	19793244	10.05	3.53	7.18	AT5G48810	AT5G48820
Chr5_19899668	5	19899373	19899705	19899668	7.86	2.88	5.13	AT5G49100	AT5G49110
Chr5_20001573	5	20001493	20001685	20001573	8.01	3.04	5.28	AT5G49330
Chr5_20194284	5	20194201	20194412	20194284	10.42	3.57	7.52	AT5G49690	AT5G49700	AT5G49710
Chr5_21045224	5	21045143	21045315	21045224	10.38	3.3	7.48	AT5G51795	AT5G51800
Chr5_21046655	5	21046592	21046756	21046655	11.06	3.67	8.12	AT5G51795	AT5G51800
Chr5_21061619	5	21061428	21061962	21061619	34.79	7.06	30.47	NA
Chr5_21451161	5	21451058	21451243	21451161	9.42	3.53	6.58	NA
Chr5_21452586	5	21452455	21452741	21452586	12.72	4.13	9.68	AT5G52900	AT5G52901
Chr5_21558317	5	21558199	21558436	21558317	14.65	4.48	11.5	AT5G53150	AT5G53160
Chr5_21583600	5	21583477	21583708	21583600	10.29	3.66	7.39	AT5G53200
Chr5_21595514	5	21595399	21595715	21595514	15.22	4.32	12.05	AT5G53220
Chr5_21669376	5	21669236	21669498	21669376	24	5.82	20.34	NA
Chr5_21737362	5	21737292	21737446	21737362	9.94	3.38	7.07	AT5G53510
Chr5_21793564	5	21793404	21793842	21793564	23.34	5.46	19.73	AT5G53640	AT5G53660
Chr5_21855123	5	21855004	21855253	21855123	9.5	2.94	6.66	AT5G53810	AT5G53830
Chr5_21884097	5	21883984	21884193	21884097	12.72	4.13	9.68	AT5G53900
Chr5_22083906	5	22083786	22083975	22083906	10.29	3.72	7.39	AT5G54390
Chr5_22191468	5	22191340	22191579	22191468	12.09	4.07	9.08	AT5G54620
Chr5_22388464	5	22388318	22388658	22388464	26.05	6.02	22.29	AT5G55170	AT5G55180
Chr5_22665900	5	22665766	22666029	22665900	13.08	4.18	10.03	AT5G55960	AT5G55970
Chr5_22779204	5	22779073	22779364	22779204	22.99	5.07	19.4	AT5G56260	AT5G56270
Chr5_22994094	5	22993990	22994169	22994094	12.72	4.1	9.68	AT5G56860
Chr5_22997162	5	22997061	22997331	22997162	19.51	5.22	16.11	AT5G56865
Chr5_23120967	5	23120885	23121032	23120967	9.14	3.53	6.32	NA
Chr5_23131474	5	23131420	23131575	23131474	9.14	3.47	6.32	NA
Chr5_23132959	5	23132818	23133088	23132959	14.66	4.35	11.51	NA
Chr5_23147509	5	23146806	23147688	23147509	19.48	4.03	16.1	AT5G57130	AT5G57140
Chr5_23237606	5	23237487	23237670	23237606	8.97	3.48	6.17	AT5G57350
Chr5_23384262	5	23384142	23384356	23384262	12.09	4.04	9.08	AT5G57710
Chr5_23388547	5	23388420	23388674	23388547	16.68	4.8	13.42	AT5G57710
Chr5_23670330	5	23670186	23670491	23670330	26.2	5.17	22.43	AT5G58550	AT5G58560
Chr5_23785284	5	23785134	23785418	23785284	21.14	5.34	17.65	AT5G58900
Chr5_23997721	5	23997612	23997765	23997721	9.14	3.5	6.32	AT5G59530	AT5G59540	AT5G59550
Chr5_24292104	5	24292031	24292339	24292104	12.09	4.01	9.08	AT5G60400	AT5G60408	AT5G60410
Chr5_24350710	5	24350383	24350986	24350710	23.31	5.54	19.7	AT5G60570
Chr5_24395901	5	24395825	24395993	24395901	7.76	2.97	5.04	AT5G60690
Chr5_24505273	5	24504997	24505602	24505273	24	5.79	20.34	AT5G60910
Chr5_24506305	5	24506137	24506454	24506305	17.37	4.9	14.08	AT5G60910
Chr5_24507227	5	24507034	24507421	24507227	28.77	6.46	24.82	AT5G60910
Chr5_24508582	5	24508451	24509062	24508582	25.56	6.01	21.81	AT5G60910
Chr5_24509528	5	24509391	24509689	24509528	19.51	5.22	16.11	NA
Chr5_24510611	5	24510298	24510756	24510611	16.68	4.74	13.42	AT5G60920
Chr5_24533237	5	24533167	24533319	24533237	10.29	3.69	7.39	NA
Chr5_24538134	5	24538059	24538230	24538134	10.88	3.7	7.95	AT5G60970
Chr5_24540636	5	24540438	24540790	24540636	31.18	5.93	27.1	AT5G60980
Chr5_24641776	5	24641592	24641947	24641776	19.46	4.66	16.08	AT5G61270
Chr5_24843118	5	24843022	24843195	24843118	9.77	3.5	6.91	AT5G61840	AT5G61850
Chr5_24844137	5	24844015	24844232	24844137	10.75	3.78	7.84	AT5G61840	AT5G61850
Chr5_24846124	5	24845876	24846219	24846124	14.65	4.48	11.5	AT5G61850	AT5G61865
Chr5_24994020	5	24993772	24994069	24994020	14	4.29	10.89	AT5G62230
Chr5_24994831	5	24994764	24994912	24994831	10.88	3.79	7.95	AT5G62230
Chr5_24996117	5	24995991	24996254	24996117	11.89	3.91	8.91	AT5G62230
Chr5_25038350	5	25038260	25038446	25038350	9.24	3.35	6.41	AT5G62350	AT5G62360
Chr5_25109698	5	25109606	25109751	25109698	8.58	3.37	5.79	AT5G62550	AT5G62560
Chr5_25175485	5	25175249	25175652	25175485	20.23	5.28	16.79	NA
Chr5_25383612	5	25383473	25383730	25383612	10.43	3.15	7.52	AT5G63350	AT5G63370
Chr5_25504531	5	25504290	25504767	25504531	26.41	5.04	22.61	AT5G63715	AT5G63720
Chr5_25505735	5	25505648	25505813	25505735	11.86	3.45	8.88	AT5G63715	AT5G63720
Chr5_25979261	5	25979213	25979395	25979261	10.88	3.82	7.95	AT5G65030	AT5G65040	AT5G65050
Chr5_26050532	5	26050402	26050618	26050532	14.65	4.48	11.5	AT5G65200	AT5G65205
Chr5_26053801	5	26053729	26053888	26053801	6.19	2.54	3.59	AT5G65205	AT5G65207
Chr5_26138600	5	26138417	26138876	26138600	30.44	5.88	26.38	NA
Chr5_26211395	5	26211286	26211503	26211395	6.08	2.42	3.48	AT5G65590
Chr5_26230803	5	26230712	26230889	26230803	10.29	3.66	7.39	AT5G65630
Chr5_26231848	5	26231699	26231947	26231848	10.88	3.85	7.95	NA
Chr5_26236784	5	26236706	26236869	26236784	9.71	3.59	6.85	AT5G65640	AT5G65650
Chr5_26286622	5	26286397	26286738	26286622	17.37	4.87	14.08	NA
Chr5_26363750	5	26363637	26363847	26363750	12.09	4.07	9.08	AT5G65910	AT5G65920
Chr5_26533114	5	26532947	26533396	26533114	23.39	5.29	19.77	AT5G66440	AT5G66450
Chr5_26641546	5	26641292	26641756	26641546	36.07	7.15	31.67	AT5G66720	AT5G66730
Chr5_26645236	5	26645041	26645354	26645236	18.19	4.49	14.86	AT5G66730	AT5G66740
Chr5_26669263	5	26669155	26669417	26669263	16.64	4.63	13.4	AT5G66800
Chr5_26730023	5	26729791	26730138	26730023	9.41	3.04	6.57	AT5G66940	AT5G66950
Chr5_26765622	5	26765533	26765690	26765622	12.09	4.07	9.08	AT5G67060	AT5G67070
Chr5_26805576	5	26805466	26805807	26805576	24.24	5.73	20.57	AT5G67180
Chr5_26838389	5	26837896	26838587	26838389	25.56	6.04	21.81	AT5G67260
Chr5_26899831	5	26899648	26899988	26899831	21.72	5.47	18.19	AT5G67410	AT5G67411
Chr5_26916340	5	26916219	26916440	26916340	10.88	3.82	7.95	AT5G67440
Chr5_26930693	5	26930633	26930803	26930693	8.58	3.37	5.79	AT5G67470	AT5G67480

## Sheet: AP1_8days
Peak_name	chr	peak start	peak end	peak summit	-log10(pvalue)	fold_enrichment	-log10(qvalue)	gene 1	gene 2	gene 3	gene 4	gene 5	gene 6	gene 7	gene 8
Chr1_11233	1	11074	11446	11233	18.92	3.71	15.86	AT1G01020	AT1G01030
Chr1_16645	1	16435	16958	16645	18.35	3.66	15.32	AT1G01030
Chr1_269576	1	269535	269675	269576	13.62	3.32	10.77	AT1G01720	AT1G01725	AT1G01730
Chr1_772569	1	772479	772673	772569	11.81	3.05	9.03	AT1G03180	AT1G03190
Chr1_1134417	1	1134338	1134532	1134417	9.11	2.78	6.45	AT1G04250
Chr1_1173386	1	1173272	1173479	1173386	15.82	3.56	12.89	AT1G04370
Chr1_1468288	1	1468180	1468402	1468288	22.45	4.23	19.2	AT1G05100
Chr1_1469260	1	1468957	1469570	1469260	43.95	6.04	39.72	AT1G05100
Chr1_1713599	1	1713547	1713694	1713599	7.15	2.36	4.63	AT1G05700	AT1G05710
Chr1_1714057	1	1713993	1714135	1714057	10.15	2.75	7.44	AT1G05700	AT1G05710
Chr1_1879546	1	1879452	1879671	1879546	15.26	3.5	12.35	AT1G06148
Chr1_1889286	1	1889194	1889368	1889286	12.05	3.14	9.26	AT1G06170	AT1G06180
Chr1_2175131	1	2174983	2175167	2175131	11.54	3.08	8.77	AT1G07090	AT1G07100
Chr1_2176400	1	2176208	2176596	2176400	43.16	5.98	38.95	AT1G07090	AT1G07100
Chr1_2190157	1	2190063	2190184	2190157	8.96	2.71	6.32	AT1G07128	AT1G07135
Chr1_2197451	1	2197402	2197621	2197451	9.59	2.84	6.91	AT1G07150	AT1G07160	AT1G07170
Chr1_2351962	1	2351743	2352049	2351962	12.47	2.97	9.67	AT1G07630
Chr1_2625360	1	2625265	2625428	2625360	8.22	2.66	5.62	AT1G08320
Chr1_2748046	1	2747941	2748248	2748046	13.09	3.26	10.26	AT1G08630	AT1G08640
Chr1_2928529	1	2927970	2928974	2928529	21.94	3.9	18.72	AT1G09060	AT1G09070	AT1G09080
Chr1_2929036	1	2929029	2929174	2929036	6.15	2.04	3.7	AT1G09070	AT1G09080
Chr1_2990837	1	2990464	2990948	2990837	19.34	3.92	16.26	AT1G09250	AT1G09260
Chr1_2991339	1	2991241	2991509	2991339	13.62	3.32	10.77	AT1G09250	AT1G09260
Chr1_3100344	1	3100321	3100537	3100344	8.02	2.52	5.44	AT1G09570
Chr1_3100903	1	3100726	3101033	3100903	24.37	4.15	21.02	AT1G09570	AT1G09575
Chr1_3101437	1	3101265	3101462	3101437	9.13	2.68	6.47	AT1G09570	AT1G09575
Chr1_3283991	1	3283884	3284001	3283991	7.31	2.41	4.78	AT1G10050	AT1G10060
Chr1_3287570	1	3287355	3287983	3287570	20.56	4.04	17.42	AT1G10060	AT1G10070
Chr1_3398988	1	3398929	3399082	3398988	8.38	2.19	5.77	AT1G10360	AT1G10370	AT1G10380
Chr1_3571571	1	3571489	3571772	3571571	8.67	2.62	6.04	AT1G10740	AT1G10745	AT1G10747
Chr1_3571916	1	3571815	3572066	3571916	22.83	4.19	19.57	AT1G10740	AT1G10745	AT1G10747
Chr1_3779908	1	3779824	3779979	3779908	6.77	2.33	4.28	AT1G11260	AT1G11270
Chr1_3929835	1	3929774	3929891	3929835	9.59	2.84	6.91	AT1G11670
Chr1_4192478	1	4192361	4192513	4192478	7.07	2.15	4.55	AT1G12330
Chr1_4217826	1	4217666	4218044	4217826	18.14	3.8	15.12	AT1G12380	AT1G12390
Chr1_4527249	1	4527162	4527347	4527249	10.06	2.9	7.35	AT1G13245
Chr1_4532986	1	4532800	4533052	4532986	13.62	3.32	10.77	AT1G13250
Chr1_4534238	1	4534097	4534272	4534238	10.06	2.9	7.35	NA
Chr1_4535556	1	4535503	4535656	4535556	11.54	3.08	8.77	NA
Chr1_4535875	1	4535807	4535924	4535875	6.93	2.47	4.41	NA
Chr1_4539617	1	4539520	4539750	4539617	13.62	3.32	10.77	AT1G13260
Chr1_4541970	1	4541827	4542043	4541970	19.95	3.98	16.84	AT1G13260	AT1G13270
Chr1_4548820	1	4548741	4548863	4548820	10.06	2.9	7.35	AT1G13280
Chr1_4578641	1	4578506	4579092	4578641	38.54	5.61	34.45	AT1G13350	AT1G13360
Chr1_4579503	1	4579269	4579582	4579503	14.71	3.44	11.82	AT1G13350	AT1G13360
Chr1_4580037	1	4579977	4580189	4580037	10.55	2.96	7.82	AT1G13360
Chr1_4583771	1	4583670	4583814	4583771	11.54	3.08	8.77	NA
Chr1_4599399	1	4599312	4599486	4599399	9.11	2.78	6.45	AT1G13400	AT1G13410
Chr1_4600601	1	4600509	4600631	4600601	11.96	2.8	9.18	AT1G13410
Chr1_4654777	1	4654690	4654925	4654777	11.54	3.08	8.77	NA
Chr1_4706311	1	4706138	4706495	4706311	8.66	2.72	6.03	AT1G13710
Chr1_4708510	1	4708229	4708708	4708510	22.45	4.23	19.2	AT1G13720	AT1G13730
Chr1_4768659	1	4768521	4768790	4768659	13.09	3.26	10.26	AT1G13940
Chr1_4904110	1	4903951	4904226	4904110	21.18	4.1	18.01	NA
Chr1_4904728	1	4904646	4904818	4904728	11.54	3.08	8.77	NA
Chr1_4991317	1	4991186	4991374	4991317	7.92	2.41	5.34	AT1G14580
Chr1_4996014	1	4995977	4996104	4996014	10.06	2.9	7.35	NA
Chr1_4996621	1	4996467	4996672	4996621	12.05	3.14	9.26	NA
Chr1_5070792	1	5070724	5070891	5070792	13.62	3.32	10.77	AT1G14720	AT1G14730
Chr1_5086123	1	5086035	5086233	5086123	14.4	3.23	11.53	AT1G14760	AT1G14770
Chr1_5127863	1	5127799	5127978	5127863	9.59	2.84	6.91	AT1G14870
Chr1_5136172	1	5136060	5136204	5136172	11.54	3.08	8.77	AT1G14880	AT1G14890
Chr1_5282432	1	5282324	5282765	5282432	22.45	4.23	19.2	AT1G15350	AT1G15360
Chr1_5283383	1	5283115	5283818	5283383	18.95	3.56	15.89	AT1G15360
Chr1_5286584	1	5286375	5286772	5286584	20.56	4.04	17.42	AT1G15370
Chr1_5797399	1	5797366	5797483	5797399	9.69	2.64	7	AT1G16950	AT1G16960
Chr1_6016334	1	6016246	6016401	6016334	9.69	2.59	7	AT1G17500
Chr1_6102195	1	6102116	6102272	6102195	12.05	3.14	9.26	AT1G17744	AT1G17745
Chr1_6174592	1	6174502	6174929	6174592	11.51	3.03	8.75	AT1G17940
Chr1_6300453	1	6300403	6300545	6300453	8.22	2.66	5.62	AT1G18300	AT1G18310
Chr1_6443667	1	6443432	6443852	6443667	16.97	3.68	13.99	AT1G18700
Chr1_6446650	1	6446433	6446955	6446650	40.83	5.79	36.68	NA
Chr1_6464998	1	6464127	6465370	6464998	20.41	3.97	17.28	AT1G18740	AT1G18745	AT1G18750
Chr1_6465455	1	6465447	6465567	6465455	7.78	2.6	5.2	AT1G18740	AT1G18745	AT1G18750
Chr1_6512843	1	6512705	6512909	6512843	7.78	2.6	5.2	AT1G18870
Chr1_6513487	1	6513356	6513627	6513487	16.02	3.55	13.08	AT1G18870
Chr1_6623613	1	6623505	6623719	6623613	8.66	2.72	6.03	AT1G19180	AT1G19190
Chr1_6683036	1	6682980	6683127	6683036	7.78	2.6	5.2	AT1G19330	AT1G19340
Chr1_6861537	1	6861291	6861763	6861537	42.38	5.92	38.19	AT1G19835
Chr1_6886598	1	6886534	6886685	6886598	10.06	2.9	7.35	AT1G19850
Chr1_6899923	1	6899857	6899993	6899923	9.84	2.82	7.15	AT1G19870	AT1G19880
Chr1_7145438	1	7145347	7145475	7145438	9.77	2.84	7.08	AT1G20620	AT1G20630
Chr1_7146493	1	7146476	7146598	7146493	10.06	2.9	7.35	AT1G20620	AT1G20630
Chr1_7340641	1	7340594	7340985	7340641	10.55	2.96	7.82	NA
Chr1_7341637	1	7341463	7341835	7341637	33.36	5.19	29.45	NA
Chr1_7370637	1	7370524	7370787	7370637	15.26	3.5	12.35	AT1G21060
Chr1_7456692	1	7456643	7456819	7456692	9.59	2.84	6.91	AT1G21310
Chr1_7461943	1	7461528	7462077	7461943	19.95	3.98	16.84	AT1G21320
Chr1_7609655	1	7609458	7609712	7609655	8.22	2.66	5.62	AT1G21660	AT1G21670
Chr1_7659980	1	7659882	7660067	7659980	14.6	3.42	11.72	AT1G21810
Chr1_7660493	1	7660426	7660550	7660493	8.66	2.72	6.03	AT1G21810	AT1G21830
Chr1_7660801	1	7660725	7660862	7660801	11.54	3.08	8.77	AT1G21810	AT1G21830
Chr1_7661039	1	7660930	7661190	7661039	15.26	3.5	12.35	AT1G21810	AT1G21830
Chr1_7664988	1	7664701	7665090	7664988	25.04	4.47	21.64	AT1G21830	AT1G21835	AT1G21840
Chr1_7832981	1	7832875	7833123	7832981	18.14	3.8	15.12	AT1G22180	AT1G22190
Chr1_7907233	1	7907094	7907339	7907233	13.09	3.26	10.26	AT1G22400
Chr1_7930522	1	7930478	7930625	7930522	9.31	2.75	6.65	AT1G22460
Chr1_8305315	1	8305265	8305414	8305315	10.06	2.9	7.35	AT1G23380
Chr1_8595650	1	8595419	8595805	8595650	10.55	2.96	7.82	AT1G24260
Chr1_8596097	1	8596011	8596145	8596097	12.05	3.14	9.26	AT1G24260
Chr1_8596906	1	8596737	8596986	8596906	12.57	3.2	9.76	AT1G24260
Chr1_8597632	1	8597530	8597736	8597632	10.06	2.9	7.35	AT1G24260	AT1G24265
Chr1_8598871	1	8598307	8599100	8598871	62.25	7.36	57.64	AT1G24260	AT1G24265
Chr1_8840009	1	8839769	8840146	8840009	15.26	3.5	12.35	AT1G25220	AT1G25230
Chr1_8861194	1	8861149	8861297	8861194	7.32	2.53	4.79	AT1G25275	AT1G25280
Chr1_8922193	1	8922020	8922325	8922193	18.44	3.81	15.41	AT1G25425
Chr1_8959256	1	8959098	8959383	8959256	15.94	3.5	13.01	AT1G25500	AT1G25510	AT1G25520
Chr1_8983046	1	8982891	8983436	8983046	18.73	3.86	15.68	AT1G25560
Chr1_8983852	1	8983478	8985270	8983852	89.91	9.18	84.41	AT1G25560
Chr1_8986030	1	8985936	8986253	8986030	29.1	4.83	25.43	AT1G25560
Chr1_8987654	1	8987605	8987729	8987654	13.09	3.26	10.26	NA
Chr1_8996019	1	8995935	8996112	8996019	21.81	4.17	18.6	AT1G25570	AT1G25580
Chr1_9257003	1	9256976	9257094	9257003	8.66	2.72	6.03	AT1G26770
Chr1_9258644	1	9258239	9258733	9258644	17.55	3.74	14.55	AT1G26770
Chr1_9264552	1	9264363	9264660	9264552	12.92	3.11	10.1	AT1G26771	AT1G26773
Chr1_9267250	1	9267053	9267411	9267250	20.56	4.04	17.42	NA
Chr1_9269543	1	9269501	9269625	9269543	11.04	3.02	8.29	AT1G26780
Chr1_9270075	1	9269904	9270163	9270075	13.62	3.32	10.77	AT1G26780
Chr1_9338530	1	9338352	9338630	9338530	14.71	3.44	11.82	AT1G26930
Chr1_9339929	1	9339792	9340241	9339929	29.8	4.89	26.08	AT1G26930
Chr1_9648190	1	9648086	9648393	9648190	8.8	2.59	6.16	AT1G27720	AT1G27730
Chr1_9778132	1	9778022	9778220	9778132	15.26	3.5	12.35	AT1G28040	AT1G28050	AT1G28060
Chr1_9934239	1	9934224	9934344	9934239	6.96	2.32	4.44	AT1G28327	AT1G28330	AT1G28335
Chr1_9934978	1	9934964	9935083	9934978	7.35	2.54	4.8	AT1G28330	AT1G28335
Chr1_9950195	1	9950176	9950441	9950195	9.11	2.78	6.45	AT1G28350	AT1G28360
Chr1_9950913	1	9950673	9951043	9950913	18.14	3.8	15.12	AT1G28360
Chr1_9990666	1	9990566	9990770	9990666	10.3	2.75	7.59	NA
Chr1_10000458	1	10000350	10000666	10000458	18.14	3.8	15.12	AT1G28440
Chr1_10228885	1	10228686	10229009	10228885	18.73	3.86	15.68	AT1G29270
Chr1_10229565	1	10229461	10229636	10229565	13.62	3.32	10.77	AT1G29270
Chr1_10520403	1	10520249	10520589	10520403	27.05	4.65	23.52	AT1G30016
Chr1_10521148	1	10521046	10521394	10521148	14.71	3.44	11.82	AT1G30016
Chr1_10564695	1	10564649	10564786	10564695	12.53	3.01	9.73	NA
Chr1_10566008	1	10565946	10566119	10566008	8.69	2.63	6.06	NA
Chr1_10679217	1	10678970	10679318	10679217	18.73	3.86	15.68	AT1G30320
Chr1_10685682	1	10685608	10685731	10685682	12.57	3.2	9.76	AT1G30330
Chr1_10693199	1	10693081	10693269	10693199	11.04	3.02	8.29	AT1G30330
Chr1_10694387	1	10694299	10694469	10694387	7.57	2.44	5.02	NA
Chr1_10713996	1	10713891	10714129	10713996	12.05	3.14	9.26	AT1G30350	AT1G30360
Chr1_10726339	1	10726149	10726495	10726339	27.05	4.65	23.52	AT1G30400
Chr1_10795162	1	10794976	10795345	10795162	20.66	4.01	17.51	AT1G30490
Chr1_10795612	1	10795570	10795694	10795612	9.56	2.8	6.89	AT1G30490
Chr1_10802119	1	10801960	10802331	10802119	11.05	2.71	8.3	AT1G30490
Chr1_10874912	1	10874767	10875025	10874912	10.05	2.86	7.35	AT1G30660
Chr1_10959902	1	10959594	10960028	10959902	42.38	5.92	38.19	AT1G30825
Chr1_11031724	1	11031629	11031937	11031724	15.08	3.27	12.18	NA
Chr1_11033852	1	11033828	11034096	11033852	6.34	2.04	3.88	AT1G30950
Chr1_11060277	1	11060179	11060405	11060277	13.09	3.26	10.26	NA
Chr1_11061609	1	11061502	11061692	11061609	10.85	2.98	8.12	NA
Chr1_11067772	1	11067658	11067962	11067772	31.38	4.98	27.57	NA
Chr1_11071287	1	11071189	11071368	11071287	9.11	2.78	6.45	AT1G31040
Chr1_11446375	1	11446341	11446465	11446375	8.66	2.72	6.03	AT1G31880
Chr1_11625454	1	11625287	11625499	11625454	11.04	3.02	8.29	AT1G32240
Chr1_11630875	1	11630651	11630976	11630875	15.82	3.56	12.89	AT1G32240
Chr1_11631100	1	11631042	11631167	11631100	9.59	2.84	6.91	AT1G32240
Chr1_11810018	1	11809938	11810085	11810018	10.06	2.9	7.35	AT1G32650	AT1G32660
Chr1_11929351	1	11929254	11929583	11929351	16.39	3.62	13.44	AT1G32920	AT1G32928
Chr1_11929885	1	11929719	11930321	11929885	15.26	3.5	12.35	AT1G32920	AT1G32928
Chr1_11978846	1	11978682	11979149	11978846	27.05	4.65	23.52	AT1G33060
Chr1_12056901	1	12056812	12057067	12056901	8.66	2.72	6.03	AT1G33240	AT1G33250
Chr1_13029901	1	13029663	13030175	13029901	31.46	4.67	27.64	AT1G35430
Chr1_14173334	1	14173260	14173497	14173334	15.82	3.56	12.89	AT1G37140
Chr1_16837255	1	16837142	16837343	16837255	19.34	3.92	16.26	AT1G44350
Chr1_16900972	1	16900810	16901033	16900972	13.62	3.32	10.77	AT1G44760
Chr1_17219949	1	17219876	17220053	17219949	7.88	2.59	5.3	NA
Chr1_17506811	1	17506728	17506848	17506811	8.33	2.45	5.72	AT1G47610
Chr1_17862703	1	17862585	17862781	17862703	16.39	3.62	13.44	AT1G48330
Chr1_17895086	1	17895043	17895185	17895086	7.64	2.54	5.08	AT1G48410
Chr1_17921686	1	17921525	17921771	17921686	16.89	3.42	13.92	AT1G48480	AT1G48490
Chr1_18027177	1	18027075	18027340	18027177	15.61	3.32	12.69	AT1G48740	AT1G48742
Chr1_18208588	1	18208503	18208621	18208588	7.83	2.44	5.25	AT1G49230
Chr1_18298461	1	18298368	18298493	18298461	8.66	2.72	6.03	AT1G49435
Chr1_18307417	1	18307304	18307500	18307417	7.31	2.53	4.78	AT1G49450	AT1G49460
Chr1_18367294	1	18367189	18367374	18367294	15.64	3.53	12.72	AT1G49620	AT1G49630
Chr1_18399058	1	18398966	18399168	18399058	12.57	3.2	9.76	AT1G49715	AT1G49720
Chr1_18680978	1	18680762	18681316	18680978	29.43	4.56	25.75	AT1G50420	AT1G50430
Chr1_18692597	1	18692525	18692678	18692597	11.54	3.08	8.77	AT1G50450	AT1G50460
Chr1_19175561	1	19175324	19175638	19175561	18.13	3.8	15.11	AT1G51700	AT1G51710
Chr1_19302702	1	19302637	19302816	19302702	12.05	3.14	9.26	AT1G51950
Chr1_19580911	1	19580750	19581026	19580911	25.04	4.47	21.64	AT1G52565
Chr1_19696855	1	19696744	19696951	19696855	10.06	2.9	7.35	AT1G52890
Chr1_19697333	1	19697262	19697793	19697333	10.06	2.9	7.35	AT1G52890
Chr1_19782841	1	19782750	19783141	19782841	12.88	3.18	10.06	AT1G53080	AT1G53090
Chr1_19805355	1	19805282	19805446	19805355	8.66	2.72	6.03	AT1G53160
Chr1_20563542	1	20563393	20563640	20563542	13.09	3.26	10.26	AT1G55110	AT1G55120
Chr1_20566187	1	20565829	20566292	20566187	19.34	3.92	16.26	AT1G55120
Chr1_20812991	1	20812946	20813098	20812991	10.55	2.96	7.82	AT1G55690
Chr1_20818176	1	20818134	20818259	20818176	7.78	2.6	5.2	NA
Chr1_20956304	1	20956193	20956989	20956304	24.38	4.41	21.02	AT1G56030
Chr1_21016760	1	21016689	21016848	21016760	12.57	3.2	9.76	AT1G56145	AT1G56150
Chr1_21017017	1	21016971	21017092	21017017	9.59	2.84	6.91	AT1G56145	AT1G56150
Chr1_21192382	1	21192296	21192473	21192382	7.85	2.44	5.27	AT1G56555	AT1G56560
Chr1_21207033	1	21206939	21207090	21207033	17.55	3.74	14.55	AT1G56590	AT1G56600
Chr1_21228278	1	21228184	21228367	21228278	7.69	2.52	5.13	AT1G56630
Chr1_21232351	1	21232160	21232525	21232351	31.91	4.15	28.07	NA
Chr1_21443136	1	21443011	21443200	21443136	12.05	3.14	9.26	AT1G57980	AT1G57990
Chr1_21655803	1	21655738	21655889	21655803	11.04	3.02	8.29	AT1G58340
Chr1_22136444	1	22136282	22136580	22136444	12.57	3.2	9.76	AT1G60060
Chr1_22185876	1	22185778	22185972	22185876	8.66	2.72	6.03	NA
Chr1_22829940	1	22829860	22830039	22829940	8.66	2.72	6.03	AT1G61810
Chr1_22867549	1	22867505	22867647	22867549	8.22	2.66	5.62	AT1G61860	AT1G61870	AT1G61880	AT1G61890
Chr1_22869310	1	22869140	22869476	22869310	16.97	3.68	13.99	AT1G61870	AT1G61880	AT1G61890
Chr1_22869791	1	22869698	22869830	22869791	9.41	2.77	6.75	AT1G61880	AT1G61890
Chr1_22871035	1	22870964	22871120	22871035	12.05	3.14	9.26	AT1G61890
Chr1_22879881	1	22879720	22879996	22879881	24.38	4.41	21.02	NA
Chr1_22880737	1	22880489	22880937	22880737	29.8	4.89	26.08	NA
Chr1_23022937	1	23022745	23023015	23022937	9.59	2.84	6.91	AT1G62301
Chr1_23075691	1	23075534	23075834	23075691	12.05	3.14	9.26	NA
Chr1_23201019	1	23200966	23201103	23201019	11.04	3.02	8.29	AT1G62660
Chr1_23287569	1	23287434	23287679	23287569	17.55	3.74	14.55	AT1G62870
Chr1_23893087	1	23892970	23893187	23893087	9.43	2.43	6.76	AT1G64380
Chr1_23894590	1	23894500	23894673	23894590	9.59	2.84	6.91	AT1G64380
Chr1_24034287	1	24034167	24034509	24034287	13.89	2.7	11.04	AT1G64670	AT1G64680
Chr1_24621051	1	24620962	24621103	24621051	10.06	2.9	7.35	AT1G66140
Chr1_24650270	1	24650147	24650369	24650270	9.59	2.84	6.91	NA
Chr1_24732564	1	24732506	24732635	24732564	13.09	3.26	10.26	AT1G66330	AT1G66340
Chr1_24744232	1	24743982	24744314	24744232	18.14	3.8	15.12	NA
Chr1_24760735	1	24760655	24760845	24760735	13.09	3.26	10.26	NA
Chr1_24846997	1	24846896	24847055	24846997	11.54	3.08	8.77	AT1G66600
Chr1_24848032	1	24847848	24848137	24848032	13.09	3.26	10.26	AT1G66600
Chr1_24915695	1	24915466	24915799	24915695	16.97	3.68	13.99	AT1G66783
Chr1_25221048	1	25220911	25221070	25221048	7.78	2.6	5.2	NA
Chr1_25226480	1	25226348	25226586	25226480	14.16	3.38	11.29	NA
Chr1_25666919	1	25666776	25667014	25666919	12.05	3.14	9.26	NA
Chr1_25680024	1	25680002	25680125	25680024	8.57	2.52	5.96	AT1G68470
Chr1_25680710	1	25680614	25680932	25680710	16.97	3.68	13.99	AT1G68470
Chr1_25681309	1	25681110	25681588	25681309	19.51	3.61	16.43	NA
Chr1_25682326	1	25682173	25682464	25682326	15.82	3.56	12.89	NA
Chr1_25684114	1	25683798	25684343	25684114	27.73	4.71	24.15	AT1G68480
Chr1_25686954	1	25686808	25687142	25686954	21.56	3.76	18.37	AT1G68480
Chr1_25688568	1	25688403	25688658	25688568	29.8	4.89	26.08	AT1G68480
Chr1_25699877	1	25699686	25700053	25699877	30.5	4.95	26.73	AT1G68500
Chr1_25752257	1	25752074	25752522	25752257	14.71	3.44	11.82	AT1G68580
Chr1_25803555	1	25803318	25803779	25803555	40.83	5.79	36.68	AT1G68720
Chr1_25834529	1	25834295	25834726	25834529	30.45	4.39	26.7	AT1G68780	AT1G68790
Chr1_25877696	1	25877502	25877809	25877696	13.35	3.23	10.52	AT1G68830	AT1G68840
Chr1_25879103	1	25878843	25879164	25879103	14.71	3.44	11.82	AT1G68840
Chr1_25880104	1	25879957	25880185	25880104	10.81	2.97	8.08	AT1G68840	AT1G68845
Chr1_25949890	1	25949688	25950339	25949890	20.5	3.84	17.37	AT1G69020	AT1G69030
Chr1_25951591	1	25951428	25951972	25951591	23.73	4.35	20.41	AT1G69030
Chr1_25987951	1	25986145	25988300	25987951	87.57	5.63	82.16	AT1G69120	AT1G69130
Chr1_25988909	1	25988515	25989294	25988909	97.69	7.21	91.95	AT1G69120	AT1G69130
Chr1_26100928	1	26100852	26100984	26100928	10.55	2.96	7.82	AT1G69440
Chr1_26156600	1	26156520	26156648	26156600	9.41	2.77	6.75	AT1G69560
Chr1_26161376	1	26161276	26161426	26161376	12.57	3.2	9.76	AT1G69570	AT1G69572
Chr1_26168985	1	26168931	26169066	26168985	7.78	2.6	5.2	AT1G69580
Chr1_26210658	1	26210585	26210805	26210658	15.26	3.5	12.35	NA
Chr1_26211050	1	26210974	26211248	26211050	11.04	3.02	8.29	NA
Chr1_26240858	1	26240768	26241069	26240858	11.54	3.08	8.77	AT1G69760
Chr1_26243029	1	26242141	26243230	26243029	53.7	6.76	49.27	AT1G69760
Chr1_26299182	1	26299065	26299248	26299182	8.22	2.66	5.62	AT1G69850
Chr1_26443353	1	26443307	26443437	26443353	8.19	2.62	5.6	AT1G70210
Chr1_26444003	1	26443869	26444096	26444003	16.55	3.48	13.59	NA
Chr1_26470994	1	26470868	26471075	26470994	9.59	2.84	6.91	AT1G70280	AT1G70290
Chr1_26476705	1	26476592	26476722	26476705	7.35	2.54	4.8	AT1G70290
Chr1_26516921	1	26516647	26517218	26516921	40.06	5.73	35.93	AT1G70370
Chr1_26694871	1	26694798	26695271	26694871	14.16	3.38	11.29	AT1G70780	AT1G70782
Chr1_26745264	1	26745126	26745316	26745264	13.62	3.32	10.77	AT1G70940
Chr1_27033237	1	27033193	27033310	27033237	8.26	2.63	5.65	AT1G71866	AT1G71870
Chr1_27043126	1	27043041	27043213	27043126	6.76	2.26	4.27	NA
Chr1_27046369	1	27046249	27046497	27046369	21.18	4.1	18.01	NA
Chr1_27048775	1	27048695	27048863	27048775	6.93	2.47	4.41	NA
Chr1_27090944	1	27090861	27090986	27090944	10.55	2.96	7.82	AT1G71960	AT1G71970
Chr1_27160067	1	27159958	27160131	27160067	12.05	3.14	9.26	AT1G72175	AT1G72180
Chr1_27179276	1	27179204	27179519	27179276	12.05	3.14	9.26	AT1G72210
Chr1_27181854	1	27181721	27181961	27181854	9.59	2.84	6.91	AT1G72210
Chr1_27363811	1	27363566	27364038	27363811	24.38	4.41	21.02	AT1G72680	AT1G72700
Chr1_27365243	1	27365054	27365384	27365243	24.2	4.38	20.86	AT1G72700
Chr1_27596363	1	27596257	27596467	27596363	11.04	3.02	8.29	AT1G73390	AT1G73400
Chr1_27646002	1	27645875	27646108	27646002	6.06	2.12	3.63	AT1G73510	AT1G73530	AT1G73540
Chr1_27667059	1	27666994	27667137	27667059	8.31	2.64	5.7	AT1G73600
Chr1_27977330	1	27977195	27977468	27977330	25.04	4.47	21.64	AT1G74430	AT1G74440
Chr1_27977971	1	27977729	27978128	27977971	18.73	3.86	15.68	AT1G74430	AT1G74440
Chr1_28004365	1	28004156	28004540	28004365	14.16	3.38	11.29	AT1G74510
Chr1_28183918	1	28183772	28183981	28183918	11.04	3.02	8.29	AT1G75060	AT1G75070	AT1G75080
Chr1_28293023	1	28292990	28293116	28293023	7.78	2.6	5.2	AT1G75388	AT1G75390
Chr1_28294229	1	28294114	28294491	28294229	12.53	3.01	9.73	AT1G75400
Chr1_28336768	1	28336571	28337088	28336768	27.73	4.71	24.15	AT1G75490	AT1G75500
Chr1_28349160	1	28349103	28349268	28349160	10.98	2.97	8.24	AT1G75510
Chr1_28358434	1	28358366	28358725	28358434	14.16	3.38	11.29	AT1G75530
Chr1_28374103	1	28374006	28374150	28374103	9.11	2.78	6.45	AT1G75560	AT1G75570
Chr1_28374828	1	28374773	28374900	28374828	14.16	3.38	11.29	AT1G75560	AT1G75570	AT1G75580
Chr1_28375426	1	28375342	28375470	28375426	11.04	3.02	8.29	AT1G75560	AT1G75570	AT1G75580
Chr1_28375915	1	28375668	28376248	28375915	25.04	4.47	21.64	AT1G75560	AT1G75570	AT1G75580
Chr1_28377112	1	28377041	28377312	28377112	12.57	3.2	9.76	AT1G75580
Chr1_28378985	1	28378700	28379236	28378985	72.97	8.09	68.09	AT1G75580
Chr1_28425808	1	28425708	28425846	28425808	9.59	2.84	6.91	AT1G75690	AT1G75700	AT1G75710
Chr1_28583102	1	28583002	28583245	28583102	10.55	2.96	7.82	AT1G76160	AT1G76170
Chr1_28676308	1	28676209	28676533	28676308	19.34	3.92	16.26	AT1G76420
Chr1_28678081	1	28677885	28678206	28678081	11.56	2.9	8.79	AT1G76430
Chr1_28733169	1	28733070	28733262	28733169	12.05	3.14	9.26	AT1G76580
Chr1_28745945	1	28745813	28746332	28745945	12.57	3.2	9.76	AT1G76600
Chr1_28747170	1	28747129	28747266	28747170	11.04	3.02	8.29	AT1G76600
Chr1_28747875	1	28747320	28748080	28747875	14.71	3.44	11.82	AT1G76600
Chr1_28755263	1	28754864	28755527	28755263	22.45	4.23	19.2	AT1G76620
Chr1_28916240	1	28916068	28916281	28916240	10.55	2.96	7.82	AT1G76952
Chr1_29216952	1	29216791	29216993	29216952	13.09	3.26	10.26	NA
Chr1_29359309	1	29359201	29359470	29359309	17.55	3.74	14.55	AT1G78070
Chr1_29362962	1	29362717	29363200	29362962	17.55	3.74	14.55	AT1G78080
Chr1_29365913	1	29365856	29365992	29365913	12.57	3.2	9.76	AT1G78080
Chr1_29367219	1	29366976	29367581	29367219	45.53	6.16	41.27	NA
Chr1_29437462	1	29437412	29437529	29437462	12.05	3.14	9.26	AT1G78240
Chr1_29437695	1	29437612	29437733	29437695	9.59	2.84	6.91	AT1G78240
Chr1_29440091	1	29439991	29440228	29440091	11.04	3.02	8.29	NA
Chr1_29440915	1	29440787	29441200	29440915	23.09	4.29	19.81	NA
Chr1_29515774	1	29515589	29515976	29515774	40.83	5.79	36.68	AT1G78440
Chr1_29743934	1	29743753	29744606	29743934	21.81	4.17	18.6	AT1G79060	AT1G79070	AT1G79075
Chr1_29762830	1	29762738	29762899	29762830	11.04	3.02	8.29	NA
Chr1_29764289	1	29764275	29764410	29764289	8.07	2.59	5.48	AT1G79120
Chr1_29764821	1	29764727	29764896	29764821	14.71	3.44	11.82	AT1G79120
Chr1_29765673	1	29765461	29765889	29765673	22.45	4.23	19.2	AT1G79120
Chr1_29807181	1	29807089	29807441	29807181	16.05	3.39	13.11	NA
Chr1_29807931	1	29807718	29808045	29807931	8.44	2.31	5.83	NA
Chr1_29809156	1	29808170	29809362	29809156	18.55	3.78	15.51	AT1G79250
Chr1_29872899	1	29872809	29873009	29872899	14.16	3.38	11.29	AT1G79420
Chr1_29873179	1	29873053	29873248	29873179	23.73	4.35	20.41	AT1G79420
Chr1_29991003	1	29990933	29991086	29991003	9.1	2.67	6.45	AT1G79690	AT1G79700
Chr1_30186928	1	30186806	30187127	30186928	27.73	4.71	24.15	AT1G80280	AT1G80290
Chr1_30187653	1	30187610	30187825	30187653	8.22	2.66	5.62	AT1G80280	AT1G80290
Chr1_30241998	1	30241917	30242098	30241998	8.66	2.72	6.03	AT1G80440
Chr1_30242377	1	30242213	30243653	30242377	18.14	3.8	15.12	AT1G80440
Chr1_30243951	1	30243895	30244038	30243951	7.35	2.54	4.8	AT1G80440	AT1G80450
Chr1_30384451	1	30384407	30384562	30384451	9.59	2.84	6.91	AT1G80840	AT1G80850
Chr1_30404072	1	30403724	30404241	30404072	10.74	2.89	8.01	AT1G80910	AT1G80920
Chr2_181146	2	181034	181251	181146	10.16	2.75	7.45	AT2G01420	AT2G01422
Chr2_300890	2	300790	300986	300890	12.05	3.14	9.26	AT2G01670
Chr2_383373	2	383251	383547	383373	21.81	4.17	18.6	AT2G01850
Chr2_423505	2	423437	423680	423505	11.56	2.9	8.79	AT2G01913	AT2G01918	AT2G01920
Chr2_468320	2	468273	468428	468320	13.62	3.32	10.77	AT2G01990
Chr2_507205	2	507005	507291	507205	11.54	3.08	8.77	AT2G02070
Chr2_507625	2	507577	507758	507625	8.03	2.62	5.45	AT2G02070
Chr2_519759	2	519491	520049	519759	26.62	4.27	23.12	AT2G02080
Chr2_528741	2	528651	528819	528741	9.86	2.82	7.17	AT2G02100
Chr2_982125	2	982094	982230	982125	9.11	2.78	6.45	AT2G03250
Chr2_1128463	2	1128244	1128753	1128463	25.04	4.47	21.64	AT2G03710
Chr2_1136791	2	1136703	1136842	1136791	9.02	2.76	6.38	AT2G03730
Chr2_1149597	2	1149428	1149810	1149597	11.04	3.02	8.29	AT2G03750	AT2G03760
Chr2_1150147	2	1150112	1150257	1150147	9.11	2.78	6.45	AT2G03750	AT2G03760	AT2G03770
Chr2_1967519	2	1967410	1967581	1967519	7.49	2.42	4.94	AT2G05380
Chr2_2026980	2	2026947	2027087	2026980	7.51	2.29	4.96	AT2G05520	AT2G05530
Chr2_3313351	2	3313236	3313474	3313351	19.71	2.03	16.62	AT2G07687
Chr2_3314901	2	3314848	3314965	3314901	23.23	2.79	19.94	AT2G07687
Chr2_3335204	2	3335082	3335228	3335204	16.6	3.57	13.64	AT2G07689
Chr2_3378105	2	3377980	3378399	3378105	22.98	2.17	19.71	AT2G07705
Chr2_3393414	2	3393386	3393522	3393414	19.88	3.02	16.78	NA
Chr2_3394076	2	3393972	3394108	3394076	10.15	2.15	7.44	NA
Chr2_3397085	2	3396976	3397160	3397085	17.64	2.61	14.64	NA
Chr2_3398637	2	3398604	3398732	3398637	18.14	3.8	15.12	NA
Chr2_3398872	2	3398777	3398908	3398872	8.52	2.1	5.91	NA
Chr2_3400291	2	3400188	3400402	3400291	30.79	4.62	27.01	NA
Chr2_3406426	2	3406409	3406528	3406426	11.8	2.7	9.02	AT2G07713
Chr2_3412787	2	3412650	3412877	3412787	15.78	2.23	12.86	AT2G07715
Chr2_3478299	2	3478199	3478438	3478299	16.16	2.35	13.22	AT2G07787	AT2G07830
Chr2_3486573	2	3486476	3486728	3486573	22.27	2.43	19.04	AT2G07806
Chr2_3492499	2	3492412	3492581	3492499	8.09	1.92	5.5	AT2G07738	AT2G07759	AT2G07761	AT2G07762	AT2G07763	AT2G07795
Chr2_3493383	2	3493271	3493389	3493383	7.86	1.83	5.28	AT2G07738	AT2G07759	AT2G07761	AT2G07762	AT2G07763	AT2G07795
Chr2_3495386	2	3495291	3495460	3495386	9.06	2.03	6.42	AT2G07738	AT2G07739	AT2G07759	AT2G07761	AT2G07762	AT2G07763	AT2G07764	AT2G07765
Chr2_3497222	2	3497046	3497319	3497222	12.42	2.61	9.62	AT2G07739	AT2G07764	AT2G07765
Chr2_3497560	2	3497446	3497638	3497560	15.22	2.29	12.32	AT2G07739	AT2G07765
Chr2_3500836	2	3500733	3500985	3500836	11.91	1.8	9.13	AT2G07741	AT2G07766	AT2G07835
Chr2_6919338	2	6919228	6919503	6919338	7.96	2.6	5.38	AT2G15880
Chr2_7104549	2	7104463	7104588	7104549	8.22	2.56	5.62	AT2G16400
Chr2_7219635	2	7219509	7219823	7219635	18.73	3.86	15.68	AT2G16650	AT2G16660
Chr2_7221713	2	7221644	7221821	7221713	14.16	3.38	11.29	AT2G16660
Chr2_7223929	2	7223781	7224006	7223929	9.11	2.78	6.45	AT2G16660	AT2G16668
Chr2_7660545	2	7660449	7660741	7660545	29.1	4.83	25.43	NA
Chr2_8215795	2	8215751	8215897	8215795	10.55	2.96	7.82	NA
Chr2_8216218	2	8216110	8216296	8216218	8.66	2.72	6.03	NA
Chr2_8232380	2	8232298	8232489	8232380	10.55	2.96	7.82	AT2G18969	AT2G18980
Chr2_8430485	2	8430371	8430620	8430485	38.34	5.33	34.27	AT2G19450	AT2G19460
Chr2_8542508	2	8542320	8542596	8542508	14.16	3.38	11.29	NA
Chr2_8880575	2	8880478	8880686	8880575	15.82	3.56	12.89	AT2G20610
Chr2_8912118	2	8911990	8912200	8912118	8.23	2.57	5.62	AT2G20670
Chr2_9037968	2	9037763	9038073	9037968	25.04	4.47	21.64	AT2G21060	AT2G21070
Chr2_9265412	2	9264929	9266326	9265412	48.75	6.4	44.42	AT2G21660	AT2G21680
Chr2_9456980	2	9456936	9457064	9456980	11.54	3.08	8.77	AT2G22240	AT2G22250
Chr2_9457186	2	9457133	9457313	9457186	11.04	3.02	8.29	AT2G22250
Chr2_9522214	2	9522160	9522313	9522214	11.04	3.02	8.29	NA
Chr2_9523105	2	9522961	9523332	9523105	33.36	5.19	29.45	NA
Chr2_9577596	2	9577487	9577834	9577596	33.43	4.92	29.52	AT2G22530	AT2G22540
Chr2_9632492	2	9632311	9632587	9632492	18.14	3.8	15.12	NA
Chr2_9642830	2	9642535	9642933	9642830	18.73	3.86	15.68	AT2G22680
Chr2_9842544	2	9842447	9842567	9842544	8.86	2.73	6.22	AT2G23100	AT2G23118	AT2G23120	AT2G23130
Chr2_9866788	2	9866591	9866913	9866788	32.04	4.86	28.19	AT2G23170	AT2G23171
Chr2_9868036	2	9867929	9868051	9868036	10.55	2.96	7.82	AT2G23170	AT2G23171
Chr2_9868872	2	9868792	9869102	9868872	26.37	4.59	22.88	AT2G23170	AT2G23171
Chr2_9872805	2	9872750	9872910	9872805	13.62	3.32	10.77	AT2G23180
Chr2_9922156	2	9922092	9922297	9922156	9.11	2.78	6.45	AT2G23320
Chr2_9924733	2	9924647	9924878	9924733	14.16	3.38	11.29	AT2G23320	AT2G23321
Chr2_10074061	2	10073968	10074089	10074061	6.93	2.47	4.41	AT2G23690
Chr2_10835615	2	10835547	10835856	10835615	6.93	2.47	4.41	AT2G25460	AT2G25470
Chr2_10836587	2	10836399	10836721	10836587	17.27	3.65	14.29	AT2G25460	AT2G25470
Chr2_10847211	2	10847113	10847303	10847211	8.85	2.72	6.21	AT2G25482	AT2G25490
Chr2_11096516	2	11096437	11096567	11096516	9.11	2.78	6.45	AT2G26040
Chr2_11175828	2	11175761	11175920	11175828	6.63	2.11	4.14	AT2G26250	AT2G26260
Chr2_11214366	2	11214141	11214397	11214366	9.47	2.68	6.8	AT2G26330	AT2G26340
Chr2_11548839	2	11548779	11548898	11548839	10.07	2.83	7.36	AT2G27050	AT2G27060
Chr2_11771666	2	11771431	11771889	11771666	38.25	5.5	34.18	AT2G27550
Chr2_11941218	2	11941052	11941359	11941218	15.83	3.43	12.9	AT2G28050	AT2G28056
Chr2_11947831	2	11947794	11947919	11947831	9.59	2.84	6.91	NA
Chr2_11994346	2	11994127	11994538	11994346	9.11	2.78	6.45	AT2G28140
Chr2_12002443	2	12002424	12002544	12002443	7.14	2.33	4.62	AT2G28150	AT2G28160
Chr2_12077073	2	12076763	12077193	12077073	11.7	2.87	8.93	NA
Chr2_12078495	2	12078343	12078735	12078495	47.14	6.28	42.84	AT2G28305
Chr2_12108270	2	12108157	12108284	12108270	7.35	2.54	4.8	NA
Chr2_12232842	2	12232678	12233004	12232842	27.98	4.58	24.39	NA
Chr2_12234381	2	12234221	12234493	12234381	18.97	3.77	15.91	NA
Chr2_12259437	2	12259200	12259759	12259437	34.81	5.31	30.84	AT2G28610
Chr2_12261909	2	12261737	12262066	12261909	16.69	3.42	13.73	AT2G28610
Chr2_12622460	2	12622362	12622528	12622460	11.54	3.08	8.77	AT2G29440
Chr2_12774605	2	12774536	12774659	12774605	11.04	3.02	8.29	AT2G29970
Chr2_13005834	2	13005699	13005943	13005834	25.04	4.47	21.64	AT2G30520
Chr2_13230253	2	13230159	13230317	13230253	10.06	2.9	7.35	NA
Chr2_13231370	2	13231256	13231476	13231370	11.54	3.08	8.77	NA
Chr2_13231697	2	13231596	13231748	13231697	7.78	2.6	5.2	NA
Chr2_13276635	2	13276532	13276792	13276635	12.05	3.14	9.26	AT2G31160
Chr2_13280810	2	13280674	13280896	13280810	13.95	3.34	11.1	NA
Chr2_13307714	2	13307604	13307756	13307714	8.22	2.66	5.62	AT2G31230
Chr2_13372454	2	13372363	13372568	13372454	10.55	2.96	7.82	AT2G31360
Chr2_13647339	2	13646911	13647573	13647339	27.81	4.61	24.23	AT2G32100
Chr2_14308853	2	14308491	14308956	14308853	16.97	3.68	13.99	AT2G33815	AT2G33820	AT2G33830
Chr2_14309662	2	14309495	14310276	14309662	15.82	3.56	12.89	AT2G33820	AT2G33830
Chr2_14331394	2	14331158	14331581	14331394	27.73	4.71	24.15	AT2G33860
Chr2_14339744	2	14339589	14339841	14339744	13.94	3.18	11.09	AT2G33870
Chr2_14489692	2	14489662	14489911	14489692	9.66	2.78	6.98	AT2G34340
Chr2_14490861	2	14490669	14490980	14490861	35.13	5.12	31.16	AT2G34340	AT2G34350
Chr2_14585258	2	14585243	14585366	14585258	10.06	2.9	7.35	AT2G34640
Chr2_14586661	2	14586578	14586701	14586661	10.55	2.96	7.82	AT2G34640
Chr2_14588101	2	14587963	14588244	14588101	17.55	3.74	14.55	NA
Chr2_14593703	2	14593583	14593966	14593703	21.81	4.17	18.6	AT2G34650	AT2G34655
Chr2_14645576	2	14644814	14645677	14645576	36.29	5.43	32.27	AT2G34710
Chr2_15004982	2	15004900	15005019	15004982	9.59	2.84	6.91	AT2G35700
Chr2_15006160	2	15005985	15006241	15006160	15.82	3.56	12.89	AT2G35700
Chr2_15008693	2	15008586	15008821	15008693	20.56	4.04	17.42	NA
Chr2_15009634	2	15009521	15009886	15009634	23.73	4.35	20.41	NA
Chr2_15092297	2	15092213	15092343	15092297	11.04	3.02	8.29	AT2G35940	AT2G35945
Chr2_15149316	2	15149147	15149452	15149316	9.11	2.78	6.45	AT2G36070	AT2G36080
Chr2_15152405	2	15151771	15152610	15152405	42.38	5.92	38.19	AT2G36080
Chr2_15155235	2	15155102	15155339	15155235	19.95	3.98	16.84	NA
Chr2_15157541	2	15157244	15157754	15157541	19.34	3.92	16.26	AT2G36090
Chr2_15206982	2	15206936	15207077	15206982	8.44	2.55	5.83	AT2G36261	AT2G36270
Chr2_15272923	2	15272840	15272984	15272923	10.06	2.9	7.35	AT2G36400
Chr2_15273432	2	15273238	15273522	15273432	13.17	3.16	10.34	AT2G36400
Chr2_15275209	2	15275063	15275325	15275209	25.04	4.47	21.64	AT2G36400
Chr2_15276227	2	15276124	15276365	15276227	11.54	3.08	8.77	AT2G36410
Chr2_15284207	2	15284141	15284272	15284207	8.22	2.66	5.62	AT2G36420
Chr2_15288121	2	15287931	15288437	15288121	22.45	4.23	19.2	AT2G36420	AT2G36430
Chr2_15346916	2	15346844	15347193	15346916	18.48	3.77	15.45	AT2G36590	AT2G36600	AT2G36610
Chr2_15498675	2	15498646	15498781	15498675	8.22	2.66	5.62	NA
Chr2_15624980	2	15624768	15625285	15624980	51.07	6.42	46.7	AT2G37200	AT2G37210
Chr2_15684619	2	15684574	15684719	15684619	9.06	2.51	6.42	AT2G37380
Chr2_15689442	2	15689318	15689724	15689442	28.83	4.78	25.19	NA
Chr2_15690405	2	15690125	15690713	15690405	40.36	4.36	36.22	NA
Chr2_15691215	2	15690987	15691310	15691215	12.34	3.04	9.54	AT2G37390
Chr2_15784508	2	15784468	15784628	15784508	11.04	3.02	8.29	AT2G37630
Chr2_15875955	2	15875763	15876296	15875955	25.66	4.36	22.23	AT2G37930	AT2G37940
Chr2_16052293	2	16052263	16052380	16052293	8.22	2.66	5.62	AT2G38320
Chr2_16127738	2	16127630	16127841	16127738	15.82	3.56	12.89	AT2G38530	AT2G38540
Chr2_16293115	2	16292943	16293214	16293115	18.14	3.8	15.12	AT2G39010	AT2G39020
Chr2_16554486	2	16554393	16554533	16554486	11.54	3.08	8.77	AT2G39705
Chr2_16641380	2	16641348	16641519	16641380	7.78	2.6	5.2	AT2G39860	AT2G39865	AT2G39870
Chr2_16701413	2	16700335	16701973	16701413	32.63	5.13	28.75	AT2G39990	AT2G40000	AT2G40004
Chr2_16773445	2	16773394	16773575	16773445	10.33	2.88	7.62	AT2G40140	AT2G40150
Chr2_16773786	2	16773699	16773819	16773786	8.24	2.6	5.63	AT2G40140	AT2G40150
Chr2_16843552	2	16843476	16843651	16843552	16	3.55	13.06	NA
Chr2_17241007	2	17240931	17241122	17241007	12.57	3.2	9.76	AT2G41370
Chr2_17270162	2	17269379	17270715	17270162	21.81	4.17	18.6	AT2G41420	AT2G41430	AT2G41440
Chr2_17358022	2	17357887	17358188	17358022	24.32	4.4	20.97	AT2G41620	AT2G41630	AT2G41640
Chr2_17446414	2	17446294	17446573	17446414	18.55	3.46	15.51	AT2G41820
Chr2_17585345	2	17585116	17585675	17585345	16.25	3.6	13.31	AT2G42200
Chr2_17614416	2	17614258	17614584	17614416	12.02	3.02	9.24	AT2G42280
Chr2_17616071	2	17615985	17616274	17616071	14.16	3.38	11.29	AT2G42280	AT2G42290
Chr2_17646531	2	17646480	17646620	17646531	12.35	2.98	9.55	AT2G42365	AT2G42370	AT2G42380
Chr2_17743136	2	17742972	17743166	17743136	7.59	2.47	5.04	NA
Chr2_17819877	2	17819780	17819989	17819877	15.02	3.29	12.12	AT2G42820	AT2G42830
Chr2_17839319	2	17839247	17839459	17839319	13.62	3.32	10.77	AT2G42870
Chr2_17886720	2	17886541	17886772	17886720	8.66	2.72	6.03	AT2G43010
Chr2_18142977	2	18142927	18143050	18142977	9.16	2.72	6.5	AT2G43795	AT2G43800
Chr2_18251884	2	18251680	18252173	18251884	23.73	4.35	20.41	AT2G44120	AT2G44130
Chr2_18254338	2	18253911	18255117	18254338	14.16	3.38	11.29	AT2G44130	AT2G44140
Chr2_18255328	2	18255172	18255464	18255328	12.05	3.14	9.26	AT2G44130	AT2G44140
Chr2_18472012	2	18471787	18472161	18472012	20.18	3.93	17.06	AT2G44798
Chr2_18493059	2	18492975	18493388	18493059	12.71	3.19	9.9	AT2G44830	AT2G44840
Chr2_18518403	2	18518341	18518477	18518403	10.06	2.9	7.35	AT2G44900	AT2G44910
Chr2_18580649	2	18580592	18580769	18580649	11.04	3.02	8.29	AT2G45050
Chr2_18620640	2	18620518	18620859	18620640	21.18	4.1	18.01	AT2G45160	AT2G45161
Chr2_18635734	2	18635559	18635796	18635734	15.26	3.5	12.35	NA
Chr2_18690224	2	18690119	18690541	18690224	10.06	2.9	7.35	AT2G45340
Chr2_18725592	2	18725425	18725658	18725592	8.22	2.66	5.62	AT2G45430
Chr2_18801835	2	18801622	18802196	18801835	13.62	3.32	10.77	AT2G45640	AT2G45650
Chr2_18809225	2	18809063	18809469	18809225	24.38	4.41	21.02	AT2G45660
Chr2_18811168	2	18810752	18812067	18811168	87.02	8.99	81.63	AT2G45660
Chr2_18813075	2	18812800	18813664	18813075	60.51	7.24	55.93	AT2G45660
Chr2_18820393	2	18820165	18820671	18820393	21.81	4.17	18.6	AT2G45670	AT2G45680	AT2G45685
Chr2_18822453	2	18822364	18822810	18822453	10.55	2.96	7.82	AT2G45680	AT2G45685	AT2G45690
Chr2_18909257	2	18909152	18909372	18909257	13.62	3.32	10.77	AT2G45950	AT2G45960
Chr2_19053447	2	19053278	19053558	19053447	28.41	4.77	24.79	AT2G46420
Chr2_19198296	2	19197959	19198407	19198296	19.34	3.92	16.26	AT2G46720
Chr2_19255743	2	19255568	19255882	19255743	17.48	3.51	14.49	AT2G46860
Chr2_19258039	2	19257949	19258107	19258039	9.11	2.78	6.45	AT2G46870
Chr2_19468122	2	19468072	19468249	19468122	8.22	2.66	5.62	AT2G47440
Chr3_374363	3	374249	374409	374363	8.22	2.66	5.62	AT3G02110	AT3G02120
Chr3_387354	3	387266	387469	387354	14.16	3.38	11.29	AT3G02140
Chr3_648878	3	648772	649019	648878	25.4	4.37	21.98	AT3G02910
Chr3_822781	3	822670	822864	822781	18.14	3.8	15.12	AT3G03450	AT3G03456	AT3G03460
Chr3_914279	3	914202	914387	914279	16.97	3.68	13.99	AT3G03690	AT3G03700
Chr3_1055750	3	1055580	1055878	1055750	13.09	3.26	10.26	AT3G04060
Chr3_1216625	3	1216459	1217152	1216625	60.06	7.1	55.5	AT3G04500	AT3G04510	AT3G04520
Chr3_1315605	3	1315412	1315774	1315605	19.52	3.91	16.44	AT3G04780	AT3G04790	AT3G04800	AT3G04810
Chr3_1482608	3	1482583	1482719	1482608	7.78	2.6	5.2	AT3G05210
Chr3_1484038	3	1483845	1484212	1484038	28.41	4.77	24.79	NA
Chr3_1485854	3	1485835	1485967	1485854	7.78	2.6	5.2	AT3G05220
Chr3_1679498	3	1679264	1679712	1679498	19.34	3.92	16.26	AT3G05690
Chr3_1713232	3	1712990	1713402	1713232	25.94	4.31	22.48	AT3G05770
Chr3_1730470	3	1730438	1730604	1730470	8.47	2.68	5.86	AT3G05810
Chr3_1856149	3	1856068	1856197	1856149	11.04	3.02	8.29	AT3G06130	AT3G06140
Chr3_2012361	3	2012333	2012450	2012361	8.66	2.72	6.03	AT3G06500
Chr3_2290658	3	2290566	2290809	2290658	17.57	3.45	14.57	AT3G07195	AT3G07200
Chr3_2357522	3	2357462	2357614	2357522	11.04	3.02	8.29	AT3G07360	AT3G07370
Chr3_2745274	3	2745207	2745382	2745274	7.35	2.37	4.8	AT3G08990	AT3G09000
Chr3_2889578	3	2889414	2889825	2889578	10.9	2.99	8.17	AT3G09390
Chr3_3000226	3	3000072	3000292	3000226	9.59	2.84	6.91	AT3G09770	AT3G09780
Chr3_3089924	3	3089791	3090082	3089924	11.94	2.97	9.16	AT3G10010	AT3G10015
Chr3_3098229	3	3098114	3098290	3098229	11.77	3.01	9	AT3G10040	AT3G10050
Chr3_3203481	3	3203333	3203653	3203481	16.84	3.45	13.88	AT3G10340
Chr3_3650610	3	3650543	3650698	3650610	13.09	3.26	10.26	AT3G11580
Chr3_3655896	3	3655659	3656176	3655896	22.45	4.23	19.2	NA
Chr3_3656667	3	3656562	3656741	3656667	17.55	3.74	14.55	NA
Chr3_3657261	3	3657156	3657359	3657261	8.22	2.66	5.62	NA
Chr3_4084676	3	4084522	4084753	4084676	8.66	2.72	6.03	AT3G12835
Chr3_4117337	3	4117224	4117463	4117337	9.58	2.59	6.91	NA
Chr3_4119087	3	4119014	4119182	4119087	6.52	2.41	4.03	NA
Chr3_4119668	3	4119591	4119764	4119668	8.66	2.72	6.03	NA
Chr3_4120340	3	4120006	4120602	4120340	34.08	5.25	30.14	NA
Chr3_4122004	3	4121819	4122081	4122004	11.04	3.02	8.29	AT3G12920
Chr3_4123818	3	4123627	4124077	4123818	27.05	4.65	23.52	AT3G12920
Chr3_4127958	3	4127853	4128106	4127958	12.57	3.2	9.76	AT3G12930
Chr3_4310499	3	4310427	4310614	4310499	12.57	3.2	9.76	AT3G13300	AT3G13310
Chr3_4310860	3	4310716	4311256	4310860	14.71	3.44	11.82	AT3G13300	AT3G13310
Chr3_4582549	3	4582486	4582640	4582549	12.43	3.17	9.63	AT3G13898
Chr3_4583063	3	4582961	4583098	4583063	7.6	2.53	5.05	AT3G13898
Chr3_4606889	3	4605824	4607292	4606889	72.06	8.03	67.2	AT3G13960
Chr3_4607895	3	4607613	4608293	4607895	45.53	6.16	41.27	AT3G13960
Chr3_5003703	3	5003670	5003787	5003703	8.31	2.64	5.7	AT3G14860	AT3G14870	AT3G14880
Chr3_5046196	3	5046026	5046275	5046196	15.35	3.31	12.44	AT3G14980	AT3G14981	AT3G14990
Chr3_5047211	3	5047119	5047254	5047211	7.38	2.48	4.83	AT3G14980	AT3G14990
Chr3_5047414	3	5047312	5047467	5047414	9.77	2.81	7.08	AT3G14980	AT3G14990	AT3G15000
Chr3_5058376	3	5058313	5058448	5058376	9.53	2.83	6.86	AT3G15020
Chr3_5121717	3	5121387	5122394	5121717	17.55	3.74	14.55	AT3G15200	AT3G15210
Chr3_5122754	3	5122457	5122926	5122754	18.73	3.86	15.68	AT3G15210
Chr3_5141876	3	5141383	5142110	5141876	20.56	4.04	17.42	AT3G15260	AT3G15270
Chr3_5142838	3	5142552	5143029	5142838	16.39	3.62	13.44	AT3G15260	AT3G15270	AT3G15290
Chr3_5143691	3	5143596	5143790	5143691	10.5	2.84	7.79	AT3G15270	AT3G15280	AT3G15290
Chr3_5213714	3	5212962	5214560	5213714	61.07	7.1	56.49	AT3G15440	AT3G15450	AT3G15460
Chr3_5236852	3	5236546	5237042	5236852	35.54	5.37	31.55	AT3G15500
Chr3_5612173	3	5612143	5612337	5612173	11.81	3.05	9.03	AT3G16500
Chr3_5614617	3	5614432	5614695	5614617	10.06	2.9	7.35	AT3G16500
Chr3_5862597	3	5862463	5862694	5862597	13.09	3.26	10.26	AT3G17185
Chr3_5920323	3	5920211	5920413	5920323	19.38	3.21	16.3	AT3G17330	AT3G17340
Chr3_6145924	3	6145870	6146067	6145924	8.67	2.65	6.04	AT3G17930	AT3G17940	AT3G17950	AT3G17970
Chr3_6161008	3	6160933	6161082	6161008	10.76	2.77	8.03	AT3G18010
Chr3_6161841	3	6161765	6162059	6161841	15.82	3.56	12.89	AT3G18010
Chr3_6164588	3	6164549	6164668	6164588	8.85	2.69	6.21	AT3G18010	AT3G18020
Chr3_6380818	3	6380106	6381331	6380818	99.72	9.78	93.94	AT3G18550
Chr3_6383408	3	6383244	6383664	6383408	21.81	4.17	18.6	AT3G18550
Chr3_6783741	3	6783500	6784063	6783741	44.74	6.1	40.49	AT3G19540
Chr3_7397172	3	7397121	7397327	7397172	10.3	2.78	7.59	AT3G21090	AT3G21100
Chr3_7796488	3	7796417	7796643	7796488	15.77	3.38	12.85	AT3G22110	AT3G22120	AT3G22121
Chr3_7797912	3	7797803	7798132	7797912	18.07	3.7	15.06	AT3G22120
Chr3_8086455	3	8086360	8086517	8086455	10.72	2.92	7.99	AT3G22840	AT3G22845	AT3G22850
Chr3_8104423	3	8104172	8104611	8104423	37.21	4.56	33.16	NA
Chr3_8106346	3	8106280	8106451	8106346	12.57	3.2	9.76	AT3G22886
Chr3_8109560	3	8109479	8109698	8109560	18.73	3.86	15.68	AT3G22886
Chr3_8306072	3	8305826	8306158	8306072	13.09	3.26	10.26	NA
Chr3_8306937	3	8306857	8307019	8306937	11.54	3.08	8.77	AT3G23250
Chr3_8498429	3	8498328	8498500	8498429	12.04	2.96	9.26	AT3G23633	AT3G23635
Chr3_8595458	3	8595393	8595510	8595458	9.11	2.78	6.45	NA
Chr3_8598135	3	8598076	8598253	8598135	12.05	3.14	9.26	NA
Chr3_8602234	3	8602013	8602319	8602234	11.54	3.08	8.77	AT3G23820
Chr3_8944121	3	8943998	8944172	8944121	9.42	2.62	6.76	AT3G24518
Chr3_9343846	3	9343706	9343951	9343846	11.54	3.08	8.77	AT3G25660	AT3G25670
Chr3_9363781	3	9363682	9363837	9363781	8.4	2.54	5.79	NA
Chr3_9403734	3	9403643	9403848	9403734	12.57	3.2	9.76	AT3G25760
Chr3_9408978	3	9408898	9409017	9408978	11.04	3.02	8.29	AT3G25780
Chr3_9487207	3	9486929	9487392	9487207	23.09	4.29	19.81	AT3G25905	AT3G25910
Chr3_9812929	3	9812658	9813226	9812929	71.15	7.97	66.3	AT3G26700	AT3G26710
Chr3_9959838	3	9959738	9959928	9959838	14.42	3.23	11.55	AT3G27010
Chr3_9969300	3	9969225	9969587	9969300	8.66	2.72	6.03	AT3G27025	AT3G27027
Chr3_10867196	3	10866985	10867275	10867196	14.56	3.22	11.68	NA
Chr3_10872114	3	10872006	10872225	10872114	21.81	4.17	18.6	AT3G28860
Chr3_11792748	3	11792679	11792875	11792748	10.73	2.43	8	NA
Chr3_12457196	3	12456948	12457261	12457196	11.04	3.02	8.29	NA
Chr3_15357218	3	15357200	15357370	15357218	8.66	2.72	6.03	AT3G43430	AT3G43431
Chr3_15952780	3	15952724	15952865	15952780	7.73	2.59	5.17	AT3G44250	AT3G44260
Chr3_15985619	3	15985538	15985774	15985619	14.71	3.44	11.82	AT3G44300	AT3G44310
Chr3_15991349	3	15991142	15991416	15991349	9.59	2.84	6.91	AT3G44320
Chr3_16599350	3	16599273	16599428	16599350	6.23	2.35	3.78	AT3G45260
Chr3_16816162	3	16816083	16816239	16816162	11.13	2.89	8.38	AT3G45780
Chr3_17179224	3	17178982	17179285	17179224	16.39	3.62	13.44	AT3G46620
Chr3_17704085	3	17704063	17704197	17704085	9.11	2.78	6.45	NA
Chr3_18038427	3	18038178	18038615	18038427	36.92	5.41	32.9	AT3G48690	AT3G48700	AT3G48710
Chr3_18251523	3	18251411	18251553	18251523	10.55	2.96	7.82	AT3G49220	AT3G49230
Chr3_18522239	3	18522149	18522424	18522239	12.83	3.17	10.02	AT3G49950
Chr3_18760307	3	18760240	18760372	18760307	10.46	2.69	7.75	AT3G50550	AT3G50560
Chr3_18802617	3	18802511	18802723	18802617	10.55	2.96	7.82	NA
Chr3_18809751	3	18809455	18810214	18809751	59.65	7.18	55.09	AT3G50650	AT3G50651
Chr3_19163132	3	19162874	19163400	19163132	34.08	5.25	30.14	AT3G51650	AT3G51660
Chr3_19164565	3	19164463	19164622	19164565	17.55	3.74	14.55	AT3G51660
Chr3_19166442	3	19166316	19166471	19166442	9.11	2.78	6.45	AT3G51660	AT3G51670
Chr3_19168355	3	19168149	19168531	19168355	24.38	4.41	21.02	AT3G51670
Chr3_19230901	3	19230803	19230975	19230901	15.52	3.5	12.6	AT3G51840	AT3G51850
Chr3_19231641	3	19231557	19231674	19231641	10.06	2.9	7.35	AT3G51840	AT3G51850
Chr3_19238974	3	19238825	19239227	19238974	30.5	4.95	26.73	AT3G51860
Chr3_19277790	3	19277687	19277867	19277790	8.22	2.66	5.62	AT3G51940	AT3G51950
Chr3_19281127	3	19280621	19281147	19281127	10.06	2.9	7.35	AT3G51950
Chr3_19323167	3	19323028	19323294	19323167	16.37	3.53	13.43	AT3G52100	AT3G52105	AT3G52110
Chr3_19442763	3	19442671	19442877	19442763	8.22	2.66	5.62	AT3G52450
Chr3_19449008	3	19448860	19449074	19449008	8.66	2.72	6.03	AT3G52470
Chr3_19450392	3	19450345	19450479	19450392	11.04	3.02	8.29	AT3G52470
Chr3_19581077	3	19581048	19581166	19581077	9.11	2.78	6.45	AT3G52840
Chr3_19999766	3	19999739	19999856	19999766	8.96	2.71	6.32	AT3G54010
Chr3_20069415	3	20069220	20069701	20069415	33.36	5.19	29.45	AT3G54210	AT3G54220
Chr3_20121284	3	20121114	20121481	20121284	15.16	3.25	12.26	AT3G54340	AT3G54350
Chr3_20379174	3	20378910	20379273	20379174	23.73	4.35	20.41	AT3G54990	AT3G55000
Chr3_20603922	3	20603840	20604072	20603922	15.76	3.21	12.84	AT3G55550	AT3G55560
Chr3_20606629	3	20606562	20606690	20606629	9.59	2.84	6.91	AT3G55560	AT3G55566
Chr3_20777244	3	20777078	20777404	20777244	8.23	2.57	5.62	AT3G55980
Chr3_20778963	3	20778874	20779014	20778963	8.22	2.66	5.62	AT3G55980	AT3G55990
Chr3_20908742	3	20908650	20908842	20908742	10.73	2.96	8	AT3G56400
Chr3_21060421	3	21060319	21060929	21060421	14.71	3.44	11.82	AT3G56880
Chr3_21061129	3	21060980	21061283	21061129	20.56	4.04	17.42	AT3G56880
Chr3_21144931	3	21144725	21145153	21144931	23.73	4.35	20.41	AT3G57130
Chr3_21233625	3	21233519	21233772	21233625	25.7	4.53	22.26	AT3G57390
Chr3_21372060	3	21371949	21372130	21372060	11.04	3.02	8.29	AT3G57670
Chr3_21412021	3	21411773	21412172	21412021	18.14	3.8	15.12	AT3G57800
Chr3_21412857	3	21412631	21413150	21412857	43.16	5.98	38.95	AT3G57800	AT3G57810
Chr3_21414656	3	21414498	21414696	21414656	9.11	2.78	6.45	AT3G57800	AT3G57810
Chr3_21415409	3	21415078	21415586	21415409	37.79	5.55	33.72	AT3G57810
Chr3_21435243	3	21435145	21435329	21435243	10.06	2.9	7.35	AT3G57880	AT3G57890
Chr3_21504770	3	21504682	21504866	21504770	8.19	2.39	5.6	NA
Chr3_21508988	3	21508886	21509192	21508988	19.92	3.79	16.82	AT3G58070
Chr3_21510461	3	21510214	21510752	21510461	56.65	6.79	52.17	AT3G58070	AT3G58080
Chr3_21892166	3	21892074	21892276	21892166	8.24	2.35	5.63	AT3G59210	AT3G59220
Chr3_22078259	3	22078118	22078297	22078259	8.52	2.49	5.91	AT3G59760	AT3G59765	AT3G59770
Chr3_22144046	3	22143073	22144878	22144046	14.71	3.44	11.82	AT3G59940	AT3G59950
Chr3_22326318	3	22326246	22326388	22326318	8.66	2.72	6.03	AT3G60400
Chr3_22364103	3	22363364	22364279	22364103	25.04	4.47	21.64	AT3G60520
Chr3_22634296	3	22634068	22634423	22634296	13.41	3.2	10.58	AT3G61150	AT3G61160
Chr3_22670343	3	22670150	22670447	22670343	12.05	3.14	9.26	AT3G61240	AT3G61250
Chr3_22670932	3	22670876	22670999	22670932	10.06	2.9	7.35	AT3G61250
Chr3_22741281	3	22741019	22741353	22741281	12.05	3.14	9.26	AT3G61460
Chr3_22921513	3	22921462	22921640	22921513	8.66	2.72	6.03	AT3G61897	AT3G61898
Chr3_22948980	3	22948389	22949141	22948980	16.8	3.3	13.84	AT3G61962	AT3G61970
Chr3_22950447	3	22950304	22950565	22950447	10.61	2.66	7.88	AT3G61970
Chr3_23159045	3	23159016	23159133	23159045	10.06	2.9	7.35	AT3G62620
Chr3_23291705	3	23291535	23291811	23291705	14.16	3.38	11.29	AT3G63010	AT3G63020
Chr3_23458952	3	23458799	23458975	23458952	7.4	2.46	4.85	AT3G63530	AT3G63540
Chr4_76779	4	76649	76810	76779	9.41	2.77	6.75	AT4G00180
Chr4_189202	4	189103	189299	189202	10.06	2.9	7.35	AT4G00430
Chr4_361716	4	361560	361912	361716	18.14	3.8	15.12	AT4G00860	AT4G00870
Chr4_363809	4	363765	363911	363809	11.54	3.08	8.77	AT4G00870	AT4G00872
Chr4_459710	4	459480	459907	459710	31.92	5.07	28.07	AT4G01060
Chr4_722363	4	722275	722415	722363	14.16	3.38	11.29	NA
Chr4_725335	4	725087	725526	725335	65.77	7.61	61.06	NA
Chr4_727607	4	727496	727764	727607	7.35	2.37	4.8	AT4G01690
Chr4_744268	4	744183	744300	744268	6.93	2.47	4.41	AT4G01720
Chr4_1415724	4	1415550	1415821	1415724	14.93	3.14	12.04	AT4G03205	AT4G03210	AT4G03220
Chr4_1499957	4	1499843	1500422	1499957	12.57	3.2	9.76	AT4G03400	AT4G03405	AT4G03410
Chr4_2333675	4	2333513	2333889	2333675	31.92	5.07	28.07	AT4G04630
Chr4_2334609	4	2334568	2334754	2334609	11.54	3.08	8.77	AT4G04630
Chr4_2589171	4	2589057	2589245	2589171	15.82	3.56	12.89	AT4G05048	AT4G05050	AT4G05060
Chr4_5358732	4	5358696	5358877	5358732	5.68	2.12	3.29	NA
Chr4_5643519	4	5643455	5643670	5643519	17.55	3.74	14.55	AT4G08850
Chr4_5741181	4	5740346	5741863	5741181	17.55	3.74	14.55	AT4G08949	AT4G08950
Chr4_5793517	4	5793353	5793677	5793517	9.11	2.78	6.45	AT4G09030
Chr4_6865159	4	6865140	6865341	6865159	5.72	2.07	3.32	AT4G11280
Chr4_7306120	4	7305933	7306214	7306120	10.55	2.96	7.82	AT4G12290
Chr4_7309992	4	7309852	7310044	7309992	12.57	3.2	9.76	AT4G12300	AT4G12310
Chr4_7349387	4	7349287	7349457	7349387	8.66	2.72	6.03	AT4G12420
Chr4_7585859	4	7585809	7585940	7585859	8.07	2.32	5.48	AT4G12970
Chr4_7761345	4	7761294	7761422	7761345	10.06	2.9	7.35	AT4G13340
Chr4_7868912	4	7868658	7869166	7868912	14.76	3.32	11.87	AT4G13530	AT4G13540
Chr4_7869534	4	7869455	7869597	7869534	10.56	2.79	7.83	AT4G13530	AT4G13540
Chr4_8435402	4	8435344	8435483	8435402	8.66	2.72	6.03	AT4G14720
Chr4_8442034	4	8441983	8442127	8442034	11.04	3.02	8.29	NA
Chr4_8524844	4	8524765	8524892	8524844	9.76	2.8	7.07	AT4G14900
Chr4_8832889	4	8832850	8833046	8832889	8.66	2.72	6.03	AT4G15440
Chr4_8851412	4	8851272	8851511	8851412	7.78	2.6	5.2	AT4G15480
Chr4_8911447	4	8911231	8911564	8911447	26.78	4.3	23.27	AT4G15610	AT4G15620
Chr4_8913596	4	8913478	8913751	8913596	31.92	5.07	28.07	AT4G15620
Chr4_8914198	4	8914125	8914302	8914198	10.06	2.9	7.35	AT4G15620
Chr4_8914950	4	8914820	8915104	8914950	17.55	3.74	14.55	AT4G15620	AT4G15630
Chr4_8973110	4	8972847	8973294	8973110	10.34	2.92	7.63	AT4G15755	AT4G15760
Chr4_9252403	4	9252334	9252495	9252403	9.11	2.78	6.45	AT4G16370	AT4G16380
Chr4_9257614	4	9257581	9257718	9257614	12.05	3.14	9.26	AT4G16390	AT4G16400
Chr4_9360925	4	9360746	9360972	9360925	11.36	2.78	8.6	AT4G16620
Chr4_9415441	4	9415384	9415511	9415441	7.78	2.6	5.2	AT4G16745
Chr4_9422470	4	9422360	9422561	9422470	12.57	3.2	9.76	AT4G16748	AT4G16750
Chr4_9606234	4	9606204	9606331	9606234	6.86	2.22	4.36	AT4G17090	AT4G17098
Chr4_9665752	4	9665573	9665959	9665752	22.45	4.23	19.2	AT4G17230	AT4G17240
Chr4_9835481	4	9835418	9835589	9835481	8.66	2.72	6.03	AT4G17670
Chr4_9929551	4	9929453	9929584	9929551	7.35	2.54	4.8	AT4G17870
Chr4_10063334	4	10063237	10063356	10063334	7.78	2.6	5.2	AT4G18170	AT4G18180
Chr4_10386540	4	10386441	10386650	10386540	31.99	4.96	28.14	AT4G18960
Chr4_10517823	4	10517727	10517885	10517823	11.54	3.08	8.77	NA
Chr4_10571515	4	10571477	10571652	10571515	8.61	2.58	5.99	AT4G19380
Chr4_10580263	4	10580195	10580353	10580263	9.11	2.78	6.45	AT4G19400	AT4G19410
Chr4_10597060	4	10596974	10597149	10597060	11.54	3.08	8.77	NA
Chr4_10712998	4	10712892	10713018	10712998	7.78	2.6	5.2	AT4G19700
Chr4_10716138	4	10716024	10716165	10716138	7.35	2.54	4.8	AT4G19700
Chr4_10717502	4	10717168	10717674	10717502	31.21	5.01	27.4	AT4G19700
Chr4_10718049	4	10717876	10718273	10718049	40.06	5.73	35.93	NA
Chr4_10722264	4	10721831	10722438	10722264	31.21	5.01	27.4	AT4G19710
Chr4_10722777	4	10722709	10722838	10722777	12.83	3.17	10.02	AT4G19710
Chr4_11304691	4	11304547	11304870	11304691	16.75	3.36	13.79	AT4G21200	AT4G21210
Chr4_11553321	4	11552983	11553411	11553321	19.34	3.92	16.26	AT4G21750
Chr4_11553799	4	11553530	11553897	11553799	14.16	3.38	11.29	AT4G21750
Chr4_11604830	4	11604586	11604943	11604830	14.14	3.26	11.28	AT4G21870	AT4G21880
Chr4_11632899	4	11632741	11633108	11632899	31.21	5.01	27.4	AT4G21910
Chr4_11637808	4	11637742	11637915	11637808	10.06	2.9	7.35	AT4G21920	AT4G21926	AT4G21930	AT4G21940
Chr4_11883746	4	11883638	11883875	11883746	12.57	3.2	9.76	AT4G22570
Chr4_11887445	4	11887350	11887540	11887445	20.56	4.04	17.42	AT4G22570
Chr4_11996564	4	11996463	11996788	11996564	14.81	3.03	11.92	AT4G22840	AT4G22850	AT4G22860
Chr4_12028007	4	12027962	12028102	12028007	17.7	3.55	14.7	AT4G22950	AT4G22960
Chr4_12084555	4	12084349	12084782	12084555	9.71	2.7	7.02	AT4G23050	AT4G23060
Chr4_12085779	4	12085702	12085829	12085779	10.9	2.99	8.17	AT4G23060
Chr4_12143929	4	12143880	12144005	12143929	7.16	2.2	4.64	AT4G23190	AT4G23205
Chr4_12369844	4	12369759	12369886	12369844	8.66	2.72	6.03	AT4G23740
Chr4_12687093	4	12686831	12687364	12687093	13.08	2.86	10.26	AT4G24560	AT4G24565	AT4G24570	AT4G24580
Chr4_13015420	4	13015256	13015456	13015420	11.04	3.02	8.29	AT4G25450	AT4G25470
Chr4_13016355	4	13016207	13016461	13016355	10.06	2.9	7.35	AT4G25450	AT4G25470
Chr4_13017895	4	13017803	13017988	13017895	21.18	4.1	18.01	AT4G25470	AT4G25480
Chr4_13018353	4	13018250	13018483	13018353	7.78	2.6	5.2	AT4G25470	AT4G25480
Chr4_13021196	4	13021113	13021579	13021196	13.09	3.26	10.26	AT4G25480	AT4G25490
Chr4_13023551	4	13023471	13023737	13023551	14.16	3.38	11.29	AT4G25490	AT4G25500
Chr4_13080359	4	13080171	13080585	13080359	31.21	5.01	27.4	AT4G25640	AT4G25650
Chr4_13658064	4	13657960	13658212	13658064	14.71	3.44	11.82	NA
Chr4_13658698	4	13658550	13658821	13658698	10.06	2.9	7.35	NA
Chr4_13709528	4	13709356	13709710	13709528	21.18	4.1	18.01	AT4G27410	AT4G27415
Chr4_13710371	4	13710299	13710472	13710371	13.89	3.33	11.04	AT4G27410	AT4G27415
Chr4_13712224	4	13711970	13712386	13712224	30.5	4.95	26.73	AT4G27420
Chr4_13730580	4	13730555	13730680	13730580	12.05	3.14	9.26	AT4G27450	AT4G27460
Chr4_13731289	4	13730992	13731389	13731289	12.05	3.14	9.26	AT4G27450	AT4G27460
Chr4_13889288	4	13889075	13889456	13889288	15.26	3.5	12.35	AT4G27900
Chr4_14118333	4	14118134	14118553	14118333	36.26	5.24	32.26	AT4G28560	AT4G28564	AT4G28570
Chr4_14184246	4	14184138	14184413	14184246	18.16	3.55	15.14	NA
Chr4_14196847	4	14196714	14196994	14196847	6.4	2.01	3.94	AT4G28730
Chr4_14325575	4	14325365	14325721	14325575	21.81	4.17	18.6	AT4G29080
Chr4_14326230	4	14326098	14326387	14326230	26.37	4.59	22.88	AT4G29080
Chr4_14359089	4	14358881	14359327	14359089	33.36	5.19	29.45	NA
Chr4_14364379	4	14364154	14364630	14364379	29.8	4.89	26.08	NA
Chr4_14372198	4	14372157	14372276	14372198	9.11	2.78	6.45	NA
Chr4_14372892	4	14372683	14373234	14372892	26.37	4.59	22.88	NA
Chr4_14374357	4	14374175	14374419	14374357	16.8	3.3	13.84	NA
Chr4_14391589	4	14391504	14391680	14391589	10.06	2.9	7.35	AT4G29190
Chr4_14394813	4	14394630	14394985	14394813	27.73	4.71	24.15	AT4G29190
Chr4_14545984	4	14545835	14546051	14545984	20.56	4.04	17.42	AT4G29700
Chr4_14580279	4	14580082	14580571	14580279	10.55	2.96	7.82	AT4G29780	AT4G29790
Chr4_14580842	4	14580751	14581137	14580842	10.55	2.96	7.82	AT4G29780	AT4G29790
Chr4_14581483	4	14581379	14581518	14581483	11.04	3.02	8.29	AT4G29780	AT4G29790
Chr4_14813447	4	14813239	14813630	14813447	15.26	3.5	12.35	AT4G30250
Chr4_14815583	4	14815390	14815656	14815583	12.05	3.14	9.26	AT4G30250
Chr4_14815750	4	14815735	14815888	14815750	7.78	2.6	5.2	AT4G30250	AT4G30260
Chr4_14822271	4	14822191	14822336	14822271	12.57	3.2	9.76	AT4G30270
Chr4_14846828	4	14846716	14846833	14846828	6.93	2.47	4.41	AT4G30350
Chr4_14847838	4	14847747	14847931	14847838	10.06	2.9	7.35	AT4G30350
Chr4_14882178	4	14882002	14882256	14882178	8.22	2.66	5.62	AT4G30430	AT4G30440
Chr4_14902864	4	14902728	14902908	14902864	8.25	2.46	5.64	AT4G30490	AT4G30500
Chr4_14999283	4	14999074	14999544	14999283	41.91	5.65	37.74	AT4G30790	AT4G30800
Chr4_15000684	4	15000551	15001062	15000684	27.87	4.62	24.28	AT4G30790	AT4G30800	AT4G30810
Chr4_15489517	4	15488047	15490149	15489517	23.73	4.35	20.41	AT4G32020	AT4G32030
Chr4_15817530	4	15817366	15817643	15817530	8.66	2.72	6.03	AT4G32800
Chr4_15918228	4	15917983	15918510	15918228	58.03	6.72	53.51	AT4G32980	AT4G32990
Chr4_16345205	4	16344845	16345332	16345205	25.68	4.31	22.25	AT4G34131	AT4G34135
Chr4_16505627	4	16505565	16505700	16505627	9.08	2.56	6.44	AT4G34555	AT4G34560
Chr4_16563480	4	16563420	16563553	16563480	12.05	3.14	9.26	AT4G34710
Chr4_16583479	4	16583461	16583579	16583479	8.22	2.66	5.62	AT4G34760
Chr4_16594096	4	16593974	16594507	16594096	31.92	5.07	28.07	AT4G34780	AT4G34790	AT4G34800
Chr4_16596449	4	16596332	16596606	16596449	19.72	3.9	16.63	AT4G34800	AT4G34810
Chr4_16710128	4	16710050	16710253	16710128	7.78	2.6	5.2	AT4G35100
Chr4_16710743	4	16710333	16710844	16710743	11.54	3.08	8.77	AT4G35100
Chr4_16711021	4	16710904	16711135	16711021	9.11	2.78	6.45	AT4G35100
Chr4_16742472	4	16742365	16742507	16742472	7.78	2.6	5.2	AT4G35180
Chr4_16746094	4	16745906	16746157	16746094	13.09	3.26	10.26	AT4G35190
Chr4_16767490	4	16767387	16767655	16767490	11.54	3.08	8.77	AT4G35240
Chr4_16800643	4	16800575	16800734	16800643	9.36	2.72	6.7	AT4G35300	AT4G35310
Chr4_16980541	4	16980384	16980657	16980541	18.14	3.8	15.12	AT4G35830	AT4G35837	AT4G35840	AT4G35850
Chr4_17002019	4	17001728	17002299	17002019	40.83	5.79	36.68	AT4G35900
Chr4_17002548	4	17002476	17002974	17002548	15.26	3.5	12.35	AT4G35900
Chr4_17006792	4	17005852	17007021	17006792	35.11	4.72	31.14	AT4G35900	AT4G35905
Chr4_17049538	4	17048908	17050145	17049538	31.21	5.01	27.4	AT4G36030	AT4G36040	AT4G36052
Chr4_17114827	4	17114722	17114889	17114827	9.59	2.84	6.91	AT4G36160	AT4G36170
Chr4_17115456	4	17115198	17115567	17115456	33.36	5.19	29.45	AT4G36160	AT4G36170
Chr4_17150788	4	17150733	17150865	17150788	8.84	2.72	6.2	AT4G36240	AT4G36250
Chr4_17281685	4	17280730	17281839	17281685	14.16	3.38	11.29	AT4G36640	AT4G36648
Chr4_17282035	4	17281973	17282145	17282035	9.11	2.78	6.45	AT4G36640	AT4G36648
Chr4_17319064	4	17319006	17319130	17319064	9.11	2.78	6.45	AT4G36740
Chr4_17319838	4	17319700	17320055	17319838	38.54	5.61	34.45	NA
Chr4_17322359	4	17322261	17322496	17322359	21.81	4.17	18.6	AT4G36750
Chr4_17364380	4	17364352	17364469	17364380	6.52	2.41	4.03	AT4G36860
Chr4_17365597	4	17365526	17365704	17365597	9.11	2.78	6.45	NA
Chr4_17371994	4	17371895	17372440	17371994	40.06	5.73	35.93	AT4G36870
Chr4_17372918	4	17372812	17373060	17372918	10.55	2.96	7.82	AT4G36870
Chr4_17395839	4	17395429	17396156	17395839	134.97	11.83	126.9	AT4G36910
Chr4_17396774	4	17396504	17396953	17396774	15.82	3.56	12.89	NA
Chr4_17397398	4	17397085	17398214	17397398	85.11	8.87	79.8	NA
Chr4_17398968	4	17398730	17399101	17398968	39.29	5.67	35.18	AT4G36920
Chr4_17400157	4	17399921	17400434	17400157	29.1	4.83	25.43	AT4G36920
Chr4_17404857	4	17404732	17404877	17404857	8.22	2.66	5.62	AT4G36925
Chr4_17405128	4	17404937	17405269	17405128	27.05	4.65	23.52	AT4G36925
Chr4_17409455	4	17407739	17409855	17409455	89.91	9.18	84.41	NA
Chr4_17432077	4	17431889	17432390	17432077	33.36	5.19	29.45	AT4G36970
Chr4_17469301	4	17469026	17469558	17469301	61.84	6.93	57.24	AT4G37070
Chr4_17470438	4	17469934	17470645	17470438	25.04	4.47	21.64	AT4G37080
Chr4_17541041	4	17540843	17541147	17541041	10.55	2.96	7.82	AT4G37260	AT4G37270
Chr4_17541466	4	17541428	17541738	17541466	8.22	2.66	5.62	AT4G37260	AT4G37270
Chr4_17561887	4	17561714	17562161	17561887	23.09	4.29	19.81	AT4G37310	AT4G37320	AT4G37330
Chr4_17574348	4	17574298	17574416	17574348	11.04	3.02	8.29	AT4G37370	AT4G37380
Chr4_17576282	4	17575898	17576479	17576282	24.23	4	20.89	AT4G37380
Chr4_17576751	4	17576714	17576836	17576751	8.22	2.66	5.62	AT4G37380	AT4G37390
Chr4_17577779	4	17577616	17578043	17577779	17.55	3.74	14.55	AT4G37390
Chr4_17585314	4	17585163	17585442	17585314	23.09	4.29	19.81	AT4G37400
Chr4_17667834	4	17667800	17667917	17667834	9.59	2.84	6.91	AT4G37590	AT4G37608
Chr4_17694784	4	17694719	17694972	17694784	9.1	2.7	6.45	AT4G37660
Chr4_17728063	4	17727804	17728451	17728063	83.21	8.75	77.98	AT4G37740
Chr4_17730771	4	17730398	17731126	17730771	34.08	5.25	30.14	NA
Chr4_17735471	4	17735400	17735553	17735471	7.78	2.6	5.2	NA
Chr4_17754375	4	17754270	17754479	17754375	7.99	2.52	5.41	AT4G37770
Chr4_17781856	4	17781769	17781904	17781856	9.59	2.84	6.91	AT4G37810
Chr4_17782611	4	17782468	17782692	17782611	15.26	3.5	12.35	AT4G37810	AT4G37820
Chr4_17947685	4	17947570	17947895	17947685	11.54	3.08	8.77	AT4G38300	AT4G38310	AT4G38320
Chr4_18019659	4	18019582	18019718	18019659	8.97	2.68	6.33	AT4G38520	AT4G38530
Chr4_18125695	4	18125676	18125857	18125695	8.85	2.49	6.21	AT4G38830	AT4G38840	AT4G38850
Chr4_18128274	4	18128041	18128551	18128274	57.28	6.24	52.78	AT4G38840	AT4G38860
Chr4_18129586	4	18129483	18129756	18129586	21.56	3.8	18.37	AT4G38860
Chr4_18207131	4	18206994	18207374	18207131	57.08	7	52.58	AT4G39070	AT4G39080
Chr4_18322863	4	18322768	18323165	18322863	13.62	3.32	10.77	AT4G39400
Chr5_39060	5	38957	39248	39060	11.54	3.08	8.77	AT5G01100
Chr5_75245	5	75057	75437	75245	33.36	5.19	29.45	AT5G01190	AT5G01200
Chr5_158846	5	158665	158890	158846	10.55	2.96	7.82	AT5G01380
Chr5_312319	5	312234	312496	312319	15.26	3.5	12.35	AT5G01810	AT5G01820
Chr5_327712	5	327599	327801	327712	14.16	3.38	11.29	NA
Chr5_393015	5	392910	393071	393015	15.82	3.56	12.89	AT5G02030
Chr5_444653	5	444611	444754	444653	9.59	2.84	6.91	AT5G02220
Chr5_445822	5	445733	445882	445822	13.09	3.26	10.26	AT5G02230
Chr5_987907	5	987813	987949	987907	8.69	2.69	6.06	AT5G03760
Chr5_1003791	5	1003474	1004107	1003791	33.36	5.19	29.45	AT5G03780	AT5G03790
Chr5_1004644	5	1004556	1004813	1004644	17.32	3.61	14.33	AT5G03790
Chr5_1023026	5	1022783	1023160	1023026	15.26	3.5	12.35	AT5G03837
Chr5_1044646	5	1044564	1044722	1044646	14.16	3.38	11.29	AT5G03890
Chr5_1279662	5	1279479	1279743	1279662	14.54	3.33	11.66	AT5G04480	AT5G04490
Chr5_1395669	5	1395325	1395856	1395669	37.17	4.86	33.12	NA
Chr5_1397885	5	1397755	1397976	1397885	10.83	2.94	8.1	AT5G04820
Chr5_1669515	5	1669429	1669611	1669515	10.55	2.96	7.82	AT5G05590	AT5G05598	AT5G05600
Chr5_1751423	5	1751246	1751500	1751423	7.98	2.49	5.4	AT5G05820
Chr5_1827214	5	1827037	1827370	1827214	12.6	2.96	9.79	AT5G06060	AT5G06070
Chr5_1891573	5	1891257	1892174	1891573	33.63	5.18	29.72	NA
Chr5_1894304	5	1894071	1894444	1894304	18.14	3.8	15.12	AT5G06250
Chr5_1901126	5	1901062	1901301	1901126	8.94	2.71	6.3	NA
Chr5_1931452	5	1931069	1931560	1931452	13.38	3.27	10.55	AT5G06310	AT5G06320
Chr5_1996639	5	1996465	1996832	1996639	24.38	4.41	21.02	AT5G06530
Chr5_1997557	5	1997481	1997685	1997557	10.06	2.9	7.35	AT5G06530
Chr5_2176476	5	2176318	2176541	2176476	10.55	2.96	7.82	AT5G07010
Chr5_2179369	5	2179253	2179491	2179369	7.78	2.6	5.2	NA
Chr5_2234838	5	2234589	2235039	2234838	13.09	3.26	10.26	AT5G07180	AT5G07190
Chr5_2284212	5	2284115	2284432	2284212	19.66	3.59	16.57	AT5G07270	AT5G07280
Chr5_2291603	5	2291399	2291810	2291603	38.54	5.61	34.45	AT5G07290
Chr5_2298873	5	2298835	2299031	2298873	9.84	2.75	7.15	AT5G07290	AT5G07300
Chr5_2303315	5	2303254	2303406	2303315	9.56	2.8	6.89	AT5G07300	AT5G07310
Chr5_2409365	5	2409157	2409500	2409365	19.53	3.73	16.44	AT5G07620	AT5G07625	AT5G07630
Chr5_2557269	5	2557185	2557417	2557269	9.13	2.68	6.47	AT5G07980
Chr5_2558145	5	2558109	2558226	2558145	10.55	2.96	7.82	AT5G07980	AT5G07990
Chr5_2559495	5	2558988	2559666	2559495	19.34	3.92	16.26	AT5G07990
Chr5_2561286	5	2561160	2561477	2561286	47.14	6.28	42.84	AT5G07990	AT5G08000
Chr5_2658714	5	2658666	2658853	2658714	9.36	2.66	6.7	AT5G08250	AT5G08260	AT5G08270
Chr5_2858906	5	2858638	2858995	2858906	13.62	3.24	10.77	AT5G08770	AT5G08780	AT5G08790
Chr5_2859615	5	2859074	2859707	2859615	12.16	2.91	9.37	AT5G08780	AT5G08790
Chr5_2859888	5	2859820	2859976	2859888	10.24	2.79	7.53	AT5G08780	AT5G08790
Chr5_2936738	5	2936637	2936921	2936738	10.55	2.96	7.82	AT5G09440
Chr5_2937252	5	2937072	2937363	2937252	19.34	3.92	16.26	AT5G09440
Chr5_3161211	5	3160945	3161395	3161211	48.74	6.06	44.42	AT5G10100
Chr5_3163046	5	3162848	3163387	3163046	29.17	4.73	25.5	NA
Chr5_3243376	5	3243132	3243426	3243376	12.57	3.2	9.76	AT5G10310	AT5G10320
Chr5_3318048	5	3317981	3318284	3318048	13.03	3.06	10.21	AT5G10510
Chr5_3478460	5	3478391	3478676	3478460	10.06	2.9	7.35	AT5G10990	AT5G11000
Chr5_3505527	5	3505267	3505600	3505527	18.14	3.8	15.12	NA
Chr5_3509884	5	3509648	3510043	3509884	10.06	2.9	7.35	AT5G11060
Chr5_3550169	5	3550109	3550417	3550169	13.35	3.23	10.52	AT5G11150	AT5G11160	AT5G11170
Chr5_3694236	5	3694144	3694324	3694236	10.06	2.9	7.35	AT5G11530
Chr5_3857176	5	3856960	3857535	3857176	30.92	4.96	27.14	AT5G11950
Chr5_3857980	5	3857683	3858295	3857980	53.03	6.65	48.61	AT5G11950	AT5G11960
Chr5_3865742	5	3865550	3865890	3865742	11.41	2.56	8.65	AT5G11970	AT5G11977
Chr5_3880872	5	3880509	3880943	3880872	12.31	3.04	9.51	AT5G12010
Chr5_4203688	5	4203346	4203820	4203688	22.45	4.23	19.2	NA
Chr5_4221181	5	4220760	4221407	4221181	34.81	5.31	30.84	AT5G13220	AT5G13225	AT5G13230
Chr5_4271897	5	4271816	4271981	4271897	12.57	3.2	9.76	AT5G13320	AT5G13330
Chr5_4275781	5	4275726	4275971	4275781	11.54	3.08	8.77	NA
Chr5_4276493	5	4276421	4276558	4276493	7.35	2.54	4.8	NA
Chr5_4277131	5	4277039	4277197	4277131	7.78	2.6	5.2	AT5G13340	AT5G13350
Chr5_4451065	5	4450876	4451233	4451065	25.87	4.39	22.42	AT5G13780	AT5G13790	AT5G13800
Chr5_4575479	5	4575335	4575647	4575479	12.57	3.2	9.76	AT5G14180	AT5G14200
Chr5_4825477	5	4825435	4825573	4825477	6.93	2.47	4.41	AT5G14900	AT5G14910	AT5G14920
Chr5_5177874	5	5177801	5177971	5177874	7.57	2.37	5.02	AT5G15845	AT5G15850	AT5G15853	AT5G15860
Chr5_5227582	5	5227528	5227667	5227582	14.71	3.21	11.82	AT5G16000	AT5G16010	AT5G16020
Chr5_5236671	5	5236594	5236759	5236671	8.83	2.59	6.19	AT5G16030
Chr5_5304272	5	5304199	5304380	5304272	8.97	2.75	6.33	AT5G16230	AT5G16235	AT5G16240
Chr5_5420135	5	5420057	5420187	5420135	10.55	2.96	7.82	NA
Chr5_5696421	5	5696317	5696536	5696421	10.55	2.96	7.82	AT5G17310
Chr5_5863213	5	5862961	5863327	5863213	15.92	3.45	12.99	AT5G17760
Chr5_5885855	5	5885737	5885992	5885855	11.36	2.78	8.6	AT5G17810
Chr5_6216618	5	6216404	6216777	6216618	17.55	3.74	14.55	AT5G18640	AT5G18650
Chr5_6383129	5	6383004	6383227	6383129	8.22	2.66	5.62	NA
Chr5_6393517	5	6393309	6393703	6393517	19.34	3.92	16.26	NA
Chr5_6400027	5	6399983	6400100	6400027	10.06	2.9	7.35	AT5G19095
Chr5_6424780	5	6424689	6424810	6424780	7.81	2.54	5.23	AT5G19140	AT5G19150
Chr5_6812588	5	6812279	6812716	6812588	21.18	4.1	18.01	AT5G20170	AT5G20180	AT5G20181	AT5G20190
Chr5_6813305	5	6813256	6813398	6813305	11.54	3.08	8.77	AT5G20170	AT5G20181	AT5G20190
Chr5_6827114	5	6826687	6827414	6827114	15.08	3.27	12.18	AT5G20225	AT5G20230	AT5G20240
Chr5_6829011	5	6828910	6829066	6829011	6.81	2.42	4.31	AT5G20240
Chr5_6977928	5	6977770	6978118	6977928	12.05	3.14	9.26	AT5G20620	AT5G20630
Chr5_6978428	5	6978252	6978480	6978428	12.57	3.2	9.76	AT5G20630	AT5G20635
Chr5_6980637	5	6980432	6980791	6980637	17.19	3.63	14.21	AT5G20635
Chr5_7249869	5	7248876	7250313	7249869	29.1	4.83	25.43	AT5G21930	AT5G21940
Chr5_7251554	5	7251463	7251723	7251554	15.82	3.56	12.89	AT5G21940
Chr5_7256741	5	7256673	7256795	7256741	9.59	2.84	6.91	AT5G21950
Chr5_7265921	5	7265769	7266116	7265921	30.5	4.95	26.73	AT5G21280
Chr5_7433251	5	7433176	7433344	7433251	8.34	2.53	5.73	AT5G22420	AT5G22430
Chr5_7468650	5	7468465	7469000	7468650	16.97	3.68	13.99	AT5G22500
Chr5_7474778	5	7474693	7474814	7474778	9.59	2.84	6.91	AT5G22500	AT5G22510
Chr5_7694967	5	7694882	7695064	7694967	15.86	3.52	12.93	AT5G22990	AT5G23000
Chr5_7722112	5	7722048	7722263	7722112	11.96	2.8	9.18	AT5G23020
Chr5_7781171	5	7781074	7781235	7781171	11.34	2.93	8.58	AT5G23120	AT5G23130	AT5G23140
Chr5_7835391	5	7835295	7835417	7835391	9.55	2.64	6.88	AT5G23260
Chr5_8005078	5	8004865	8005171	8005078	24.38	4.41	21.02	AT5G23730
Chr5_8379901	5	8379760	8380079	8379901	21.81	4.17	18.6	AT5G24530
Chr5_8570565	5	8570365	8570820	8570565	38.54	5.61	34.45	AT5G24910
Chr5_8579402	5	8579318	8579471	8579402	14.16	3.38	11.29	NA
Chr5_8682817	5	8682746	8682875	8682817	9.47	2.78	6.8	AT5G25150
Chr5_8686809	5	8686696	8686958	8686809	18.61	3.28	15.57	AT5G25160
Chr5_8727056	5	8726897	8727139	8727056	13.09	3.26	10.26	NA
Chr5_8730953	5	8730870	8731050	8730953	14.71	3.44	11.82	NA
Chr5_8732095	5	8732024	8732209	8732095	9.11	2.78	6.45	NA
Chr5_8920901	5	8920796	8921047	8920901	13.67	2.98	10.82	NA
Chr5_9133359	5	9133257	9133468	9133359	31.21	5.01	27.4	AT5G26146	AT5G26147
Chr5_9799227	5	9799060	9799338	9799227	40.06	5.73	35.93	AT5G27680
Chr5_10455524	5	10455294	10455801	10455524	38.54	5.61	34.45	AT5G28490	AT5G28491
Chr5_10648874	5	10648829	10648984	10648874	9.59	2.84	6.91	AT5G28640
Chr5_10650041	5	10649854	10650160	10650041	12.57	3.2	9.76	AT5G28640
Chr5_13936305	5	13936161	13936402	13936305	13.92	3.14	11.07	AT5G35770
Chr5_13937750	5	13937668	13937957	13937750	18.02	3.56	15.01	AT5G35770
Chr5_13938204	5	13938072	13938329	13938204	11.96	2.8	9.18	AT5G35770
Chr5_13939115	5	13939079	13939222	13939115	11.04	3.02	8.29	AT5G35770
Chr5_13939413	5	13939298	13939524	13939413	9.59	2.84	6.91	AT5G35770
Chr5_14916116	5	14916033	14916201	14916116	6.93	2.47	4.41	NA
Chr5_14916675	5	14916574	14916750	14916675	12.57	3.2	9.76	NA
Chr5_14999278	5	14999001	14999330	14999278	9.59	2.84	6.91	AT5G37770
Chr5_15423553	5	15423436	15423684	15423553	17.1	3.49	14.12	AT5G38510	AT5G38520	AT5G38530
Chr5_15631359	5	15631314	15631472	15631359	11.54	3.08	8.77	NA
Chr5_15712029	5	15711662	15712282	15712029	42.38	5.92	38.19	AT5G39240
Chr5_15871764	5	15871531	15871963	15871764	41.61	5.86	37.44	AT5G39635
Chr5_16337727	5	16337458	16337844	16337727	23.73	4.35	20.41	AT5G40800	AT5G40810
Chr5_16388696	5	16388614	16388774	16388696	12.57	3.2	9.76	NA
Chr5_16563686	5	16563611	16563783	16563686	9.86	2.7	7.17	AT5G41380	AT5G41390
Chr5_16575688	5	16575591	16575895	16575688	14.16	3.38	11.29	NA
Chr5_16576762	5	16576722	16576851	16576762	8.22	2.66	5.62	NA
Chr5_16577281	5	16577164	16577390	16577281	21.81	4.17	18.6	AT5G41410
Chr5_16817467	5	16817410	16817574	16817467	6.52	2.41	4.03	AT5G42040	AT5G42050	AT5G42053	AT5G42060
Chr5_17550209	5	17549824	17550421	17550209	46.33	6.22	42.05	AT5G43700
Chr5_17609821	5	17609737	17609902	17609821	7.78	2.6	5.2	AT5G43810
Chr5_18000451	5	18000276	18000595	18000451	37.36	5.19	33.31	AT5G44620	AT5G44630
Chr5_18001219	5	18001000	18001463	18001219	30.79	4.62	27.01	AT5G44620	AT5G44630
Chr5_18213876	5	18213577	18213999	18213876	12.05	3.14	9.26	NA
Chr5_18215873	5	18215656	18216107	18215873	38.54	5.61	34.45	AT5G45100
Chr5_18221361	5	18221249	18221428	18221361	16.69	3.42	13.73	NA
Chr5_18378983	5	18378618	18379312	18378983	76.65	8.33	71.69	NA
Chr5_18804297	5	18804207	18804653	18804297	18.14	3.8	15.12	AT5G46350
Chr5_18944315	5	18943869	18944417	18944315	16.97	3.68	13.99	AT5G46690
Chr5_18947080	5	18947000	18947341	18947080	17.55	3.74	14.55	AT5G46690
Chr5_18973230	5	18973129	18973263	18973230	8.02	2.36	5.44	AT5G46750	AT5G46760
Chr5_18973955	5	18973864	18974005	18973955	8.51	2.39	5.9	AT5G46750	AT5G46760
Chr5_18982501	5	18982415	18982566	18982501	9.59	2.84	6.91	NA
Chr5_18982870	5	18982766	18982919	18982870	16.97	3.68	13.99	AT5G46790
Chr5_18983618	5	18983512	18983718	18983618	10.62	2.8	7.89	AT5G46790
Chr5_19111810	5	19111712	19111903	19111810	10.06	2.9	7.35	NA
Chr5_19218734	5	19218548	19218818	19218734	13.62	3.32	10.77	AT5G47360	AT5G47370
Chr5_19899384	5	19899282	19899480	19899384	9.11	2.65	6.45	AT5G49100	AT5G49110
Chr5_20014826	5	20014758	20014974	20014826	8.22	2.66	5.62	AT5G49360
Chr5_20084415	5	20084286	20084441	20084415	7.78	2.6	5.2	NA
Chr5_20194181	5	20194073	20194270	20194181	7.35	2.54	4.8	AT5G49690	AT5G49700	AT5G49710
Chr5_20194442	5	20194366	20194531	20194442	12.05	3.14	9.26	AT5G49710
Chr5_21061531	5	21061445	21061914	21061531	35.97	5.32	31.97	NA
Chr5_21285669	5	21285602	21285736	21285669	8.6	2.67	5.98	AT5G52430	AT5G52440
Chr5_21306772	5	21306732	21306902	21306772	9.11	2.78	6.45	AT5G52510
Chr5_21452493	5	21452428	21452715	21452493	9.11	2.78	6.45	AT5G52900	AT5G52901
Chr5_21558304	5	21558156	21558452	21558304	39.29	5.67	35.18	AT5G53150	AT5G53160
Chr5_21562320	5	21562225	21562342	21562320	9.11	2.78	6.45	AT5G53160	AT5G53170
Chr5_21583660	5	21583451	21583718	21583660	14.71	3.44	11.82	AT5G53200
Chr5_21594680	5	21594641	21594784	21594680	8.77	2.64	6.13	AT5G53220
Chr5_21595579	5	21595429	21595757	21595579	13.13	3.08	10.3	AT5G53220
Chr5_21612415	5	21612163	21612628	21612415	21.18	4.1	18.01	NA
Chr5_21663766	5	21663675	21663831	21663766	7.47	2.42	4.92	AT5G53400
Chr5_21669396	5	21669168	21669601	21669396	64.89	7.55	60.21	NA
Chr5_21737300	5	21737207	21737522	21737300	17.91	3.55	14.9	AT5G53510
Chr5_21855145	5	21855010	21855315	21855145	13.74	3.02	10.89	AT5G53810	AT5G53830
Chr5_21884047	5	21883959	21884289	21884047	16.39	3.62	13.44	AT5G53900
Chr5_22083900	5	22083836	22083961	22083900	9.59	2.84	6.91	AT5G54390
Chr5_22191462	5	22191323	22191567	22191462	18.73	3.86	15.68	AT5G54620
Chr5_22308641	5	22308567	22308693	22308641	10.85	2.94	8.12	AT5G54930	AT5G54940
Chr5_22388486	5	22388336	22388687	22388486	25.7	4.53	22.26	AT5G55170	AT5G55180
Chr5_22650060	5	22649993	22650251	22650060	8.44	2.52	5.83	AT5G55920	AT5G55930
Chr5_22665931	5	22665749	22666034	22665931	25.04	4.47	21.64	AT5G55960	AT5G55970
Chr5_22691778	5	22691689	22691849	22691778	8.51	2.65	5.9	NA
Chr5_22779232	5	22779116	22779383	22779232	25.7	4.53	22.26	AT5G56260	AT5G56270
Chr5_23120866	5	23120698	23121078	23120866	15.26	3.5	12.35	NA
Chr5_23132905	5	23132835	23132969	23132905	6.06	2.12	3.63	NA
Chr5_23147484	5	23146876	23147593	23147484	19.44	3.46	16.36	AT5G57130	AT5G57140
Chr5_23237641	5	23237495	23237716	23237641	10.06	2.9	7.35	AT5G57350
Chr5_23307303	5	23306754	23308232	23307303	26.37	4.59	22.88	AT5G57550	AT5G57560	AT5G57565
Chr5_23357574	5	23357486	23357644	23357574	9.11	2.78	6.45	AT5G57660
Chr5_23384261	5	23384122	23384372	23384261	18.73	3.86	15.68	AT5G57710
Chr5_23388597	5	23388345	23388747	23388597	27.05	4.65	23.52	AT5G57710
Chr5_23670380	5	23670223	23670487	23670380	26.23	4.31	22.76	AT5G58550	AT5G58560
Chr5_23785242	5	23785147	23785443	23785242	18.14	3.8	15.12	AT5G58900
Chr5_23943405	5	23943300	23943494	23943405	11.04	3.02	8.29	NA
Chr5_23997660	5	23997506	23998070	23997660	17.55	3.74	14.55	AT5G59530	AT5G59540	AT5G59550
Chr5_24066237	5	24066218	24066338	24066237	12.05	3.14	9.26	AT5G59730	AT5G59732
Chr5_24103657	5	24102997	24103826	24103657	14.58	3.42	11.7	AT5G59820	AT5G59830
Chr5_24239689	5	24239565	24240193	24239689	17.55	3.74	14.55	AT5G60200
Chr5_24290999	5	24290802	24291146	24290999	11.54	3.08	8.77	AT5G60390	AT5G60400	AT5G60408
Chr5_24292114	5	24292067	24292278	24292114	9.11	2.78	6.45	AT5G60400	AT5G60408	AT5G60410
Chr5_24292451	5	24292419	24292689	24292451	8.66	2.72	6.03	AT5G60400	AT5G60408	AT5G60410
Chr5_24350670	5	24350330	24351029	24350670	43.8	5.75	39.58	AT5G60570
Chr5_24387199	5	24386920	24387288	24387199	11.04	3.02	8.29	AT5G60680
Chr5_24505149	5	24505037	24505248	24505149	11.04	3.02	8.29	AT5G60910
Chr5_24505503	5	24505303	24505559	24505503	20.56	4.04	17.42	AT5G60910
Chr5_24506343	5	24506194	24506428	24506343	9.11	2.78	6.45	AT5G60910
Chr5_24507240	5	24507008	24507505	24507240	34.81	5.31	30.84	AT5G60910
Chr5_24508544	5	24508389	24509160	24508544	43.95	6.04	39.72	AT5G60910
Chr5_24509524	5	24509435	24509756	24509524	32.63	5.13	28.75	NA
Chr5_24510390	5	24510163	24510751	24510390	41.61	5.86	37.44	AT5G60920
Chr5_24532510	5	24532398	24532577	24532510	11.04	3.02	8.29	AT5G60960	AT5G60966
Chr5_24533066	5	24532992	24533281	24533066	12.57	3.2	9.76	NA
Chr5_24537219	5	24537056	24537268	24537219	11.74	3.08	8.97	AT5G60970
Chr5_24538152	5	24537874	24538361	24538152	27.72	4.6	24.15	AT5G60970
Chr5_24540612	5	24540447	24540931	24540612	30.93	4.79	27.15	AT5G60980
Chr5_24641790	5	24641617	24641826	24641790	10.58	2.68	7.85	AT5G61270
Chr5_24846079	5	24845929	24846236	24846079	14.16	3.38	11.29	AT5G61850	AT5G61865
Chr5_24887025	5	24886927	24887139	24887025	8.22	2.66	5.62	AT5G61960	AT5G61970
Chr5_24906194	5	24906020	24906217	24906194	7.78	2.6	5.2	NA
Chr5_24915684	5	24915618	24915741	24915684	7.78	2.6	5.2	AT5G62000	AT5G62020	AT5G62030
Chr5_25038339	5	25038234	25038455	25038339	11.04	3.02	8.29	AT5G62350	AT5G62360
Chr5_25039848	5	25039722	25039917	25039848	10.55	2.96	7.82	AT5G62360
Chr5_25175421	5	25175222	25175638	25175421	22.45	4.23	19.2	NA
Chr5_25383647	5	25383398	25383746	25383647	16.39	3.62	13.44	AT5G63350	AT5G63370
Chr5_25504563	5	25504480	25504644	25504563	11.05	2.57	8.3	AT5G63715	AT5G63720
Chr5_25530667	5	25530610	25530727	25530667	10.06	2.9	7.35	AT5G63790	AT5G63800
Chr5_25704438	5	25704151	25705420	25704438	19.95	3.98	16.84	AT5G64260	AT5G64270
Chr5_25986578	5	25986364	25986685	25986578	10.55	2.96	7.82	AT5G65050	AT5G65060
Chr5_26053780	5	26053743	26053865	26053780	7.78	2.6	5.2	AT5G65205	AT5G65207
Chr5_26138735	5	26138394	26138810	26138735	13.5	3.3	10.66	NA
Chr5_26230772	5	26230706	26230884	26230772	10.06	2.9	7.35	AT5G65630
Chr5_26231846	5	26231823	26231940	26231846	7.71	2.35	5.15	NA
Chr5_26244917	5	26244818	26245034	26244917	13.09	3.26	10.26	AT5G65660
Chr5_26533057	5	26532964	26533317	26533057	11.54	3.08	8.77	AT5G66440	AT5G66450
Chr5_26641532	5	26641245	26641740	26641532	48.75	6.4	44.42	AT5G66720	AT5G66730
Chr5_26645264	5	26645066	26645372	26645264	18.14	3.8	15.12	AT5G66730	AT5G66740
Chr5_26669315	5	26669075	26669360	26669315	14.16	3.38	11.29	AT5G66800
Chr5_26765680	5	26765635	26765762	26765680	10.55	2.96	7.82	AT5G67060	AT5G67070
Chr5_26786568	5	26786489	26786645	26786568	10.76	2.8	8.03	AT5G67110
Chr5_26805602	5	26805397	26805828	26805602	31.92	5.07	28.07	AT5G67180
Chr5_26835698	5	26835572	26835768	26835698	11.04	3.02	8.29	AT5G67250	AT5G67260
Chr5_26838397	5	26838315	26838585	26838397	7.78	2.6	5.2	AT5G67260
Chr5_26854298	5	26854221	26854342	26854298	11.04	3.02	8.29	AT5G67300	AT5G67310	AT5G67320
Chr5_26854597	5	26854490	26854682	26854597	10.06	2.9	7.35	AT5G67300	AT5G67310	AT5G67320
Chr5_26899856	5	26899640	26899961	26899856	23.73	4.35	20.41	AT5G67410	AT5G67411

## Sheet: SEP3_2days
peak name	Chr	peak start	peak end	peak summit	-log10(pvalue)	fold_enrichment	-log10(qvalue)	gene 1	gene 2	gene 3	gene 4	gene 5
Chr1_54956	1	54808	55156	54956	20.08	6.13	16.53	AT1G01110	AT1G01115
Chr1_63937	1	63926	64012	63937	9.63	3.9	6.74	AT1G01130	AT1G01140
Chr1_65781	1	65781	65842	65781	5.62	2.42	3.1	AT1G01130	AT1G01140
Chr1_66005	1	65927	66022	66005	9.22	3.24	6.36	AT1G01130	AT1G01140
Chr1_66283	1	66249	66302	66283	7.86	3.39	5.11	AT1G01130	AT1G01140
Chr1_66451	1	66377	66733	66451	11.99	4.24	8.93	AT1G01130	AT1G01140
Chr1_66850	1	66810	66879	66850	9.75	3.94	6.85	AT1G01140
Chr1_67421	1	67239	67481	67421	13.14	4.5	10.01	AT1G01140
Chr1_79661	1	79596	79711	79661	15.55	5.33	12.27	AT1G01183
Chr1_128655	1	128452	128718	128655	26.92	6.65	22.96	AT1G01320
Chr1_130725	1	130685	130750	130725	7.5	3.36	4.79	AT1G01320
Chr1_177346	1	177319	177374	177346	9.36	3.7	6.48	AT1G01480
Chr1_269516	1	269449	269518	269516	5.65	2.61	3.13	AT1G01720	AT1G01725	AT1G01730
Chr1_269615	1	269579	269753	269615	9.76	3.73	6.86	AT1G01720	AT1G01725	AT1G01730
Chr1_365508	1	365466	365741	365508	56.36	10.98	50.1	AT1G02060	AT1G02065
Chr1_553906	1	553575	554072	553906	26.07	6.4	22.16	AT1G02590	AT1G02610
Chr1_772546	1	772438	772641	772546	10.74	4.17	7.76	AT1G03180	AT1G03190
Chr1_813180	1	813128	813240	813180	13.3	4.11	10.16	AT1G03300	AT1G03310
Chr1_928780	1	928751	928871	928780	9.8	4.21	6.89	AT1G03720
Chr1_1173385	1	1173349	1173417	1173385	10.02	4.3	7.1	AT1G04370
Chr1_1188350	1	1188267	1188355	1188350	6.65	3.13	4.01	AT1G04400	AT1G04410
Chr1_1215705	1	1215624	1215729	1215705	9.69	3.43	6.79	AT1G04470	AT1G04480
Chr1_1223458	1	1223446	1223501	1223458	7.86	3.49	5.11	AT1G04500	AT1G04501
Chr1_1313007	1	1312974	1313097	1313007	13.48	4.74	10.33	AT1G04684	AT1G04690
Chr1_1469251	1	1469032	1469496	1469251	25.65	6.96	21.76	AT1G05100
Chr1_1570567	1	1570521	1570594	1570567	11.59	4.78	8.56	AT1G05370
Chr1_1714116	1	1713890	1714152	1714116	17.45	5.09	14.05	AT1G05700	AT1G05710
Chr1_1845432	1	1845273	1845501	1845432	16.1	5.7	12.78	AT1G06080	AT1G06090
Chr1_1850658	1	1850616	1850669	1850658	9.18	3.97	6.32	AT1G06090	AT1G06100
Chr1_1999367	1	1999306	1999435	1999367	15.66	4.81	12.37	AT1G06530
Chr1_2164085	1	2164033	2164142	2164085	8.68	3.38	5.86	AT1G07040	AT1G07050	AT1G07051
Chr1_2176417	1	2176298	2176590	2176417	24.5	6.58	20.68	AT1G07090	AT1G07100
Chr1_2190257	1	2189991	2190430	2190257	17.84	5.21	14.41	AT1G07128	AT1G07135
Chr1_2197496	1	2197399	2197571	2197496	14.3	4.89	11.1	AT1G07150	AT1G07160	AT1G07170
Chr1_2201627	1	2201573	2201671	2201627	7.41	3.31	4.7	AT1G07160	AT1G07170	AT1G07175	AT1G07180
Chr1_2365966	1	2365856	2366045	2365966	14.1	4.56	10.91	AT1G07650	AT1G07660
Chr1_2530441	1	2530357	2530543	2530441	19.81	6.58	16.27	AT1G08100
Chr1_2538047	1	2537978	2538091	2538047	9.7	2.75	6.8	AT1G08110	AT1G08115	AT1G08120
Chr1_2580981	1	2580879	2581051	2580981	8.98	3.67	6.14	AT1G08210	AT1G08220
Chr1_2626135	1	2626056	2626285	2626135	16.58	5.39	13.23	AT1G08320
Chr1_2928329	1	2927709	2929276	2928329	36.91	5.89	32.34	AT1G09060	AT1G09070	AT1G09080
Chr1_2990834	1	2990690	2990939	2990834	22.59	6.81	18.89	AT1G09250	AT1G09260
Chr1_3059137	1	3059092	3059299	3059137	17.55	6.08	14.15	AT1G09470	AT1G09480
Chr1_3100780	1	3100747	3100933	3100780	10.18	3.67	7.25	AT1G09570	AT1G09575
Chr1_3101355	1	3101244	3101484	3101355	15.56	4.34	12.28	AT1G09570	AT1G09575
Chr1_3180527	1	3180468	3180553	3180527	9.52	3.65	6.63	AT1G09800	AT1G09810
Chr1_3201215	1	3201125	3201274	3201215	15.17	4.54	11.91	AT1G09840	AT1G09850
Chr1_3242117	1	3242065	3242201	3242117	14.71	5.05	11.48	AT1G09940	AT1G09950	AT1G09960
Chr1_3272760	1	3272727	3272813	3272760	16.03	4.8	12.72	AT1G10020	AT1G10030
Chr1_3287492	1	3287478	3287750	3287492	9.44	3.72	6.56	AT1G10060	AT1G10070
Chr1_3307569	1	3307520	3307700	3307569	11.4	4.41	8.38	AT1G10120
Chr1_3571961	1	3571833	3572074	3571961	21.84	5.75	18.18	AT1G10740	AT1G10745	AT1G10747
Chr1_3611450	1	3611429	3611482	3611450	8.63	3.65	5.82	AT1G10840	AT1G10850
Chr1_3768461	1	3768419	3768497	3768461	9.6	4.13	6.71	AT1G11240	AT1G11250
Chr1_3773703	1	3773634	3773717	3773703	12.31	4.47	9.23	NA
Chr1_3773852	1	3773804	3773883	3773852	9.28	4.45	6.41	NA
Chr1_3929900	1	3929892	3929991	3929900	7.43	3.92	4.72	AT1G11670
Chr1_3945066	1	3945007	3945199	3945066	18.3	5.64	14.85	AT1G11700
Chr1_4107615	1	4107614	4107691	4107615	7.06	3.73	4.38	AT1G12110
Chr1_4132483	1	4132333	4132629	4132483	50	11.33	44.31	AT1G12170	AT1G12190
Chr1_4217825	1	4217767	4217919	4217825	18.18	6.14	14.74	AT1G12380	AT1G12390
Chr1_4230039	1	4230017	4230084	4230039	7.55	3.7	4.83	AT1G12420	AT1G12423
Chr1_4231518	1	4231380	4231583	4231518	8.13	3.08	5.36	AT1G12420	AT1G12423
Chr1_4238951	1	4238873	4238974	4238951	8.97	3.77	6.13	AT1G12430
Chr1_4290524	1	4290478	4290580	4290524	6.45	3	3.83	AT1G12600	AT1G12610
Chr1_4427157	1	4427118	4427209	4427157	9.53	3.97	6.64	AT1G12980
Chr1_4527252	1	4527216	4527380	4527252	11.31	4.02	8.3	AT1G13245
Chr1_4535489	1	4535467	4535613	4535489	9.26	4.44	6.39	NA
Chr1_4542006	1	4541787	4542267	4542006	52.14	11.57	46.26	AT1G13260	AT1G13270
Chr1_4542649	1	4542519	4542651	4542649	6.7	2.68	4.06	AT1G13260	AT1G13270
Chr1_4542944	1	4542719	4543337	4542944	15.13	3.98	11.88	AT1G13260	AT1G13270
Chr1_4548783	1	4548655	4548906	4548783	23.97	6.74	20.19	AT1G13280
Chr1_4594492	1	4594459	4594544	4594492	11.16	4.61	8.16	AT1G13390
Chr1_4600652	1	4600445	4600882	4600652	24.61	6.41	20.78	AT1G13410
Chr1_4654892	1	4654667	4654935	4654892	17.51	5.89	14.11	NA
Chr1_4696581	1	4696570	4696629	4696581	8.67	3.66	5.85	AT1G13700
Chr1_4705764	1	4705728	4705853	4705764	8.13	3.81	5.36	AT1G13710
Chr1_4706353	1	4706250	4706552	4706353	15.4	5.29	12.13	AT1G13710
Chr1_4708632	1	4708370	4708657	4708632	9.88	3.58	6.97	AT1G13720	AT1G13730
Chr1_4713642	1	4713608	4713670	4713642	7.64	3.41	4.91	AT1G13740
Chr1_4721556	1	4721522	4721606	4721556	9.13	3.62	6.28	AT1G13755	AT1G13760	AT1G13770
Chr1_4904116	1	4903954	4904279	4904116	28.13	7.19	24.09	NA
Chr1_4904743	1	4904582	4904885	4904743	35.26	9.75	30.79	NA
Chr1_4991296	1	4991273	4991327	4991296	10.72	4.17	7.74	AT1G14580
Chr1_4996643	1	4996490	4996682	4996643	14.68	5.17	11.45	NA
Chr1_5002260	1	5002194	5002294	5002260	8.27	3.86	5.48	AT1G14590	AT1G14600
Chr1_5004291	1	5004252	5004406	5004291	12.78	4.64	9.67	AT1G14600
Chr1_5067524	1	5067339	5067605	5067524	11.99	4.24	8.93	AT1G14710	AT1G14720
Chr1_5070719	1	5070661	5070915	5070719	17.88	5.85	14.45	AT1G14720	AT1G14730
Chr1_5086158	1	5086002	5086282	5086158	23.73	6.3	19.96	AT1G14760	AT1G14770
Chr1_5195786	1	5195699	5195951	5195786	32.32	8.41	28.04	AT1G15100
Chr1_5197857	1	5197704	5198042	5197857	31.77	7.96	27.53	AT1G15110
Chr1_5202683	1	5202560	5202721	5202683	13.17	4.39	10.04	AT1G15110	AT1G15120	AT1G15125
Chr1_5390717	1	5390619	5390725	5390717	5.65	2.61	3.13	AT1G15670	AT1G15680
Chr1_5401045	1	5401041	5401116	5401045	7.03	2.96	4.35	AT1G15690
Chr1_5443875	1	5443826	5443907	5443875	8.88	3.74	6.04	AT1G15800	AT1G15810
Chr1_5514092	1	5513892	5514230	5514092	15.62	4.78	12.33	AT1G16070	AT1G16080	AT1G16090
Chr1_5532237	1	5532077	5532257	5532237	10.06	3.64	7.13	AT1G16150
Chr1_5956546	1	5956518	5956640	5956546	7.36	3.22	4.66	AT1G17370	AT1G17380
Chr1_5963912	1	5963771	5964062	5963912	17.48	6.28	14.08	AT1G17400
Chr1_5968129	1	5968107	5968223	5968129	9.75	4.33	6.85	AT1G17410
Chr1_5979279	1	5979241	5979309	5979279	11.13	4.07	8.13	AT1G17420	AT1G17430
Chr1_6174686	1	6174516	6174852	6174686	11.31	4.02	8.3	AT1G17940	AT1G17950
Chr1_6219504	1	6219420	6219569	6219504	10.62	4.13	7.65	AT1G18070	AT1G18075	AT1G18080
Chr1_6267436	1	6267349	6267481	6267436	6.97	3.16	4.3	AT1G18200	AT1G18210
Chr1_6267642	1	6267553	6267655	6267642	7.53	3.19	4.81	AT1G18200	AT1G18210
Chr1_6278155	1	6278113	6278283	6278155	10.81	4.47	7.83	AT1G18250	AT1G18260
Chr1_6299912	1	6299875	6299928	6299912	8.35	3.54	5.56	AT1G18300
Chr1_6300615	1	6300511	6300882	6300615	15.27	4.58	12.01	AT1G18300	AT1G18310
Chr1_6335912	1	6335846	6336109	6335912	22.12	5.95	18.44	AT1G18410
Chr1_6400392	1	6400349	6400539	6400392	12.67	4.34	9.57	AT1G18590	AT1G18600
Chr1_6464489	1	6463961	6465852	6464489	41.13	6.79	36.29	AT1G18735	AT1G18740	AT1G18745	AT1G18750
Chr1_6579387	1	6579245	6579601	6579387	26.61	7.42	22.67	AT1G19050
Chr1_6622864	1	6622234	6623459	6622864	14.47	4.44	11.26	AT1G19180	AT1G19190
Chr1_6683056	1	6682913	6683302	6683056	27.15	5.35	23.17	AT1G19330	AT1G19340
Chr1_6692557	1	6692517	6692603	6692557	9.1	3.82	6.25	AT1G19360	AT1G19370
Chr1_6737926	1	6737861	6737952	6737926	9.3	4.63	6.43	AT1G19460	AT1G19464
Chr1_6794077	1	6794075	6794145	6794077	7.57	3.37	4.84	AT1G19640
Chr1_6833271	1	6832531	6833728	6833271	20.4	5.09	16.82	AT1G19770	AT1G19780
Chr1_6833810	1	6833779	6833856	6833810	7.65	3.15	4.92	AT1G19770	AT1G19780
Chr1_6834021	1	6833940	6834188	6834021	12.89	4	9.78	AT1G19770	AT1G19780
Chr1_6836838	1	6836763	6836882	6836838	9.93	4.01	7.01	AT1G19780
Chr1_6843322	1	6843241	6843435	6843322	8.1	3.29	5.33	NA
Chr1_6844968	1	6844794	6845131	6844968	18.08	4.92	14.64	AT1G19800
Chr1_6882501	1	6882444	6882599	6882501	12.16	4.85	9.09	NA
Chr1_6916785	1	6916700	6916787	6916785	6.52	2.87	3.89	AT1G19920	AT1G19930
Chr1_7054213	1	7054180	7054240	7054213	8.86	3.84	6.03	AT1G20370
Chr1_7088109	1	7088053	7088133	7088109	8.43	3.69	5.63	AT1G20440	AT1G20450
Chr1_7088494	1	7088202	7088961	7088494	16.65	4.34	13.3	AT1G20440	AT1G20450	AT1G20460
Chr1_7143038	1	7142922	7143061	7143038	9.62	4.14	6.73	AT1G20620
Chr1_7336973	1	7336933	7336992	7336973	9.36	4.17	6.48	AT1G21000
Chr1_7341627	1	7341609	7341746	7341627	8.87	3.85	6.03	NA
Chr1_7384740	1	7384698	7384842	7384740	15.96	5.48	12.66	AT1G21080	AT1G21090
Chr1_7461825	1	7461724	7462006	7461825	9.36	3.7	6.48	NA
Chr1_7489082	1	7489040	7489102	7489082	14.03	4.81	10.85	AT1G21380	AT1G21390	AT1G21395
Chr1_7513831	1	7513816	7513921	7513831	7.12	3.14	4.43	AT1G21460
Chr1_7515117	1	7514996	7515186	7515117	21.13	5.4	17.51	AT1G21460
Chr1_7609694	1	7609668	7609801	7609694	11.22	4.1	8.21	AT1G21660	AT1G21670
Chr1_7610296	1	7610262	7610434	7610296	11.33	4.03	8.31	AT1G21670	AT1G21680
Chr1_7641260	1	7641185	7641402	7641260	11.51	4.59	8.49	AT1G21738	AT1G21740
Chr1_7663851	1	7663717	7664055	7663851	24.73	6.82	20.89	AT1G21830	AT1G21835	AT1G21840
Chr1_7665005	1	7664896	7665032	7665005	9.74	4.19	6.84	AT1G21830	AT1G21835	AT1G21840
Chr1_7759102	1	7759082	7759137	7759102	11.54	4.6	8.51	AT1G22030
Chr1_7762835	1	7762745	7762854	7762835	6.97	3.16	4.3	AT1G22030
Chr1_7765885	1	7765634	7765992	7765885	14.48	4.68	11.26	AT1G22040
Chr1_7832995	1	7832854	7833090	7832995	13.38	4.46	10.24	AT1G22180	AT1G22190
Chr1_7851472	1	7851442	7851524	7851472	8.74	3.59	5.91	AT1G22230	AT1G22240
Chr1_7930488	1	7930315	7930710	7930488	33.5	7.78	29.15	AT1G22460
Chr1_8075696	1	8075666	8075874	8075696	24.15	6.27	20.36	AT1G22810	AT1G22830
Chr1_8143425	1	8143184	8143461	8143425	9.67	4.03	6.77	AT1G23000
Chr1_8144341	1	8144273	8144358	8144341	8.15	3.22	5.37	AT1G23000	AT1G23010
Chr1_8145254	1	8145203	8145358	8145254	10.61	4.13	7.64	AT1G23000	AT1G23010
Chr1_8193640	1	8193610	8193708	8193640	10.77	4.31	7.79	AT1G23100
Chr1_8298355	1	8298093	8298741	8298355	15.98	4.18	12.67	AT1G23360	AT1G23380
Chr1_8299031	1	8299013	8299128	8299031	9.2	3.98	6.34	AT1G23360	AT1G23380
Chr1_8305367	1	8305181	8305579	8305367	32.74	8.35	28.43	AT1G23380
Chr1_8306133	1	8306101	8306217	8306133	11.31	4.02	8.3	NA
Chr1_8595127	1	8594935	8595289	8595127	30	7.44	25.86	AT1G24260
Chr1_8595728	1	8595575	8595778	8595728	8.67	3.77	5.85	AT1G24260
Chr1_8598829	1	8598446	8599087	8598829	45.94	9	40.69	AT1G24260	AT1G24265
Chr1_8717876	1	8717768	8718035	8717876	17.37	5.34	13.97	AT1G24590	AT1G24600
Chr1_8719399	1	8719294	8719609	8719399	28.27	6.91	24.22	AT1G24600
Chr1_8727076	1	8726974	8727343	8727076	33.27	7.49	28.93	AT1G24620	AT1G24625
Chr1_8839978	1	8839683	8840111	8839978	29.58	7.67	25.47	AT1G25220	AT1G25230
Chr1_8852936	1	8852761	8853010	8852936	12.49	4.54	9.4	NA
Chr1_8884165	1	8884152	8884263	8884165	7.83	3.57	5.08	AT1G25330	AT1G25340
Chr1_8924288	1	8924237	8924344	8924288	11.75	5.03	8.71	AT1G25425
Chr1_8982931	1	8982889	8983028	8982931	8.03	3.77	5.27	AT1G25560
Chr1_8983155	1	8983093	8983171	8983155	6.31	3.42	3.71	AT1G25560
Chr1_8983960	1	8983644	8984225	8983960	36.55	7.42	32.01	AT1G25560
Chr1_8984981	1	8984954	8985032	8984981	6.26	3.4	3.67	AT1G25560
Chr1_8986057	1	8986015	8986088	8986057	14.77	4.91	11.54	NA
Chr1_9103571	1	9103512	9103621	9103571	14.11	4.83	10.92	AT1G26310	AT1G26320
Chr1_9258666	1	9258561	9258849	9258666	13.52	5.06	10.37	AT1G26770
Chr1_9264425	1	9264093	9264717	9264425	36.09	7.81	31.57	AT1G26771	AT1G26773
Chr1_9265417	1	9265287	9265540	9265417	10.5	3.67	7.54	AT1G26771	AT1G26773
Chr1_9267250	1	9267036	9267493	9267250	43.22	9.6	38.2	NA
Chr1_9270025	1	9269892	9270252	9270025	25.13	6.74	21.27	AT1G26780
Chr1_9340002	1	9339976	9340052	9340002	8.72	3.91	5.9	AT1G26930
Chr1_9407774	1	9407659	9407796	9407774	7.8	3.36	5.05	AT1G27090	AT1G27100
Chr1_9408555	1	9408488	9408561	9408555	7.61	3.3	4.88	AT1G27090	AT1G27100
Chr1_9408672	1	9408668	9408779	9408672	7.2	3.33	4.51	AT1G27090	AT1G27100
Chr1_9648634	1	9648215	9648978	9648634	26.78	6.16	22.83	AT1G27720	AT1G27730
Chr1_9674239	1	9674152	9674272	9674239	8.92	3.29	6.08	AT1G27770
Chr1_9674513	1	9674480	9674535	9674513	8.35	3.2	5.56	AT1G27770
Chr1_9674847	1	9674762	9674874	9674847	8.35	3.2	5.56	AT1G27770
Chr1_9675904	1	9675859	9675934	9675904	6.41	3.05	3.8	AT1G27770
Chr1_9696526	1	9696319	9696722	9696526	46.28	10.53	40.98	AT1G27840	AT1G27850
Chr1_9778111	1	9778006	9778249	9778111	37.05	7.92	32.47	AT1G28040	AT1G28050	AT1G28060
Chr1_9846044	1	9845995	9846073	9846044	7.54	3.37	4.82	AT1G28180	AT1G28190
Chr1_9950131	1	9949922	9950198	9950131	17.19	5.3	13.81	AT1G28350	AT1G28360
Chr1_9950346	1	9950270	9950356	9950346	7.39	3.4	4.69	AT1G28350	AT1G28360
Chr1_9950840	1	9950658	9951107	9950840	27.74	7.24	23.73	AT1G28360
Chr1_9951715	1	9951681	9951825	9951715	11.27	4.36	8.26	AT1G28360
Chr1_9990683	1	9990509	9991011	9990683	22.89	5.38	19.17	NA
Chr1_10000496	1	10000261	10000825	10000496	28.89	8.56	24.82	AT1G28440
Chr1_10065638	1	10065605	10065674	10065638	27.86	7.87	23.84	AT1G28630
Chr1_10228939	1	10228807	10228969	10228939	10.38	4.17	7.43	AT1G29270
Chr1_10354010	1	10353842	10354164	10354010	23.16	5.98	19.43	AT1G29630
Chr1_10365140	1	10365056	10365271	10365140	15.88	4.63	12.58	NA
Chr1_10520406	1	10520245	10520573	10520406	19.73	6.18	16.19	AT1G30016
Chr1_10521121	1	10521091	10521194	10521121	12	4.79	8.94	AT1G30016
Chr1_10564671	1	10564632	10564713	10564671	11.41	4.87	8.39	NA
Chr1_10566117	1	10566067	10566285	10566117	5.77	2.54	3.23	NA
Chr1_10679123	1	10678919	10679306	10679123	31.47	8.54	27.24	AT1G30320
Chr1_10680187	1	10680165	10680218	10680187	6.45	3	3.83	AT1G30320
Chr1_10693213	1	10692950	10693278	10693213	17.84	5.21	14.41	AT1G30330
Chr1_10714127	1	10713985	10714143	10714127	8.1	3.45	5.33	AT1G30350	AT1G30360
Chr1_10715704	1	10715586	10715740	10715704	9.23	3.39	6.37	AT1G30360
Chr1_10715882	1	10715819	10715889	10715882	6.72	2.99	4.07	AT1G30360
Chr1_10726368	1	10726288	10726413	10726368	10.52	4.5	7.56	AT1G30400
Chr1_10793182	1	10793059	10793338	10793182	15.71	5.09	12.42	AT1G30480
Chr1_10795114	1	10794963	10795274	10795114	29.86	7.52	25.73	NA
Chr1_10795634	1	10795564	10795759	10795634	10.09	4.06	7.16	AT1G30490
Chr1_10802158	1	10801916	10802368	10802158	38.93	7.29	34.24	AT1G30490
Chr1_10959754	1	10959721	10959797	10959754	6.41	3.24	3.8	AT1G30825
Chr1_10978105	1	10978075	10978211	10978105	11.72	4.53	8.68	AT1G30845
Chr1_11033876	1	11033726	11034119	11033876	22.4	4.4	18.71	AT1G30950
Chr1_11067801	1	11067647	11067964	11067801	29.05	7.68	24.97	NA
Chr1_11155277	1	11155257	11155310	11155277	7.09	3.63	4.41	AT1G31220
Chr1_11446338	1	11446253	11446364	11446338	12.97	5.01	9.85	AT1G31880
Chr1_11621992	1	11621991	11622054	11621992	6.41	3.05	3.8	NA
Chr1_11622151	1	11622108	11622202	11622151	5.93	2.81	3.37	NA
Chr1_11626465	1	11626445	11626682	11626465	9.03	4.18	6.18	AT1G32240
Chr1_11630899	1	11630747	11630993	11630899	11.25	4.64	8.24	AT1G32240
Chr1_11662440	1	11662359	11662489	11662440	7.1	2.85	4.41	AT1G32330	AT1G32337	AT1G32340
Chr1_11738158	1	11738139	11738222	11738158	9.73	4.18	6.83	AT1G32460	AT1G32480
Chr1_11770793	1	11770680	11770822	11770793	8.65	3.65	5.84	AT1G32540	AT1G32550
Chr1_11799287	1	11799019	11799784	11799287	19.41	5.43	15.89	AT1G32610	AT1G32620	AT1G32630	AT1G32640
Chr1_11800353	1	11799846	11801005	11800353	23.87	5.21	20.09	AT1G32640
Chr1_11809985	1	11809914	11810006	11809985	8.98	3.89	6.14	AT1G32650	AT1G32660
Chr1_11929030	1	11928806	11929440	11929030	24.03	6.59	20.24	AT1G32920	AT1G32928
Chr1_11978700	1	11978671	11978724	11978700	7.6	3.38	4.87	AT1G33060
Chr1_12055035	1	12055001	12055128	12055035	9.52	3.98	6.63	AT1G33240
Chr1_12070485	1	12070439	12070513	12070485	10.77	3.85	7.79	AT1G33270	AT1G33280
Chr1_12455715	1	12455632	12455818	12455715	13.55	5.07	10.4	AT1G34200	AT1G34210
Chr1_12475031	1	12474971	12475067	12475031	16.09	5.22	12.77	NA
Chr1_13277346	1	13277306	13277431	13277346	17.65	6.32	14.24	AT1G35780
Chr1_14102748	1	14102721	14102780	14102748	6.61	3.66	3.97	NA
Chr1_14124971	1	14124944	14125107	14124971	14.35	5.22	11.14	NA
Chr1_14172384	1	14172334	14172449	14172384	10.2	4.1	7.26	AT1G37140
Chr1_14173450	1	14173423	14173485	14173450	12.72	4.91	9.62	AT1G37140
Chr1_14679197	1	14679172	14679229	14679197	12.71	8.42	9.61	NA
Chr1_14824561	1	14824535	14824594	14824561	17.57	3.52	14.17	NA
Chr1_15036762	1	15036712	15036807	15036762	6.46	3.34	3.84	NA
Chr1_15084710	1	15084684	15084741	15084710	15.96	3.58	12.66	AT1G40104
Chr1_15161102	1	15161056	15161131	15161102	6.91	4.15	4.25	NA
Chr1_15198665	1	15198524	15198681	15198665	15.2	6.37	11.94	NA
Chr1_15200237	1	15200199	15200261	15200237	22.31	5.48	18.62	NA
Chr1_15561322	1	15561275	15561337	15561322	10.25	5.82	7.31	NA
Chr1_15690690	1	15690668	15690722	15690690	14.54	4.97	11.32	NA
Chr1_16142148	1	16142111	16142260	16142148	12.59	5.38	9.5	AT1G43000
Chr1_16518747	1	16518697	16518793	16518747	9.8	4.21	6.89	NA
Chr1_16522389	1	16522287	16522394	16522389	6.77	1.92	4.12	NA
Chr1_16837254	1	16837121	16837361	16837254	15.12	5.17	11.87	AT1G44350
Chr1_16901016	1	16900812	16901034	16901016	7	3.36	4.33	AT1G44760
Chr1_17168952	1	17168875	17169168	17168952	17.06	5.72	13.68	AT1G45230	AT1G45249
Chr1_17424683	1	17424406	17424865	17424683	22.66	5.97	18.95	AT1G47490
Chr1_17432602	1	17432443	17432666	17432602	8.87	3.85	6.03	AT1G47495	AT1G47497	AT1G47500
Chr1_17696542	1	17696501	17696605	17696542	6.14	3.35	3.56	AT1G47980	AT1G47990
Chr1_17699963	1	17699808	17699997	17699963	10.52	4.35	7.56	AT1G47990
Chr1_17862748	1	17862530	17862797	17862748	19.39	6.23	15.88	AT1G48330
Chr1_18077592	1	18077583	18077668	18077592	8	3.52	5.24	NA
Chr1_18111546	1	18111452	18111573	18111546	8.44	3.49	5.64	AT1G48953	AT1G48960
Chr1_18208523	1	18208490	18208559	18208523	10.55	3.99	7.59	AT1G49230
Chr1_18211405	1	18211384	18211442	18211405	7.99	3.63	5.23	NA
Chr1_18298423	1	18298280	18298467	18298423	10.52	4.35	7.56	NA
Chr1_18307214	1	18307193	18307246	18307214	12.81	4.51	9.7	AT1G49450	AT1G49460
Chr1_18360555	1	18360414	18360692	18360555	30.09	7.6	25.95	AT1G49600
Chr1_18363746	1	18363735	18363835	18363746	9.5	4.09	6.62	AT1G49610
Chr1_18364763	1	18364674	18364774	18364763	7.36	3.62	4.66	AT1G49610	AT1G49620
Chr1_18399016	1	18398863	18399200	18399016	23.91	7.09	20.13	AT1G49715	AT1G49720
Chr1_18550066	1	18550024	18550193	18550066	8.1	3.29	5.33	AT1G50055	AT1G50060	AT1G50070
Chr1_18680149	1	18680122	18680208	18680149	11.16	3.97	8.16	AT1G50420
Chr1_18681045	1	18680930	18681165	18681045	7.75	3.44	5.01	AT1G50420	AT1G50430
Chr1_19083815	1	19083782	19083860	19083815	10.46	4.07	7.51	AT1G51460
Chr1_19105758	1	19105718	19105889	19105758	12.09	4.67	9.03	AT1G51510	AT1G51520
Chr1_19212231	1	19212197	19212252	19212231	9.27	3.48	6.4	AT1G51790	AT1G51800
Chr1_19302841	1	19302828	19302963	19302841	7.52	3.96	4.81	AT1G51950
Chr1_19432913	1	19432883	19432940	19432913	10.31	4.57	7.37	AT1G52185	AT1G52190
Chr1_19489286	1	19489210	19489318	19489286	12.52	4.42	9.43	AT1G52325	AT1G52330	AT1G52340
Chr1_19782888	1	19782769	19782959	19782888	12.63	4.46	9.54	AT1G53080	AT1G53090
Chr1_19805227	1	19805216	19805302	19805227	8.22	3.72	5.44	AT1G53160
Chr1_20107841	1	20107833	20107886	20107841	9.07	4.2	6.22	AT1G53850	AT1G53860
Chr1_20109596	1	20109551	20109613	20109596	8.37	4.04	5.58	AT1G53860	AT1G53870
Chr1_20187007	1	20186972	20187105	20187007	11.57	4.34	8.54	AT1G54080	AT1G54090
Chr1_20239596	1	20239556	20239658	20239596	8.12	3.68	5.35	AT1G54210
Chr1_20446067	1	20445970	20446096	20446067	9.53	3.98	6.64	AT1G54790	AT1G54820
Chr1_20566178	1	20565880	20566354	20566178	60.34	12.23	53.8	AT1G55120
Chr1_20593655	1	20593624	20593677	20593655	8.61	3.63	5.8	AT1G55200	AT1G55205
Chr1_20761525	1	20761512	20761565	20761525	8.65	3.65	5.84	AT1G55580
Chr1_20761716	1	20761634	20761744	20761716	13.49	4.74	10.34	AT1G55580
Chr1_20763010	1	20762876	20763221	20763010	18.08	4.92	14.64	AT1G55580
Chr1_20813052	1	20812947	20813102	20813052	6.02	2.78	3.45	AT1G55690
Chr1_20815174	1	20815132	20815194	20815174	9.7	4.64	6.8	AT1G55690
Chr1_20860273	1	20860231	20860295	20860273	10.76	3.95	7.78	AT1G55800	AT1G55805	AT1G55810
Chr1_20860411	1	20860353	20860540	20860411	19.65	5.5	16.12	AT1G55800	AT1G55805	AT1G55810
Chr1_20911680	1	20911650	20911722	20911680	7.9	3.84	5.15	AT1G55920
Chr1_20954156	1	20954115	20954168	20954156	7.4	3.63	4.69	AT1G56020
Chr1_20956052	1	20956035	20956130	20956052	8.77	3.94	5.94	NA
Chr1_20956313	1	20956197	20956901	20956313	16.6	4.73	13.25	AT1G56030
Chr1_20967821	1	20967774	20967828	20967821	7.28	3.18	4.58	AT1G56060	AT1G56070
Chr1_21192385	1	21192190	21192568	21192385	27.15	6.72	23.17	AT1G56555	AT1G56560
Chr1_21207001	1	21206858	21207196	21207001	36.79	8.43	32.23	AT1G56590	AT1G56600
Chr1_21232362	1	21232327	21232475	21232362	10.84	4.34	7.86	NA
Chr1_21237840	1	21237755	21237855	21237840	8.87	3.73	6.03	AT1G56650	AT1G56660
Chr1_21237955	1	21237908	21237979	21237955	7.59	3.85	4.86	AT1G56650	AT1G56660
Chr1_21238404	1	21238320	21238552	21238404	13.78	4.84	10.61	AT1G56660
Chr1_21238662	1	21238611	21239001	21238662	14.12	5.13	10.93	AT1G56660
Chr1_21239254	1	21239074	21239266	21239254	7.55	3.7	4.83	AT1G56660	AT1G56670
Chr1_21239735	1	21239637	21239752	21239735	8.46	3.94	5.66	AT1G56660	AT1G56670
Chr1_21239986	1	21239903	21240126	21239986	7.24	3.7	4.55	AT1G56660	AT1G56670
Chr1_21655786	1	21655745	21655835	21655786	20.45	6.44	16.87	AT1G58340
Chr1_22057501	1	22057409	22057528	22057501	13.78	4.72	10.61	AT1G59910
Chr1_22085798	1	22085783	22085865	22085798	9.74	4.19	6.84	NA
Chr1_22185842	1	22185810	22185886	22185842	6.87	3.53	4.21	NA
Chr1_22200343	1	22200241	22200362	22200343	7.73	3.34	4.99	AT1G60190	AT1G60200
Chr1_22388306	1	22388276	22388339	22388306	9.56	4.41	6.67	AT1G60800	AT1G60810
Chr1_22603228	1	22603171	22603263	22603228	11.31	4.02	8.3	AT1G61270	AT1G61275	AT1G61280	AT1G61290
Chr1_22869832	1	22869787	22869855	22869832	5.84	3.11	3.3	AT1G61890
Chr1_22870245	1	22870116	22870409	22870245	9.78	3.19	6.88	AT1G61890
Chr1_22871007	1	22870885	22871126	22871007	12.31	4.47	9.23	AT1G61890
Chr1_22871213	1	22871204	22871300	22871213	9.41	4.34	6.53	AT1G61890
Chr1_22936886	1	22936783	22936963	22936886	15.71	5.95	12.42	AT1G62045	AT1G62050
Chr1_23061681	1	23061584	23061703	23061681	6.98	3.09	4.31	AT1G62360
Chr1_23062330	1	23062295	23062353	23062330	6.46	3.34	3.84	AT1G62360
Chr1_23063771	1	23063735	23063872	23063771	11.29	4.82	8.28	AT1G62360
Chr1_23067991	1	23067984	23068049	23067991	7.54	3.26	4.82	NA
Chr1_23075665	1	23075445	23075878	23075665	36.63	8.98	32.09	NA
Chr1_23200983	1	23200904	23201115	23200983	12.38	4.94	9.3	AT1G62660
Chr1_23287550	1	23287460	23287700	23287550	11.47	4.73	8.45	AT1G62870
Chr1_23367135	1	23367059	23367192	23367135	7.52	3.8	4.81	AT1G63030
Chr1_23516852	1	23516734	23516966	23516852	19.41	5.43	15.89	AT1G63420
Chr1_24005935	1	24005851	24005975	24005935	5.87	2.94	3.32	AT1G64618	AT1G64620
Chr1_24011292	1	24011103	24011385	24011292	8.87	3.73	6.03	NA
Chr1_24023296	1	24023255	24023318	24023296	6.45	3	3.83	AT1G64628	AT1G64630	AT1G64640	AT1G64650
Chr1_24034311	1	24034205	24034489	24034311	10.93	3.48	7.94	AT1G64670	AT1G64680
Chr1_24404518	1	24404473	24404564	24404518	8	3.75	5.24	NA
Chr1_24621156	1	24621024	24621194	24621156	10.33	4.42	7.39	AT1G66140
Chr1_24622064	1	24621992	24622113	24622064	10.56	4.51	7.59	AT1G66140
Chr1_24647990	1	24647893	24648340	24647990	15.87	5.14	12.57	AT1G66180
Chr1_24650245	1	24650204	24650270	24650245	6.55	3.38	3.92	NA
Chr1_24744171	1	24744075	24744311	24744171	16.09	5.22	12.77	NA
Chr1_24760700	1	24760521	24760857	24760700	33.95	9	29.56	NA
Chr1_24915649	1	24915626	24915754	24915649	9.4	4.05	6.52	AT1G66783
Chr1_25022436	1	25022425	25022545	25022436	9.62	4.14	6.73	AT1G67040
Chr1_25029973	1	25029936	25030003	25029973	8.81	3.95	5.98	AT1G67050
Chr1_25039361	1	25039289	25039500	25039361	10.99	4.26	8	AT1G67060	AT1G67070
Chr1_25224174	1	25224051	25224253	25224174	8.7	3.91	5.88	NA
Chr1_25225543	1	25225491	25225579	25225543	7.69	3.89	4.95	NA
Chr1_25226491	1	25226286	25226597	25226491	20.96	6.63	17.36	NA
Chr1_25228488	1	25228444	25228599	25228488	7.86	3.82	5.11	AT1G67340
Chr1_25228948	1	25228899	25229104	25228948	16.58	5.89	13.23	AT1G67340
Chr1_25231128	1	25230976	25231142	25231128	11.13	3.96	8.13	AT1G67340
Chr1_25231405	1	25231390	25231493	25231405	11.77	3.96	8.73	AT1G67340
Chr1_25319740	1	25319630	25319884	25319740	20.97	5.5	17.37	AT1G67560
Chr1_25335155	1	25334974	25335250	25335155	18.94	5.7	15.45	AT1G67590
Chr1_25348579	1	25348544	25348625	25348579	10.05	3.82	7.12	AT1G67630	AT1G67635
Chr1_25391373	1	25391246	25391518	25391373	22.76	5.86	19.05	AT1G67720	AT1G67730
Chr1_25409377	1	25409288	25409519	25409377	9.15	3.83	6.29	AT1G67770
Chr1_25537244	1	25537125	25537367	25537244	17.14	5.43	13.76	NA
Chr1_25666837	1	25666807	25666985	25666837	13.77	4.85	10.6	NA
Chr1_25680074	1	25680046	25680178	25680074	12.84	4.53	9.73	AT1G68470
Chr1_25682370	1	25682223	25682513	25682370	30.73	7.68	26.55	NA
Chr1_25684082	1	25684052	25684115	25684082	11.82	4.19	8.78	AT1G68480
Chr1_25695943	1	25695915	25695968	25695943	11.46	5.08	8.44	AT1G68490
Chr1_25699757	1	25699694	25699993	25699757	22.7	7.54	18.99	AT1G68500
Chr1_25774539	1	25774524	25774611	25774539	5.93	2.81	3.37	AT1G68640	AT1G68650
Chr1_25949838	1	25949806	25949946	25949838	10.66	4.02	7.69	AT1G69020	AT1G69030
Chr1_25951575	1	25951531	25951586	25951575	8.5	3.83	5.7	AT1G69030
Chr1_25954054	1	25953949	25954177	25954054	10.94	4.37	7.95	NA
Chr1_25985944	1	25985800	25986000	25985944	24.05	5.05	20.26	AT1G69120
Chr1_25986208	1	25986082	25987029	25986208	32.64	5.92	28.34	AT1G69120
Chr1_25988054	1	25987765	25988222	25988054	20.87	4.12	17.27	AT1G69120	AT1G69130
Chr1_25988908	1	25988761	25989085	25988908	36.41	5.8	31.88	AT1G69120	AT1G69130
Chr1_26011729	1	26011580	26011893	26011729	31.19	7.96	26.98	AT1G69180
Chr1_26058238	1	26058224	26058383	26058238	10.5	4.09	7.54	AT1G69310
Chr1_26059461	1	26059360	26059628	26059461	22.6	6.1	18.9	AT1G69310	AT1G69320
Chr1_26093268	1	26093240	26093301	26093268	6.35	3.21	3.75	AT1G69420
Chr1_26099747	1	26099677	26099768	26099747	7.09	3.29	4.41	AT1G69430
Chr1_26100216	1	26100141	26100389	26100216	16.38	5.17	13.04	AT1G69430
Chr1_26156602	1	26156584	26156681	26156602	7.31	3.6	4.61	AT1G69560
Chr1_26171950	1	26171893	26171996	26171950	6.46	3.34	3.84	AT1G69580
Chr1_26174196	1	26174167	26174229	26174196	7.09	3.63	4.41	AT1G69580
Chr1_26242658	1	26242495	26242758	26242658	10.98	4.86	7.99	AT1G69760
Chr1_26243039	1	26242943	26243181	26243039	10.52	4.5	7.56	AT1G69760
Chr1_26244310	1	26244184	26244361	26244310	15.15	5.36	11.89	NA
Chr1_26366371	1	26366343	26366407	26366371	7.62	3.4	4.89	AT1G70000
Chr1_26401172	1	26400926	26401505	26401172	13.39	4.71	10.25	AT1G70090	AT1G70100
Chr1_26401709	1	26401581	26401901	26401709	13.27	4.67	10.13	AT1G70090	AT1G70100
Chr1_26402841	1	26402793	26402854	26402841	8.3	3.54	5.51	AT1G70090	AT1G70100
Chr1_26442197	1	26442120	26442218	26442197	9.58	4.12	6.69	AT1G70209	AT1G70210
Chr1_26443312	1	26443202	26443585	26443312	14.54	4.97	11.32	AT1G70210
Chr1_26443974	1	26443906	26444140	26443974	16.42	5.48	13.08	NA
Chr1_26476581	1	26476413	26476802	26476581	23.54	5.69	19.78	AT1G70290
Chr1_26513286	1	26513105	26513366	26513286	11.8	4.18	8.76	AT1G70370
Chr1_26513471	1	26513429	26513491	26513471	11.77	3.96	8.73	AT1G70370
Chr1_26516897	1	26516708	26517223	26516897	32.34	7.27	28.06	AT1G70370
Chr1_26575320	1	26575296	26575507	26575320	9.27	3.48	6.4	AT1G70510
Chr1_26581101	1	26581030	26581218	26581101	10.5	3.67	7.54	AT1G70510	AT1G70518
Chr1_26654776	1	26654670	26654968	26654776	26.13	7.31	22.21	AT1G70700
Chr1_26655505	1	26655444	26655525	26655505	8.11	3.8	5.34	AT1G70700
Chr1_26694938	1	26694896	26694984	26694938	10.7	4.42	7.73	AT1G70780	AT1G70782
Chr1_26696278	1	26696174	26696311	26696278	11.86	4.89	8.81	AT1G70780	AT1G70782
Chr1_26696406	1	26696371	26696490	26696406	15.71	5.57	12.42	AT1G70780	AT1G70782
Chr1_26727655	1	26727604	26727697	26727655	8.87	3.85	6.03	AT1G70890	AT1G70895
Chr1_26727855	1	26727752	26728043	26727855	21.86	6.2	18.2	AT1G70890	AT1G70895
Chr1_26952144	1	26952064	26952178	26952144	6.52	2.87	3.89	AT1G71691	AT1G71692
Chr1_26971101	1	26971058	26971146	26971101	10.5	3.77	7.54	AT1G71696	AT1G71697	AT1G71700
Chr1_27033218	1	27033181	27033240	27033218	17.68	5.46	14.26	AT1G71866	AT1G71870
Chr1_27042856	1	27042777	27042903	27042856	10.74	4.6	7.76	NA
Chr1_27043919	1	27043913	27043970	27043919	6.4	3.57	3.8	NA
Chr1_27044762	1	27044694	27044800	27044762	9.8	4.21	6.89	NA
Chr1_27048294	1	27048230	27048330	27048294	7.43	4.06	4.72	NA
Chr1_27048759	1	27048717	27048805	27048759	8.63	4.31	5.82	NA
Chr1_27175533	1	27175483	27175644	27175533	15.26	5.57	12	NA
Chr1_27179457	1	27179273	27179510	27179457	11.29	4.82	8.28	AT1G72210
Chr1_27224215	1	27224182	27224265	27224215	8.23	3.61	5.44	AT1G72310
Chr1_27257037	1	27257024	27257113	27257037	12.27	4.22	9.2	AT1G72410
Chr1_27261219	1	27261169	27261224	27261219	7.35	3.5	4.65	AT1G72416	AT1G72420
Chr1_27264465	1	27264438	27264491	27264465	8.24	3.61	5.45	AT1G72420	AT1G72430
Chr1_27292951	1	27292870	27293096	27292951	13.38	4.46	10.24	AT1G72490
Chr1_27294504	1	27294408	27294577	27294504	21.25	6	17.63	AT1G72500
Chr1_27298117	1	27298077	27298148	27298117	11.89	4.1	8.84	AT1G72500
Chr1_27349486	1	27349438	27349537	27349486	9.32	3.68	6.45	AT1G72640	AT1G72645	AT1G72650
Chr1_27363778	1	27363752	27363826	27363778	9.1	3.82	6.25	AT1G72680	AT1G72700
Chr1_27484301	1	27484121	27484450	27484301	14.22	4.49	11.02	AT1G73066	AT1G73080
Chr1_27546502	1	27546464	27546528	27546502	7.56	3.04	4.83	AT1G73240	AT1G73250	AT1G73260
Chr1_27596325	1	27595908	27596506	27596325	50.33	10.41	44.58	AT1G73390	AT1G73400
Chr1_27645337	1	27645310	27645368	27645337	13.55	5.07	10.4	AT1G73510	AT1G73530	AT1G73540
Chr1_27646018	1	27645676	27646572	27646018	22.66	4.85	18.95	AT1G73510	AT1G73530	AT1G73540
Chr1_27646681	1	27646672	27646731	27646681	7.21	3.44	4.52	AT1G73530	AT1G73540
Chr1_27661562	1	27661477	27661586	27661562	9.47	4.08	6.59	AT1G73590
Chr1_27667091	1	27667022	27667111	27667091	6.62	3.56	3.98	AT1G73600
Chr1_27713457	1	27713420	27713479	27713457	8.87	3.73	6.03	AT1G73687	AT1G73690
Chr1_27713604	1	27713531	27713638	27713604	14.17	4.98	10.98	AT1G73687	AT1G73690
Chr1_27713783	1	27713732	27713896	27713783	11.69	4.38	8.65	AT1G73687	AT1G73690
Chr1_27750227	1	27750148	27750349	27750227	16.17	5.56	12.85	AT1G73805
Chr1_27763239	1	27763211	27763264	27763239	7	3.59	4.33	AT1G73840
Chr1_27977099	1	27977000	27977147	27977099	6.98	3.09	4.31	AT1G74430	AT1G74440
Chr1_27977358	1	27977209	27977508	27977358	33.14	8.63	28.81	AT1G74430	AT1G74440
Chr1_27978073	1	27977887	27978141	27978073	14.98	5.46	11.74	AT1G74430	AT1G74440
Chr1_27983113	1	27982923	27983123	27983113	7.61	2.93	4.88	AT1G74440	AT1G74448	AT1G74450
Chr1_27983290	1	27983280	27983337	27983290	5.91	2.48	3.35	AT1G74440	AT1G74448	AT1G74450
Chr1_27983794	1	27983650	27983908	27983794	8.68	3.38	5.86	AT1G74448	AT1G74450	AT1G74453	AT1G74456
Chr1_27984499	1	27984470	27984532	27984499	11.98	4.36	8.93	AT1G74448	AT1G74450	AT1G74453	AT1G74456	AT1G74458
Chr1_28005241	1	28005207	28005266	28005241	8.77	3.82	5.94	AT1G74510
Chr1_28123098	1	28122956	28123119	28123098	7.69	3.33	4.95	AT1G74850	AT1G74860
Chr1_28138930	1	28138898	28138992	28138930	10.51	3.77	7.55	AT1G74910	AT1G74920
Chr1_28183939	1	28183732	28184009	28183939	20.36	5.31	16.79	AT1G75060	AT1G75070	AT1G75080
Chr1_28184082	1	28184067	28184144	28184082	6.45	2.9	3.83	AT1G75060	AT1G75070	AT1G75080
Chr1_28189258	1	28189147	28189392	28189258	10.53	4.1	7.57	AT1G75090
Chr1_28237670	1	28237628	28237682	28237670	6.43	3.35	3.82	AT1G75230
Chr1_28294368	1	28294237	28294417	28294368	15.88	4.63	12.58	AT1G75400
Chr1_28304107	1	28304071	28304124	28304107	7.49	3.34	4.78	AT1G75410	AT1G75420
Chr1_28313336	1	28313322	28313453	28313336	8.23	3.85	5.44	AT1G75440
Chr1_28351301	1	28351165	28351413	28351301	25.88	7.04	21.98	AT1G75510	AT1G75520
Chr1_28357244	1	28357200	28357268	28357244	5.87	2.94	3.32	AT1G75530
Chr1_28358344	1	28358324	28358477	28358344	11.11	4.44	8.11	AT1G75530
Chr1_28367840	1	28367721	28367928	28367840	28.5	7.69	24.45	AT1G75540
Chr1_28377211	1	28377116	28377244	28377211	10.66	4.41	7.69	AT1G75580
Chr1_28378904	1	28378832	28379111	28378904	17.62	5.93	14.21	AT1G75580
Chr1_28430346	1	28430335	28430423	28430346	5.93	2.81	3.37	AT1G75710
Chr1_28439647	1	28439604	28439733	28439647	10.5	3.77	7.54	AT1G75730	AT1G75740
Chr1_28461445	1	28461367	28461596	28461445	14.7	4.51	11.47	AT1G75800	AT1G75810
Chr1_28467514	1	28467405	28467627	28467514	13.78	4.72	10.61	AT1G75820
Chr1_28558360	1	28558270	28558457	28558360	16.39	5.17	13.05	AT1G76110	AT1G76120	AT1G76130
Chr1_28586521	1	28586446	28586556	28586521	7.54	3.37	4.82	AT1G76170	AT1G76180
Chr1_28587237	1	28587117	28587440	28587237	6.52	2.87	3.89	AT1G76170	AT1G76180
Chr1_28673900	1	28673800	28674146	28673900	18.95	5.71	15.46	AT1G76420
Chr1_28676342	1	28676202	28676471	28676342	12.11	4.4	9.04	AT1G76420
Chr1_28678086	1	28677896	28678120	28678086	10.8	4.07	7.82	AT1G76430
Chr1_28747478	1	28747215	28747642	28747478	11.99	4.13	8.93	AT1G76600
Chr1_28772270	1	28772171	28772321	28772270	9.13	3.95	6.28	AT1G76660	AT1G76670
Chr1_28881108	1	28881068	28881159	28881108	7.39	3.51	4.69	AT1G76900
Chr1_28916213	1	28916168	28916262	28916213	14.6	5.68	11.38	AT1G76952
Chr1_28916679	1	28916588	28916730	28916679	9.09	4.06	6.24	AT1G76952
Chr1_28955890	1	28955813	28955908	28955890	8.66	3.22	5.84	AT1G77060	AT1G77080
Chr1_29012682	1	29012645	29012712	29012682	10.54	3.78	7.58	AT1G77210	AT1G77220
Chr1_29035489	1	29035462	29035515	29035489	11.6	4.11	8.57	AT1G77280	AT1G77290
Chr1_29035680	1	29035599	29035717	29035680	6.6	2.77	3.96	AT1G77280	AT1G77290
Chr1_29216841	1	29216757	29216993	29216841	17.97	5.41	14.54	NA
Chr1_29243626	1	29243605	29243709	29243626	9.6	4.13	6.71	AT1G77765
Chr1_29364846	1	29364723	29364884	29364846	11.32	4.83	8.31	AT1G78080
Chr1_29365337	1	29364950	29366085	29365337	25.2	6.3	21.34	AT1G78080
Chr1_29367219	1	29367101	29367373	29367219	18.05	6.28	14.62	NA
Chr1_29385939	1	29385843	29385957	29385939	10.18	4.22	7.25	AT1G78100
Chr1_29399428	1	29399337	29399502	29399428	13.89	4.5	10.71	AT1G78130
Chr1_29419209	1	29419150	29419250	29419209	11.85	4.2	8.8	AT1G78180	AT1G78190	AT1G78200
Chr1_29449893	1	29449846	29449912	29449893	10.2	4.1	7.26	AT1G78260	AT1G78265	AT1G78270	AT1G78280
Chr1_29515814	1	29515604	29515874	29515814	21.14	6.29	17.52	AT1G78440
Chr1_29527734	1	29527640	29527848	29527734	18.96	5.71	15.47	AT1G78480	AT1G78490
Chr1_29649937	1	29649857	29649982	29649937	11.99	4.24	8.93	AT1G78860	AT1G78865	AT1G78870
Chr1_29744175	1	29743694	29744603	29744175	34.31	8.03	29.9	AT1G79060	AT1G79070	AT1G79075
Chr1_29761002	1	29760993	29761155	29761002	7.97	3.87	5.21	AT1G79110
Chr1_29763695	1	29763544	29763718	29763695	11.13	4.45	8.13	AT1G79120
Chr1_29763831	1	29763791	29763876	29763831	11.99	4.24	8.93	AT1G79120
Chr1_29764365	1	29764274	29764381	29764365	7.84	3.69	5.09	AT1G79120
Chr1_29764482	1	29764465	29764526	29764482	8.06	3.65	5.3	AT1G79120
Chr1_29764704	1	29764676	29764746	29764704	7	3.36	4.33	AT1G79120
Chr1_29765663	1	29765618	29765674	29765663	7.61	3.48	4.88	AT1G79120
Chr1_29807243	1	29807111	29807370	29807243	10.38	3.83	7.43	NA
Chr1_29807706	1	29807432	29807962	29807706	15.97	4.79	12.66	NA
Chr1_29808051	1	29808014	29808099	29808051	14.74	4.53	11.51	NA
Chr1_29808690	1	29808167	29809015	29808690	19.11	4.86	15.61	NA
Chr1_29809120	1	29809079	29809435	29809120	13.1	4.15	9.97	NA
Chr1_29872923	1	29872874	29872981	29872923	16.46	5.34	13.12	AT1G79420
Chr1_29873123	1	29873091	29873247	29873123	25.95	7.01	22.05	AT1G79420
Chr1_29991008	1	29990977	29991037	29991008	13.09	4.49	9.97	AT1G79690	AT1G79700
Chr1_30187587	1	30187568	30187654	30187587	8.77	3.82	5.94	AT1G80280	AT1G80290
Chr1_30243578	1	30243404	30243622	30243578	10.73	4.05	7.75	AT1G80440	AT1G80450
Chr1_30380533	1	30380437	30380661	30380533	23.86	7.28	20.08	NA
Chr1_30384557	1	30384503	30384672	30384557	15.56	4.78	12.28	AT1G80840	AT1G80850
Chr2_96613	2	96523	96693	96613	10.9	3.4	7.91	AT2G01130	AT2G01140
Chr2_258974	2	258958	259030	258974	7.69	4.04	4.95	AT2G01570
Chr2_259117	2	259087	259194	259117	9.09	4.06	6.24	AT2G01570
Chr2_383387	2	383203	383623	383387	49.25	10.16	43.62	AT2G01850
Chr2_432349	2	432220	432415	432349	12.59	4.86	9.5	AT2G01940
Chr2_436632	2	436435	436720	436632	12.05	4.65	8.99	NA
Chr2_468369	2	468272	468396	468369	14.54	4.97	11.32	AT2G01990
Chr2_507768	2	507545	507795	507768	12.72	4.62	9.62	AT2G02070
Chr2_519799	2	519642	519926	519799	16.6	4.73	13.25	AT2G02080
Chr2_528779	2	528576	529201	528779	20.16	4.81	16.6	AT2G02100
Chr2_529296	2	529256	529324	529296	8.99	3.78	6.14	AT2G02100	AT2G02103
Chr2_812980	2	812859	813032	812980	15.56	4.78	12.28	NA
Chr2_893495	2	893461	893526	893495	11.8	5.05	8.76	AT2G03040
Chr2_893635	2	893589	893749	893635	36.79	9.26	32.23	AT2G03040
Chr2_982011	2	981887	982063	982011	8.11	3.8	5.34	AT2G03250
Chr2_999349	2	999254	999411	999349	46.22	10.37	40.93	AT2G03280	AT2G03290
Chr2_1076908	2	1076761	1076956	1076908	6.97	3.16	4.3	AT2G03550	AT2G03560
Chr2_1128447	2	1128397	1128467	1128447	8.19	3.97	5.41	AT2G03710
Chr2_1128592	2	1128545	1128621	1128592	11.59	4.94	8.56	AT2G03710
Chr2_1128807	2	1128778	1128878	1128807	15.98	5.51	12.67	AT2G03710
Chr2_1136761	2	1136688	1136824	1136761	17.37	5.5	13.97	AT2G03730
Chr2_1256576	2	1256569	1256662	1256576	7.99	4.01	5.23	AT2G03980
Chr2_2355532	2	2355486	2355575	2355532	12.19	4.19	9.12	AT2G06040
Chr2_2509507	2	2509464	2509517	2509507	7.99	4.18	5.23	NA
Chr2_2735933	2	2735896	2736082	2735933	16.46	5.69	13.12	NA
Chr2_3460446	2	3460415	3460483	3460446	11.77	3.96	8.73	AT2G07758	AT2G07820
Chr2_3607172	2	3607140	3607194	3607172	18.33	8	14.88	NA
Chr2_3621729	2	3621716	3621771	3621729	11.59	4.35	8.56	AT2G08986
Chr2_3622504	2	3622488	3622590	3622504	21.62	4.97	17.98	AT2G08986
Chr2_3629401	2	3629370	3629432	3629401	14.21	7.26	11.01	NA
Chr2_3706835	2	3706831	3706926	3706835	10.04	5.21	7.11	AT2G09840
Chr2_3736315	2	3736281	3736334	3736315	7.97	5.23	5.21	NA
Chr2_3755533	2	3755502	3755559	3755533	14.35	5.22	11.14	NA
Chr2_3890785	2	3890744	3890831	3890785	10.08	5.23	7.15	NA
Chr2_4287574	2	4287564	4287666	4287574	10.2	4.1	7.26	NA
Chr2_4483778	2	4483705	4483872	4483778	12.43	4.06	9.35	AT2G11270
Chr2_4719155	2	4719113	4719177	4719155	10.19	6.06	7.26	NA
Chr2_4721549	2	4721516	4721576	4721549	12.68	5.88	9.58	NA
Chr2_4964903	2	4964877	4964945	4964903	10.52	4.5	7.56	NA
Chr2_5369142	2	5369098	5369161	5369142	10.38	3.1	7.43	NA
Chr2_5376404	2	5376369	5376425	5376404	5.84	3.11	3.3	NA
Chr2_5377094	2	5377056	5377136	5377094	16.81	5.8	13.45	NA
Chr2_5992861	2	5992833	5992914	5992861	9.46	4.53	6.58	NA
Chr2_6018512	2	6018476	6018545	6018512	5.53	2.61	3.02	AT2G14210
Chr2_6089548	2	6089514	6089584	6089548	19.23	6.81	15.73	AT2G14365
Chr2_6779101	2	6779062	6779131	6779101	11.01	4.88	8.02	AT2G15535
Chr2_7940345	2	7940274	7940445	7940345	14.66	4.03	11.43	AT2G18245	AT2G18250	AT2G18260
Chr2_7996493	2	7996450	7996515	7996493	9.13	3.62	6.28	AT2G18440	AT2G18450
Chr2_7996885	2	7996739	7996914	7996885	7.1	2.85	4.41	AT2G18440	AT2G18450
Chr2_8054165	2	8054141	8054241	8054165	7.41	3.75	4.7	AT2G18550
Chr2_8215795	2	8215775	8215860	8215795	6.45	3	3.83	NA
Chr2_8216254	2	8216061	8216387	8216254	9.78	3.32	6.88	NA
Chr2_8340238	2	8340170	8340278	8340238	10.89	4.23	7.9	AT2G19210	AT2G19220
Chr2_8430489	2	8430320	8430650	8430489	39.89	8.76	35.13	AT2G19450	AT2G19460
Chr2_9037964	2	9037733	9038078	9037964	45.27	9.97	40.08	AT2G21060	AT2G21070
Chr2_9265539	2	9264853	9266441	9265539	36.67	5.31	32.12	AT2G21660	AT2G21680
Chr2_9517115	2	9517041	9517203	9517115	12.28	5.06	9.21	AT2G22426
Chr2_9522212	2	9522161	9522253	9522212	9.18	4.4	6.32	NA
Chr2_9523147	2	9522993	9523304	9523147	35.88	9.64	31.37	NA
Chr2_9563835	2	9563551	9564392	9563835	26.49	6.53	22.55	AT2G22500
Chr2_9577692	2	9577475	9577875	9577692	37.71	8.46	33.1	AT2G22530	AT2G22540
Chr2_9580163	2	9580048	9580329	9580163	20.75	6.51	17.16	AT2G22530	AT2G22540
Chr2_9635406	2	9635332	9635424	9635406	10.61	4.54	7.64	AT2G22668	AT2G22670
Chr2_9642649	2	9642575	9642672	9642649	7	3.36	4.33	AT2G22680
Chr2_9770673	2	9770633	9770713	9770673	13.66	4.68	10.5	AT2G22950	AT2G22955	AT2G22960
Chr2_9792118	2	9792071	9792156	9792118	14.35	5.22	11.14	AT2G23000
Chr2_9792271	2	9792222	9792320	9792271	11.59	4.35	8.56	AT2G23000
Chr2_9842502	2	9842171	9842602	9842502	12.97	4.56	9.85	AT2G23100	AT2G23118	AT2G23120	AT2G23130
Chr2_9866721	2	9866651	9866901	9866721	13.26	3.69	10.12	AT2G23170	AT2G23171
Chr2_9868898	2	9868772	9869061	9868898	21.79	6.35	18.14	AT2G23170	AT2G23171
Chr2_9922098	2	9922074	9922172	9922098	6.76	3.49	4.11	AT2G23320
Chr2_9981469	2	9981467	9981544	9981469	6.46	3.34	3.84	NA
Chr2_10073969	2	10073877	10073990	10073969	9.38	3.92	6.5	AT2G23690
Chr2_10074083	2	10074050	10074111	10074083	8.14	3.58	5.36	AT2G23690
Chr2_10107221	2	10107074	10107291	10107221	10.89	4.23	7.9	AT2G23760
Chr2_10114721	2	10114703	10114769	10114721	10.7	4.58	7.73	AT2G23760
Chr2_10127805	2	10127771	10127961	10127805	14.39	4.92	11.18	AT2G23790
Chr2_10135996	2	10135994	10136107	10135996	6.7	2.68	4.06	AT2G23810
Chr2_10191584	2	10191521	10191741	10191584	15.1	5.19	11.85	AT2G23950
Chr2_10516168	2	10516144	10516197	10516168	9.67	4.16	6.77	AT2G24700	AT2G24710
Chr2_10834535	2	10834443	10834624	10834535	7.03	2.96	4.35	AT2G25450	AT2G25460
Chr2_10945098	2	10945085	10945236	10945098	10.33	4.42	7.39	AT2G25690	AT2G25697
Chr2_11096397	2	11096313	11096593	11096397	21.66	6.7	18.02	AT2G26040
Chr2_11214208	2	11214187	11214291	11214208	7.63	3.39	4.9	AT2G26330	AT2G26340
Chr2_11722515	2	11722371	11722585	11722515	14.54	4.97	11.32	AT2G27390	AT2G27400	AT2G27402
Chr2_11771713	2	11771425	11771894	11771713	51.41	10.53	45.57	AT2G27550
Chr2_11925574	2	11925446	11925825	11925574	18.28	5.35	14.83	AT2G27990	AT2G28000
Chr2_12002548	2	12002479	12002597	12002548	7.52	3.26	4.81	AT2G28150	AT2G28160
Chr2_12078504	2	12078453	12078536	12078504	10.13	4.08	7.2	AT2G28305
Chr2_12094614	2	12094444	12094689	12094614	12.27	4.74	9.2	AT2G28320
Chr2_12109687	2	12109629	12109703	12109687	6.23	3.39	3.64	NA
Chr2_12114059	2	12114016	12114085	12114059	8.64	4.01	5.83	AT2G28350
Chr2_12225150	2	12225008	12225259	12225150	8.53	3.52	5.72	AT2G28550
Chr2_12228659	2	12228520	12228696	12228659	23.03	6.12	19.3	AT2G28550
Chr2_12232878	2	12232659	12233022	12232878	37.11	8.53	32.53	NA
Chr2_12234341	2	12234291	12234537	12234341	36.26	8.45	31.73	NA
Chr2_12407069	2	12406954	12407110	12407069	14.1	4.56	10.91	AT2G28890
Chr2_12685416	2	12685353	12685441	12685416	8.05	3.65	5.29	AT2G29670
Chr2_12774595	2	12774488	12774680	12774595	14.82	5.22	11.58	AT2G29970
Chr2_12805122	2	12805108	12805224	12805122	10.56	4.37	7.59	AT2G30000	AT2G30010
Chr2_12813767	2	12813724	12813868	12813767	14.16	5.49	10.97	AT2G30020
Chr2_12814566	2	12814553	12814693	12814566	11.59	4.35	8.56	AT2G30020
Chr2_12815196	2	12815086	12815237	12815196	7	3.36	4.33	AT2G30020
Chr2_12815366	2	12815326	12815537	12815366	9.27	3.48	6.4	AT2G30020
Chr2_12815945	2	12815941	12816048	12815945	7.54	3.26	4.82	AT2G30020
Chr2_12816277	2	12816194	12816283	12816277	6.42	3.47	3.81	AT2G30020
Chr2_12941210	2	12941026	12941391	12941210	24.35	5.79	20.54	AT2G30360	AT2G30370
Chr2_13005839	2	13005710	13005952	13005839	19.59	5.21	16.06	AT2G30520
Chr2_13231671	2	13231607	13231785	13231671	14.56	5.66	11.34	NA
Chr2_13275401	2	13275355	13275443	13275401	12	4.49	8.94	AT2G31141	AT2G31150	AT2G31160
Chr2_13276606	2	13276466	13276808	13276606	24.43	6.9	20.62	AT2G31160
Chr2_13280753	2	13280711	13280847	13280753	10.11	4.19	7.18	NA
Chr2_13371557	2	13371542	13371631	13371557	7.69	3.75	4.95	AT2G31350	AT2G31360
Chr2_13372168	2	13372026	13372176	13372168	7.06	3.62	4.38	AT2G31360
Chr2_13372530	2	13372365	13372654	13372530	16.38	5.81	13.04	AT2G31360
Chr2_13498866	2	13498843	13498914	13498866	10.24	3.6	7.3	AT2G31750	AT2G31751
Chr2_14180354	2	14180331	14180400	14180354	7.67	3.4	4.93	AT2G33470	AT2G33480
Chr2_14194645	2	14194600	14194660	14194645	6.37	3.33	3.77	AT2G33509	AT2G33510	AT2G33520
Chr2_14195697	2	14195616	14195830	14195697	16.68	5.42	13.33	AT2G33509	AT2G33510	AT2G33520
Chr2_14224272	2	14224211	14224374	14224272	9.89	3.87	6.97	AT2G33580	AT2G33585	AT2G33590	AT2G33600
Chr2_14328928	2	14328835	14329038	14328928	14.84	5.24	11.6	AT2G33860
Chr2_14331102	2	14331080	14331136	14331102	8.89	4.12	6.05	AT2G33860
Chr2_14331367	2	14331197	14331625	14331367	38.9	9.55	34.22	AT2G33860
Chr2_14332477	2	14332106	14332560	14332477	13.67	5.88	10.51	NA
Chr2_14339803	2	14339583	14340109	14339803	32.86	7.94	28.54	AT2G33870
Chr2_14340421	2	14340294	14340513	14340421	15.1	5.19	11.85	AT2G33870
Chr2_14343727	2	14343581	14343816	14343727	15.34	4.71	12.07	AT2G33880
Chr2_14486025	2	14485915	14486140	14486025	22.03	6.1	18.36	AT2G34315	AT2G34320	AT2G34330
Chr2_14489737	2	14489671	14489774	14489737	6.3	3.19	3.7	AT2G34340
Chr2_14490816	2	14490691	14490858	14490816	15.63	5.06	12.34	AT2G34340	AT2G34350
Chr2_14522675	2	14522605	14522725	14522675	12.08	4.39	9.02	AT2G34410	AT2G34420	AT2G34430
Chr2_14588049	2	14588022	14588156	14588049	13.67	4.96	10.51	NA
Chr2_14590210	2	14590205	14590299	14590210	8.41	3.92	5.61	AT2G34650
Chr2_14590554	2	14590396	14590563	14590554	9.33	4.16	6.46	AT2G34650
Chr2_14645087	2	14644957	14645218	14645087	20.49	5.91	16.91	AT2G34710
Chr2_14645654	2	14645542	14645673	14645654	12.49	4.54	9.4	AT2G34710
Chr2_14733405	2	14733281	14733435	14733405	26.44	6.67	22.5	AT2G34920	AT2G34925
Chr2_14733554	2	14733502	14733609	14733554	38.52	8.35	33.87	AT2G34920	AT2G34925
Chr2_14735666	2	14735535	14735726	14735666	14.72	4.76	11.49	NA
Chr2_14780090	2	14780032	14780150	14780090	13	4.57	9.88	AT2G35060
Chr2_14984652	2	14984504	14984674	14984652	9.25	4	6.38	AT2G35637	AT2G35640	AT2G35650
Chr2_15008723	2	15008572	15008869	15008723	26.82	6.95	22.86	NA
Chr2_15009627	2	15009457	15009825	15009627	32.03	6.85	27.76	NA
Chr2_15092273	2	15092116	15092326	15092273	13.69	5.13	10.53	AT2G35940	AT2G35945
Chr2_15093892	2	15093841	15094039	15093892	12.38	4.94	9.3	AT2G35940
Chr2_15101037	2	15101009	15101140	15101037	11.02	4.71	8.03	NA
Chr2_15132698	2	15132578	15132738	15132698	11.62	3.74	8.59	NA
Chr2_15132812	2	15132789	15132891	15132812	10.57	4.24	7.6	NA
Chr2_15137819	2	15137784	15137869	15137819	13.21	5.28	10.08	AT2G36050	AT2G36053
Chr2_15152367	2	15152267	15152417	15152367	10	3.81	7.08	AT2G36080
Chr2_15152493	2	15152469	15152532	15152493	8.65	3.89	5.84	AT2G36080
Chr2_15192964	2	15192915	15192989	15192964	6.56	3.19	3.93	AT2G36220	AT2G36230	AT2G36240
Chr2_15193128	2	15193086	15193162	15193128	7.2	3.33	4.51	AT2G36220	AT2G36230	AT2G36240
Chr2_15206942	2	15206897	15206965	15206942	11.08	3.85	8.08	AT2G36261	AT2G36270
Chr2_15207109	2	15207022	15207140	15207109	12.33	4.03	9.25	AT2G36261	AT2G36270
Chr2_15272767	2	15272709	15272953	15272767	13.36	4.7	10.22	AT2G36400
Chr2_15273465	2	15273429	15273500	15273465	11.47	4.07	8.45	AT2G36400
Chr2_15275181	2	15275032	15275335	15275181	12.78	4.78	9.67	AT2G36400
Chr2_15276869	2	15276757	15276888	15276869	9	4.03	6.15	AT2G36410
Chr2_15280788	2	15280679	15280834	15280788	7.54	3.37	4.82	AT2G36410
Chr2_15346895	2	15346854	15347186	15346895	9.81	3.48	6.9	AT2G36590	AT2G36600	AT2G36610
Chr2_15444429	2	15444361	15444487	15444429	7.11	3.52	4.42	AT2G36830
Chr2_15499357	2	15499329	15499472	15499357	13.49	4.74	10.34	AT2G36910
Chr2_15624965	2	15624840	15625134	15624965	17.68	5.46	14.26	AT2G37200	AT2G37210
Chr2_15690505	2	15690221	15690696	15690505	22.73	5.6	19.02	NA
Chr2_15784464	2	15784230	15784660	15784464	33.68	8.68	29.31	AT2G37630
Chr2_15785893	2	15785738	15785996	15785893	28.03	7.79	24	AT2G37630
Chr2_15876049	2	15875955	15876063	15876049	8.74	3.59	5.91	AT2G37940
Chr2_15884125	2	15884078	15884216	15884125	18.67	5.97	15.19	AT2G37950
Chr2_15941404	2	15941309	15941506	15941404	15.69	5.57	12.4	NA
Chr2_15969623	2	15969587	15969669	15969623	9.89	4.39	6.97	NA
Chr2_15970984	2	15970941	15971019	15970984	8.71	4.04	5.89	AT2G38120
Chr2_15974501	2	15974462	15974519	15974501	7.48	3.67	4.77	AT2G38120
Chr2_16061110	2	16060978	16061177	16061110	11.45	4.43	8.43	AT2G38325
Chr2_16127761	2	16127679	16127814	16127761	11.53	3.55	8.5	AT2G38530	AT2G38540
Chr2_16339309	2	16339293	16339464	16339309	13.23	4.95	10.1	AT2G39175
Chr2_16380996	2	16380981	16381065	16380996	7.45	3.42	4.74	AT2G39230
Chr2_16381164	2	16381129	16381215	16381164	7.53	3.19	4.81	AT2G39230
Chr2_16391936	2	16391875	16392005	16391936	9.88	3.58	6.97	AT2G39250	AT2G39260
Chr2_16456373	2	16456276	16456391	16456373	11.53	3.55	8.5	AT2G39410
Chr2_16485844	2	16485794	16485878	16485844	5.65	2.61	3.13	AT2G39480
Chr2_16504551	2	16504413	16504625	16504551	7.56	3.04	4.83	AT2G39550	AT2G39560
Chr2_16506930	2	16506798	16507012	16506930	11.05	4.04	8.05	AT2G39560	AT2G39570
Chr2_16538798	2	16538775	16538829	16538798	12.8	4.39	9.69	AT2G39675	AT2G39681	AT2G39690
Chr2_16549270	2	16549158	16549313	16549270	15.34	5.43	12.07	NA
Chr2_16549567	2	16549525	16549615	16549567	10.46	4.47	7.51	NA
Chr2_16550757	2	16550731	16550787	16550757	10.44	4.47	7.49	NA
Chr2_16554534	2	16554480	16554561	16554534	10.27	4.4	7.33	AT2G39705
Chr2_16559205	2	16559094	16559265	16559205	9.23	3.39	6.37	NA
Chr2_16605592	2	16605494	16605639	16605592	11.37	4.4	8.35	AT2G39800
Chr2_16641572	2	16641340	16641747	16641572	12.89	4	9.78	AT2G39860	AT2G39865	AT2G39870
Chr2_16644888	2	16644868	16644921	16644888	7.54	3.26	4.82	AT2G39865	AT2G39870
Chr2_16701437	2	16700706	16702025	16701437	28.13	7.19	24.09	AT2G39990	AT2G40000	AT2G40004
Chr2_16749761	2	16749737	16749847	16749761	9.88	3.58	6.97	AT2G40110	AT2G40113	AT2G40116
Chr2_16770484	2	16770423	16770498	16770484	8.12	3.46	5.35	AT2G40140
Chr2_16772803	2	16772419	16773420	16772803	13.12	3.36	9.99	AT2G40140	AT2G40150
Chr2_16773501	2	16773477	16774337	16773501	13.78	3.67	10.61	AT2G40140	AT2G40150
Chr2_16805508	2	16805488	16805554	16805508	9.25	4.13	6.38	AT2G40230	AT2G40233
Chr2_16824531	2	16824504	16824620	16824531	13.53	4.5	10.38	AT2G40270	AT2G40280
Chr2_16910071	2	16909949	16910262	16910071	22.52	6.1	18.82	AT2G40475	AT2G40480	AT2G40490
Chr2_16931144	2	16931127	16931182	16931144	9.32	3.79	6.45	AT2G40540
Chr2_17032187	2	17031993	17032388	17032187	34.78	8.17	30.34	AT2G40810
Chr2_17114299	2	17114294	17114358	17114299	6.59	3.04	3.96	AT2G41000	AT2G41010	AT2G41020
Chr2_17196218	2	17196166	17196247	17196218	7.09	3.63	4.41	AT2G41230	AT2G41231	AT2G41233
Chr2_17196687	2	17196619	17196765	17196687	16.72	5.76	13.36	AT2G41230	AT2G41231	AT2G41233
Chr2_17241032	2	17240813	17241189	17241032	29.46	8.03	25.36	AT2G41370
Chr2_17242848	2	17242810	17242914	17242848	8.81	4.09	5.98	AT2G41370
Chr2_17249568	2	17249528	17249610	17249568	7.93	4	5.18	AT2G41380
Chr2_17249714	2	17249669	17249753	17249714	8.1	4.08	5.33	AT2G41380
Chr2_17250337	2	17250162	17250415	17250337	10.89	4.23	7.9	AT2G41380
Chr2_17262208	2	17262127	17262252	17262208	7.28	2.74	4.58	AT2G41410
Chr2_17269848	2	17269091	17270449	17269848	22.35	5.14	18.66	AT2G41420	AT2G41430	AT2G41440
Chr2_17270564	2	17270514	17270674	17270564	7.76	2.81	5.02	AT2G41420	AT2G41430	AT2G41440
Chr2_17270794	2	17270758	17270811	17270794	9.36	3.7	6.48	AT2G41420	AT2G41430	AT2G41440
Chr2_17358053	2	17357953	17358110	17358053	12.41	4.38	9.33	AT2G41620	AT2G41630	AT2G41640
Chr2_17444050	2	17443789	17444150	17444050	28.09	7.36	24.06	AT2G41810	AT2G41820
Chr2_17445147	2	17445114	17445244	17445147	12.97	4.45	9.85	AT2G41820
Chr2_17446443	2	17446261	17446631	17446443	26.81	6.62	22.86	AT2G41820
Chr2_17584897	2	17584822	17584929	17584897	7.05	3.28	4.37	AT2G42180	AT2G42190	AT2G42200
Chr2_17585147	2	17585103	17585437	17585147	13.81	4.72	10.64	AT2G42190	AT2G42200
Chr2_17722666	2	17722558	17722702	17722666	11.86	4.58	8.81	AT2G42570
Chr2_17742991	2	17742804	17743271	17742991	18.08	4.92	14.64	NA
Chr2_17752014	2	17751833	17752146	17752014	17.17	5.44	13.79	NA
Chr2_17791618	2	17791453	17791808	17791618	35.76	8.05	31.27	AT2G42730	AT2G42740	AT2G42750
Chr2_17807398	2	17807286	17807513	17807398	12.56	4.31	9.47	AT2G42790	AT2G42800
Chr2_17808001	2	17807976	17808103	17808001	9.06	3.7	6.21	AT2G42790	AT2G42800
Chr2_17809848	2	17809742	17810093	17809848	16.9	5.07	13.53	AT2G42800
Chr2_17819856	2	17819740	17820035	17819856	46.97	9.87	41.61	AT2G42820	AT2G42830
Chr2_17839310	2	17839211	17839414	17839310	14.78	4.91	11.55	AT2G42870
Chr2_17886463	2	17886312	17886691	17886463	13.38	4.46	10.24	AT2G43010
Chr2_18114726	2	18114641	18114743	18114726	10.53	3.78	7.57	AT2G43690	AT2G43700
Chr2_18143018	2	18142898	18143064	18143018	11.31	4.02	8.3	AT2G43795	AT2G43800
Chr2_18410392	2	18410207	18410435	18410392	9.42	3.82	6.54	AT2G44600
Chr2_18414136	2	18414115	18414170	18414136	10.32	3.81	7.38	AT2G44610	AT2G44620
Chr2_18414245	2	18414232	18414370	18414245	9.98	3.8	7.06	AT2G44610	AT2G44620	AT2G44640
Chr2_18423089	2	18422935	18423250	18423089	44.79	9.61	39.65	AT2G44650	AT2G44660	AT2G44670
Chr2_18472005	2	18471796	18472113	18472005	8.66	3.22	5.84	AT2G44798
Chr2_18493104	2	18492979	18493477	18493104	11.45	3.23	8.43	AT2G44830	AT2G44840
Chr2_18495687	2	18495643	18495736	18495687	10.59	4	7.62	AT2G44840	AT2G44850
Chr2_18518475	2	18518316	18518528	18518475	14.03	4.81	10.85	AT2G44900	AT2G44910
Chr2_18520338	2	18520283	18520355	18520338	8.52	3.84	5.71	AT2G44910
Chr2_18535712	2	18535643	18535733	18535712	8.35	3.66	5.56	AT2G44940
Chr2_18603347	2	18603255	18603398	18603347	9.58	4.26	6.69	AT2G45120
Chr2_18620751	2	18620669	18620792	18620751	10.88	4.49	7.9	AT2G45160	AT2G45161
Chr2_18632277	2	18632252	18632339	18632277	7	3.36	4.33	AT2G45190
Chr2_18635696	2	18635491	18635873	18635696	27.11	7.4	23.13	NA
Chr2_18714628	2	18714620	18714673	18714628	7.62	3.73	4.89	AT2G45410	AT2G45412
Chr2_18714779	2	18714739	18714808	18714779	11.59	4.35	8.56	AT2G45410	AT2G45412
Chr2_18725509	2	18725353	18725711	18725509	21.62	6.46	17.98	AT2G45430
Chr2_18801936	2	18801680	18802139	18801936	20.16	5.96	16.6	AT2G45640	AT2G45650
Chr2_18803977	2	18803925	18803979	18803977	6.46	3.49	3.84	AT2G45640	AT2G45650
Chr2_18804101	2	18804090	18804179	18804101	9.51	4.24	6.62	AT2G45640	AT2G45650
Chr2_18806918	2	18806886	18806950	18806918	10.52	4.5	7.56	AT2G45650	AT2G45660
Chr2_18809240	2	18809107	18809279	18809240	14.74	5.55	11.51	AT2G45660
Chr2_18811184	2	18810772	18811345	18811184	34.71	8.97	30.28	AT2G45660
Chr2_18811792	2	18811597	18811937	18811792	28.73	7.98	24.66	AT2G45660
Chr2_18813083	2	18812963	18813121	18813083	28.57	7.72	24.51	AT2G45660
Chr2_18813222	2	18813199	18813288	18813222	12.84	4.8	9.73	AT2G45660
Chr2_18813498	2	18813419	18813520	18813498	8.87	3.85	6.03	AT2G45660
Chr2_18820472	2	18820438	18820639	18820472	11.12	4.31	8.12	AT2G45670	AT2G45680	AT2G45685
Chr2_18874121	2	18874095	18874158	18874121	10.12	3.95	7.19	AT2G45850	AT2G45860	AT2G45870
Chr2_18874233	2	18874213	18874268	18874233	8.1	3.45	5.33	AT2G45850	AT2G45860	AT2G45870
Chr2_18909272	2	18909188	18909273	18909272	6.6	2.77	3.96	AT2G45950	AT2G45960
Chr2_18909360	2	18909327	18909406	18909360	12.99	4.45	9.87	AT2G45950	AT2G45960
Chr2_19013747	2	19013716	19013878	19013747	9.73	4.05	6.83	AT2G46308	AT2G46310	AT2G46320
Chr2_19014072	2	19014062	19014121	19014072	8.87	3.73	6.03	AT2G46308	AT2G46320
Chr2_19021394	2	19021333	19021423	19021394	12.66	4.46	9.56	AT2G46330	AT2G46340
Chr2_19050962	2	19050830	19051146	19050962	21.41	6.61	17.78	AT2G46410	AT2G46420
Chr2_19053443	2	19053411	19053512	19053443	8.14	3.95	5.36	AT2G46420
Chr2_19071120	2	19070971	19071203	19071120	21.7	6.15	18.06	AT2G46455	AT2G46460	AT2G46470
Chr2_19104302	2	19104238	19104319	19104302	10.18	4.22	7.25	AT2G46530
Chr2_19104454	2	19104430	19104532	19104454	10.65	3.91	7.68	AT2G46530
Chr2_19152770	2	19152688	19152858	19152770	14.22	5.02	11.02	AT2G46650	AT2G46660
Chr2_19170109	2	19170076	19170220	19170109	8.23	4.13	5.44	NA
Chr2_19198298	2	19198198	19198461	19198298	21.88	6.21	18.22	AT2G46720
Chr2_19262768	2	19262732	19262817	19262768	6.45	2.9	3.83	AT2G46870
Chr2_19299007	2	19298883	19299155	19299007	20.93	5.62	17.33	AT2G46970	AT2G46980
Chr2_19476306	2	19476276	19476332	19476306	7.74	3.78	5	AT2G47460
Chr2_19485587	2	19485550	19485615	19485587	10.89	4.23	7.9	AT2G47480	AT2G47485	AT2G47490
Chr2_19558628	2	19558547	19558708	19558628	8.72	3.48	5.9	AT2G47710	AT2G47730
Chr2_19584034	2	19583934	19584176	19584034	18.5	5.59	15.04	AT2G47810
Chr3_204289	3	204279	204339	204289	5.53	2.7	3.02	AT3G01510	AT3G01513
Chr3_334858	3	334692	334947	334858	15.12	4.63	11.87	AT3G02000
Chr3_336883	3	336862	336924	336883	8.48	3.41	5.68	AT3G02010
Chr3_374307	3	374079	374438	374307	14.47	4.44	11.26	AT3G02110	AT3G02120
Chr3_376589	3	376179	376765	376589	25.92	7.18	22.02	AT3G02110	AT3G02120	AT3G02125
Chr3_387402	3	387291	387425	387402	10.71	4.04	7.74	AT3G02140
Chr3_467868	3	467756	467963	467868	15.98	5.04	12.67	AT3G02310	AT3G02315	AT3G02320
Chr3_509562	3	509546	509611	509562	8.35	3.54	5.56	AT3G02468	AT3G02470	AT3G02480
Chr3_510689	3	510437	510944	510689	14.21	4.17	11.01	AT3G02468	AT3G02470	AT3G02480	AT3G02490
Chr3_763502	3	763482	763553	763502	5.87	2.94	3.32	AT3G03270	AT3G03272	AT3G03280
Chr3_763632	3	763610	763679	763632	13.05	4.6	9.93	AT3G03270	AT3G03272	AT3G03280
Chr3_822784	3	822700	822889	822784	14.09	4.95	10.9	AT3G03450	AT3G03456	AT3G03460
Chr3_910277	3	910138	910458	910277	20.84	5.21	17.24	AT3G03680	AT3G03690
Chr3_914219	3	914159	914396	914219	10.64	4.55	7.67	AT3G03690	AT3G03700
Chr3_1055739	3	1055715	1055798	1055739	9.88	3.58	6.97	AT3G04060
Chr3_1058113	3	1058030	1058272	1058113	28.03	8.22	24	AT3G04060
Chr3_1175216	3	1175178	1175263	1175216	10.98	4.86	7.99	AT3G04420	AT3G04430
Chr3_1216746	3	1216505	1217074	1216746	36.94	8.6	32.37	AT3G04500	AT3G04510	AT3G04520
Chr3_1315584	3	1315408	1315785	1315584	24.33	6.48	20.53	AT3G04780	AT3G04790	AT3G04800	AT3G04810
Chr3_1452871	3	1452814	1452982	1452871	15.16	5.92	11.9	AT3G05160
Chr3_1483176	3	1483132	1483216	1483176	8.28	3.87	5.49	NA
Chr3_1483298	3	1483285	1483386	1483298	8.37	3.9	5.58	NA
Chr3_1483974	3	1483923	1483977	1483974	8.23	3.61	5.44	NA
Chr3_1484089	3	1484049	1484119	1484089	8.68	3.38	5.86	NA
Chr3_1490418	3	1490374	1490500	1490418	8.96	4.01	6.12	AT3G05220	AT3G05230
Chr3_1593339	3	1593237	1593529	1593339	12.45	4.4	9.36	AT3G05500	AT3G05510
Chr3_1644365	3	1644176	1644544	1644365	10.5	3.67	7.54	AT3G05640
Chr3_1658024	3	1657938	1658039	1658024	8.02	3.18	5.26	AT3G05670	AT3G05675
Chr3_1679607	3	1679393	1679646	1679607	11.55	4.47	8.52	AT3G05690
Chr3_1682047	3	1681958	1682084	1682047	14.47	4.34	11.26	AT3G05700	AT3G05710
Chr3_1791762	3	1791605	1791875	1791762	34.45	8.07	30.04	AT3G05970	AT3G05975
Chr3_2012745	3	2012658	2013089	2012745	13.03	4.46	9.91	AT3G06500
Chr3_2314855	3	2314762	2314864	2314855	8.82	3.71	5.99	AT3G07270
Chr3_2349083	3	2348985	2349173	2349083	13.55	5.24	10.4	AT3G07350
Chr3_2350303	3	2350279	2350496	2350303	11.25	4.64	8.24	NA
Chr3_2357540	3	2357500	2357619	2357540	9.67	4.3	6.77	AT3G07360	AT3G07370
Chr3_2364121	3	2364084	2364307	2364121	10.89	4.23	7.9	AT3G07380	AT3G07390
Chr3_2365701	3	2365666	2365871	2365701	11	4.7	8.01	AT3G07390	AT3G07400
Chr3_2441607	3	2441469	2441643	2441607	33.9	7.73	29.51	AT3G07650
Chr3_2484324	3	2484301	2484384	2484324	7.64	3.22	4.91	AT3G07770	AT3G07780
Chr3_2564778	3	2564661	2564818	2564778	6.7	2.68	4.06	AT3G08020	AT3G08030
Chr3_2651161	3	2651122	2651206	2651161	12.31	4.47	9.23	AT3G08720	AT3G08730
Chr3_3089974	3	3089945	3090056	3089974	10.5	3.77	7.54	AT3G10010	AT3G10015
Chr3_3098213	3	3098007	3098372	3098213	32.58	7.29	28.29	AT3G10040	AT3G10050
Chr3_3186764	3	3186687	3186804	3186764	7.13	3.53	4.44	AT3G10290	AT3G10300
Chr3_3366503	3	3366442	3366605	3366503	9.27	3.48	6.4	AT3G10740	AT3G10745	AT3G10750
Chr3_3374956	3	3374939	3374999	3374956	8.74	3.59	5.91	AT3G10770	AT3G10780	AT3G10790
Chr3_3447460	3	3447326	3447509	3447460	15.45	5.14	12.18	AT3G10986	AT3G10990	AT3G11000
Chr3_3582845	3	3582801	3582875	3582845	6.41	3.05	3.8	NA
Chr3_3650690	3	3650647	3650724	3650690	6.41	3.24	3.8	AT3G11580
Chr3_3655896	3	3655730	3655992	3655896	28.58	8.14	24.52	NA
Chr3_3696591	3	3696588	3696641	3696591	6.08	3.32	3.5	AT3G11690	AT3G11700
Chr3_3696825	3	3696729	3696833	3696825	6.55	3.4	3.92	AT3G11690	AT3G11700
Chr3_3741679	3	3741629	3741852	3741679	19.66	5.98	16.13	AT3G11850
Chr3_3985772	3	3985765	3985840	3985772	7.61	3.29	4.88	AT3G12560	AT3G12570
Chr3_4084730	3	4084431	4084818	4084730	14.8	5.07	11.57	AT3G12835
Chr3_4122056	3	4121770	4122321	4122056	16.6	4.73	13.25	AT3G12920
Chr3_4123816	3	4123594	4124056	4123816	16.88	5.34	13.51	AT3G12920
Chr3_4128043	3	4127937	4128086	4128043	15.83	5.13	12.53	AT3G12930
Chr3_4146428	3	4146068	4146606	4146428	18.86	5.26	15.37	AT3G12977	AT3G12980
Chr3_4161953	3	4161891	4162000	4161953	11.4	3.94	8.38	AT3G13000	AT3G13010
Chr3_4240234	3	4240184	4240272	4240234	5.53	2.7	3.02	AT3G13180	AT3G13190	AT3G13200
Chr3_4310885	3	4310799	4311179	4310885	27.81	7.09	23.79	AT3G13300	AT3G13310
Chr3_4311295	3	4311282	4311362	4311295	8.67	3.66	5.85	AT3G13310
Chr3_4360824	3	4360791	4360862	4360824	8.77	3.7	5.94	AT3G13403	AT3G13404	AT3G13405
Chr3_4402715	3	4402675	4402836	4402715	10.19	4.22	7.26	AT3G13510
Chr3_4403117	3	4403103	4403194	4403117	9.53	3.98	6.64	AT3G13510
Chr3_4541767	3	4541677	4541779	4541767	7.33	3.61	4.63	AT3G13800	AT3G13810
Chr3_4582503	3	4582458	4582668	4582503	11.25	4.49	8.24	AT3G13898
Chr3_4606261	3	4605833	4606450	4606261	51.02	10.95	45.23	AT3G13950	AT3G13960
Chr3_4606958	3	4606710	4607145	4606958	26.52	7.39	22.58	AT3G13960
Chr3_4607933	3	4607746	4608293	4607933	16.26	5.42	12.93	AT3G13960
Chr3_4608402	3	4608371	4608478	4608402	10.26	4.25	7.32	AT3G13960
Chr3_4733035	3	4732813	4733271	4733035	37.8	8.95	33.18	AT3G14220
Chr3_4740565	3	4740552	4740679	4740565	9.15	3.83	6.29	AT3G14230	AT3G14240
Chr3_4829239	3	4829154	4829342	4829239	12.88	4.82	9.77	NA
Chr3_4959419	3	4959393	4959523	4959419	13.21	4.66	10.08	AT3G14770
Chr3_5109217	3	5109192	5109256	5109217	8.1	3.57	5.33	AT3G15160	AT3G15170	AT3G15180
Chr3_5121709	3	5121225	5122400	5121709	41.23	7.91	36.38	AT3G15200	AT3G15210
Chr3_5122861	3	5122474	5122927	5122861	10.5	3.67	7.54	AT3G15210
Chr3_5123599	3	5123548	5123605	5123599	7.26	3.7	4.56	NA
Chr3_5123691	3	5123658	5123745	5123691	20.46	6.45	16.88	NA
Chr3_5143674	3	5143660	5143714	5143674	9.67	3.8	6.77	AT3G15270	AT3G15280	AT3G15290
Chr3_5213528	3	5213436	5213737	5213528	14.47	4.34	11.26	AT3G15440	AT3G15450	AT3G15460
Chr3_5213891	3	5213793	5214176	5213891	18.14	5.18	14.7	AT3G15440	AT3G15450	AT3G15460
Chr3_5222182	3	5222076	5222289	5222182	27.82	6.73	23.8	AT3G15470
Chr3_5236830	3	5236655	5236955	5236830	37.87	9.19	33.25	AT3G15500
Chr3_5253339	3	5253308	5253378	5253339	10.3	4.02	7.36	AT3G15520	AT3G15530
Chr3_5253573	3	5253557	5253613	5253573	8.1	3.29	5.33	AT3G15520	AT3G15530
Chr3_5293237	3	5293189	5293246	5293237	7.56	3.38	4.83	AT3G15610	AT3G15620
Chr3_5315650	3	5315575	5315657	5315650	6.45	2.9	3.83	AT3G15680	AT3G15690
Chr3_5470466	3	5470450	5470558	5470466	9.23	3.87	6.37	AT3G16140	AT3G16150
Chr3_5483431	3	5483399	5483452	5483431	9.15	3.83	6.29	AT3G16180
Chr3_5487394	3	5487363	5487601	5487394	14.95	5.13	11.71	AT3G16180
Chr3_5612293	3	5612243	5612304	5612293	7.7	3.76	4.96	AT3G16500
Chr3_5695081	3	5695020	5695096	5695081	7.38	3.32	4.68	AT3G16720	AT3G16730
Chr3_5920317	3	5920165	5920454	5920317	38.58	7.52	33.92	AT3G17330	AT3G17340
Chr3_5954609	3	5954346	5954723	5954609	32.49	7.16	28.2	AT3G17390	AT3G17400	AT3G17410
Chr3_6021562	3	6021498	6021597	6021562	10.5	3.67	7.54	AT3G17590	AT3G17600	AT3G17609
Chr3_6145886	3	6145840	6146011	6145886	20.8	5.58	17.21	AT3G17930	AT3G17940	AT3G17950	AT3G17970
Chr3_6153854	3	6153839	6153933	6153854	8.4	3.57	5.6	AT3G17980	AT3G17998	AT3G18000
Chr3_6158133	3	6157909	6158201	6158133	15.56	4.78	12.28	AT3G17998	AT3G18000
Chr3_6250612	3	6250545	6250689	6250612	11.8	4.07	8.76	AT3G18220	AT3G18230
Chr3_6380836	3	6380667	6381062	6380836	26.75	7.53	22.8	AT3G18550
Chr3_6525754	3	6525740	6525805	6525754	9.32	4.02	6.45	AT3G18930
Chr3_6685928	3	6685799	6685958	6685928	19.89	5.44	16.35	AT3G19280	AT3G19290
Chr3_6686085	3	6686010	6686107	6686085	7.29	3.18	4.59	AT3G19280	AT3G19290
Chr3_6744549	3	6744505	6744660	6744549	13.85	4.6	10.67	AT3G19450	AT3G19460
Chr3_6783693	3	6783562	6783805	6783693	18.57	5.93	15.1	AT3G19540
Chr3_6783880	3	6783861	6783914	6783880	7.24	3.57	4.55	AT3G19540
Chr3_7066498	3	7066453	7066610	7066498	12.21	4.2	9.14	AT3G20260	AT3G20270
Chr3_7094483	3	7094378	7094518	7094483	9.97	3.9	7.05	AT3G20330	AT3G20340	AT3G20350
Chr3_7297985	3	7297760	7298128	7297985	21.59	5.96	17.95	AT3G20840
Chr3_7397229	3	7397092	7397280	7397229	20.45	5.61	16.87	AT3G21090	AT3G21100
Chr3_7507421	3	7507318	7507519	7507421	13.78	4.72	10.61	AT3G21330
Chr3_7644194	3	7644189	7644254	7644194	6.89	3.54	4.23	AT3G21700
Chr3_7789556	3	7789386	7789732	7789556	9.33	4.02	6.46	AT3G22104
Chr3_7989368	3	7989255	7989382	7989368	14.82	4.67	11.58	NA
Chr3_7989476	3	7989437	7989490	7989476	9.2	3.98	6.34	NA
Chr3_7997353	3	7997346	7997506	7997353	6.45	2.9	3.83	NA
Chr3_8086431	3	8086237	8086542	8086431	15.57	5.04	12.29	AT3G22840	AT3G22845	AT3G22850
Chr3_8104418	3	8104318	8104625	8104418	9.88	3.58	6.97	NA
Chr3_8181893	3	8181859	8181920	8181893	9.09	3.94	6.24	AT3G23020	AT3G23030
Chr3_8183091	3	8182993	8183133	8183091	10.01	4.29	7.09	AT3G23030	AT3G23040
Chr3_8238705	3	8238544	8238916	8238705	28.38	7.85	24.33	NA
Chr3_8241305	3	8241264	8241465	8241305	20.06	6.12	16.51	AT3G23130
Chr3_8244989	3	8244813	8245085	8244989	18.5	5.71	15.04	NA
Chr3_8324910	3	8324880	8324948	8324910	8.74	3.92	5.91	AT3G23280	AT3G23290
Chr3_8325850	3	8325585	8325992	8325850	21.96	6.77	18.29	AT3G23290
Chr3_8557682	3	8557592	8557717	8557682	7.56	3.04	4.83	AT3G23740	AT3G23750
Chr3_8598140	3	8598111	8598310	8598140	11.94	5.11	8.89	NA
Chr3_8603252	3	8603220	8603376	8603252	12.31	4.47	9.23	AT3G23820
Chr3_8608213	3	8608103	8608331	8608213	18.46	5.58	15	AT3G23830	AT3G23840
Chr3_8927317	3	8927281	8927366	8927317	8.87	3.85	6.03	AT3G24506	AT3G24508
Chr3_8942008	3	8942000	8942091	8942008	5.53	2.61	3.02	AT3G24518	AT3G24520
Chr3_9330809	3	9330753	9330851	9330809	6.45	3	3.83	AT3G25640
Chr3_9331122	3	9331092	9331166	9331122	10.35	4.43	7.4	AT3G25640
Chr3_9343905	3	9343773	9343946	9343905	6.97	3.16	4.3	AT3G25660	AT3G25670
Chr3_9406791	3	9406771	9406828	9406791	13.38	4.46	10.24	AT3G25770	AT3G25780
Chr3_9487212	3	9487040	9487416	9487212	26.94	6.51	22.97	AT3G25905	AT3G25910
Chr3_9549606	3	9549427	9549768	9549606	18.61	5.45	15.14	AT3G26120	AT3G26125
Chr3_9676546	3	9676509	9676566	9676546	7.56	3.58	4.83	AT3G26420	AT3G26430	AT3G26440
Chr3_9700723	3	9700591	9700767	9700723	14.02	4.66	10.84	NA
Chr3_9812907	3	9812713	9813165	9812907	43	10.69	38	AT3G26700	AT3G26710
Chr3_9873383	3	9873367	9873483	9873383	10.86	4.09	7.88	AT3G26812	AT3G26813
Chr3_9959860	3	9959732	9959957	9959860	14.49	4.69	11.27	AT3G27010
Chr3_10163079	3	10163049	10163106	10163079	11.99	4.24	8.93	AT3G27460	AT3G27470
Chr3_10365201	3	10365063	10365275	10365201	16.74	5.95	13.38	AT3G27920
Chr3_10867137	3	10867018	10867332	10867137	19.13	6.72	15.63	NA
Chr3_11009531	3	11009509	11009644	11009531	9.23	3.3	6.37	AT3G29020
Chr3_11029878	3	11029864	11029938	11029878	6.9	3.55	4.24	AT3G29034	AT3G29036
Chr3_11792727	3	11792700	11792773	11792727	10.42	3.57	7.47	NA
Chr3_12181032	3	12180984	12181041	12181032	5.84	3.11	3.3	NA
Chr3_12453845	3	12453801	12453875	12453845	19.21	6.54	15.71	AT3G30775
Chr3_12551443	3	12551427	12551480	12551443	13.19	6.68	10.06	NA
Chr3_13190563	3	13190532	13190586	13190563	10.08	5.23	7.15	NA
Chr3_13589210	3	13589165	13589288	13589210	22.61	5.69	18.91	NA
Chr3_13803347	3	13803333	13803390	13803347	18.8	10.03	15.32	NA
Chr3_14194364	3	14194330	14194384	14194364	18.8	10.46	15.32	AT3G41761
Chr3_15580480	3	15580458	15580517	15580480	23.51	8.69	19.76	NA
Chr3_15633793	3	15633751	15633825	15633793	11.25	4.64	8.24	NA
Chr3_15952616	3	15952216	15952961	15952616	21.02	5.65	17.41	AT3G44250	AT3G44260
Chr3_16186943	3	16186937	16187050	16186943	8.41	3.92	5.61	NA
Chr3_16271743	3	16271707	16271771	16271743	9.74	4.19	6.84	AT3G44720
Chr3_16271912	3	16271847	16271981	16271912	10	3.81	7.08	AT3G44720
Chr3_16272107	3	16272059	16272266	16272107	13.38	3.87	10.24	AT3G44720
Chr3_16272472	3	16272345	16272525	16272472	13.1	4.15	9.97	AT3G44720
Chr3_16272695	3	16272654	16272876	16272695	11.98	4.13	8.93	AT3G44720
Chr3_16522804	3	16522732	16522861	16522804	10	3.81	7.08	AT3G45140
Chr3_17178316	3	17177861	17178405	17178316	19.32	5.83	15.81	AT3G46620
Chr3_17178644	3	17178628	17178688	17178644	10.9	4.23	7.91	AT3G46620
Chr3_17179089	3	17178813	17180110	17179089	26.2	4.9	22.28	AT3G46620
Chr3_17501434	3	17501400	17501569	17501434	19.59	5.11	16.06	AT3G47490
Chr3_17547071	3	17546900	17547198	17547071	23.54	5.69	19.78	AT3G47610
Chr3_17552047	3	17551968	17552091	17552047	8.77	3.93	5.94	AT3G47610
Chr3_17567322	3	17567294	17567360	17567322	9.95	4.27	7.03	AT3G47630	AT3G47640	AT3G47650
Chr3_17591958	3	17591933	17592001	17591958	10.79	4.07	7.81	AT3G47710	AT3G47720
Chr3_17739941	3	17739883	17739964	17739941	16.12	6.57	12.8	AT3G48050	AT3G48057
Chr3_17910034	3	17910018	17910107	17910034	8.09	3.56	5.32	AT3G48360
Chr3_17973429	3	17973388	17973467	17973429	13.44	5.03	10.29	NA
Chr3_18038342	3	18038184	18038485	18038342	33.24	7.7	28.9	AT3G48690	AT3G48700	AT3G48710
Chr3_18363916	3	18363900	18364009	18363916	7.53	3.19	4.81	AT3G49530	AT3G49540
Chr3_18470218	3	18470179	18470266	18470218	31.02	7.72	26.82	AT3G49790	AT3G49796
Chr3_18558444	3	18558351	18558765	18558444	14.32	4.52	11.12	AT3G50050	AT3G50060
Chr3_18564811	3	18564593	18564925	18564811	16.6	4.73	13.25	AT3G50070
Chr3_18660119	3	18659847	18660189	18660119	13.68	4.82	10.52	AT3G50330
Chr3_18706994	3	18706958	18707034	18706994	12.44	4.52	9.35	AT3G50400	AT3G50410
Chr3_18709679	3	18709627	18709758	18709679	14.21	4.85	11.01	AT3G50410
Chr3_18721717	3	18721713	18721799	18721717	7.54	3.26	4.82	AT3G50450
Chr3_18783991	3	18783892	18784092	18783991	6.35	2.61	3.75	AT3G50620
Chr3_18809880	3	18809687	18810140	18809880	15.17	4.54	11.91	AT3G50650	AT3G50651
Chr3_18817910	3	18817878	18817946	18817910	10.15	4.5	7.22	AT3G50660
Chr3_18821993	3	18821971	18822189	18821993	11.37	4.69	8.35	NA
Chr3_18843097	3	18842969	18843174	18843097	10.51	4.49	7.55	AT3G50700
Chr3_18855325	3	18855290	18855354	18855325	9.37	3.91	6.49	AT3G50730	AT3G50740
Chr3_18895487	3	18895442	18895602	18895487	13.34	4.84	10.2	AT3G50825	AT3G50830	AT3G50835	AT3G50840
Chr3_18909867	3	18909843	18910018	18909867	9.65	4.15	6.75	AT3G50870
Chr3_19121218	3	19121174	19121269	19121218	9.31	3.33	6.44	AT3G51550	AT3G51560
Chr3_19163135	3	19162884	19163356	19163135	52.22	11.11	46.31	AT3G51650	AT3G51660
Chr3_19164564	3	19164520	19164648	19164564	17.75	6.19	14.33	AT3G51660
Chr3_19168284	3	19168050	19168513	19168284	30	7.44	25.86	AT3G51670
Chr3_19230925	3	19230833	19231026	19230925	24.35	6.19	20.54	AT3G51840	AT3G51850
Chr3_19231603	3	19231505	19231696	19231603	11.31	4.02	8.3	AT3G51840	AT3G51850
Chr3_19257686	3	19257640	19257745	19257686	13.22	4.66	10.09	AT3G51895
Chr3_19276515	3	19276480	19276533	19276515	8.95	3.77	6.11	AT3G51940
Chr3_19281023	3	19280946	19281043	19281023	7.41	3.41	4.7	AT3G51950
Chr3_19281123	3	19281095	19281149	19281123	11.95	4.35	8.9	AT3G51950
Chr3_19281240	3	19281228	19281365	19281240	7.29	3.37	4.59	AT3G51950
Chr3_19323155	3	19323086	19323187	19323155	10.49	3.86	7.54	AT3G52100	AT3G52105	AT3G52110
Chr3_19559325	3	19559294	19559370	19559325	11.62	3.74	8.59	AT3G52770
Chr3_19570225	3	19569806	19570584	19570225	21.84	5.86	18.18	AT3G52800	AT3G52810
Chr3_19624322	3	19624296	19624350	19624322	9.8	4.21	6.89	AT3G52920
Chr3_19820084	3	19820052	19820117	19820084	8.14	3.48	5.36	AT3G53460	AT3G53470
Chr3_19912796	3	19912658	19912889	19912796	6.45	2.9	3.83	AT3G53720	AT3G53730	AT3G53740	AT3G53750
Chr3_20069386	3	20069103	20069616	20069386	25.9	6.99	22	AT3G54210	AT3G54220
Chr3_20121245	3	20120961	20121531	20121245	46.07	8.48	40.8	AT3G54340	AT3G54350
Chr3_20170777	3	20170716	20170808	20170777	6.6	2.77	3.96	AT3G54470	AT3G54480	AT3G54490
Chr3_20379167	3	20378881	20379365	20379167	37.84	9.4	33.22	AT3G54990	AT3G55000
Chr3_20380444	3	20380382	20380466	20380444	7.16	3.8	4.47	AT3G55000
Chr3_20583685	3	20583477	20583891	20583685	41.2	9.58	36.35	NA
Chr3_20585870	3	20585647	20586101	20585870	25.62	7.13	21.73	AT3G55512
Chr3_20587577	3	20587494	20587643	20587577	8.14	3.48	5.36	AT3G55512
Chr3_20588608	3	20588527	20588646	20588608	10.42	4.46	7.47	AT3G55512	AT3G55515
Chr3_20606618	3	20606579	20606644	20606618	6.41	3.05	3.8	AT3G55560	AT3G55566
Chr3_20643048	3	20642969	20643073	20643048	11.59	4.35	8.56	AT3G55640	AT3G55646
Chr3_20739280	3	20739224	20739744	20739280	18.07	5.59	14.63	AT3G55880	AT3G55890
Chr3_20776631	3	20776575	20776748	20776631	9.04	3.79	6.19	AT3G55980
Chr3_20777262	3	20776807	20778614	20777262	31.01	6.07	26.81	AT3G55980
Chr3_20778829	3	20778820	20778947	20778829	6.52	2.87	3.89	AT3G55980	AT3G55990
Chr3_20903477	3	20903400	20903503	20903477	8.73	3.68	5.91	AT3G56370	AT3G56380
Chr3_20909182	3	20909179	20909286	20909182	6.19	2.43	3.6	AT3G56400
Chr3_20909416	3	20909373	20909533	20909416	10.68	3.73	7.71	AT3G56400
Chr3_20910129	3	20910078	20910150	20910129	6.52	2.87	3.89	AT3G56400
Chr3_21004719	3	21004686	21004763	21004719	6.41	3.05	3.8	AT3G56700	AT3G56705
Chr3_21060632	3	21059924	21060924	21060632	24.87	5.14	21.02	AT3G56880
Chr3_21061091	3	21060984	21061118	21061091	9.7	3.52	6.8	AT3G56880
Chr3_21141662	3	21141567	21141744	21141662	9.27	3.48	6.4	NA
Chr3_21144903	3	21144688	21145193	21144903	17.34	4.83	13.95	AT3G57130
Chr3_21177424	3	21177355	21177448	21177424	6.75	3.08	4.1	AT3G57220	AT3G57230
Chr3_21233613	3	21233406	21233797	21233613	43.82	9.59	38.76	AT3G57390
Chr3_21237154	3	21236955	21237249	21237154	13.81	5.02	10.64	AT3G57400
Chr3_21262039	3	21262000	21262476	21262039	14.98	4.98	11.74	AT3G57450
Chr3_21262552	3	21262531	21262584	21262552	8.87	3.85	6.03	AT3G57450	AT3G57460
Chr3_21262877	3	21262782	21262914	21262877	11.01	4.4	8.02	AT3G57450	AT3G57460
Chr3_21372055	3	21371876	21372098	21372055	8.74	3.59	5.91	AT3G57670
Chr3_21375107	3	21375025	21375248	21375107	13.9	5.21	10.72	NA
Chr3_21384728	3	21384699	21384887	21384728	10.98	3.92	7.99	AT3G57690	AT3G57700	AT3G57710	AT3G57720
Chr3_21397366	3	21397318	21397415	21397366	6.77	3.02	4.12	AT3G57760	AT3G57765	AT3G57770
Chr3_21412837	3	21412763	21412879	21412837	10.89	4.23	7.9	AT3G57800	AT3G57810
Chr3_21415408	3	21415253	21415449	21415408	12.85	4.66	9.74	AT3G57810
Chr3_21430487	3	21430455	21430530	21430487	9.09	3.82	6.24	AT3G57870	AT3G57880
Chr3_21435130	3	21435057	21435175	21435130	8.06	3.66	5.3	AT3G57880	AT3G57890
Chr3_21446520	3	21446485	21446604	21446520	10.38	3.93	7.43	AT3G57920	AT3G57930	AT3G57940
Chr3_21489313	3	21489212	21489425	21489313	16.14	5.09	12.82	AT3G58040
Chr3_21557158	3	21557141	21557194	21557158	10.44	4.32	7.49	AT3G58193	AT3G58196
Chr3_21671264	3	21671216	21671334	21671264	14.95	4.48	11.71	AT3G58600	AT3G58610
Chr3_21732162	3	21731989	21732325	21732162	11.99	4.24	8.93	AT3G58760	AT3G58770
Chr3_21740573	3	21740511	21740640	21740573	19.26	5.66	15.75	AT3G58780
Chr3_22197618	3	22197580	22197720	22197618	13.26	4.54	10.12	AT3G60110
Chr3_22209551	3	22209502	22209683	22209551	9.98	4.15	7.06	AT3G60120	AT3G60130
Chr3_22320213	3	22320146	22320252	22320213	9.79	4.08	6.89	AT3G60380	AT3G60390
Chr3_22323857	3	22323722	22324079	22323857	26	6.08	22.09	AT3G60390
Chr3_22324193	3	22324132	22324206	22324193	7.14	3.42	4.45	AT3G60390
Chr3_22328338	3	22328079	22328492	22328338	22.92	6.23	19.2	AT3G60400
Chr3_22360714	3	22360701	22360754	22360714	6.87	3.31	4.21	AT3G60510	AT3G60520
Chr3_22630589	3	22630330	22630745	22630589	30.41	7.18	26.25	AT3G61140	AT3G61150
Chr3_22634330	3	22634005	22634560	22634330	33.73	7.51	29.35	AT3G61150	AT3G61160
Chr3_22650876	3	22650858	22650920	22650876	10.17	4.36	7.24	AT3G61182	AT3G61190
Chr3_22670347	3	22670100	22670686	22670347	28.4	7.86	24.35	AT3G61240	AT3G61250
Chr3_22670902	3	22670865	22670938	22670902	8.43	3.93	5.63	AT3G61250
Chr3_22740688	3	22740591	22740730	22740688	10.09	4.19	7.16	AT3G61450	AT3G61460
Chr3_22741238	3	22741037	22741390	22741238	25.8	7.01	21.9	AT3G61460
Chr3_22810378	3	22810362	22810422	22810378	7.06	3.75	4.38	AT3G61640
Chr3_22921482	3	22921413	22921830	22921482	15.15	5.36	11.89	AT3G61897	AT3G61898
Chr3_22939569	3	22939532	22939672	22939569	6.7	2.68	4.06	AT3G61940	AT3G61947	AT3G61950
Chr3_23169772	3	23169691	23169822	23169772	8.88	3.86	6.04	AT3G62640	AT3G62650
Chr3_23288210	3	23288165	23288370	23288210	10.89	4.23	7.9	AT3G63003	AT3G63006	AT3G63010
Chr3_23291769	3	23291601	23291838	23291769	18.61	5.95	15.14	AT3G63010	AT3G63020
Chr3_23347914	3	23347812	23347950	23347914	11.04	4.56	8.04	AT3G63200
Chr3_23422815	3	23422794	23422910	23422815	10.27	3.89	7.33	AT3G63430	AT3G63440	AT3G63445
Chr3_23458769	3	23458501	23459250	23458769	19.01	6.27	15.52	AT3G63530	AT3G63540
Chr4_162618	4	162595	162790	162618	14.47	4.34	11.26	AT4G00360	AT4G00370
Chr4_189123	4	189071	189205	189123	12.77	4.93	9.66	AT4G00430
Chr4_200754	4	200713	200769	200754	12.58	4.31	9.49	AT4G00450
Chr4_459698	4	459503	459768	459698	18.57	5.44	15.1	AT4G01060
Chr4_609196	4	609013	609359	609196	55.61	11.65	49.42	AT4G01450
Chr4_619771	4	619553	619947	619771	15.5	5.86	12.22	AT4G01460
Chr4_623395	4	623316	623427	623395	5.84	3.11	3.3	AT4G01460	AT4G01480
Chr4_630527	4	630379	630699	630527	21.09	5.27	17.48	NA
Chr4_725287	4	725138	725464	725287	16.9	5.86	13.53	NA
Chr4_915077	4	915032	915121	915077	9.7	4.04	6.8	AT4G02075
Chr4_1089661	4	1089564	1089813	1089661	11.22	4.48	8.21	AT4G02480	AT4G02482
Chr4_1179162	4	1179141	1179213	1179162	11.13	4.31	8.13	AT4G02670
Chr4_1279199	4	1279121	1279241	1279199	21.35	5.12	17.72	AT4G02880	AT4G02890
Chr4_1415545	4	1415509	1415733	1415545	11.43	4.06	8.41	AT4G03205	AT4G03210	AT4G03220
Chr4_1679022	4	1678994	1679047	1679022	13.96	8.1	10.78	NA
Chr4_2008415	4	2008375	2008432	2008415	6.41	3.05	3.8	NA
Chr4_2073674	4	2073616	2073742	2073674	9.22	3.24	6.36	NA
Chr4_2333722	4	2333521	2333909	2333722	27.56	8.51	23.56	AT4G04630
Chr4_2543981	4	2543884	2543994	2543981	10.69	3.73	7.72	AT4G04970	AT4G04972	AT4G04980
Chr4_2587713	4	2587675	2587742	2587713	8.87	3.73	6.03	AT4G05048	AT4G05050
Chr4_2587994	4	2587905	2588045	2587994	22.73	6.33	19.02	AT4G05048	AT4G05050
Chr4_2588235	4	2588204	2588298	2588235	24.35	5.79	20.54	AT4G05048	AT4G05050
Chr4_2588812	4	2588772	2588840	2588812	38.3	10.59	33.66	AT4G05048	AT4G05050
Chr4_2589046	4	2589005	2589239	2589046	21.14	5.4	17.52	AT4G05048	AT4G05050
Chr4_2719276	4	2719257	2719310	2719276	16.93	6.26	13.56	AT4G05320
Chr4_2719616	4	2719529	2719700	2719616	32.96	5.51	28.63	AT4G05320	AT4G05330
Chr4_2719937	4	2719903	2719985	2719937	16.81	5.8	13.45	AT4G05320	AT4G05330
Chr4_2720084	4	2720068	2720124	2720084	10.42	4.31	7.47	AT4G05320	AT4G05330
Chr4_2938402	4	2938377	2938432	2938402	16.22	9.16	12.9	NA
Chr4_3459245	4	3459205	3459277	3459245	11.21	6.11	8.2	NA
Chr4_3533900	4	3533894	3533948	3533900	7.18	2.17	4.49	NA
Chr4_3622526	4	3622526	3622618	3622526	5.85	3.2	3.3	NA
Chr4_3628272	4	3628234	3628289	3628272	20.28	9.02	16.71	NA
Chr4_3687643	4	3687620	3687679	3687643	12.27	4.74	9.2	NA
Chr4_3687894	4	3687864	3687982	3687894	8.55	2.71	5.74	NA
Chr4_3688335	4	3688297	3688367	3688335	8.71	3.04	5.89	NA
Chr4_3892977	4	3892955	3893008	3892977	11.01	4.88	8.02	NA
Chr4_3966567	4	3966550	3966603	3966567	19.61	8.99	16.08	NA
Chr4_3977780	4	3977707	3977818	3977780	6.52	2.87	3.89	NA
Chr4_4003284	4	4003255	4003311	4003284	13.19	6.97	10.06	NA
Chr4_4356951	4	4356911	4357001	4356951	8	5.7	5.24	NA
Chr4_4491938	4	4491898	4491978	4491938	6.68	4.37	4.04	NA
Chr4_4511242	4	4511228	4511340	4511242	8.45	4.58	5.65	NA
Chr4_5065884	4	5065869	5065954	5065884	9.53	3.98	6.64	NA
Chr4_5100683	4	5100659	5100716	5100683	18.5	8.42	15.04	NA
Chr4_5102997	4	5102987	5103041	5102997	12.52	7.86	9.43	NA
Chr4_5155618	4	5155394	5155784	5155618	20.27	6.37	16.7	NA
Chr4_5157433	4	5157317	5157569	5157433	14.28	4.89	11.08	NA
Chr4_5643563	4	5643474	5643595	5643563	9.73	4.48	6.83	AT4G08850
Chr4_5739080	4	5738928	5739225	5739080	19.58	6.7	16.05	AT4G08949	AT4G08950
Chr4_5740962	4	5740273	5741450	5740962	27.77	5.68	23.75	AT4G08949	AT4G08950
Chr4_5839625	4	5839587	5839726	5839625	13.04	4.6	9.92	AT4G09160
Chr4_6443529	4	6443445	6443570	6443529	15.33	5.41	12.06	AT4G10390
Chr4_6794634	4	6794594	6794767	6794634	18.88	6.66	15.39	AT4G11140
Chr4_6864298	4	6864275	6864378	6864298	11.2	4.62	8.2	AT4G11280
Chr4_6864767	4	6864448	6864806	6864767	10.8	4.07	7.82	AT4G11280
Chr4_6865297	4	6864911	6865939	6865297	20.02	5.35	16.47	AT4G11280
Chr4_6874959	4	6874913	6875193	6874959	22.13	7.08	18.45	AT4G11300
Chr4_7113989	4	7113920	7114079	7113989	11.07	4.73	8.07	AT4G11820
Chr4_7232472	4	7232428	7232481	7232472	8.88	4.62	6.04	AT4G12060	AT4G12065	AT4G12070
Chr4_7369786	4	7369698	7369813	7369786	7	3.36	4.33	AT4G12430	AT4G12432
Chr4_7553312	4	7553270	7553477	7553312	20.6	5.95	17.01	AT4G12910
Chr4_7785069	4	7785064	7785144	7785069	7.14	3.42	4.45	AT4G13390	AT4G13395
Chr4_7786003	4	7785910	7786109	7786003	11.61	4.49	8.58	AT4G13390	AT4G13395
Chr4_7868936	4	7868902	7868966	7868936	9.42	3.62	6.54	AT4G13530	AT4G13540
Chr4_7869039	4	7869038	7869119	7869039	5.77	2.54	3.23	AT4G13530	AT4G13540
Chr4_8015541	4	8015391	8015668	8015541	21.81	6.76	18.16	AT4G13840
Chr4_8326406	4	8326354	8326520	8326406	12.77	4.93	9.66	NA
Chr4_8374329	4	8374315	8374378	8374329	11.02	4.7	8.03	AT4G14590	AT4G14600
Chr4_8387856	4	8387729	8388008	8387856	23.26	6.86	19.52	NA
Chr4_8391133	4	8391016	8391167	8391133	9.99	4.15	7.07	AT4G14620	AT4G14622	AT4G14630
Chr4_8419709	4	8419688	8419798	8419709	11.2	4.63	8.2	AT4G14690	AT4G14695	AT4G14700
Chr4_8435501	4	8435436	8435523	8435501	10.68	4.57	7.71	AT4G14720
Chr4_8444012	4	8443986	8444040	8444012	10.08	4.18	7.15	NA
Chr4_8444121	4	8444103	8444173	8444121	9.63	4.14	6.74	NA
Chr4_8445118	4	8444872	8445223	8445118	33.08	8.2	28.75	NA
Chr4_8452796	4	8452753	8452844	8452796	9.91	4.25	6.99	AT4G14740
Chr4_8454042	4	8454006	8454160	8454042	9.75	4.33	6.85	AT4G14740
Chr4_9257713	4	9257646	9257764	9257713	11.13	4.07	8.13	AT4G16390	AT4G16400
Chr4_9415353	4	9415318	9415494	9415353	7.53	3.19	4.81	AT4G16745
Chr4_9420244	4	9420155	9420410	9420244	22.68	7.53	18.97	AT4G16748	AT4G16750
Chr4_9422420	4	9422385	9422461	9422420	9.74	4.33	6.84	AT4G16748	AT4G16750
Chr4_9604997	4	9604955	9605013	9604997	11.01	3.65	8.02	AT4G17080	AT4G17085	AT4G17090
Chr4_9605506	4	9605097	9606086	9605506	17.14	3.74	13.76	AT4G17085	AT4G17090
Chr4_9606467	4	9606203	9607179	9606467	22.03	4.71	18.36	AT4G17090	AT4G17098
Chr4_9665746	4	9665655	9665897	9665746	16.1	4.93	12.78	AT4G17230	AT4G17240
Chr4_9739590	4	9739568	9739633	9739590	7.26	3.69	4.56	AT4G17453	AT4G17460
Chr4_9753009	4	9752919	9753082	9753009	12.09	4.99	9.03	AT4G17486	AT4G17490
Chr4_9753279	4	9753235	9753310	9753279	12.97	5.18	9.85	AT4G17486	AT4G17490
Chr4_9753499	4	9753474	9753539	9753499	8.41	3.92	5.61	AT4G17486	AT4G17490
Chr4_9753909	4	9753712	9753944	9753909	13.55	5.07	10.4	AT4G17486	AT4G17490
Chr4_9759600	4	9759575	9759649	9759600	9.2	3.85	6.34	AT4G17500
Chr4_9759885	4	9759736	9760056	9759885	7.54	3.37	4.82	AT4G17500
Chr4_9929440	4	9929406	9929542	9929440	13.64	4.95	10.48	AT4G17870
Chr4_9962143	4	9962047	9962245	9962143	10.35	3.4	7.4	AT4G17930
Chr4_9994467	4	9994269	9994568	9994467	20.49	6.27	16.91	AT4G18010
Chr4_10381238	4	10381208	10381391	10381238	20.8	6.38	17.21	AT4G18960
Chr4_10381746	4	10381597	10381868	10381746	15.98	5.51	12.67	AT4G18960
Chr4_10386560	4	10386424	10386831	10386560	41.19	9.37	36.34	AT4G18960
Chr4_10517795	4	10517762	10517898	10517795	12.75	4.5	9.65	NA
Chr4_10523546	4	10523476	10523565	10523546	5.85	3.2	3.3	AT4G19230
Chr4_10579440	4	10579390	10579443	10579440	6.65	3.44	4.01	AT4G19395
Chr4_10875606	4	10875502	10875695	10875606	8.67	3.16	5.85	AT4G20095	AT4G20100	AT4G20110
Chr4_11133352	4	11133288	11133443	11133352	9.55	3.66	6.66	AT4G20770	AT4G20780
Chr4_11201665	4	11201640	11201742	11201665	8.67	3.56	5.85	AT4G20930	AT4G20940
Chr4_11352254	4	11352183	11352264	11352254	7.57	3.38	4.84	AT4G21340
Chr4_11470440	4	11470359	11470532	11470440	12.43	4.27	9.35	AT4G21560	AT4G21570
Chr4_11520402	4	11520371	11520443	11520402	8.14	3.48	5.36	AT4G21680
Chr4_11525835	4	11525718	11525865	11525835	9.81	4.08	6.9	AT4G21690
Chr4_11553212	4	11553173	11553232	11553212	8.87	3.63	6.03	AT4G21750
Chr4_11604922	4	11604622	11605067	11604922	24.74	6.3	20.9	AT4G21870	AT4G21880
Chr4_11632876	4	11632867	11632951	11632876	6.41	3.24	3.8	AT4G21910
Chr4_11639001	4	11638965	11639049	11639001	7.61	3.48	4.88	AT4G21920	AT4G21926	AT4G21930	AT4G21940
Chr4_11662657	4	11662635	11662704	11662657	8.34	3.76	5.55	AT4G22000	AT4G22010
Chr4_11723024	4	11723018	11723071	11723024	7.73	3.53	4.99	AT4G22130
Chr4_11865443	4	11865426	11865598	11865443	9.58	4.12	6.69	AT4G22540
Chr4_11876185	4	11876126	11876454	11876185	13.55	5.07	10.4	NA
Chr4_11883998	4	11883964	11884050	11883998	6.56	3.38	3.93	AT4G22570
Chr4_11887458	4	11887364	11887550	11887458	14.12	5.13	10.93	AT4G22570
Chr4_11967824	4	11967787	11967904	11967824	8.14	3.48	5.36	AT4G22770	AT4G22780
Chr4_11977291	4	11977276	11977337	11977291	10.41	4.31	7.46	AT4G22790	AT4G22800
Chr4_11996586	4	11996488	11996680	11996586	13.4	4.46	10.25	AT4G22840	AT4G22850	AT4G22860
Chr4_12026624	4	12026499	12026812	12026624	12.43	4.06	9.35	AT4G22950
Chr4_12028003	4	12027978	12028089	12028003	17.19	5.3	13.81	AT4G22950	AT4G22960
Chr4_12063563	4	12063558	12063611	12063563	7.01	3.26	4.33	AT4G23010
Chr4_12084136	4	12084024	12084857	12084136	19.63	5.5	16.1	AT4G23050
Chr4_12085973	4	12085933	12085995	12085973	7.54	3.37	4.82	AT4G23060
Chr4_12279007	4	12278898	12279085	12279007	12.78	4.38	9.67	AT4G23520	AT4G23530
Chr4_12352354	4	12352258	12352537	12352354	9.27	3.48	6.4	AT4G23710	AT4G23713
Chr4_12355613	4	12355550	12355657	12355613	9.66	4.02	6.76	NA
Chr4_12357509	4	12357365	12357545	12357509	11.93	4.61	8.88	AT4G23720
Chr4_12369779	4	12369766	12369881	12369779	11.03	4.55	8.04	AT4G23740
Chr4_12370835	4	12370591	12370986	12370835	12.31	4.47	9.23	NA
Chr4_12375249	4	12375208	12375273	12375249	10.34	4.43	7.4	AT4G23750
Chr4_12380103	4	12380036	12380159	12380103	10.52	4.5	7.56	AT4G23760
Chr4_12464664	4	12464646	12464749	12464664	6.02	2.78	3.45	AT4G24000	AT4G24010
Chr4_12612482	4	12612452	12612544	12612482	8.17	3.58	5.39	AT4G24370	AT4G24380	AT4G24390
Chr4_12622835	4	12622703	12622941	12622835	15.1	5.32	11.85	AT4G24410	AT4G24415
Chr4_12687090	4	12686466	12688084	12687090	32.8	5.74	28.49	AT4G24560	AT4G24565	AT4G24570	AT4G24580
Chr4_12836262	4	12836171	12836290	12836262	10.33	4.15	7.39	AT4G24970	AT4G24972
Chr4_13013973	4	13013953	13014011	13013973	6.97	3.16	4.3	AT4G25450
Chr4_13015408	4	13015077	13015822	13015408	33.27	7.49	28.93	AT4G25450	AT4G25470
Chr4_13015891	4	13015873	13016028	13015891	16.21	5.57	12.89	AT4G25450	AT4G25470
Chr4_13016224	4	13016108	13016530	13016224	29.68	8.33	25.56	AT4G25450	AT4G25470
Chr4_13018426	4	13017734	13018935	13018426	26.07	6.4	22.16	AT4G25470	AT4G25480
Chr4_13021464	4	13021148	13021558	13021464	16.02	5.7	12.71	AT4G25480	AT4G25490
Chr4_13021987	4	13021794	13022303	13021987	17.07	5.1	13.69	AT4G25480	AT4G25490	AT4G25500
Chr4_13023575	4	13023443	13023873	13023575	15.98	4.18	12.67	AT4G25490	AT4G25500
Chr4_13079598	4	13079521	13079645	13079598	15.37	4.97	12.1	AT4G25635	AT4G25640
Chr4_13080343	4	13080290	13080487	13080343	7.61	2.93	4.88	AT4G25640	AT4G25650
Chr4_13193760	4	13193728	13193807	13193760	13.61	4.78	10.45	AT4G25990
Chr4_13193904	4	13193894	13193953	13193904	8.09	3.55	5.32	AT4G25990
Chr4_13657985	4	13657969	13658077	13657985	12.46	4.66	9.37	NA
Chr4_13658686	4	13658636	13658714	13658686	10.12	4.2	7.19	NA
Chr4_13663362	4	13663352	13663433	13663362	7.72	3.42	4.98	AT4G27270	AT4G27280	AT4G27290
Chr4_13663552	4	13663495	13663588	13663552	10.85	4.09	7.87	AT4G27270	AT4G27280	AT4G27290
Chr4_13663860	4	13663644	13664195	13663860	17.14	5.26	13.76	AT4G27270	AT4G27280	AT4G27290
Chr4_13686651	4	13686608	13686685	13686651	12.56	4.31	9.47	AT4G27340
Chr4_13743004	4	13742953	13743055	13743004	10.31	3.71	7.37	AT4G27500
Chr4_13751181	4	13751131	13751203	13751181	7	3.02	4.33	AT4G27510	AT4G27520	AT4G27530
Chr4_13854299	4	13854121	13854417	13854299	33.27	7.38	28.93	AT4G27800	AT4G27810
Chr4_13985168	4	13985124	13985308	13985168	15.63	4.68	12.34	AT4G28180	AT4G28181	AT4G28190
Chr4_14023038	4	14023000	14023266	14023038	13.69	4.81	10.53	AT4G28320	AT4G28330
Chr4_14118332	4	14118171	14118424	14118332	24.25	6.3	20.45	AT4G28560	AT4G28564	AT4G28570
Chr4_14196757	4	14196717	14196796	14196757	14.47	4.44	11.26	AT4G28730
Chr4_14196900	4	14196870	14196931	14196900	7.61	2.93	4.88	AT4G28730
Chr4_14251043	4	14251013	14251078	14251043	18.52	6.08	15.05	AT4G28870	AT4G28880
Chr4_14325505	4	14325384	14325668	14325505	23.46	6.25	19.71	AT4G29080
Chr4_14326253	4	14326055	14326414	14326253	37.37	9.02	32.78	AT4G29080
Chr4_14359084	4	14358917	14359284	14359084	22.07	6.81	18.4	NA
Chr4_14371429	4	14371281	14371442	14371429	8.75	4.06	5.92	AT4G29140
Chr4_14373003	4	14372754	14373301	14373003	32.4	8.66	28.11	NA
Chr4_14374334	4	14374265	14374458	14374334	21.86	6.2	18.2	NA
Chr4_14545949	4	14545925	14546024	14545949	11.1	4.18	8.1	AT4G29700
Chr4_14577892	4	14577829	14577906	14577892	10	3.81	7.08	AT4G29770	AT4G29780
Chr4_14580560	4	14579936	14581547	14580560	22.4	4.4	18.71	AT4G29780	AT4G29790
Chr4_14790276	4	14790239	14790317	14790276	8.97	3.77	6.13	AT4G30200
Chr4_14801630	4	14801584	14801679	14801630	9.88	3.58	6.97	AT4G30210
Chr4_14813601	4	14813297	14813690	14813601	24.36	6.88	20.55	AT4G30250
Chr4_14815835	4	14815491	14816005	14815835	36.47	8.72	31.94	AT4G30260
Chr4_14844654	4	14844621	14844701	14844654	6.46	3.34	3.84	NA
Chr4_14846164	4	14846011	14846195	14846164	9.88	4.11	6.97	AT4G30350
Chr4_14846805	4	14846725	14846822	14846805	7.42	3.64	4.71	AT4G30350
Chr4_14882439	4	14882142	14882588	14882439	13.42	4.35	10.27	AT4G30430	AT4G30440
Chr4_14882764	4	14882662	14882790	14882764	11.77	3.96	8.73	AT4G30430	AT4G30440
Chr4_14882951	4	14882849	14882974	14882951	9.81	3.48	6.9	AT4G30430	AT4G30440
Chr4_14902768	4	14902565	14902988	14902768	27.21	6.55	23.23	AT4G30490	AT4G30500
Chr4_14912964	4	14912922	14913156	14912964	21.25	6.69	17.63	AT4G30520
Chr4_15054508	4	15054403	15054615	15054508	16.87	4.92	13.51	AT4G30930	AT4G30935	AT4G30940
Chr4_15110782	4	15110669	15110806	15110782	10.68	3.82	7.71	AT4G31020	AT4G31030	AT4G31040
Chr4_15205299	4	15205160	15205427	15205299	21.96	5.9	18.29	AT4G31340
Chr4_15231344	4	15231194	15231531	15231344	23.12	6.3	19.39	AT4G31380	AT4G31390
Chr4_15291576	4	15291567	15291682	15291576	6.02	2.78	3.45	AT4G31550
Chr4_15317501	4	15317402	15317533	15317501	8.5	3.61	5.7	AT4G31600	AT4G31610
Chr4_15325059	4	15324986	15325156	15325059	9.24	3.76	6.38	AT4G31615	AT4G31620	AT4G31630
Chr4_15396040	4	15396013	15396066	15396040	9.36	3.7	6.48	AT4G31820
Chr4_15397254	4	15397082	15397467	15397254	19.31	6.2	15.8	AT4G31820
Chr4_15429594	4	15429568	15429622	15429594	12.01	4.37	8.95	AT4G31890	AT4G31895	AT4G31900
Chr4_15488471	4	15487923	15490176	15488471	44.48	7.89	39.37	AT4G32020	AT4G32030
Chr4_15591627	4	15591511	15591750	15591627	14.21	4.17	11.01	AT4G32290	AT4G32295
Chr4_15638580	4	15638532	15638764	15638580	25.31	6.19	21.44	AT4G32390	AT4G32400
Chr4_15817446	4	15817261	15817586	15817446	18.59	5.74	15.12	AT4G32800
Chr4_15917985	4	15917960	15918042	15917985	6.98	3.16	4.31	AT4G32980	AT4G32990
Chr4_15918231	4	15918097	15918434	15918231	51.92	9.88	46.06	AT4G32980	AT4G32990
Chr4_16271208	4	16271093	16271275	16271208	6.6	2.77	3.96	AT4G33945	AT4G33950
Chr4_16295393	4	16295369	16295436	16295393	8.34	3.36	5.55	AT4G33990	AT4G34000
Chr4_16311992	4	16311934	16312025	16311992	8	3.42	5.24	AT4G34050	AT4G34060
Chr4_16355651	4	16355384	16355811	16355651	15.31	4.96	12.04	AT4G34150	AT4G34160
Chr4_16356208	4	16356171	16356305	16356208	7.53	3.11	4.81	AT4G34150	AT4G34160
Chr4_16356529	4	16356527	16356586	16356529	6.76	2.44	4.11	AT4G34150	AT4G34160
Chr4_16361858	4	16361818	16361921	16361858	18.25	6.36	14.8	NA
Chr4_16367253	4	16367152	16367436	16367253	12.06	4.81	9	AT4G34170
Chr4_16393723	4	16393691	16393769	16393723	7.74	3.44	5	AT4G34240	AT4G34250
Chr4_16450138	4	16450053	16450174	16450138	13.02	4.46	9.9	AT4G34410
Chr4_16452304	4	16452253	16452312	16452304	6.02	2.78	3.45	AT4G34410	AT4G34412
Chr4_16452393	4	16452372	16452433	16452393	8.92	3.29	6.08	AT4G34410	AT4G34412
Chr4_16452572	4	16452528	16452590	16452572	9.22	3.24	6.36	AT4G34410	AT4G34412
Chr4_16452766	4	16452660	16452777	16452766	5.77	2.54	3.23	AT4G34410	AT4G34412
Chr4_16560753	4	16560355	16560902	16560753	12.93	3.92	9.81	AT4G34710
Chr4_16562340	4	16561020	16562528	16562340	27.66	7.05	23.65	AT4G34710
Chr4_16594161	4	16594112	16594281	16594161	10.02	4.16	7.1	AT4G34780	AT4G34790	AT4G34800
Chr4_16689091	4	16688928	16689133	16689091	14.88	5.24	11.64	AT4G35060
Chr4_16689684	4	16689554	16689759	16689684	16.78	5.61	13.42	AT4G35060
Chr4_16696162	4	16696111	16696177	16696162	8.57	3.86	5.76	AT4G35070	AT4G35080
Chr4_16696381	4	16696239	16696442	16696381	12.74	4.77	9.64	AT4G35070	AT4G35080
Chr4_16709906	4	16709873	16710018	16709906	6.41	3.24	3.8	AT4G35100
Chr4_16710362	4	16710284	16710530	16710362	9.89	3.87	6.97	AT4G35100
Chr4_16710892	4	16710871	16710927	16710892	10.04	4.04	7.11	AT4G35100
Chr4_16728994	4	16728982	16729074	16728994	9.47	4.08	6.59	AT4G35140	AT4G35150
Chr4_16745990	4	16745938	16746013	16745990	7.03	2.96	4.35	AT4G35190
Chr4_16746132	4	16746096	16746169	16746132	8.25	3.51	5.46	AT4G35190
Chr4_16758862	4	16758834	16758947	16758862	15	4.99	11.75	AT4G35230
Chr4_16769537	4	16769501	16769680	16769537	15.21	5.2	11.95	AT4G35240
Chr4_16877400	4	16877353	16877452	16877400	9.53	3.98	6.64	AT4G35550
Chr4_16950760	4	16950720	16950816	16950760	11.15	4.19	8.15	AT4G35780	AT4G35783
Chr4_16980501	4	16980400	16980595	16980501	14.34	4.9	11.14	AT4G35830	AT4G35837	AT4G35840
Chr4_17001969	4	17001678	17002295	17001969	33.93	8.28	29.54	AT4G35900
Chr4_17002619	4	17002454	17002666	17002619	22.1	6.28	18.43	AT4G35900
Chr4_17002745	4	17002723	17002816	17002745	12.43	4.52	9.35	AT4G35900
Chr4_17004619	4	17004611	17004717	17004619	7	3.36	4.33	AT4G35900
Chr4_17006800	4	17005814	17007101	17006800	19.53	4.34	16.01	AT4G35900	AT4G35905
Chr4_17040441	4	17040419	17040558	17040441	5.53	2.7	3.02	AT4G36000	AT4G36010
Chr4_17040661	4	17040610	17040713	17040661	6.02	2.78	3.45	AT4G36000	AT4G36010
Chr4_17049772	4	17049506	17050164	17049772	17.33	5.35	13.94	AT4G36030	AT4G36040	AT4G36052
Chr4_17115437	4	17115328	17115541	17115437	8.87	3.73	6.03	AT4G36160	AT4G36170
Chr4_17150894	4	17150786	17150991	17150894	16.3	4.87	12.97	AT4G36240	AT4G36250
Chr4_17190904	4	17190857	17190932	17190904	9.99	4.28	7.07	AT4G36380
Chr4_17280788	4	17280752	17280849	17280788	8.97	3.77	6.13	AT4G36640	AT4G36648
Chr4_17280924	4	17280900	17281008	17280924	8.66	3.22	5.84	AT4G36640	AT4G36648
Chr4_17281498	4	17281330	17281519	17281498	12.15	4.29	9.08	AT4G36640	AT4G36648
Chr4_17281746	4	17281574	17282434	17281746	10.4	3.56	7.45	AT4G36640	AT4G36648
Chr4_17282531	4	17282511	17282626	17282531	6.02	2.78	3.45	AT4G36648	AT4G36650
Chr4_17319899	4	17319717	17320109	17319899	57.67	12.09	51.26	NA
Chr4_17322368	4	17322263	17322495	17322368	7.54	3.37	4.82	AT4G36750
Chr4_17351015	4	17350945	17351085	17351015	16.92	5.35	13.55	AT4G36830	AT4G36840
Chr4_17367526	4	17367431	17367674	17367526	10.5	3.67	7.54	AT4G36870
Chr4_17372021	4	17371988	17372045	17372021	9.44	3.95	6.56	AT4G36870
Chr4_17372207	4	17372142	17372325	17372207	10.69	4.15	7.72	AT4G36870
Chr4_17372954	4	17372756	17373094	17372954	22.27	6.18	18.59	AT4G36870
Chr4_17395832	4	17395554	17396101	17395832	50.01	10.62	44.31	AT4G36910
Chr4_17397438	4	17397409	17397482	17397438	9.98	4.43	7.06	NA
Chr4_17397951	4	17397701	17398106	17397951	44.71	11.18	39.58	AT4G36920
Chr4_17398948	4	17398716	17399136	17398948	47.62	10.85	42.19	AT4G36920
Chr4_17404821	4	17404732	17405155	17404821	22.73	6.33	19.02	AT4G36925
Chr4_17408920	4	17408249	17409049	17408920	23.7	7.22	19.93	NA
Chr4_17409428	4	17409252	17409640	17409428	19.41	5.43	15.89	NA
Chr4_17432086	4	17431837	17432142	17432086	24.42	6.51	20.61	AT4G36970
Chr4_17432312	4	17432282	17432359	17432312	8.43	3.69	5.63	AT4G36970
Chr4_17541366	4	17540629	17541907	17541366	26.84	6.17	22.88	AT4G37260	AT4G37270
Chr4_17542180	4	17541982	17542232	17542180	9.88	3.58	6.97	AT4G37260	AT4G37270
Chr4_17561954	4	17561808	17561981	17561954	19.99	5.9	16.44	AT4G37320	AT4G37330
Chr4_17585243	4	17585100	17585488	17585243	28.58	7.92	24.52	AT4G37400
Chr4_17641951	4	17641922	17641975	17641951	8.04	3.77	5.28	AT4G37540	AT4G37550
Chr4_17657865	4	17657832	17657895	17657865	10.3	4.41	7.36	AT4G37580
Chr4_17690217	4	17690114	17690363	17690217	11.72	4.39	8.68	AT4G37650
Chr4_17728058	4	17727953	17728206	17728058	7.54	3.37	4.82	AT4G37740
Chr4_17730747	4	17730473	17731065	17730747	38.94	9.56	34.25	NA
Chr4_17734441	4	17734330	17734656	17734441	9.09	4.06	6.24	NA
Chr4_17780949	4	17780647	17781120	17780949	23.31	6.88	19.57	AT4G37810
Chr4_17781872	4	17781787	17781916	17781872	10.15	4.21	7.22	AT4G37810
Chr4_17782759	4	17782523	17782951	17782759	16.09	5.22	12.77	AT4G37820
Chr4_17815690	4	17815671	17815759	17815690	10.4	4.31	7.45	AT4G37890	AT4G37895
Chr4_17846683	4	17846546	17846723	17846683	15.12	5.19	11.87	AT4G37950	AT4G37970
Chr4_18055575	4	18055524	18055595	18055575	8.63	3.75	5.82	AT4G38620
Chr4_18063261	4	18063224	18063310	18063261	12.75	4.5	9.65	AT4G38640	AT4G38650
Chr4_18072416	4	18072397	18072451	18072416	7.62	3.49	4.89	AT4G38670	AT4G38680
Chr4_18073335	4	18073275	18073482	18073335	14.52	4.98	11.3	AT4G38670	AT4G38680
Chr4_18207122	4	18207053	18207227	18207122	13.04	4.6	9.92	AT4G39070	AT4G39080
Chr4_18216913	4	18216881	18216965	18216913	8.71	3.04	5.89	AT4G39090
Chr4_18274299	4	18274202	18274416	18274299	8.47	3.5	5.67	AT4G39250	AT4G39260	AT4G39270
Chr4_18318709	4	18318538	18318729	18318709	12.92	4.83	9.81	AT4G39390
Chr4_18322862	4	18322647	18322952	18322862	20.59	6.1	17.01	AT4G39400
Chr4_18361770	4	18361601	18361811	18361770	15.16	4.91	11.9	AT4G39460	AT4G39470	AT4G39480
Chr4_18465890	4	18465748	18466128	18465890	21.02	5.65	17.41	AT4G39790	AT4G39795
Chr4_18521004	4	18520935	18521022	18521004	7.54	3.37	4.82	AT4G39925	AT4G39930	AT4G39940
Chr4_18569737	4	18569731	18569815	18569737	8.18	4.11	5.4	NA
Chr4_18570295	4	18570223	18570306	18570295	6.46	3.49	3.84	NA
Chr4_18570753	4	18570627	18570911	18570753	18.3	6.38	14.85	AT4G40060
Chr5_16273	5	16165	16322	16273	22.07	6.81	18.4	AT5G01040
Chr5_39098	5	38980	39217	39098	14.78	4.91	11.55	AT5G01100
Chr5_75253	5	75206	75392	75253	8.87	3.85	6.03	AT5G01190	AT5G01200
Chr5_150857	5	150724	150941	150857	12.32	4.48	9.24	AT5G01360	AT5G01365	AT5G01370
Chr5_229888	5	229773	229970	229888	19.15	5.35	15.65	AT5G01595	AT5G01600	AT5G01610	AT5G01620
Chr5_312341	5	312185	312461	312341	25.2	6.3	21.34	AT5G01810	AT5G01820
Chr5_312543	5	312528	312587	312543	8.52	3.72	5.71	AT5G01810	AT5G01820
Chr5_324038	5	323997	324098	324038	9.53	3.98	6.64	AT5G01830	AT5G01840
Chr5_464178	5	464110	464292	464178	15.31	5.09	12.04	AT5G02260
Chr5_536607	5	536588	536642	536607	6.02	2.78	3.45	NA
Chr5_566577	5	566498	566709	566577	22.66	5.97	18.95	AT5G02530	AT5G02540
Chr5_675917	5	675827	675939	675917	10.65	3.91	7.68	AT5G02900	AT5G02910
Chr5_676067	5	676060	676158	676067	8.68	3.38	5.86	AT5G02900	AT5G02910
Chr5_712821	5	712813	712874	712821	8.14	3.48	5.36	AT5G03040
Chr5_742505	5	742406	742662	742505	11.58	4.78	8.55	AT5G03140
Chr5_792934	5	792925	792988	792934	9.09	3.71	6.24	AT5G03280	AT5G03285	AT5G03290
Chr5_916725	5	916610	916815	916725	16.14	4.94	12.82	AT5G03610	AT5G03620
Chr5_945666	5	945537	945840	945666	21.11	6.5	17.49	AT5G03670
Chr5_967290	5	967233	967423	967290	12.22	4.72	9.15	AT5G03690	AT5G03700
Chr5_987821	5	987669	987979	987821	19.92	6.04	16.37	AT5G03760
Chr5_1023008	5	1022788	1023151	1023008	17.96	5.39	14.53	AT5G03837
Chr5_1044612	5	1044548	1044759	1044612	9.88	3.58	6.97	AT5G03890
Chr5_1279591	5	1279423	1279784	1279591	28.84	7.25	24.77	AT5G04480	AT5G04490
Chr5_1395688	5	1395411	1395835	1395688	27.98	7.15	23.95	NA
Chr5_1504646	5	1504567	1504648	1504646	7	3.36	4.33	AT5G05090	AT5G05100
Chr5_1711523	5	1711419	1711688	1711523	8.1	3.29	5.33	NA
Chr5_1745732	5	1745695	1745752	1745732	8.48	3.71	5.68	AT5G05800	AT5G05810
Chr5_1750975	5	1750753	1751562	1750975	24.49	6.58	20.67	AT5G05820
Chr5_1826199	5	1826115	1826355	1826199	16.81	5.16	13.45	AT5G06060
Chr5_1826928	5	1826792	1827403	1826928	34.5	7.85	30.08	AT5G06060
Chr5_1855867	5	1855726	1856075	1855867	32.34	7.27	28.06	AT5G06125	AT5G06130	AT5G06140
Chr5_1891608	5	1891266	1891727	1891608	17.89	5.39	14.46	NA
Chr5_1891898	5	1891793	1892027	1891898	10.89	4.23	7.9	AT5G06250
Chr5_1894270	5	1894006	1894504	1894270	22.82	7.09	19.1	AT5G06250
Chr5_1894819	5	1894697	1894953	1894819	13.78	4.84	10.61	AT5G06250
Chr5_1895481	5	1895480	1895559	1895481	7.74	3.78	5	AT5G06250
Chr5_1930675	5	1930645	1930784	1930675	8.78	3.51	5.95	AT5G06310	AT5G06320
Chr5_1931215	5	1930953	1931691	1931215	25.41	5.92	21.53	AT5G06310	AT5G06320
Chr5_1951251	5	1951001	1951272	1951251	13.4	4.58	10.25	AT5G06370	AT5G06380	AT5G06390
Chr5_1951362	5	1951346	1951401	1951362	8.08	3.45	5.31	AT5G06370	AT5G06390
Chr5_2167368	5	2167270	2167382	2167368	8.49	3.5	5.69	AT5G06970	AT5G06980	AT5G06990
Chr5_2233580	5	2233508	2233604	2233580	8.74	3.59	5.91	AT5G07180
Chr5_2234805	5	2234609	2235011	2234805	20.11	5.94	16.56	AT5G07180	AT5G07190
Chr5_2284214	5	2284117	2284365	2284214	20.86	5.57	17.26	AT5G07270	AT5G07280
Chr5_2291605	5	2291555	2291712	2291605	13.38	4.46	10.24	AT5G07290
Chr5_2325543	5	2325526	2325610	2325543	6.83	3.2	4.18	AT5G07350
Chr5_2409280	5	2409030	2409520	2409280	55.44	10.42	49.27	AT5G07620	AT5G07625	AT5G07630
Chr5_2557272	5	2557078	2557360	2557272	15.79	5.26	12.49	AT5G07980
Chr5_2561332	5	2561168	2561422	2561332	23.1	6.8	19.37	AT5G07990	AT5G08000
Chr5_2588141	5	2587997	2588295	2588141	28.71	6.84	24.64	AT5G08075	AT5G08080
Chr5_2613001	5	2612900	2613045	2613001	9.36	4.04	6.48	AT5G08130
Chr5_2614679	5	2614616	2614758	2614679	10.21	4.24	7.27	AT5G08139
Chr5_2758898	5	2758864	2758973	2758898	10.9	3.89	7.91	AT5G08520	AT5G08530
Chr5_2805408	5	2805332	2805443	2805408	8.26	3.34	5.47	AT5G08630	AT5G08640	AT5G08650
Chr5_2839176	5	2839165	2839279	2839176	10.82	3.97	7.84	AT5G08710	AT5G08712	AT5G08717
Chr5_2840422	5	2840219	2840563	2840422	25.29	6.47	21.42	AT5G08710	AT5G08717	AT5G08720
Chr5_2841180	5	2841168	2841275	2841180	8.1	3.29	5.33	AT5G08717	AT5G08720
Chr5_2856585	5	2856370	2856753	2856585	41.79	8.71	36.9	AT5G08760	AT5G08770	AT5G08780
Chr5_2937206	5	2937156	2937289	2937206	8.84	3.96	6.01	AT5G09440
Chr5_2939913	5	2939663	2940297	2939913	20.96	6.4	17.36	AT5G09440	AT5G09443	AT5G09445	AT5G09450
Chr5_3020393	5	3020336	3020423	3020393	12.68	4.47	9.58	AT5G09730
Chr5_3045871	5	3045757	3046045	3045871	16.31	4.89	12.98	AT5G09800	AT5G09805
Chr5_3046758	5	3046625	3046846	3046758	10.21	4.24	7.27	AT5G09800	AT5G09805
Chr5_3047024	5	3047001	3047055	3047024	7.69	3.51	4.95	AT5G09800	AT5G09805
Chr5_3048915	5	3048687	3049056	3048915	32.51	8.41	28.22	NA
Chr5_3124214	5	3124108	3124252	3124214	12.92	4.69	9.81	AT5G09980	AT5G09990	AT5G09995	AT5G10000
Chr5_3161189	5	3161113	3161306	3161189	8.13	3.08	5.36	AT5G10100
Chr5_3181998	5	3181853	3182118	3181998	24.83	6.69	20.99	AT5G10140	AT5G10150
Chr5_3184426	5	3184353	3184476	3184426	10.18	4.09	7.25	AT5G10150	AT5G10160
Chr5_3242395	5	3242237	3242513	3242395	24	6.58	20.21	AT5G10310
Chr5_3242913	5	3242864	3242964	3242913	6.98	3.09	4.31	AT5G10310
Chr5_3318220	5	3317893	3318371	3318220	24.47	6.37	20.65	AT5G10510
Chr5_3461788	5	3461743	3461865	3461788	9.36	3.7	6.48	AT5G10950	AT5G10960
Chr5_3468899	5	3468853	3468940	3468899	8.85	3.53	6.02	AT5G10970
Chr5_3478509	5	3478285	3478725	3478509	47.5	10.8	42.08	AT5G10990	AT5G11000
Chr5_3508531	5	3508513	3508644	3508531	9.91	4.25	6.99	AT5G11060
Chr5_3509993	5	3509820	3510050	3509993	19.25	6.18	15.74	AT5G11060
Chr5_3511327	5	3511195	3511556	3511327	19.32	5.83	15.81	AT5G11060
Chr5_3515165	5	3515055	3515196	3515165	10.32	4.02	7.38	NA
Chr5_3515316	5	3515254	3515348	3515316	8.33	3.54	5.54	AT5G11070
Chr5_3515980	5	3515879	3516036	3515980	10.65	3.91	7.68	AT5G11070
Chr5_3516501	5	3516099	3516821	3516501	9.28	3.07	6.41	AT5G11070	AT5G11080
Chr5_3550273	5	3550068	3550631	3550273	49.29	10.84	43.65	AT5G11150	AT5G11160	AT5G11170
Chr5_3610088	5	3610042	3610123	3610088	6.41	3.05	3.8	NA
Chr5_3613479	5	3613419	3613776	3613479	25.22	6.81	21.36	AT5G11320
Chr5_3693506	5	3693459	3693522	3693506	13.11	5.06	9.98	AT5G11530
Chr5_3693640	5	3693584	3693775	3693640	16.14	5.57	12.82	AT5G11530
Chr5_3694257	5	3694169	3694283	3694257	10.93	4.51	7.94	AT5G11530
Chr5_3784709	5	3784278	3784767	3784709	21.84	5.75	18.18	AT5G11740	AT5G11750
Chr5_3785013	5	3784822	3785260	3785013	19.61	5.93	16.08	AT5G11740	AT5G11750
Chr5_3833448	5	3833409	3833547	3833448	7.37	3.51	4.67	AT5G11890	AT5G11900
Chr5_3857145	5	3857135	3857208	3857145	8.14	3.48	5.36	AT5G11950
Chr5_3858049	5	3857905	3858177	3858049	10.65	3.91	7.68	AT5G11960
Chr5_3864786	5	3864704	3864795	3864786	7.58	3.47	4.85	AT5G11970	AT5G11977
Chr5_3865741	5	3865560	3865883	3865741	36.19	8.37	31.66	AT5G11970	AT5G11977
Chr5_3902290	5	3902274	3902332	3902290	8.92	3.76	6.08	AT5G12080
Chr5_4085379	5	4085337	4085403	4085379	8.54	3.52	5.73	AT5G12920	AT5G12930	AT5G12940
Chr5_4156372	5	4156128	4156512	4156372	17.07	5.1	13.69	AT5G13090	AT5G13100	AT5G13110
Chr5_4221110	5	4220975	4221317	4221110	19.59	5.62	16.06	AT5G13220	AT5G13225	AT5G13230
Chr5_4276539	5	4276453	4276563	4276539	11.96	4.48	8.91	NA
Chr5_4437033	5	4436997	4437091	4437033	10.04	3.82	7.11	AT5G13740	AT5G13750
Chr5_4444986	5	4444845	4445017	4444986	10.82	3.87	7.84	AT5G13760	AT5G13770
Chr5_4451064	5	4450805	4451225	4451064	36.34	7.72	31.81	AT5G13780	AT5G13790	AT5G13800
Chr5_4451636	5	4451547	4451648	4451636	7.39	3.32	4.69	AT5G13780	AT5G13790	AT5G13800
Chr5_4489467	5	4489417	4489554	4489467	7.02	2.78	4.34	AT5G13920	AT5G13930	AT5G13940
Chr5_4489785	5	4489762	4489847	4489785	8.37	3.14	5.58	AT5G13920	AT5G13930	AT5G13940
Chr5_4575426	5	4575392	4575505	4575426	10	3.81	7.08	AT5G14180	AT5G14200
Chr5_4637627	5	4637583	4637642	4637627	12.31	4.47	9.23	AT5G14380	AT5G14390
Chr5_4637720	5	4637711	4637773	4637720	7.61	3.48	4.88	AT5G14380	AT5G14390
Chr5_4673296	5	4673030	4673436	4673296	17.65	5.16	14.24	AT5G14490	AT5G14495	AT5G14500
Chr5_4741765	5	4741559	4741848	4741765	17.62	6.15	14.21	AT5G14700
Chr5_4745946	5	4745846	4746082	4745946	9.99	4.15	7.07	AT5G14700	AT5G14710
Chr5_4984806	5	4984725	4984822	4984806	7.54	3.26	4.82	AT5G15340	AT5G15350
Chr5_4986304	5	4986213	4986334	4986304	11.61	4.12	8.58	AT5G15340	AT5G15350
Chr5_5227620	5	5227415	5227691	5227620	22.59	5.98	18.89	AT5G16000	AT5G16010	AT5G16020
Chr5_5420141	5	5420112	5420173	5420141	7.43	3.78	4.72	NA
Chr5_5616843	5	5616544	5616867	5616843	14.28	5.19	11.08	AT5G17070	AT5G17073	AT5G17080
Chr5_5664158	5	5664079	5664204	5664158	10.24	4.25	7.3	AT5G17230	AT5G17233	AT5G17240
Chr5_5863180	5	5863012	5863350	5863180	10.11	3.95	7.18	AT5G17760
Chr5_5866646	5	5866579	5866704	5866646	10.29	4.01	7.35	AT5G17770	AT5G17780
Chr5_5962294	5	5962248	5962343	5962294	9.88	3.58	6.97	AT5G18000	AT5G18005	AT5G18010
Chr5_6046123	5	6046113	6046209	6046123	10.52	4.5	7.56	NA
Chr5_6216671	5	6216592	6216714	6216671	21.01	6.08	17.4	AT5G18640	AT5G18650
Chr5_6318515	5	6318472	6318632	6318515	15.85	5.63	12.55	NA
Chr5_6320669	5	6320541	6320805	6320669	23.12	7.26	19.39	NA
Chr5_6381159	5	6381118	6381235	6381159	8.23	3.61	5.44	AT5G19080
Chr5_6391349	5	6391284	6391366	6391349	6.46	3.49	3.84	NA
Chr5_6392072	5	6392021	6392343	6392072	12.67	5.05	9.57	NA
Chr5_6392642	5	6392541	6392812	6392642	19.59	6.12	16.06	NA
Chr5_6393316	5	6393275	6393333	6393316	8.33	4.03	5.54	NA
Chr5_6393437	5	6393389	6393654	6393437	15.41	5.63	12.14	NA
Chr5_6399611	5	6399544	6399648	6399611	6.77	3.47	4.12	AT5G19095
Chr5_6409451	5	6409298	6409544	6409451	17.33	4.72	13.94	AT5G19100
Chr5_6414480	5	6414295	6414520	6414480	17.27	5.19	13.88	AT5G19110	AT5G19120
Chr5_6445681	5	6445599	6445823	6445681	15.77	5.43	12.48	AT5G19170
Chr5_6556383	5	6556295	6556507	6556383	22.37	5.91	18.68	AT5G19430	AT5G19440
Chr5_6812414	5	6812396	6812449	6812414	7.54	3.26	4.82	AT5G20170	AT5G20180	AT5G20181	AT5G20190
Chr5_6812588	5	6812571	6812631	6812588	10.33	3.91	7.39	AT5G20170	AT5G20180	AT5G20181	AT5G20190
Chr5_6828967	5	6828743	6829214	6828967	47.14	9.27	41.76	AT5G20240
Chr5_6949396	5	6949372	6949445	6949396	6.62	3.43	3.98	AT5G20520	AT5G20540
Chr5_6980571	5	6980541	6980603	6980571	7.77	3.93	5.03	AT5G20635
Chr5_7175077	5	7174946	7175181	7175077	16.91	5.83	13.54	AT5G21105
Chr5_7226778	5	7226708	7226782	7226778	5.97	3.16	3.4	AT5G21482
Chr5_7229054	5	7228969	7229232	7229054	19.73	6.01	16.19	AT5G21482
Chr5_7249132	5	7249049	7249238	7249132	9.36	3.7	6.48	AT5G21930	AT5G21940
Chr5_7249476	5	7249449	7249514	7249476	9.36	3.7	6.48	AT5G21930	AT5G21940
Chr5_7249790	5	7249602	7249805	7249790	9.23	3.39	6.37	AT5G21930	AT5G21940
Chr5_7249916	5	7249880	7250183	7249916	13.59	4.78	10.43	AT5G21930	AT5G21940
Chr5_7256812	5	7256766	7256878	7256812	8.74	3.59	5.91	AT5G21950
Chr5_7258982	5	7258937	7259042	7258982	9.97	4.14	7.05	AT5G21960	AT5G21970
Chr5_7265939	5	7265695	7266186	7265939	77.71	15.13	69.63	AT5G21280
Chr5_7385752	5	7385679	7385799	7385752	13.89	4.62	10.71	AT5G22310	AT5G22315
Chr5_7468917	5	7468888	7468953	7468917	8.53	3.84	5.72	AT5G22500
Chr5_7524811	5	7524773	7524832	7524811	8.1	3.13	5.33	AT5G22630
Chr5_7524889	5	7524889	7524972	7524889	6.02	2.78	3.45	AT5G22630
Chr5_7525145	5	7525113	7525172	7525145	9.98	3.61	7.06	AT5G22630
Chr5_7557802	5	7557754	7557854	7557802	5.93	2.81	3.37	AT5G22740
Chr5_7694980	5	7694810	7695064	7694980	14.5	3.91	11.28	AT5G22990	AT5G23000
Chr5_7695221	5	7695213	7695289	7695221	5.7	2.88	3.17	AT5G22990	AT5G23000
Chr5_7697724	5	7697571	7697816	7697724	16.9	5.34	13.53	AT5G23000
Chr5_7699579	5	7699570	7699650	7699579	7.87	3.83	5.12	NA
Chr5_7722194	5	7722079	7722221	7722194	11.31	4.02	8.3	AT5G23020
Chr5_7833400	5	7833351	7833608	7833400	14.1	4.56	10.91	AT5G23250	AT5G23260
Chr5_7835362	5	7835302	7835480	7835362	27.83	6.93	23.81	AT5G23260
Chr5_8004957	5	8004772	8005134	8004957	23.54	5.69	19.78	AT5G23730
Chr5_8110033	5	8109923	8110160	8110033	11.47	3.48	8.45	AT5G23990	AT5G24000
Chr5_8529549	5	8529293	8529590	8529549	25.16	7.16	21.3	AT5G24830
Chr5_8543314	5	8543238	8543366	8543314	13.78	4.25	10.61	AT5G24860
Chr5_8543491	5	8543438	8543572	8543491	22.87	7.11	19.15	NA
Chr5_8543735	5	8543686	8543848	8543735	16.31	5	12.98	NA
Chr5_8610369	5	8610354	8610418	8610369	7.54	3.95	4.82	AT5G24970	AT5G24980	AT5G24990
Chr5_8903423	5	8903356	8903496	8903423	15.69	4.69	12.4	AT5G25570	AT5G25580	AT5G25585
Chr5_8972779	5	8972722	8972805	8972779	8.14	3.48	5.36	AT5G25770	AT5G25780
Chr5_9133330	5	9133260	9133508	9133330	18.5	5.71	15.04	AT5G26146	AT5G26147
Chr5_9423077	5	9422936	9423100	9423077	7.56	3.04	4.83	AT5G26780	AT5G26790	AT5G26800
Chr5_9471483	5	9471446	9471591	9471483	7.04	3.61	4.36	AT5G26910	AT5G26912
Chr5_9494397	5	9494327	9494400	9494397	6.41	3.24	3.8	AT5G26990
Chr5_9629079	5	9628987	9629292	9629079	23.8	7.47	20.03	AT5G27320
Chr5_9799212	5	9799083	9799275	9799212	18.03	5.74	14.6	AT5G27680
Chr5_10301655	5	10301573	10301661	10301655	7.74	3.78	5	AT5G28310	AT5G28320
Chr5_10451971	5	10451902	10452218	10451971	24.51	8.06	20.69	NA
Chr5_10455501	5	10455219	10455801	10455501	49.13	11.64	43.52	AT5G28490	AT5G28491
Chr5_10649988	5	10649842	10650113	10649988	19.14	6.77	15.64	AT5G28640
Chr5_10653121	5	10653030	10653268	10653121	18.52	6.08	15.05	NA
Chr5_11150426	5	11150343	11150427	11150426	5.65	2.61	3.13	NA
Chr5_11652404	5	11652352	11652405	11652404	6.46	3.34	3.84	NA
Chr5_11953705	5	11953677	11953733	11953705	18.83	11.62	15.34	NA
Chr5_12052550	5	12052518	12052571	12052550	15.45	6.53	12.18	NA
Chr5_12190140	5	12190139	12190207	12190140	7.53	3.19	4.81	NA
Chr5_12190718	5	12190667	12190748	12190718	6.41	3.05	3.8	NA
Chr5_12193184	5	12193141	12193194	12193184	7.03	2.96	4.35	NA
Chr5_12612998	5	12612926	12613004	12612998	8.87	3.85	6.03	NA
Chr5_12714450	5	12714423	12714482	12714450	18.8	10.03	15.32	NA
Chr5_13087356	5	13087182	13087359	13087356	6.62	2.49	3.98	AT5G34871
Chr5_13121524	5	13121520	13121573	13121524	6.61	3.66	3.97	NA
Chr5_13901391	5	13901347	13901409	13901391	10.43	3.74	7.48	AT5G35735
Chr5_13936305	5	13936219	13936397	13936305	23.09	6.1	19.36	AT5G35770
Chr5_13938045	5	13937660	13938366	13938045	25.05	6.25	21.2	AT5G35770
Chr5_13939375	5	13939278	13939502	13939375	17.74	5.8	14.32	AT5G35770
Chr5_14566527	5	14566500	14566568	14566527	16.93	6.26	13.56	AT5G36920	AT5G36925
Chr5_14609889	5	14609841	14609940	14609889	10.33	3.33	7.39	AT5G36980
Chr5_14998424	5	14998396	14998680	14998424	8.19	2.97	5.41	AT5G37760	AT5G37770
Chr5_14999206	5	14999003	14999476	14999206	18.03	4.5	14.6	AT5G37760	AT5G37770
Chr5_15099792	5	15099789	15099842	15099792	6.6	3.53	3.96	AT5G37910	AT5G37920
Chr5_15423516	5	15423495	15423551	15423516	7.54	3.36	4.82	AT5G38510	AT5G38520	AT5G38530
Chr5_15612511	5	15612471	15612553	15612511	11.13	3.86	8.13	AT5G38990	AT5G39000
Chr5_15631392	5	15631282	15631501	15631392	8.74	3.59	5.91	NA
Chr5_15705750	5	15705747	15705807	15705750	6.46	3.34	3.84	AT5G39220
Chr5_15711882	5	15711868	15712060	15711882	7.53	3.19	4.81	AT5G39240
Chr5_15863128	5	15863039	15863163	15863128	10.89	4.23	7.9	NA
Chr5_15871744	5	15871626	15871898	15871744	14.21	4.17	11.01	AT5G39635
Chr5_15913905	5	15913873	15914149	15913905	10.5	3.67	7.54	NA
Chr5_15930870	5	15930808	15930911	15930870	8.19	3.83	5.41	AT5G39785
Chr5_16200893	5	16200734	16200948	16200893	18.33	6.39	14.88	AT5G40460
Chr5_16337738	5	16337501	16337859	16337738	18.91	5.85	15.42	AT5G40800	AT5G40810
Chr5_16528870	5	16528810	16528909	16528870	14.9	5.27	11.66	AT5G41315
Chr5_16563646	5	16563483	16563826	16563646	40.61	9.39	35.8	AT5G41380	AT5G41390
Chr5_16569381	5	16569331	16569395	16569381	6.69	3.46	4.05	AT5G41400
Chr5_16578928	5	16578849	16578947	16578928	8.4	4.06	5.6	AT5G41410
Chr5_16816181	5	16815597	16816740	16816181	19.11	4.86	15.61	AT5G42030	AT5G42040	AT5G42050	AT5G42053
Chr5_16816856	5	16816799	16816891	16816856	9.05	3.8	6.2	AT5G42040	AT5G42050	AT5G42053
Chr5_16816992	5	16816951	16817008	16816992	7.77	3.44	5.03	AT5G42040	AT5G42050	AT5G42053
Chr5_16817638	5	16817412	16817736	16817638	6.45	3	3.83	AT5G42040	AT5G42050	AT5G42053	AT5G42060
Chr5_17073622	5	17073589	17073690	17073622	9.11	4.21	6.26	AT5G42630	AT5G42635
Chr5_17363226	5	17363181	17363253	17363226	9.46	4.53	6.58	AT5G43270
Chr5_17363496	5	17363341	17363538	17363496	24.84	7.24	21	AT5G43270
Chr5_17363679	5	17363652	17363712	17363679	12.68	5.88	9.58	AT5G43270
Chr5_17549944	5	17549851	17549979	17549944	14.22	4.86	11.02	AT5G43700
Chr5_17550215	5	17550038	17550366	17550215	28.96	7.12	24.88	AT5G43700
Chr5_17585231	5	17585149	17585308	17585231	17.04	5.39	13.66	AT5G43755	AT5G43760
Chr5_17638969	5	17638934	17639011	17638969	16.18	5.4	12.86	AT5G43880
Chr5_17748512	5	17748408	17748654	17748512	15.56	4.78	12.28	AT5G44090	AT5G44100
Chr5_17987351	5	17987303	17987458	17987351	16.31	4.89	12.98	AT5G44590	AT5G44600
Chr5_18000387	5	18000264	18000623	18000387	16.6	4.73	13.25	AT5G44620	AT5G44630
Chr5_18001124	5	18001043	18001269	18001124	22.77	6.18	19.06	AT5G44620	AT5G44630
Chr5_18026210	5	18026185	18026254	18026210	8.36	3.9	5.57	AT5G44680
Chr5_18216157	5	18216111	18216179	18216157	6.73	3.72	4.08	AT5G45100
Chr5_18359042	5	18359007	18359228	18359042	11.17	4.2	8.17	AT5G45307	AT5G45310
Chr5_18374545	5	18374495	18374569	18374545	9.09	4.06	6.24	NA
Chr5_18374683	5	18374631	18374746	18374683	26.7	7.94	22.75	NA
Chr5_18379044	5	18378678	18379087	18379044	27.8	7.85	23.78	NA
Chr5_18633048	5	18633016	18633115	18633048	7	3.36	4.33	AT5G45940	AT5G45950
Chr5_18893466	5	18893437	18893542	18893466	9.06	3.81	6.21	AT5G46570
Chr5_18947084	5	18946943	18947320	18947084	26.51	7.25	22.57	AT5G46690
Chr5_18954550	5	18954510	18954591	18954550	9.8	4.21	6.89	AT5G46710
Chr5_18985686	5	18985594	18985710	18985686	10.42	4.32	7.47	AT5G46790
Chr5_19112029	5	19111721	19112239	19112029	21.64	6.89	18	NA
Chr5_19116718	5	19116639	19116759	19116718	11.15	5.13	8.15	AT5G47060
Chr5_19172295	5	19172279	19172361	19172295	8.58	3.74	5.77	AT5G47210	AT5G47220
Chr5_19180821	5	19180764	19180925	19180821	9.88	3.58	6.97	AT5G47229	AT5G47230	AT5G47240
Chr5_19273787	5	19273607	19273819	19273787	11.28	4.12	8.27	AT5G47500	AT5G47510
Chr5_19308736	5	19308612	19308950	19308736	21.6	5.97	17.96	AT5G47635	AT5G47640
Chr5_19385900	5	19385807	19385952	19385900	9.27	3.48	6.4	AT5G47870	AT5G47880	AT5G47890
Chr5_19397826	5	19397792	19397845	19397826	8.67	3.16	5.85	AT5G47910
Chr5_19397990	5	19397905	19398143	19397990	12.43	4.06	9.35	AT5G47910
Chr5_19653116	5	19653067	19653222	19653116	16.58	6.12	13.23	AT5G48500
Chr5_19885894	5	19885891	19885991	19885894	6.12	2.69	3.54	AT5G49030	AT5G49040	AT5G49060
Chr5_19899226	5	19899213	19899290	19899226	6.62	3.22	3.98	AT5G49100	AT5G49110
Chr5_19899401	5	19899389	19899477	19899401	7.7	3.41	4.96	AT5G49100	AT5G49110
Chr5_20011325	5	20011309	20011420	20011325	8.1	3.13	5.33	AT5G49340	AT5G49350	AT5G49360
Chr5_20084314	5	20084206	20084453	20084314	12.52	4.83	9.43	NA
Chr5_20403263	5	20403205	20403385	20403263	17.68	5.46	14.26	AT5G50150
Chr5_21045214	5	21045030	21045389	21045214	44.43	8.69	39.32	AT5G51795	AT5G51800
Chr5_21046648	5	21046614	21046684	21046648	9.87	3.87	6.96	AT5G51795	AT5G51800
Chr5_21061561	5	21061518	21061701	21061561	16.08	5.52	12.77	NA
Chr5_21154853	5	21154737	21154864	21154853	10.22	4.38	7.28	AT5G52060
Chr5_21154949	5	21154916	21155007	21154949	7.53	3.19	4.81	AT5G52060
Chr5_21286250	5	21286090	21286293	21286250	27.04	6.85	23.07	AT5G52430	AT5G52440
Chr5_21532376	5	21532341	21532419	21532376	6.97	3.16	4.3	AT5G53110	AT5G53120
Chr5_21560598	5	21560549	21560642	21560598	10.96	4.13	7.97	AT5G53160
Chr5_21595590	5	21595438	21595630	21595590	9.23	3.3	6.37	AT5G53220
Chr5_21615544	5	21615443	21615560	21615544	10.6	4.39	7.63	NA
Chr5_21669376	5	21669193	21669521	21669376	58.82	14.71	52.35	NA
Chr5_21793548	5	21793517	21793789	21793548	10.69	3.93	7.72	AT5G53640	AT5G53660
Chr5_21855126	5	21855019	21855271	21855126	26.33	7.32	22.4	AT5G53810	AT5G53830
Chr5_21884025	5	21883978	21884096	21884025	10.9	4.23	7.91	AT5G53900
Chr5_21900916	5	21900898	21901088	21900916	11.13	4.45	8.13	AT5G53940
Chr5_22083839	5	22083745	22084025	22083839	13.86	5.04	10.68	AT5G54390
Chr5_22091245	5	22091200	22091277	22091245	11.99	4.13	8.93	AT5G54400
Chr5_22191458	5	22191370	22191478	22191458	7.67	3.62	4.93	AT5G54620
Chr5_22388456	5	22388313	22388668	22388456	29.5	7.65	25.39	AT5G55170	AT5G55180
Chr5_22691602	5	22691589	22691699	22691602	7	3.36	4.33	NA
Chr5_22779256	5	22779155	22779310	22779256	16.09	5.22	12.77	AT5G56260	AT5G56270
Chr5_22829473	5	22829447	22829593	22829473	14.82	4.67	11.58	AT5G56360
Chr5_22880406	5	22880384	22880466	22880406	11.05	4.42	8.05	AT5G56510
Chr5_22887629	5	22887491	22887782	22887629	10.5	3.77	7.54	AT5G56530
Chr5_22994086	5	22994012	22994122	22994086	7.16	3.54	4.47	AT5G56860
Chr5_22997243	5	22997075	22997392	22997243	12.06	3.55	9	AT5G56865
Chr5_23077079	5	23076937	23077116	23077079	8.74	3.59	5.91	AT5G57020	AT5G57030
Chr5_23120881	5	23120848	23120903	23120881	9.65	4.02	6.75	NA
Chr5_23147065	5	23146924	23147315	23147065	12.83	4.4	9.72	AT5G57130	AT5G57140
Chr5_23147459	5	23147423	23147537	23147459	11.07	3.84	8.07	AT5G57130	AT5G57140
Chr5_23165538	5	23165394	23165648	23165538	19.32	5.83	15.81	AT5G57170	AT5G57180
Chr5_23237406	5	23237336	23237474	23237406	12.22	4.44	9.15	AT5G57350
Chr5_23256142	5	23256068	23256273	23256142	22.51	6.59	18.81	AT5G57390	AT5G57391
Chr5_23307132	5	23307108	23307174	23307132	8.8	3.83	5.97	AT5G57550	AT5G57560
Chr5_23307567	5	23307273	23307746	23307567	18.03	4.5	14.6	AT5G57550	AT5G57560	AT5G57565
Chr5_23308031	5	23307955	23308090	23308031	16.62	4.97	13.27	AT5G57550	AT5G57560	AT5G57565
Chr5_23357516	5	23357484	23357716	23357516	21.77	6.17	18.12	AT5G57660
Chr5_23388571	5	23388460	23388615	23388571	17.44	5.36	14.04	AT5G57710
Chr5_23391767	5	23391711	23391869	23391767	15.74	4.82	12.45	AT5G57720	AT5G57735
Chr5_23670348	5	23670113	23670552	23670348	46.37	8.07	41.07	AT5G58550	AT5G58560
Chr5_23700594	5	23700397	23700698	23700594	11.31	4.02	8.3	AT5G58640	AT5G58650	AT5G58660
Chr5_23785263	5	23785087	23785466	23785263	43.94	9.62	38.86	AT5G58900
Chr5_23786676	5	23786606	23786695	23786676	9	3.9	6.15	AT5G58900
Chr5_23939712	5	23939697	23939763	23939712	10.32	4.75	7.38	AT5G59350
Chr5_23954193	5	23954098	23954230	23954193	15	4.99	11.75	AT5G59380	AT5G59385	AT5G59390
Chr5_23997693	5	23997620	23997728	23997693	6.97	3.16	4.3	AT5G59530	AT5G59540	AT5G59550
Chr5_23998776	5	23998735	23998879	23998776	5.53	2.7	3.02	AT5G59540	AT5G59550
Chr5_23999436	5	23999341	23999471	23999436	9.63	4.01	6.74	AT5G59540	AT5G59550
Chr5_23999544	5	23999541	23999603	23999544	7.61	3.48	4.88	AT5G59540	AT5G59550
Chr5_24066283	5	24066227	24066409	24066283	18.44	6.44	14.98	AT5G59730	AT5G59732
Chr5_24067899	5	24067833	24067933	24067899	11.29	4.66	8.28	AT5G59730
Chr5_24092579	5	24092552	24092607	24092579	12.07	4.39	9.01	AT5G59790
Chr5_24103393	5	24103002	24103830	24103393	36.42	8.25	31.89	AT5G59810	AT5G59820	AT5G59830
Chr5_24103966	5	24103943	24104041	24103966	7.18	2.75	4.49	AT5G59820	AT5G59830
Chr5_24237099	5	24237067	24237137	24237099	12.61	4.87	9.52	AT5G60190
Chr5_24289109	5	24289064	24289132	24289109	10.3	4.14	7.36	AT5G60390
Chr5_24289268	5	24289201	24289320	24289268	6.35	2.54	3.75	AT5G60390
Chr5_24289464	5	24289427	24289519	24289464	10.89	4.23	7.9	AT5G60390
Chr5_24289773	5	24289688	24289907	24289773	9.78	3.32	6.88	AT5G60390
Chr5_24290265	5	24290217	24290303	24290265	15.98	5.49	12.67	AT5G60390	AT5G60400	AT5G60408
Chr5_24291004	5	24290500	24291105	24291004	11.99	4.13	8.93	AT5G60390	AT5G60400	AT5G60408
Chr5_24386704	5	24386345	24386856	24386704	10.89	4.23	7.9	AT5G60680
Chr5_24395935	5	24395787	24396053	24395935	15.13	3.98	11.88	AT5G60690
Chr5_24415711	5	24415568	24415756	24415711	5.77	2.54	3.23	AT5G60710
Chr5_24456114	5	24455982	24456165	24456114	14.08	4.68	10.89	AT5G60790
Chr5_24480384	5	24480184	24480469	24480384	14.68	5.03	11.45	AT5G60850
Chr5_24505487	5	24505014	24505618	24505487	14.82	4.67	11.58	AT5G60910
Chr5_24506314	5	24506055	24506495	24506314	21.17	7.13	17.55	AT5G60910
Chr5_24507231	5	24507108	24507398	24507231	22.07	6.81	18.4	AT5G60910
Chr5_24509535	5	24509421	24509634	24509535	10.52	4.5	7.56	NA
Chr5_24510429	5	24510270	24510778	24510429	22.51	7.18	18.81	AT5G60920
Chr5_24540602	5	24540564	24540638	24540602	10.66	4.14	7.69	AT5G60980
Chr5_24578753	5	24578644	24578796	24578753	11.79	4.06	8.75	AT5G61090	AT5G61100
Chr5_24641783	5	24641756	24641838	24641783	10	3.81	7.08	AT5G61270
Chr5_24713332	5	24713317	24713403	24713332	8.06	3.46	5.3	AT5G61450	AT5G61455	AT5G61460
Chr5_24843017	5	24843005	24843136	24843017	10.19	4.1	7.26	AT5G61840	AT5G61850
Chr5_24844227	5	24844182	24844242	24844227	9.52	3.86	6.63	AT5G61840	AT5G61850
Chr5_24906263	5	24906138	24906346	24906263	8.7	4.04	5.88	NA
Chr5_24963443	5	24963411	24963515	24963443	6.18	3.25	3.59	AT5G62162	AT5G62165
Chr5_24964054	5	24963915	24964111	24964054	34.19	8.37	29.79	AT5G62165
Chr5_24965683	5	24965650	24965742	24965683	9.6	4.13	6.71	AT5G62165
Chr5_24993797	5	24993640	24993817	24993797	14.16	4.85	10.97	AT5G62230
Chr5_24993925	5	24993889	24994106	24993925	25.83	6.97	21.93	AT5G62230
Chr5_24994781	5	24994761	24994822	24994781	10.98	4.26	7.99	AT5G62230
Chr5_24996197	5	24995973	24996211	24996197	9.39	3.81	6.51	AT5G62230
Chr5_25029199	5	25029100	25029297	25029199	12.13	3.71	9.06	AT5G62310	AT5G62320	AT5G62330
Chr5_25038338	5	25038159	25038515	25038338	28.71	6.84	24.64	AT5G62350	AT5G62360
Chr5_25086958	5	25086821	25087062	25086958	17.82	5.21	14.4	NA
Chr5_25109647	5	25109576	25109730	25109647	9.73	4.18	6.83	AT5G62550	AT5G62560
Chr5_25175559	5	25175516	25175574	25175559	7.61	3.48	4.88	NA
Chr5_25307621	5	25307491	25307769	25307621	28.06	7	24.03	AT5G63090
Chr5_25383631	5	25383485	25383711	25383631	13.48	4.61	10.33	AT5G63350	AT5G63370
Chr5_25504570	5	25504488	25504721	25504570	22.13	5.44	18.45	AT5G63715	AT5G63720
Chr5_25558725	5	25558647	25558802	25558725	15.51	4.76	12.23	AT5G63860
Chr5_25702261	5	25702181	25702289	25702261	7.28	3.47	4.58	AT5G64260
Chr5_25704618	5	25703938	25705076	25704618	34.88	7.85	30.43	AT5G64260	AT5G64270
Chr5_25722277	5	25721958	25722442	25722277	24.42	6.68	20.61	AT5G64310	AT5G64320
Chr5_25722657	5	25722645	25722750	25722657	7.61	3.48	4.88	AT5G64310	AT5G64320
Chr5_25848692	5	25848627	25848865	25848692	14.22	5.34	11.02	AT5G64667
Chr5_25979322	5	25979235	25979427	25979322	15.48	5.32	12.2	AT5G65040	AT5G65050
Chr5_26019756	5	26019733	26019800	26019756	12.38	4.78	9.3	AT5G65140
Chr5_26026246	5	26026159	26026275	26026246	8.71	4.19	5.89	NA
Chr5_26026454	5	26026332	26026491	26026454	10.94	4.68	7.95	NA
Chr5_26042793	5	26042715	26042834	26042793	15.31	5.09	12.04	AT5G65170	AT5G65180
Chr5_26044250	5	26044230	26044345	26044250	9.15	3.95	6.29	AT5G65180
Chr5_26050511	5	26050505	26050646	26050511	7.54	3.37	4.82	AT5G65200	AT5G65205
Chr5_26053709	5	26053695	26053877	26053709	10.62	4.39	7.65	AT5G65205	AT5G65207
Chr5_26101172	5	26101147	26101263	26101172	5.53	2.7	3.02	AT5G65310
Chr5_26101367	5	26101365	26101496	26101367	7.61	3.48	4.88	AT5G65310
Chr5_26120203	5	26120015	26120275	26120203	10.5	3.77	7.54	AT5G65350	AT5G65360	AT5G65370
Chr5_26138526	5	26138351	26138846	26138526	43.29	9.63	38.26	NA
Chr5_26139734	5	26139678	26139783	26139734	8.87	3.73	6.03	NA
Chr5_26142370	5	26142339	26142418	26142370	9.8	4.21	6.89	AT5G65420
Chr5_26149213	5	26149191	26149247	26149213	10.5	3.77	7.54	AT5G65430	AT5G65440
Chr5_26226981	5	26226911	26226991	26226981	7.1	2.85	4.41	AT5G65630
Chr5_26227652	5	26227612	26227701	26227652	5.91	2.48	3.35	AT5G65630
Chr5_26241794	5	26241713	26241912	26241794	15.31	5.09	12.04	AT5G65650
Chr5_26244910	5	26244889	26244998	26244910	10.65	3.91	7.68	AT5G65660
Chr5_26286552	5	26286451	26286679	26286552	8.66	3.56	5.84	NA
Chr5_26363665	5	26363491	26363846	26363665	25.49	6.86	21.61	AT5G65910	AT5G65920
Chr5_26533115	5	26532924	26533348	26533115	43.16	9.38	38.15	AT5G66440	AT5G66450
Chr5_26562585	5	26562494	26562612	26562585	11.99	4.13	8.93	AT5G66550	AT5G66560
Chr5_26641502	5	26641350	26641708	26641502	26.94	6.51	22.97	AT5G66720	AT5G66730
Chr5_26645239	5	26645006	26645425	26645239	40.3	8.88	35.51	AT5G66730	AT5G66740
Chr5_26659252	5	26659216	26659274	26659252	9.97	4.02	7.05	AT5G66770
Chr5_26669297	5	26669109	26669431	26669297	23.5	6.08	19.75	AT5G66800
Chr5_26700781	5	26700745	26700810	26700781	9.09	3.82	6.24	AT5G66850	AT5G66860
Chr5_26723105	5	26723046	26723151	26723105	9.76	3.94	6.86	AT5G66910	AT5G66920	AT5G66930
Chr5_26729938	5	26729879	26729987	26729938	16.08	5.07	12.77	AT5G66940	AT5G66950
Chr5_26786529	5	26786502	26786556	26786529	12.87	4.41	9.76	AT5G67110
Chr5_26805563	5	26805383	26805853	26805563	50.41	11.47	44.66	AT5G67180
Chr5_26813692	5	26813561	26813708	26813692	7.54	3.26	4.82	AT5G67200
Chr5_26838315	5	26838173	26838536	26838315	16.46	5.66	13.12	AT5G67260
Chr5_26851883	5	26851686	26852073	26851883	30	7.44	25.86	AT5G67290	AT5G67300
Chr5_26854853	5	26854216	26854960	26854853	9.78	3.19	6.88	AT5G67300	AT5G67310	AT5G67320
Chr5_26899824	5	26899785	26899924	26899824	10.5	3.77	7.54	AT5G67410	AT5G67411
Chr5_26916329	5	26916284	26916361	26916329	9.79	4.21	6.89	AT5G67440
Chr5_26919118	5	26919016	26919194	26919118	15.85	5.43	12.55	AT5G67440	AT5G67450	AT5G67455
Chr5_26930737	5	26930601	26930818	26930737	16.24	5.13	12.92	AT5G67470	AT5G67480
Chr5_26938125	5	26937943	26938292	26938125	20.52	5.92	16.94	AT5G67500	AT5G67510	AT5G67520
Chr5_26949935	5	26949856	26949952	26949935	7.43	3.33	4.72	AT5G67550	AT5G67560	AT5G67570

## Sheet: SEP3_4days
Peak_name	chr	peak start	peak end	peak summit	-log10(pvalue)	fold_enrichment	-log10(qvalue)	gene 1	gene 2	gene 3	gene 4	gene 5	gene 6
Chr1_8381	1	8098	8533	8381	29.4	5.35	26.95	AT1G01020
Chr1_11306	1	10888	11512	11306	66.83	8.98	63.52	AT1G01020	AT1G01030
Chr1_16700	1	16441	16885	16700	18.11	3.58	15.96	AT1G01030
Chr1_49919	1	49855	50161	49919	11.81	3.54	9.86	AT1G01080	AT1G01090	AT1G01100	AT1G01110
Chr1_52090	1	51862	52175	52090	10.69	3.41	8.78	AT1G01090	AT1G01100	AT1G01110
Chr1_54953	1	54725	55170	54953	72.79	9.69	69.29	AT1G01110	AT1G01115
Chr1_60292	1	60169	60423	60292	10.08	3	8.21	AT1G01120
Chr1_60796	1	60663	60913	60796	12.38	3.67	10.41	AT1G01120
Chr1_63912	1	63667	64248	63912	21.06	4.49	18.83	AT1G01130	AT1G01140
Chr1_64965	1	64798	65136	64965	7.51	2.76	5.76	AT1G01130	AT1G01140
Chr1_65522	1	65196	65550	65522	5.96	2.16	4.29	AT1G01130	AT1G01140
Chr1_65877	1	65727	66269	65877	7.97	2.37	6.19	AT1G01130	AT1G01140
Chr1_67184	1	66955	67563	67184	12.07	3.28	10.11	AT1G01140
Chr1_79655	1	79474	79880	79655	53.95	7.78	50.95	AT1G01183
Chr1_87583	1	87480	87724	87583	19.2	4.41	17.02	AT1G01190	AT1G01200	AT1G01210
Chr1_115891	1	115734	116005	115891	9.64	3.21	7.78	AT1G01290	AT1G01300
Chr1_116266	1	116129	116428	116266	7.06	2.68	5.33	AT1G01290	AT1G01300
Chr1_118429	1	118304	118568	118429	7.84	2.82	6.07	AT1G01300	AT1G01305	AT1G01310
Chr1_128645	1	128400	128928	128645	63.31	7.71	60.08	AT1G01320
Chr1_130721	1	130561	130987	130721	37.42	5.64	34.78	AT1G01320
Chr1_140498	1	140291	140764	140498	24.82	5.23	22.48	AT1G01355	AT1G01360
Chr1_156513	1	156426	156688	156513	11.8	3.32	9.86	AT1G01420	AT1G01430
Chr1_177324	1	177209	177482	177324	18.57	4.5	16.4	AT1G01480
Chr1_179412	1	179292	179537	179412	19.96	4.53	17.75	AT1G01490
Chr1_181813	1	181711	181983	181813	14.15	3.94	12.12	AT1G01490
Chr1_182364	1	182178	182589	182364	14.15	3.9	12.12	AT1G01490	AT1G01500
Chr1_183634	1	183415	183730	183634	14.75	4	12.7	AT1G01490	AT1G01500
Chr1_194941	1	194768	195154	194941	35.44	6.32	32.85	AT1G01530	AT1G01540
Chr1_195663	1	195535	195813	195663	22.67	4.99	20.39	AT1G01530	AT1G01540
Chr1_199593	1	199479	199692	199593	10.05	3.31	8.18	AT1G01540	AT1G01550	AT1G01560
Chr1_207877	1	207694	208048	207877	16.63	4.27	14.52	AT1G01570	AT1G01580
Chr1_210729	1	210589	210898	210729	17.07	3.78	14.95	AT1G01580
Chr1_228385	1	227403	228691	228385	24.09	5.16	21.77	AT1G01620	AT1G01630
Chr1_237979	1	237746	238126	237979	32.43	5.33	29.91	AT1G01650
Chr1_268796	1	268533	269237	268796	7.5	2.42	5.75	AT1G01720	AT1G01725	AT1G01730
Chr1_269754	1	269314	270089	269754	29.03	5.37	26.59	AT1G01720	AT1G01725	AT1G01730
Chr1_363652	1	363414	363804	363652	16.32	4.13	14.22	AT1G02060	AT1G02065
Chr1_364457	1	363863	365063	364457	26.28	5.36	23.9	AT1G02060	AT1G02065
Chr1_365640	1	365384	365815	365640	64.97	9.06	61.69	AT1G02060	AT1G02065
Chr1_366528	1	366352	366665	366528	12.96	3.74	10.97	AT1G02065
Chr1_367497	1	367210	367666	367497	26.2	5.21	23.83	AT1G02065
Chr1_367821	1	367722	367907	367821	7.6	2.91	5.83	AT1G02065
Chr1_368181	1	368038	368361	368181	12.38	3.67	10.41	AT1G02065
Chr1_369778	1	369610	369878	369778	22.67	4.96	20.39	AT1G02070	AT1G02074
Chr1_371137	1	370953	371309	371137	34.15	5.59	31.59	AT1G02070	AT1G02074	AT1G02080
Chr1_414916	1	414593	415092	414916	18.86	4.21	16.69	AT1G02180	AT1G02190
Chr1_418193	1	418010	418405	418193	19.07	4.13	16.89	AT1G02190	AT1G02205
Chr1_426640	1	426516	426797	426640	25.55	5.29	23.19	AT1G02210
Chr1_434863	1	434791	434982	434863	7.6	2.91	5.83	AT1G02230
Chr1_437120	1	436996	437223	437120	10.95	3.22	9.04	AT1G02230	AT1G02250
Chr1_468895	1	468694	469101	468895	24.09	5.09	21.77	AT1G02340	AT1G02350
Chr1_469347	1	469147	469678	469347	27.77	5.56	25.36	AT1G02340	AT1G02350
Chr1_488535	1	488469	488674	488535	7.13	2.81	5.39	AT1G02400	AT1G02410
Chr1_498524	1	498372	498665	498524	17.27	4.33	15.14	AT1G02430	AT1G02440	AT1G02450
Chr1_509776	1	509632	509927	509776	20.32	3.55	18.11	AT1G02460
Chr1_518209	1	518095	518348	518209	10.95	3.25	9.04	AT1G02475	AT1G02500
Chr1_522020	1	521901	522258	522020	14.3	3.84	12.26	AT1G02510	AT1G02520
Chr1_522723	1	522624	522826	522723	12.16	3.54	10.2	AT1G02510	AT1G02520
Chr1_553854	1	553511	554164	553854	73.15	7.77	69.65	AT1G02590	AT1G02610
Chr1_555182	1	554998	555365	555182	23.38	5.06	21.08	AT1G02590	AT1G02610	AT1G02620
Chr1_593382	1	593234	593471	593382	14.6	3.52	12.56	AT1G02720
Chr1_607515	1	607328	607729	607515	12.04	3.28	10.08	AT1G02770	AT1G02780
Chr1_644679	1	644552	644864	644679	17.92	4.4	15.77	AT1G02880	AT1G02890
Chr1_653386	1	653260	653480	653386	12.34	3.5	10.38	AT1G02890	AT1G02900
Chr1_701424	1	701326	701520	701424	10.55	3.34	8.66	AT1G03020	AT1G03030
Chr1_738223	1	738058	738392	738223	19.91	3.89	17.7	AT1G03080	AT1G03090
Chr1_754381	1	754256	754495	754381	17.75	4.11	15.61	AT1G03130	AT1G03140	AT1G03150
Chr1_767182	1	767071	767315	767182	8.97	3.01	7.14	AT1G03170
Chr1_772554	1	772285	772842	772554	53.72	8.1	50.72	AT1G03180	AT1G03190
Chr1_786564	1	786485	786787	786564	14.15	3.87	12.12	AT1G03220
Chr1_789186	1	788999	789283	789186	11.25	3.51	9.32	AT1G03220	AT1G03230
Chr1_789969	1	789856	790048	789969	10.69	3.37	8.78	AT1G03230
Chr1_813177	1	812975	813356	813177	57.16	7.04	54.09	AT1G03300	AT1G03310
Chr1_850824	1	850527	850993	850824	29.89	5.48	27.43	AT1G03440
Chr1_851933	1	851557	852096	851933	27.97	5.18	25.55	AT1G03440
Chr1_864308	1	864167	864462	864308	24.09	5.16	21.77	AT1G03457
Chr1_898311	1	898205	898442	898311	11.42	3.51	9.49	AT1G03590	AT1G03600	AT1G03610
Chr1_899903	1	899809	900003	899903	9.61	3.27	7.75	AT1G03590	AT1G03600	AT1G03610
Chr1_902956	1	902798	903068	902956	19.3	4.38	17.11	AT1G03610
Chr1_928826	1	928459	928985	928826	27.77	5.56	25.36	AT1G03720
Chr1_931831	1	931689	932083	931831	12.38	3.64	10.41	AT1G03730	AT1G03740
Chr1_958117	1	957982	958203	958117	10.37	3.09	8.48	AT1G03800	AT1G03810
Chr1_983840	1	983629	984049	983840	40.64	6.29	37.93	AT1G03860	AT1G03870	AT1G03880
Chr1_1004553	1	1004448	1004651	1004553	12	3.47	10.05	AT1G03920	AT1G03930
Chr1_1084748	1	1084547	1084967	1084748	22.74	4.42	20.46	AT1G04150	AT1G04160
Chr1_1121359	1	1121077	1121579	1121359	17.14	3.87	15.02	AT1G04220
Chr1_1129607	1	1129439	1129768	1129607	20.72	4.18	18.49	AT1G04240
Chr1_1134519	1	1134256	1134912	1134519	48.64	7.35	45.76	AT1G04250
Chr1_1141493	1	1141349	1141551	1141493	6.62	2.59	4.92	AT1G04260	AT1G04270
Chr1_1143869	1	1143693	1144047	1143869	33.72	5.98	31.17	AT1G04260	AT1G04270	AT1G04280
Chr1_1159340	1	1159149	1159553	1159340	36.44	5.78	33.82	AT1G04310	AT1G04320
Chr1_1173342	1	1172915	1173592	1173342	51.9	7.91	48.94	AT1G04370
Chr1_1188354	1	1188113	1188972	1188354	40.54	6.88	37.83	AT1G04400	AT1G04410
Chr1_1194136	1	1193965	1194224	1194136	11.81	3.54	9.86	AT1G04410	AT1G04420	AT1G04425
Chr1_1198100	1	1197933	1198358	1198100	37.22	6.55	34.59	AT1G04430
Chr1_1215711	1	1215566	1215851	1215711	9.57	2.77	7.72	AT1G04470	AT1G04480
Chr1_1223486	1	1223276	1223633	1223486	45.26	6.83	42.45	AT1G04500	AT1G04501
Chr1_1231064	1	1231001	1231551	1231064	8.94	3.1	7.11	AT1G04510	AT1G04520
Chr1_1233269	1	1233150	1233376	1233269	7.65	2.83	5.88	AT1G04520	AT1G04530
Chr1_1236959	1	1236296	1237120	1236959	23.13	3.73	20.84	AT1G04530	AT1G04540
Chr1_1306539	1	1306367	1306726	1306539	18.57	4.5	16.4	AT1G04680
Chr1_1307266	1	1307054	1307395	1307266	10.69	3.44	8.78	AT1G04680
Chr1_1310964	1	1310880	1311139	1310964	8.34	2.94	6.54	AT1G04684	AT1G04690
Chr1_1313016	1	1312840	1313370	1313016	36.4	6.45	33.78	AT1G04684	AT1G04690
Chr1_1333767	1	1333606	1333887	1333767	17.47	4.08	15.34	AT1G04730	AT1G04750	AT1G04760
Chr1_1343325	1	1343137	1343532	1343325	42.59	7	39.84	AT1G04780	AT1G04790
Chr1_1350229	1	1350090	1350318	1350229	12.54	3.34	10.57	AT1G04800	AT1G04810
Chr1_1358745	1	1358453	1358906	1358745	31.32	5.65	28.83	AT1G04820	AT1G04830
Chr1_1400870	1	1400691	1401058	1400870	40.01	5.89	37.32	AT1G04930	AT1G04940	AT1G04945
Chr1_1422235	1	1422101	1422381	1422235	14.75	4	12.7	AT1G04990
Chr1_1423825	1	1423680	1423999	1423825	22.25	4.86	19.98	AT1G04990	AT1G05000
Chr1_1424274	1	1424156	1424355	1424274	6.05	2.61	4.37	AT1G04990	AT1G05000
Chr1_1455878	1	1455741	1456024	1455878	13.68	3.43	11.67	AT1G05065
Chr1_1468302	1	1468060	1468472	1468302	32.96	5.92	30.43	AT1G05100
Chr1_1469298	1	1468910	1469611	1469298	85.65	10.32	81.68	AT1G05100
Chr1_1477074	1	1476936	1477215	1477074	6.66	2.78	4.94	AT1G05120	AT1G05136
Chr1_1494776	1	1494643	1494933	1494776	24.82	5.23	22.48	AT1G05170
Chr1_1504910	1	1504748	1505075	1504910	22.94	4.69	20.65	AT1G05190	AT1G05200
Chr1_1533783	1	1533609	1533935	1533783	28.56	5.56	26.13	AT1G05270
Chr1_1568837	1	1568607	1569017	1568837	12.57	3.56	10.6	AT1G05370
Chr1_1570629	1	1570395	1571145	1570629	62.1	8.8	58.89	AT1G05370
Chr1_1572472	1	1572356	1572580	1572472	17.27	4.3	15.14	AT1G05370
Chr1_1588388	1	1588183	1588504	1588388	14.15	3.9	12.12	AT1G05410	AT1G05420
Chr1_1605944	1	1605614	1606105	1605944	24.09	4.44	21.77	AT1G05460
Chr1_1608402	1	1608242	1608542	1608402	15.43	3.86	13.36	AT1G05470
Chr1_1611750	1	1611590	1611940	1611750	13.55	3.8	11.54	AT1G05470
Chr1_1613111	1	1612702	1613209	1613111	19.23	4.53	17.05	AT1G05470
Chr1_1623557	1	1623402	1623728	1623557	26.25	4.39	23.88	AT1G05490	AT1G05500
Chr1_1637966	1	1637844	1638056	1637966	14.59	3.72	12.55	AT1G05520	AT1G05530	AT1G05540
Chr1_1639235	1	1638898	1639441	1639235	40.74	6.51	38.03	AT1G05530	AT1G05540
Chr1_1644886	1	1644765	1645000	1644886	22.85	4.49	20.56	AT1G05550	AT1G05560	AT1G05562
Chr1_1659960	1	1659764	1660199	1659960	23.3	4.66	21.01	AT1G05570
Chr1_1714054	1	1713338	1714563	1714054	52.68	7.26	49.71	AT1G05700	AT1G05710
Chr1_1715428	1	1714948	1715636	1715428	36.13	5.94	33.53	AT1G05710
Chr1_1729419	1	1729321	1729514	1729419	9.88	3.2	8.01	AT1G05785
Chr1_1745906	1	1745628	1746004	1745906	10.52	3.22	8.63	AT1G05805	AT1G05810
Chr1_1762062	1	1761969	1762205	1762062	9.61	2.88	7.75	AT1G05830	AT1G05835	AT1G05840
Chr1_1768851	1	1768680	1769013	1768851	18.47	4.12	16.31	AT1G05840	AT1G05850	AT1G05860
Chr1_1807556	1	1807430	1807834	1807556	19.23	3.91	17.05	AT1G05950	AT1G05960
Chr1_1820445	1	1820318	1820574	1820445	12.38	3.64	10.41	AT1G06000	AT1G06002	AT1G06010
Chr1_1822019	1	1821849	1822196	1822019	14.15	3.9	12.12	AT1G06000	AT1G06002	AT1G06010	AT1G06020
Chr1_1830254	1	1830092	1830422	1830254	17.27	4.33	15.14	AT1G06040	AT1G06050	AT1G06060
Chr1_1841050	1	1840940	1841192	1841050	16.63	4.27	14.52	AT1G06080
Chr1_1843327	1	1843129	1843541	1843327	14.8	3.63	12.75	AT1G06080
Chr1_1845415	1	1845152	1845621	1845415	58.49	8.21	55.38	AT1G06080	AT1G06090
Chr1_1850677	1	1850450	1850838	1850677	42.24	7.05	39.49	AT1G06090	AT1G06100
Chr1_1873722	1	1873632	1873894	1873722	8.6	2.95	6.78	AT1G06149	AT1G06150
Chr1_1878871	1	1878627	1879258	1878871	24.84	4.67	22.5	AT1G06148
Chr1_1879540	1	1879346	1879573	1879540	6.21	2.68	4.52	AT1G06148
Chr1_1882699	1	1882585	1882815	1882699	11.81	3.54	9.86	AT1G06160
Chr1_1887488	1	1887260	1887679	1887488	51.9	7.94	48.94	AT1G06170	AT1G06180
Chr1_1888391	1	1888219	1888468	1888391	6.99	2.81	5.26	AT1G06170	AT1G06180
Chr1_1889295	1	1888814	1889616	1889295	42.05	6.04	39.32	AT1G06170	AT1G06180
Chr1_1890457	1	1890318	1890583	1890457	11.57	3.54	9.64	AT1G06180
Chr1_1891010	1	1890835	1891354	1891010	18.48	4.14	16.32	AT1G06180
Chr1_1941293	1	1941116	1941433	1941293	30.83	5.85	28.34	AT1G06360
Chr1_1942256	1	1942066	1942463	1942256	30.05	5.76	27.58	AT1G06360	AT1G06380
Chr1_1942811	1	1942705	1942915	1942811	9.02	2.87	7.19	AT1G06360	AT1G06380
Chr1_1946533	1	1946375	1946870	1946533	12.96	3.77	10.97	AT1G06380	AT1G06390
Chr1_1953803	1	1953592	1954095	1953803	18.48	4.2	16.32	AT1G06400	AT1G06410
Chr1_1974573	1	1974350	1974675	1974573	8.09	3.01	6.3	AT1G06470	AT1G06475
Chr1_1997422	1	1997271	1997506	1997422	11.8	2.95	9.86	AT1G06520
Chr1_1998525	1	1998371	1998650	1998525	18.77	4.07	16.6	AT1G06520
Chr1_1999368	1	1999131	1999539	1999368	39.95	6	37.26	AT1G06530
Chr1_2001352	1	2001263	2001461	2001352	9.4	3.11	7.56	AT1G06530
Chr1_2103427	1	2103328	2103555	2103427	9.27	2.93	7.43	AT1G06840	AT1G06850
Chr1_2124216	1	2124113	2124366	2124216	9.74	3.07	7.88	AT1G06910	AT1G06920	AT1G06923
Chr1_2137875	1	2137752	2137979	2137875	15.67	3.38	13.59	AT1G06950	AT1G06960	AT1G06970
Chr1_2164099	1	2163889	2164495	2164099	65.11	8.64	61.83	AT1G07040	AT1G07050	AT1G07051
Chr1_2175035	1	2174825	2175250	2175035	45.68	7.31	42.86	AT1G07090	AT1G07100
Chr1_2176418	1	2176146	2176644	2176418	94.38	11.48	89.92	AT1G07090	AT1G07100
Chr1_2177044	1	2176901	2177210	2177044	18.57	4.38	16.4	AT1G07090	AT1G07100
Chr1_2177532	1	2177410	2177667	2177532	14.77	3.89	12.72	AT1G07090	AT1G07100	AT1G07110
Chr1_2190263	1	2190018	2190691	2190263	16.34	3.62	14.24	AT1G07128	AT1G07135
Chr1_2191077	1	2190971	2191237	2191077	21.28	4.76	19.04	AT1G07128	AT1G07135	AT1G07140
Chr1_2196771	1	2196615	2196909	2196771	17.27	4.3	15.14	AT1G07140	AT1G07150
Chr1_2197478	1	2197225	2197702	2197478	58.43	6.62	55.32	AT1G07150	AT1G07160	AT1G07170
Chr1_2200009	1	2199829	2200156	2200009	27.77	5.52	25.36	AT1G07160	AT1G07170	AT1G07175
Chr1_2201654	1	2201500	2201801	2201654	30.49	5.74	28.01	AT1G07160	AT1G07170	AT1G07175	AT1G07180
Chr1_2213704	1	2213428	2213764	2213704	9.92	3.11	8.05	AT1G07200	AT1G07210
Chr1_2214228	1	2214043	2214419	2214228	12.4	3.63	10.43	AT1G07200	AT1G07210
Chr1_2215025	1	2214872	2215183	2215025	33.97	6.19	31.41	AT1G07200	AT1G07210
Chr1_2237633	1	2237452	2237780	2237633	8.59	3.08	6.77	AT1G07280
Chr1_2240268	1	2240070	2240624	2240268	19.89	4.03	17.69	AT1G07280
Chr1_2241889	1	2241650	2242030	2241889	14.04	3.68	12.02	AT1G07280	AT1G07290
Chr1_2277670	1	2277499	2277793	2277670	17.04	4.16	14.92	AT1G07410	AT1G07420
Chr1_2280914	1	2280530	2281042	2280914	14.75	4	12.7	AT1G07420	AT1G07430
Chr1_2283101	1	2282841	2283281	2283101	23.38	5.03	21.08	AT1G07430
Chr1_2284346	1	2284199	2284523	2284346	14.9	3.87	12.84	AT1G07430
Chr1_2300157	1	2299923	2300470	2300157	12.58	3.39	10.61	AT1G07480	AT1G07485
Chr1_2301057	1	2300996	2301225	2301057	6.21	2.65	4.52	AT1G07480	AT1G07485	AT1G07490
Chr1_2305099	1	2304999	2305313	2305099	10.28	3.23	8.39	AT1G07500	AT1G07510
Chr1_2312253	1	2312129	2312377	2312253	9.69	3.03	7.83	AT1G07520
Chr1_2313138	1	2313003	2313253	2313138	11.91	3.34	9.96	AT1G07520	AT1G07530
Chr1_2318063	1	2317878	2318192	2318063	15.34	3.48	13.28	AT1G07530	AT1G07540
Chr1_2333705	1	2333315	2333882	2333705	22.94	4.56	20.65	AT1G07570	AT1G07580
Chr1_2334384	1	2334211	2334527	2334384	21.25	4.55	19.02	AT1G07570	AT1G07580
Chr1_2348284	1	2348106	2348399	2348284	11.85	3.5	9.9	AT1G07620	AT1G07630
Chr1_2348825	1	2348659	2349063	2348825	16.8	4.17	14.69	AT1G07620	AT1G07630
Chr1_2351881	1	2351551	2352191	2351881	47.45	7.11	44.59	AT1G07630
Chr1_2353447	1	2353301	2353574	2353447	18.6	4.15	16.43	AT1G07640
Chr1_2365947	1	2365226	2366182	2365947	71.8	9.63	68.34	AT1G07650	AT1G07660
Chr1_2374987	1	2374822	2375123	2374987	32.39	6.02	29.87	AT1G07670	AT1G07680
Chr1_2390177	1	2390064	2390325	2390177	15.79	3.66	13.71	AT1G07710	AT1G07720
Chr1_2395156	1	2394979	2395273	2395156	19.36	3.93	17.17	AT1G07720	AT1G07725	AT1G07728
Chr1_2489242	1	2489145	2489387	2489242	7.13	2.84	5.39	AT1G08010	AT1G08030
Chr1_2490427	1	2490371	2490556	2490427	4.74	2.16	3.16	AT1G08010	AT1G08030
Chr1_2530412	1	2530189	2530650	2530412	60.21	8.63	57.05	AT1G08100
Chr1_2538004	1	2537921	2538165	2538004	4.95	2.01	3.34	AT1G08110	AT1G08115	AT1G08120
Chr1_2565596	1	2565364	2565928	2565596	14.75	3.92	12.7	AT1G08170	AT1G08180	AT1G08190
Chr1_2567370	1	2567213	2567493	2567370	15.18	3.89	13.12	AT1G08180	AT1G08190
Chr1_2580988	1	2580639	2581226	2580988	44.57	6.02	41.78	AT1G08210	AT1G08220
Chr1_2585479	1	2585326	2585636	2585479	22.94	4.53	20.65	AT1G08220	AT1G08230
Chr1_2607880	1	2607662	2608054	2607880	28.17	5.02	25.75	AT1G08260	AT1G08270	AT1G08280
Chr1_2621708	1	2621504	2621937	2621708	57.24	8.24	54.16	AT1G08315	AT1G08320
Chr1_2625344	1	2624624	2625646	2625344	66.9	9.23	63.57	AT1G08320
Chr1_2626161	1	2625849	2626453	2626161	79.89	8.44	76.15	AT1G08320
Chr1_2626650	1	2626566	2626771	2626650	8.61	2.95	6.79	AT1G08320
Chr1_2649361	1	2649244	2649472	2649361	13.06	3.37	11.07	AT1G08410	AT1G08420
Chr1_2676544	1	2676402	2676631	2676544	12.55	3.67	10.58	AT1G08465
Chr1_2677473	1	2677263	2677705	2677473	24.3	3.8	21.98	AT1G08465
Chr1_2681133	1	2680831	2681313	2681133	31.77	5.88	29.26	AT1G08470
Chr1_2690997	1	2690924	2691109	2690997	9.75	3.14	7.89	AT1G08490	AT1G08500	AT1G08510
Chr1_2747059	1	2746864	2747169	2747059	14.52	3.82	12.48	AT1G08630
Chr1_2748057	1	2747760	2748341	2748057	44.47	6.97	41.68	AT1G08630	AT1G08640
Chr1_2753557	1	2753299	2753771	2753557	31.6	5.99	29.09	AT1G08640	AT1G08650
Chr1_2755897	1	2755468	2756034	2755897	11.81	3.54	9.86	NA
Chr1_2848189	1	2848035	2848298	2848189	7.92	2.93	6.14	AT1G08870	AT1G08880	AT1G08890
Chr1_2870804	1	2870572	2871075	2870804	21.28	4.76	19.04	AT1G08920	AT1G08930
Chr1_2872482	1	2872380	2872666	2872482	16.63	4.23	14.52	AT1G08930
Chr1_2926001	1	2925859	2926046	2926001	11.04	2.92	9.12	AT1G09060	AT1G09070
Chr1_2926802	1	2926703	2927001	2926802	7.83	2.53	6.06	AT1G09060	AT1G09070
Chr1_2928228	1	2927464	2929343	2928228	26.48	3.42	24.1	AT1G09060	AT1G09070	AT1G09080
Chr1_2955776	1	2955578	2955930	2955776	51.9	6.79	48.94	AT1G09160	AT1G09170
Chr1_2988913	1	2988757	2989096	2988913	24.09	5.09	21.77	AT1G09245	AT1G09250
Chr1_2990868	1	2990467	2991103	2990868	88.06	10.95	83.97	AT1G09250	AT1G09260
Chr1_2991451	1	2991171	2991738	2991451	40.54	6.85	37.83	AT1G09260	AT1G09270
Chr1_3031054	1	3030840	3031223	3031054	20.21	4.41	18	AT1G09380	AT1G09390
Chr1_3031724	1	3031606	3031841	3031724	13.51	3.6	11.51	AT1G09380	AT1G09390
Chr1_3034685	1	3034547	3034818	3034685	19.89	4.22	17.69	AT1G09400	AT1G09410
Chr1_3057381	1	3057354	3057562	3057381	5.3	2.29	3.68	AT1G09470	AT1G09480
Chr1_3059178	1	3059022	3059337	3059178	47.44	7.51	44.58	AT1G09470	AT1G09480
Chr1_3064568	1	3064440	3064670	3064568	12.96	3.7	10.97	AT1G09483	AT1G09490	AT1G09500
Chr1_3072749	1	3072566	3072947	3072749	22.67	4.93	20.39	AT1G09520
Chr1_3100868	1	3100205	3101607	3100868	57.28	7.46	54.2	AT1G09570	AT1G09575
Chr1_3103314	1	3103189	3103374	3103314	7.13	2.84	5.39	AT1G09570	AT1G09575	AT1G09580
Chr1_3105012	1	3104944	3105129	3105012	8.09	3.01	6.3	AT1G09575	AT1G09580	AT1G09590
Chr1_3108046	1	3107855	3108194	3108046	24.05	4.7	21.74	AT1G09590	AT1G09600
Chr1_3168288	1	3168077	3168461	3168288	35.17	5.44	32.58	AT1G09780	AT1G09790
Chr1_3171189	1	3171061	3171314	3171189	11.01	3.2	9.1	AT1G09790	AT1G09794	AT1G09795
Chr1_3185420	1	3185138	3185666	3185420	40.93	6.7	38.22	AT1G09810	AT1G09812
Chr1_3187043	1	3186853	3187220	3187043	29.43	5.35	26.98	AT1G09810	AT1G09812	AT1G09815
Chr1_3201149	1	3200782	3201409	3201149	54.84	8.09	51.82	AT1G09840	AT1G09850
Chr1_3242113	1	3241971	3242288	3242113	40.54	6.81	37.83	AT1G09940	AT1G09950	AT1G09960
Chr1_3244150	1	3244039	3244258	3244150	10.69	3.37	8.78	AT1G09950	AT1G09960
Chr1_3249033	1	3248922	3249166	3249033	15.99	4.17	13.9	NA
Chr1_3261373	1	3261325	3261518	3261373	9.1	3.14	7.26	AT1G09980	AT1G09995
Chr1_3269583	1	3269482	3269681	3269583	16.03	4.04	13.94	AT1G10010	AT1G10020
Chr1_3272061	1	3271954	3272139	3272061	8.9	2.93	7.08	AT1G10020	AT1G10030
Chr1_3272760	1	3272532	3273392	3272760	53.34	7.31	50.35	AT1G10020	AT1G10030
Chr1_3283921	1	3283710	3284229	3283921	34.09	4.68	31.53	AT1G10050	AT1G10060
Chr1_3287530	1	3287356	3288018	3287530	54.42	7.23	51.41	AT1G10060	AT1G10070
Chr1_3296305	1	3296127	3296430	3296305	10.69	3.44	8.78	AT1G10090
Chr1_3306257	1	3306035	3306454	3306257	21.97	4.86	19.71	AT1G10120
Chr1_3306668	1	3306569	3306788	3306668	9.1	3.14	7.26	AT1G10120
Chr1_3307545	1	3307340	3307785	3307545	43.95	7.21	41.17	AT1G10120
Chr1_3328525	1	3328400	3328647	3328525	13.66	3.28	11.65	AT1G10150	AT1G10155
Chr1_3348090	1	3347951	3348379	3348090	14.15	3.9	12.12	AT1G10190	AT1G10200	AT1G10210
Chr1_3348809	1	3348622	3349080	3348809	36.4	6.45	33.78	AT1G10200	AT1G10210
Chr1_3354136	1	3353913	3354250	3354136	26.97	5.01	24.59	AT1G10220	AT1G10230
Chr1_3356702	1	3356561	3356787	3356702	10.41	3.26	8.52	AT1G10230	AT1G10240
Chr1_3398957	1	3398821	3399098	3398957	16.21	3.17	14.12	AT1G10360	AT1G10370	AT1G10380
Chr1_3421348	1	3421288	3421597	3421348	9.11	2.85	7.27	AT1G10410
Chr1_3441653	1	3441447	3441782	3441653	38.18	5.69	35.52	AT1G10460	AT1G10470
Chr1_3442578	1	3442447	3442848	3442578	12.96	3.7	10.97	AT1G10460	AT1G10470
Chr1_3465868	1	3465767	3465952	3465868	7.77	2.67	6	AT1G10510	AT1G10520
Chr1_3478150	1	3478005	3478252	3478150	10.19	3.14	8.31	AT1G10540
Chr1_3481685	1	3481529	3481846	3481685	42.35	6.73	39.6	AT1G10550	AT1G10560
Chr1_3505954	1	3505789	3506121	3505954	11.89	3.21	9.94	AT1G10590	AT1G10600	AT1G10610
Chr1_3518323	1	3518064	3518454	3518323	9.94	3.25	8.07	AT1G10640
Chr1_3519289	1	3519155	3519461	3519289	36.54	6.37	33.92	AT1G10640
Chr1_3521167	1	3520915	3521336	3521167	34.78	6.28	32.2	NA
Chr1_3525855	1	3525693	3526017	3525855	22.67	4.99	20.39	AT1G10650	AT1G10652
Chr1_3530402	1	3530202	3530608	3530402	22.67	4.77	20.39	AT1G10657	AT1G10660
Chr1_3534925	1	3534811	3535066	3534925	15.35	3.98	13.29	AT1G10660	AT1G10670
Chr1_3549176	1	3549085	3549339	3549176	17.27	4.33	15.14	AT1G10690
Chr1_3571917	1	3571513	3572222	3571917	87.02	10.85	82.97	AT1G10740	AT1G10745	AT1G10747
Chr1_3611448	1	3610994	3611695	3611448	67.42	9.1	64.08	AT1G10840	AT1G10850
Chr1_3664199	1	3664040	3664371	3664199	15.81	3.61	13.73	AT1G10950	AT1G10960	AT1G10970
Chr1_3713645	1	3713380	3713813	3713645	52.63	7.75	49.67	AT1G11112	AT1G11120
Chr1_3715048	1	3714902	3715096	3715048	7.68	2.87	5.91	AT1G11112	AT1G11120
Chr1_3715872	1	3715707	3716324	3715872	32.39	6.05	29.87	AT1G11112	AT1G11120	AT1G11125
Chr1_3716934	1	3716796	3717052	3716934	11.23	2.96	9.31	AT1G11120	AT1G11125
Chr1_3718031	1	3717774	3718322	3718031	29.02	5.13	26.58	AT1G11120	AT1G11125
Chr1_3719901	1	3719805	3720013	3719901	9.61	3.24	7.75	AT1G11125	AT1G11130
Chr1_3720413	1	3720297	3720656	3720413	17.92	4.4	15.77	AT1G11125	AT1G11130
Chr1_3745587	1	3745461	3745712	3745587	14.48	3.85	12.44	AT1G11170	AT1G11175	AT1G11180
Chr1_3755608	1	3755460	3755814	3755608	16.89	3.8	14.77	AT1G11190	AT1G11200	AT1G11210
Chr1_3756030	1	3755911	3756131	3756030	5.36	2.36	3.72	AT1G11200	AT1G11210
Chr1_3758850	1	3758773	3758962	3758850	6.92	2.67	5.19	AT1G11210
Chr1_3768423	1	3768248	3768549	3768423	31.6	5.95	29.09	AT1G11240	AT1G11250
Chr1_3773712	1	3773528	3773964	3773712	38.86	6.68	36.19	NA
Chr1_3775470	1	3775356	3775654	3775470	14.15	3.87	12.12	AT1G11260
Chr1_3776301	1	3776132	3776481	3776301	30.05	5.82	27.58	AT1G11260
Chr1_3804184	1	3804062	3804290	3804184	8.09	2.98	6.3	AT1G11310	AT1G11320
Chr1_3831161	1	3831056	3831357	3831161	9.61	3.27	7.75	AT1G11370	AT1G11380
Chr1_3903935	1	3903446	3904145	3903935	21.97	4.86	19.71	AT1G11600	AT1G11608
Chr1_3904964	1	3904815	3905116	3904964	14.75	4	12.7	AT1G11608
Chr1_3928150	1	3928010	3928239	3928150	8.59	3.04	6.77	AT1G11670
Chr1_3929932	1	3929682	3930314	3929932	39.7	6.75	37.01	AT1G11670
Chr1_3931833	1	3931622	3931943	3931833	10.69	3.41	8.78	AT1G11670
Chr1_3932971	1	3932859	3933066	3932971	12.96	3.77	10.97	AT1G11670
Chr1_3943391	1	3943278	3943522	3943391	10.69	3.37	8.78	AT1G11684	AT1G11700
Chr1_3945067	1	3944876	3945317	3945067	66.9	9.26	63.57	AT1G11700
Chr1_3961194	1	3960955	3961253	3961194	8.77	2.9	6.95	AT1G11735
Chr1_4060105	1	4059973	4060299	4060105	12.66	3.2	10.68	NA
Chr1_4081955	1	4081826	4082131	4081955	23.38	5.03	21.08	AT1G12070	AT1G12080
Chr1_4082610	1	4082403	4082732	4082610	21.28	4.83	19.04	AT1G12070	AT1G12080
Chr1_4087917	1	4087740	4088080	4087917	44.31	6.68	41.52	NA
Chr1_4093058	1	4092914	4093133	4093058	10.69	3.37	8.78	AT1G12090	AT1G12100
Chr1_4096810	1	4096467	4096980	4096810	36.4	6.42	33.78	AT1G12100
Chr1_4104953	1	4104779	4105077	4104953	11.67	3.45	9.73	AT1G12110
Chr1_4107705	1	4107531	4108035	4107705	30.05	5.79	27.58	AT1G12110
Chr1_4117789	1	4117645	4118074	4117789	38.04	6.62	35.39	AT1G12120	AT1G12130
Chr1_4132488	1	4131761	4132656	4132488	89.1	11.05	84.95	AT1G12170	AT1G12190
Chr1_4136082	1	4135968	4136204	4136082	16.63	4.23	14.52	AT1G12190	AT1G12200
Chr1_4136984	1	4136894	4137107	4136984	11.25	3.47	9.32	AT1G12190	AT1G12200
Chr1_4140066	1	4139944	4140189	4140066	38.04	6.65	35.39	AT1G12200	AT1G12210
Chr1_4154691	1	4154514	4155042	4154691	27.77	5.56	25.36	AT1G12240	AT1G12244
Chr1_4170719	1	4170613	4170800	4170719	9.11	2.85	7.27	AT1G12270
Chr1_4192058	1	4191595	4192137	4192058	8.68	2.37	6.86	AT1G12330
Chr1_4192422	1	4192240	4192680	4192422	14.12	2.95	12.1	AT1G12330
Chr1_4193273	1	4193023	4193367	4193273	8.43	2.4	6.63	AT1G12330
Chr1_4193689	1	4193573	4193833	4193689	7.8	2.44	6.03	AT1G12330
Chr1_4213422	1	4213033	4213596	4213422	16.12	4.06	14.03	AT1G12380
Chr1_4217811	1	4217579	4218100	4217811	83.91	10.62	80	AT1G12380	AT1G12390
Chr1_4230043	1	4229839	4230835	4230043	33.18	6.12	30.64	AT1G12420	AT1G12423
Chr1_4231476	1	4231239	4231744	4231476	54.88	7.97	51.85	AT1G12420	AT1G12423
Chr1_4238939	1	4238683	4239198	4238939	42.24	7.01	39.49	AT1G12430
Chr1_4240132	1	4239617	4240465	4240132	31.6	5.99	29.09	AT1G12430
Chr1_4243354	1	4243131	4243510	4243354	12.96	3.74	10.97	AT1G12440	AT1G12450
Chr1_4247239	1	4246703	4247573	4247239	28.71	5.52	26.27	AT1G12451	AT1G12460
Chr1_4263174	1	4263015	4263312	4263174	10.69	3.37	8.78	AT1G12500
Chr1_4265867	1	4265765	4266038	4265867	10.91	3.35	9	AT1G12500
Chr1_4266254	1	4266127	4266386	4266254	11.73	3.44	9.79	AT1G12500	AT1G12510	AT1G12520
Chr1_4356150	1	4356072	4356268	4356150	7.97	2.82	6.19	AT1G12775	AT1G12780
Chr1_4358803	1	4358417	4358987	4358803	25.55	5.33	23.19	AT1G12780	AT1G12790
Chr1_4371479	1	4371330	4371641	4371479	10.15	3.34	8.27	AT1G12820
Chr1_4373491	1	4372713	4373647	4373491	22.67	4.8	20.39	AT1G12820	AT1G12830	AT1G12840
Chr1_4427146	1	4426994	4427351	4427146	26.28	5.39	23.9	AT1G12980
Chr1_4466472	1	4466329	4466607	4466472	14.26	3.71	12.22	AT1G13100	AT1G13110
Chr1_4503828	1	4503716	4503949	4503828	12.16	3.5	10.2	AT1G13195
Chr1_4520476	1	4520202	4520606	4520476	24.45	4.81	22.12	AT1G13220	AT1G13230
Chr1_4524133	1	4523878	4524237	4524133	16.63	4.23	14.52	AT1G13240
Chr1_4526136	1	4526020	4526245	4526136	10.69	3.41	8.78	AT1G13245
Chr1_4527257	1	4527006	4527452	4527257	51.84	7.04	48.89	AT1G13245
Chr1_4530629	1	4530487	4530771	4530629	13.55	3.84	11.54	AT1G13250
Chr1_4531373	1	4531251	4531518	4531373	11.81	3.61	9.86	AT1G13250
Chr1_4534175	1	4534049	4534239	4534175	8.92	2.99	7.1	NA
Chr1_4535480	1	4535270	4536040	4535480	57.4	8.4	54.31	NA
Chr1_4539686	1	4539542	4539863	4539686	17.92	4.43	15.77	AT1G13260
Chr1_4542011	1	4541728	4542354	4542011	100.8	11.94	95.72	AT1G13260	AT1G13270
Chr1_4542860	1	4542763	4543317	4542860	8.02	2.6	6.24	AT1G13260	AT1G13270
Chr1_4548784	1	4548541	4549015	4548784	78.8	10.25	75.1	AT1G13280
Chr1_4549780	1	4549551	4550074	4549780	49.21	7.64	46.31	AT1G13280	AT1G13290
Chr1_4552474	1	4552415	4552692	4552474	10.15	3.34	8.27	AT1G13290
Chr1_4553969	1	4553449	4554187	4553969	15.37	4.07	13.3	AT1G13290	AT1G13300
Chr1_4576593	1	4576530	4576839	4576593	7.39	2.82	5.64	AT1G13350	AT1G13360
Chr1_4578894	1	4578478	4580329	4578894	28.52	5.59	26.09	AT1G13350	AT1G13360
Chr1_4585573	1	4585432	4585719	4585573	15.51	3.97	13.43	NA
Chr1_4591343	1	4591203	4591408	4591343	10.69	3.44	8.78	AT1G13370	AT1G13380
Chr1_4594471	1	4594311	4594642	4594471	37.22	6.52	34.59	AT1G13390
Chr1_4600594	1	4599706	4601044	4600594	60.17	6.35	57.03	AT1G13410
Chr1_4653758	1	4653550	4654034	4653758	20.41	4.38	18.2	AT1G13600
Chr1_4654808	1	4654562	4655193	4654808	59.27	8.57	56.14	NA
Chr1_4655932	1	4655759	4656071	4655932	16.63	4.23	14.52	AT1G13605
Chr1_4661385	1	4661202	4661501	4661385	16.64	4.1	14.53	AT1G13607	AT1G13608	AT1G13609
Chr1_4696580	1	4696292	4697153	4696580	34.78	6.28	32.2	AT1G13700
Chr1_4698247	1	4698133	4698350	4698247	11.81	3.54	9.86	AT1G13700
Chr1_4700786	1	4700731	4700931	4700786	6.9	2.54	5.18	NA
Chr1_4701588	1	4701521	4701755	4701588	7.6	2.94	5.83	NA
Chr1_4706409	1	4705515	4706660	4706409	67.87	9.33	64.52	AT1G13710
Chr1_4708522	1	4708272	4708766	4708522	54.63	8.2	51.61	AT1G13720	AT1G13730
Chr1_4713631	1	4713482	4713762	4713631	19.75	4.48	17.56	AT1G13740
Chr1_4721554	1	4721186	4721715	4721554	41.08	6.21	38.37	AT1G13755	AT1G13760	AT1G13770
Chr1_4751357	1	4751217	4751478	4751357	17.75	3.95	15.61	AT1G13870	AT1G13880	AT1G13890
Chr1_4768631	1	4768052	4769035	4768631	63.05	8.9	59.82	AT1G13940
Chr1_4771850	1	4771450	4772022	4771850	16.02	3.91	13.93	AT1G13950
Chr1_4772897	1	4772762	4773031	4772897	8.09	3.01	6.3	AT1G13950
Chr1_4776214	1	4776024	4776476	4776214	20.21	4.58	18	AT1G13960
Chr1_4872743	1	4872664	4872887	4872743	11.12	3.26	9.2	AT1G14260
Chr1_4884852	1	4884689	4885028	4884852	11.2	3.45	9.28	AT1G14290	AT1G14300	AT1G14310
Chr1_4896272	1	4896116	4896424	4896272	21.28	4.83	19.04	AT1G14340	AT1G14345
Chr1_4900604	1	4900469	4902171	4900604	36.4	6.48	33.78	AT1G14345
Chr1_4903152	1	4903055	4903245	4903152	11.25	3.47	9.32	NA
Chr1_4904745	1	4903659	4905063	4904745	94.38	11.45	89.92	NA
Chr1_4905397	1	4905241	4905530	4905397	7.97	2.85	6.19	AT1G14350
Chr1_4906886	1	4906740	4907030	4906886	14.15	3.9	12.12	AT1G14350
Chr1_4908358	1	4908142	4908416	4908358	6.66	2.78	4.94	AT1G14350
Chr1_4914040	1	4913869	4914145	4914040	9.11	3.05	7.27	AT1G14360	AT1G14370
Chr1_4934049	1	4933996	4934194	4934049	6.53	2.68	4.83	AT1G14420	AT1G14430
Chr1_4938407	1	4938283	4938475	4938407	10.69	3.41	8.78	AT1G14440
Chr1_4941120	1	4940981	4941225	4941120	8.09	2.98	6.3	AT1G14440
Chr1_4942019	1	4941868	4942175	4942019	24.09	5.16	21.77	AT1G14440
Chr1_4943025	1	4942923	4943158	4943025	14.15	3.87	12.12	AT1G14440
Chr1_4953091	1	4952940	4953274	4953091	39.9	6.08	37.21	AT1G14460	AT1G14470
Chr1_4976383	1	4976256	4976484	4976383	14.32	3.79	12.28	AT1G14530	AT1G14540	AT1G14550
Chr1_4991321	1	4991111	4991522	4991321	56.05	8.21	53	AT1G14580
Chr1_4996613	1	4995779	4996849	4996613	49.49	6.86	46.59	NA
Chr1_4998337	1	4998224	4998687	4998337	19.23	4.56	17.05	AT1G14590
Chr1_5002247	1	5002049	5002513	5002247	35.58	6.38	32.98	AT1G14590	AT1G14600
Chr1_5003559	1	5003387	5003725	5003559	28.52	5.66	26.09	AT1G14590	AT1G14600
Chr1_5004242	1	5003818	5004730	5004242	44.81	7.24	42.01	AT1G14600
Chr1_5005710	1	5005591	5005851	5005710	10.53	3.36	8.64	AT1G14600
Chr1_5018592	1	5018009	5018803	5018592	34.78	6.32	32.2	AT1G14620	AT1G14630
Chr1_5042500	1	5042314	5042710	5042500	33.18	6.12	30.64	AT1G14680	AT1G14685
Chr1_5047895	1	5047683	5048065	5047895	25.55	5.26	23.19	AT1G14686	AT1G14687
Chr1_5048775	1	5048673	5048886	5048775	8.59	3.11	6.77	AT1G14686	AT1G14687	AT1G14688
Chr1_5058668	1	5058554	5058777	5058668	14.75	3.97	12.7	AT1G14700
Chr1_5067506	1	5067127	5067762	5067506	74.78	9.86	71.22	AT1G14710	AT1G14720
Chr1_5068555	1	5068475	5068706	5068555	10.15	3.34	8.27	AT1G14720
Chr1_5069199	1	5069036	5069271	5069199	11.25	3.51	9.32	AT1G14720
Chr1_5070730	1	5070506	5071052	5070730	70.81	9.53	67.37	AT1G14720	AT1G14730
Chr1_5078468	1	5078342	5078557	5078468	9.02	2.93	7.19	AT1G14740	AT1G14750
Chr1_5086137	1	5085554	5086389	5086137	85	9.77	81.04	AT1G14760	AT1G14770
Chr1_5115733	1	5115646	5115856	5115733	10.49	3.01	8.6	AT1G14840	AT1G14850
Chr1_5127909	1	5127729	5128084	5127909	35.58	6.38	32.98	AT1G14870
Chr1_5136109	1	5135997	5136364	5136109	22.67	4.99	20.39	AT1G14880	AT1G14890
Chr1_5136983	1	5136847	5137038	5136983	7.06	2.68	5.33	AT1G14890
Chr1_5138173	1	5137981	5138365	5138173	38.04	6.65	35.39	AT1G14890	AT1G14900
Chr1_5139391	1	5139238	5139642	5139391	17.23	4.03	15.11	AT1G14900	AT1G14910
Chr1_5144393	1	5144181	5144546	5144393	15.43	3.8	13.36	AT1G14910
Chr1_5145796	1	5145749	5145934	5145796	9.52	3.18	7.67	AT1G14910
Chr1_5146744	1	5146631	5146923	5146744	10.95	3.25	9.04	AT1G14920
Chr1_5148308	1	5148061	5148566	5148308	13.68	3.4	11.67	AT1G14920
Chr1_5149353	1	5149217	5149457	5149353	10.69	3.41	8.78	AT1G14920
Chr1_5151821	1	5151722	5151909	5151821	9.1	3.14	7.26	AT1G14920	AT1G14930
Chr1_5165299	1	5165203	5165455	5165299	10.19	3.18	8.31	AT1G14970	AT1G14980
Chr1_5190914	1	5190613	5191151	5190914	13.72	3.75	11.7	AT1G15090
Chr1_5195820	1	5195530	5196066	5195820	87.02	10.92	82.97	AT1G15100
Chr1_5196943	1	5196910	5197103	5196943	9.11	2.87	7.27	AT1G15100	AT1G15110
Chr1_5197858	1	5197623	5198167	5197858	74.36	8.06	70.83	AT1G15110
Chr1_5199055	1	5198991	5199199	5199055	10.69	3.44	8.78	AT1G15110
Chr1_5199468	1	5199314	5199541	5199468	7.13	2.84	5.39	AT1G15110
Chr1_5202681	1	5202459	5202867	5202681	56.34	7.57	53.29	AT1G15110	AT1G15120	AT1G15125
Chr1_5277806	1	5277494	5277906	5277806	11.09	3.1	9.17	AT1G15340	AT1G15350
Chr1_5281998	1	5281846	5282109	5281998	14.51	3.83	12.47	AT1G15350	AT1G15360
Chr1_5282669	1	5282490	5282865	5282669	16.3	4.11	14.2	AT1G15350	AT1G15360
Chr1_5283623	1	5283060	5283810	5283623	40.74	6.51	38.03	AT1G15360
Chr1_5286584	1	5286271	5286986	5286584	60.21	8.7	57.05	AT1G15370
Chr1_5303649	1	5303539	5303780	5303649	19.86	4.22	17.67	AT1G15415	AT1G15420	AT1G15430
Chr1_5304216	1	5304066	5304378	5304216	19.7	4.26	17.51	AT1G15415	AT1G15420	AT1G15430
Chr1_5325366	1	5325197	5325533	5325366	34.64	5.65	32.07	AT1G15490	AT1G15500
Chr1_5339494	1	5339344	5339745	5339494	22.26	4.29	19.99	AT1G15520	AT1G15530
Chr1_5346868	1	5346704	5346992	5346868	32.39	6.05	29.87	AT1G15550
Chr1_5348549	1	5348227	5348676	5348549	20.59	4.73	18.37	AT1G15550
Chr1_5385842	1	5385712	5385926	5385842	13.14	3.66	11.14	AT1G15660
Chr1_5387052	1	5386673	5387184	5387052	15.37	4.1	13.3	AT1G15670
Chr1_5389033	1	5388908	5389200	5389033	15.51	3.97	13.43	AT1G15670
Chr1_5389996	1	5389861	5390132	5389996	10.69	3.41	8.78	AT1G15670
Chr1_5397511	1	5397395	5397629	5397511	12.96	3.74	10.97	AT1G15690
Chr1_5398560	1	5397738	5398814	5398560	41.39	6.95	38.66	AT1G15690
Chr1_5402499	1	5402322	5402686	5402499	17.07	4.25	14.95	AT1G15690	AT1G15700	AT1G15710
Chr1_5421070	1	5420652	5421337	5421070	45.68	7.38	42.86	AT1G15750
Chr1_5422276	1	5422115	5422417	5422276	17.92	4.43	15.77	AT1G15750
Chr1_5423673	1	5423123	5423856	5423673	21.97	4.86	19.71	AT1G15750	AT1G15757	AT1G15760
Chr1_5424914	1	5424802	5424988	5424914	8.59	3.08	6.77	AT1G15757	AT1G15760
Chr1_5442538	1	5442381	5442722	5442538	10.69	3.37	8.78	AT1G15790	AT1G15800	AT1G15810
Chr1_5443955	1	5443695	5444145	5443955	55.55	8.24	52.51	AT1G15800	AT1G15810
Chr1_5444374	1	5444248	5444443	5444374	8.09	2.98	6.3	AT1G15800	AT1G15810
Chr1_5485292	1	5485174	5485382	5485292	11.27	3.26	9.34	AT1G15960
Chr1_5507047	1	5506922	5507138	5507047	7.97	2.85	6.19	AT1G16030	AT1G16040	AT1G16060
Chr1_5514064	1	5513716	5514322	5514064	70.16	8.53	66.75	AT1G16070	AT1G16080	AT1G16090
Chr1_5532124	1	5531960	5532344	5532124	28.67	4.48	26.24	AT1G16150
Chr1_5563545	1	5563429	5563634	5563545	12.88	3.24	10.9	AT1G16260	AT1G16270
Chr1_5635902	1	5635725	5636070	5635902	14.15	3.87	12.12	NA
Chr1_5638412	1	5638262	5638558	5638412	10.15	3.31	8.27	AT1G16500
Chr1_5638958	1	5638737	5639115	5638958	21.97	4.86	19.71	AT1G16500
Chr1_5641705	1	5641548	5641821	5641705	10.69	3.44	8.78	NA
Chr1_5644158	1	5644001	5644309	5644158	30.65	5.67	28.17	AT1G16510
Chr1_5652322	1	5652215	5652485	5652322	10.15	3.34	8.27	AT1G16530
Chr1_5712069	1	5711924	5712205	5712069	23.46	4.25	21.16	AT1G16700	AT1G16705	AT1G16710
Chr1_5764681	1	5764535	5764850	5764681	28.2	5.35	25.78	AT1G16840	AT1G16850	AT1G16858	AT1G16860
Chr1_5773612	1	5773449	5773694	5773612	7.12	2.69	5.39	AT1G16870	AT1G16880
Chr1_5797399	1	5797222	5797546	5797399	48.25	6.9	45.38	AT1G16950	AT1G16960
Chr1_5844366	1	5844238	5844454	5844366	9.99	3.1	8.12	AT1G17080	AT1G17090	AT1G17100
Chr1_5851760	1	5851554	5851984	5851760	38.11	6.52	35.46	AT1G17110	AT1G17120	AT1G17130
Chr1_5875087	1	5874851	5875226	5875087	24.09	5.16	21.77	AT1G17190
Chr1_5945084	1	5944853	5945230	5945084	13.49	3.49	11.49	AT1G17350	AT1G17360
Chr1_5955414	1	5955244	5955646	5955414	7.39	2.82	5.64	AT1G17370	AT1G17380
Chr1_5956217	1	5956157	5956606	5956217	8.49	2.69	6.69	AT1G17370	AT1G17380
Chr1_5963894	1	5963715	5964066	5963894	57.4	8.43	54.31	AT1G17400
Chr1_5964736	1	5964636	5964857	5964736	10.69	3.41	8.78	AT1G17400
Chr1_5968184	1	5967922	5968366	5968184	38.76	5.94	36.1	AT1G17410
Chr1_5977304	1	5977115	5977626	5977304	32.79	5.51	30.26	AT1G17420
Chr1_5978507	1	5978128	5978759	5978507	8.34	2.98	6.54	AT1G17420
Chr1_5979293	1	5979052	5979598	5979293	31.52	4.84	29.02	AT1G17420	AT1G17430
Chr1_6015192	1	6015107	6015312	6015192	10.78	3.06	8.87	NA
Chr1_6016274	1	6016187	6016434	6016274	11.59	3.27	9.66	AT1G17500
Chr1_6017143	1	6017001	6017259	6017143	10.56	3.19	8.67	AT1G17500
Chr1_6063081	1	6062955	6063266	6063081	16.78	3.82	14.67	AT1G17620	AT1G17630
Chr1_6102227	1	6101988	6102445	6102227	57.4	8.43	54.31	AT1G17744	AT1G17745
Chr1_6142335	1	6142267	6142465	6142335	9.92	3.11	8.05	AT1G17840
Chr1_6174795	1	6174371	6175027	6174795	58.33	8.47	55.22	AT1G17940	AT1G17950
Chr1_6219535	1	6219294	6219763	6219535	55.55	8.27	52.51	AT1G18070	AT1G18075	AT1G18080
Chr1_6224356	1	6224177	6224460	6224356	11.48	3.31	9.55	AT1G18080	AT1G18090
Chr1_6231453	1	6231352	6231617	6231453	15.37	4.07	13.3	AT1G18100
Chr1_6267580	1	6267164	6267861	6267580	38.86	6.71	36.19	AT1G18200	AT1G18210
Chr1_6268825	1	6268645	6268950	6268825	9.19	3.13	7.35	AT1G18200	AT1G18210	AT1G18220
Chr1_6269176	1	6269042	6269325	6269176	12.96	3.77	10.97	AT1G18200	AT1G18210	AT1G18220
Chr1_6278231	1	6278039	6278454	6278231	32.39	6.02	29.87	AT1G18250	AT1G18260
Chr1_6294181	1	6294063	6294280	6294181	14.88	3.74	12.83	AT1G18270	AT1G18280
Chr1_6300553	1	6299834	6300926	6300553	12.09	3.2	10.13	AT1G18300	AT1G18310
Chr1_6308410	1	6307907	6308692	6308410	15.37	4.04	13.3	AT1G18330	AT1G18335
Chr1_6331201	1	6331035	6331337	6331201	30.79	5.6	28.31	AT1G18400
Chr1_6335940	1	6335689	6336197	6335940	76.97	8.94	73.34	AT1G18410
Chr1_6345980	1	6345821	6346094	6345980	13.13	3.62	11.13	AT1G18415	AT1G18420	AT1G18430	AT1G18440	AT1G18450
Chr1_6359589	1	6359353	6359731	6359589	14.52	3.45	12.48	AT1G18470	AT1G18480
Chr1_6369197	1	6369054	6369332	6369197	30.37	5.01	27.9	AT1G18490	AT1G18500
Chr1_6390649	1	6390534	6390719	6390649	10.65	2.96	8.76	AT1G18570
Chr1_6400425	1	6400081	6400642	6400425	45.19	7.07	42.38	AT1G18590	AT1G18600
Chr1_6418862	1	6418749	6418955	6418862	10.96	3.43	9.05	AT1G18640	AT1G18650	AT1G18660
Chr1_6431298	1	6431216	6431405	6431298	7.43	2.83	5.68	AT1G18670	AT1G18680	AT1G18690
Chr1_6433581	1	6433475	6433663	6433581	9.4	3.15	7.56	AT1G18670	AT1G18680	AT1G18690
Chr1_6443206	1	6443068	6443304	6443206	15.01	3.9	12.95	AT1G18700
Chr1_6443600	1	6443420	6443918	6443600	37.32	6.35	34.68	AT1G18700
Chr1_6446650	1	6446357	6446911	6446650	29.93	4.3	27.47	NA
Chr1_6447359	1	6447140	6447470	6447359	10.69	3.44	8.78	NA
Chr1_6460249	1	6459598	6460503	6460249	31.6	5.92	29.09	AT1G18720	AT1G18730	AT1G18735
Chr1_6464786	1	6463459	6465862	6464786	30.86	3.73	28.37	AT1G18740	AT1G18745	AT1G18750
Chr1_6512761	1	6512456	6513004	6512761	28.68	4.89	26.24	AT1G18870
Chr1_6513522	1	6513336	6513701	6513522	45.98	6.79	43.15	AT1G18870
Chr1_6527001	1	6526867	6527148	6527001	19.18	4.27	17	AT1G18890	AT1G18900
Chr1_6579465	1	6579060	6579693	6579465	78.8	10.19	75.1	AT1G19050
Chr1_6602003	1	6601568	6602147	6602003	18.78	3.86	16.61	AT1G19100	AT1G19110
Chr1_6620803	1	6620629	6621050	6620803	21.68	4.79	19.43	AT1G19180
Chr1_6622984	1	6621850	6623818	6622984	11.56	2.64	9.63	AT1G19180	AT1G19190
Chr1_6634751	1	6634559	6634918	6634751	36.25	5.99	33.64	AT1G19220
Chr1_6638027	1	6637853	6638211	6638027	21.88	4.72	19.63	NA
Chr1_6639008	1	6638875	6639167	6639008	13.36	3.08	11.36	NA
Chr1_6641148	1	6641028	6641267	6641148	13.55	3.8	11.54	NA
Chr1_6645792	1	6645660	6645905	6645792	12.79	3.54	10.81	AT1G19230
Chr1_6670467	1	6670322	6670607	6670467	16.02	3.91	13.93	AT1G19300
Chr1_6671032	1	6670833	6671303	6671032	28.68	4.94	26.24	AT1G19300
Chr1_6683047	1	6682732	6683836	6683047	104.06	12.21	97.08	AT1G19330	AT1G19340
Chr1_6684423	1	6684269	6684614	6684423	22.67	4.93	20.39	AT1G19330	AT1G19340
Chr1_6728077	1	6727960	6728199	6728077	11.75	3.37	9.81	AT1G19430	AT1G19440
Chr1_6737809	1	6737686	6738046	6737809	38.86	6.68	36.19	AT1G19450	AT1G19460	AT1G19464
Chr1_6774662	1	6774481	6774771	6774662	14.59	3.83	12.55	AT1G19570	AT1G19580
Chr1_6794103	1	6793975	6794233	6794103	21.41	3.53	19.16	AT1G19640
Chr1_6795983	1	6795800	6796123	6795983	16.39	3.81	14.29	AT1G19650
Chr1_6802961	1	6802817	6803304	6802961	7	2.78	5.27	AT1G19660	AT1G19670	AT1G19680
Chr1_6833480	1	6832625	6833547	6833480	7.5	2.11	5.75	AT1G19770	AT1G19780
Chr1_6836828	1	6836596	6836976	6836828	25.89	5.05	23.53	AT1G19780
Chr1_6837307	1	6837178	6837474	6837307	19.26	4.29	17.08	AT1G19780	AT1G19790
Chr1_6837891	1	6837783	6838185	6837891	14.9	3.86	12.84	AT1G19780	AT1G19790
Chr1_6840062	1	6839922	6840249	6840062	10.15	3.34	8.27	AT1G19790
Chr1_6843397	1	6843179	6843636	6843397	29.22	4.54	26.78	AT1G19800
Chr1_6844978	1	6844708	6845206	6844978	78.98	8.56	75.28	AT1G19800
Chr1_6845768	1	6845662	6845921	6845768	14.15	3.59	12.12	AT1G19800
Chr1_6850962	1	6850720	6851111	6850962	26.14	4.43	23.77	AT1G19830
Chr1_6851708	1	6851545	6851874	6851708	29.9	5.45	27.44	AT1G19830
Chr1_6853210	1	6853038	6853440	6853210	9.49	3.01	7.64	AT1G19830
Chr1_6860721	1	6860496	6860862	6860721	28.52	5.66	26.09	AT1G19835
Chr1_6861510	1	6861283	6861780	6861510	58.33	8.53	55.22	AT1G19835
Chr1_6865996	1	6865869	6866096	6865996	8.92	2.99	7.1	NA
Chr1_6867280	1	6867126	6867340	6867280	10.69	3.37	8.78	NA
Chr1_6868024	1	6867808	6868109	6868024	14.15	3.9	12.12	NA
Chr1_6871819	1	6871702	6871977	6871819	10.95	3.22	9.04	AT1G19840
Chr1_6875954	1	6875860	6876046	6875954	9.61	3.21	7.75	AT1G19840
Chr1_6881523	1	6881339	6881696	6881523	19.91	4.6	17.7	NA
Chr1_6882028	1	6881871	6882100	6882028	7.13	2.81	5.39	NA
Chr1_6882537	1	6882410	6882675	6882537	30.05	5.82	27.58	NA
Chr1_6884626	1	6884308	6884817	6884626	15.37	4.07	13.3	AT1G19850
Chr1_6886699	1	6885961	6887220	6886699	33.29	5.96	30.74	AT1G19850
Chr1_6898690	1	6898520	6898903	6898690	36.75	6.16	34.13	AT1G19870
Chr1_6899819	1	6899548	6900047	6899819	24.06	4.96	21.75	AT1G19870	AT1G19880
Chr1_6916774	1	6916554	6916973	6916774	47.56	6.87	44.7	AT1G19920	AT1G19930
Chr1_6920579	1	6920349	6920872	6920579	32.96	5.26	30.43	AT1G19940
Chr1_6939425	1	6939318	6939798	6939425	9.6	3.24	7.75	AT1G20000	AT1G20010	AT1G20015
Chr1_6961002	1	6960905	6961146	6961002	14.42	3.76	12.38	AT1G20070	AT1G20080
Chr1_6971053	1	6970787	6971212	6971053	18.44	4.24	16.28	AT1G20100	AT1G20110
Chr1_7032097	1	7031902	7032207	7032097	8.59	3.08	6.77	AT1G20290	AT1G20300	AT1G20310
Chr1_7038201	1	7037942	7038725	7038201	23.07	4.69	20.78	AT1G20330
Chr1_7040254	1	7039972	7040415	7040254	12.96	3.77	10.97	AT1G20330
Chr1_7041600	1	7041378	7041714	7041600	12.64	3.66	10.66	AT1G20330	AT1G20340	AT1G20350
Chr1_7042030	1	7041951	7042279	7042030	5.92	2.42	4.25	AT1G20330	AT1G20340	AT1G20350
Chr1_7054142	1	7054011	7054265	7054142	15.37	4.1	13.3	AT1G20370
Chr1_7056487	1	7056330	7056675	7056487	18.57	4.47	16.4	AT1G20370	AT1G20375
Chr1_7088502	1	7088038	7089153	7088502	24.38	4.39	22.05	AT1G20440	AT1G20450	AT1G20460
Chr1_7111734	1	7111606	7111854	7111734	15.12	3.53	13.06	AT1G20530	AT1G20540
Chr1_7128906	1	7128781	7129018	7128906	12.38	3.67	10.41	AT1G20570	AT1G20575	AT1G20580
Chr1_7141267	1	7140994	7141426	7141267	24.82	5.23	22.48	AT1G20620
Chr1_7141909	1	7141738	7142040	7141909	10.15	3.34	8.27	AT1G20620
Chr1_7143006	1	7142356	7143298	7143006	48.52	7.05	45.64	AT1G20620
Chr1_7144000	1	7143839	7144160	7144000	19.91	4.66	17.7	AT1G20620	AT1G20630
Chr1_7145068	1	7144610	7145089	7145068	4.76	2.03	3.17	AT1G20620	AT1G20630
Chr1_7146057	1	7145918	7146229	7146057	7.05	2.49	5.32	AT1G20620	AT1G20630
Chr1_7146543	1	7146342	7146828	7146543	15.87	4.08	13.79	AT1G20620	AT1G20630
Chr1_7149979	1	7149832	7150104	7149979	11.59	3.44	9.66	AT1G20630
Chr1_7154402	1	7154252	7154556	7154402	21.24	4.75	19.01	AT1G20640
Chr1_7160920	1	7160735	7161096	7160920	44.23	6.66	41.44	AT1G20650
Chr1_7179053	1	7178894	7179165	7179053	11.81	3.61	9.86	AT1G20691	AT1G20693	AT1G20696
Chr1_7236282	1	7236099	7236437	7236282	17.92	4.43	15.77	AT1G20823
Chr1_7238202	1	7238032	7238347	7238202	9.1	3.14	7.26	AT1G20823
Chr1_7248179	1	7247871	7248284	7248179	13.79	3.69	11.77	AT1G20840
Chr1_7261619	1	7261490	7261744	7261619	21.44	4.29	19.19	AT1G20860	AT1G20870	AT1G20875	AT1G20880
Chr1_7267617	1	7267406	7267798	7267617	41.84	6.45	39.11	AT1G20880	AT1G20890
Chr1_7311020	1	7310939	7311157	7311020	12	3.39	10.05	AT1G20960	AT1G20967	AT1G20970
Chr1_7322888	1	7322792	7323022	7322888	10.69	3.44	8.78	AT1G20980
Chr1_7324595	1	7324456	7324696	7324595	10.15	3.34	8.27	AT1G20980
Chr1_7336957	1	7336671	7337116	7336957	13.55	3.8	11.54	AT1G21000
Chr1_7337482	1	7337395	7337591	7337482	10.69	3.44	8.78	AT1G21000
Chr1_7339745	1	7339587	7339832	7339745	8.59	3.04	6.77	AT1G21000
Chr1_7340881	1	7340279	7341034	7340881	30.83	5.89	28.34	NA
Chr1_7341678	1	7341390	7341912	7341678	49.69	7.33	46.78	NA
Chr1_7365431	1	7365356	7365543	7365431	8.59	3.08	6.77	AT1G21050
Chr1_7366546	1	7366148	7366764	7366546	18.36	4.06	16.2	AT1G21050
Chr1_7370612	1	7370341	7370880	7370612	49.21	7.67	46.31	AT1G21060
Chr1_7378265	1	7378158	7378384	7378265	14.75	4	12.7	AT1G21070	AT1G21080
Chr1_7384699	1	7384107	7385013	7384699	47.44	7.48	44.58	AT1G21080	AT1G21090
Chr1_7386563	1	7386355	7386797	7386563	17.23	4	15.11	AT1G21090	AT1G21100
Chr1_7406088	1	7405959	7406191	7406088	13.31	3.22	11.31	AT1G21140	AT1G21150
Chr1_7456750	1	7456626	7456904	7456750	25.48	5.11	23.13	AT1G21310
Chr1_7460556	1	7460295	7460694	7460556	15.37	4.1	13.3	NA
Chr1_7461884	1	7461436	7462272	7461884	62.1	8.8	58.89	AT1G21320
Chr1_7489065	1	7488814	7489286	7489065	45.68	7.31	42.86	AT1G21380	AT1G21390	AT1G21395
Chr1_7490784	1	7490631	7491034	7490784	16.63	4.27	14.52	AT1G21380	AT1G21390	AT1G21395	AT1G21400
Chr1_7493356	1	7492880	7493499	7493356	10.08	3	8.21	AT1G21390	AT1G21400
Chr1_7494247	1	7494035	7494396	7494247	17.92	4.37	15.77	AT1G21400	AT1G21410
Chr1_7513867	1	7513699	7514225	7513867	38.95	6.03	36.28	AT1G21460
Chr1_7515114	1	7514851	7515304	7515114	60.92	6.77	57.75	AT1G21460
Chr1_7518436	1	7518364	7518558	7518436	9.08	2.86	7.25	AT1G21470	AT1G21480
Chr1_7533326	1	7533199	7533388	7533326	8.59	3.11	6.77	AT1G21500	AT1G21510	AT1G21520
Chr1_7535774	1	7535669	7535914	7535774	9.81	2.82	7.94	AT1G21520
Chr1_7552073	1	7551832	7552261	7552073	51.84	7.04	48.89	AT1G21540	AT1G21560
Chr1_7610315	1	7609342	7610561	7610315	63.85	8.64	60.61	AT1G21670	AT1G21680
Chr1_7640206	1	7640000	7640445	7640206	16.12	4.06	14.03	AT1G21738	AT1G21740
Chr1_7641308	1	7640598	7641564	7641308	61.15	8.77	57.97	AT1G21738	AT1G21740
Chr1_7645665	1	7645533	7645763	7645665	11.25	3.47	9.32	AT1G21740	AT1G21750
Chr1_7661102	1	7660306	7661272	7661102	30.05	5.79	27.58	AT1G21810	AT1G21830
Chr1_7663877	1	7663570	7664357	7663877	89.1	11.02	84.95	AT1G21830	AT1G21835	AT1G21840
Chr1_7665008	1	7664671	7665263	7665008	60.86	8	57.69	AT1G21830	AT1G21835	AT1G21840
Chr1_7700273	1	7700058	7700430	7700273	25.48	5.15	23.13	NA
Chr1_7715843	1	7715664	7716303	7715843	47.44	7.54	44.58	AT1G21940
Chr1_7759114	1	7758941	7759408	7759114	50.1	7.77	47.18	AT1G22030
Chr1_7762780	1	7762639	7762957	7762780	20.6	4.01	18.38	AT1G22030
Chr1_7763234	1	7763136	7763412	7763234	14.15	3.9	12.12	AT1G22030
Chr1_7765864	1	7765496	7766104	7765864	47.56	6.84	44.7	AT1G22040
Chr1_7770156	1	7770032	7770241	7770156	8.83	3.04	7.01	AT1G22040	AT1G22050
Chr1_7771660	1	7771521	7771727	7771660	9.24	3.11	7.4	AT1G22050
Chr1_7782491	1	7782387	7782573	7782491	8.08	2.74	6.3	AT1G22060
Chr1_7785307	1	7785205	7785484	7785307	8.77	2.75	6.95	AT1G22065	AT1G22067
Chr1_7800839	1	7800739	7800929	7800839	10.3	3.04	8.41	AT1G22100	AT1G22110
Chr1_7822285	1	7822106	7822523	7822285	17.6	4.27	15.47	AT1G22150	AT1G22160
Chr1_7830565	1	7830321	7830705	7830565	49.21	7.67	46.31	AT1G22180
Chr1_7833007	1	7832616	7833195	7833007	73.78	9.79	70.25	AT1G22180	AT1G22190
Chr1_7846469	1	7846278	7846616	7846469	13.02	3.67	11.03	AT1G22220
Chr1_7851516	1	7851300	7851690	7851516	39.4	6.22	36.72	AT1G22230	AT1G22240
Chr1_7857738	1	7857636	7857854	7857738	12.06	3.48	10.1	AT1G22250
Chr1_7873020	1	7872852	7873119	7873020	8.55	3	6.75	AT1G22275	AT1G22280
Chr1_7888989	1	7888725	7889123	7888989	12.02	3.37	10.06	AT1G22330
Chr1_7900094	1	7899979	7900186	7900094	9.1	2.77	7.26	AT1G22360	AT1G22370	AT1G22380
Chr1_7907247	1	7906986	7907426	7907247	29.77	5.73	27.31	AT1G22400
Chr1_7930507	1	7930266	7930801	7930507	88.2	10.23	84.1	AT1G22460
Chr1_7937183	1	7936982	7937274	7937183	12.96	3.77	10.97	AT1G22480
Chr1_7939019	1	7938791	7939145	7939019	14.75	3.97	12.7	AT1G22490
Chr1_7941429	1	7941318	7941603	7941429	14.75	3.97	12.7	AT1G22490
Chr1_7942813	1	7942759	7942950	7942813	8.09	2.98	6.3	AT1G22490
Chr1_7944479	1	7944339	7944618	7944479	14.15	3.94	12.12	NA
Chr1_7954640	1	7954551	7954791	7954640	8.92	2.96	7.1	AT1G22510	AT1G22520	AT1G22530
Chr1_7963936	1	7963767	7964104	7963936	33.97	6.22	31.41	AT1G22540
Chr1_7974781	1	7974638	7975587	7974781	27.77	5.56	25.36	NA
Chr1_7979453	1	7979363	7979568	7979453	9.61	3.27	7.75	AT1G22570	AT1G22590
Chr1_7989527	1	7989394	7989668	7989527	10.69	3.44	8.78	AT1G22600
Chr1_7991372	1	7990826	7991596	7991372	41.39	6.95	38.66	AT1G22600	AT1G22610
Chr1_7992902	1	7992752	7993027	7992902	21.28	4.76	19.04	AT1G22610
Chr1_8005487	1	8005084	8006061	8005487	30.83	5.85	28.34	AT1G22620	AT1G22640
Chr1_8010827	1	8010671	8010979	8010827	16.63	4.23	14.52	NA
Chr1_8012161	1	8012081	8012303	8012161	12.57	3.6	10.6	NA
Chr1_8075711	1	8075552	8076081	8075711	68.81	9.18	65.44	AT1G22810	AT1G22830
Chr1_8098514	1	8098405	8098609	8098514	8.94	2.91	7.11	AT1G22880	AT1G22882
Chr1_8141833	1	8141715	8141995	8141833	13.15	3.74	11.15	AT1G23000
Chr1_8143332	1	8142997	8143608	8143332	60.21	8.7	57.05	AT1G23000
Chr1_8144308	1	8144166	8144546	8144308	11.32	2.91	9.39	AT1G23000	AT1G23010
Chr1_8145284	1	8144871	8145517	8145284	22.47	4.88	20.2	AT1G23000	AT1G23010
Chr1_8178170	1	8178018	8178234	8178170	9.17	3.09	7.33	AT1G23070	AT1G23074
Chr1_8179492	1	8179334	8179613	8179492	15.37	4.07	13.3	NA
Chr1_8181441	1	8181092	8181806	8181441	17.37	3.77	15.24	AT1G23080
Chr1_8182465	1	8182138	8182585	8182465	4.76	2.26	3.17	AT1G23080
Chr1_8193691	1	8193467	8193891	8193691	48.48	6.52	45.6	AT1G23100
Chr1_8282340	1	8282150	8282534	8282340	18.14	3.69	15.99	AT1G23330
Chr1_8298341	1	8298011	8298746	8298341	59.95	7.94	56.81	AT1G23360	AT1G23380
Chr1_8299078	1	8298849	8299322	8299078	15.34	3.58	13.28	AT1G23360	AT1G23380
Chr1_8301115	1	8300983	8301260	8301115	12.57	3.67	10.6	AT1G23380
Chr1_8304326	1	8304083	8304490	8304326	15.89	3.45	13.81	AT1G23380
Chr1_8305368	1	8304707	8305737	8305368	92.26	11.28	87.92	AT1G23380
Chr1_8306095	1	8305962	8306402	8306095	27.02	5.42	24.62	NA
Chr1_8307276	1	8307052	8307457	8307276	30.83	5.89	28.34	NA
Chr1_8311025	1	8310769	8311231	8311025	42.24	7.05	39.49	AT1G23390
Chr1_8350381	1	8350305	8350496	8350381	9.9	2.77	8.03	AT1G23540	AT1G23550
Chr1_8385134	1	8384780	8385362	8385134	21.99	4.28	19.73	AT1G23710
Chr1_8420148	1	8420025	8420291	8420148	11.81	3.61	9.86	AT1G23820
Chr1_8430020	1	8429887	8430202	8430020	16.1	4.07	14.01	AT1G23850	AT1G23860	AT1G23870
Chr1_8430773	1	8430617	8430926	8430773	14.13	3.74	12.11	AT1G23860	AT1G23870
Chr1_8432048	1	8431906	8432222	8432048	12.22	3.6	10.26	AT1G23860	AT1G23870
Chr1_8484433	1	8484264	8484585	8484433	22.67	4.96	20.39	AT1G23965	AT1G23970	AT1G23980
Chr1_8486495	1	8486333	8486675	8486495	16.63	4.27	14.52	AT1G23970	AT1G23980
Chr1_8525098	1	8524932	8525271	8525098	14.08	3.67	12.06	AT1G24095	AT1G24100	AT1G24110
Chr1_8549231	1	8549176	8549365	8549231	7.04	2.7	5.31	AT1G24150
Chr1_8558863	1	8558805	8559156	8558863	7.86	2.91	6.08	AT1G24160	AT1G24170
Chr1_8559493	1	8559347	8559552	8559493	7.86	2.91	6.08	AT1G24160	AT1G24170
Chr1_8593462	1	8593294	8593600	8593462	14.04	3.61	12.02	AT1G24256	AT1G24260
Chr1_8595128	1	8594862	8596318	8595128	58.33	8.47	55.22	AT1G24260
Chr1_8597181	1	8596724	8597421	8597181	34.78	6.28	32.2	AT1G24260
Chr1_8597693	1	8597575	8597851	8597693	13.55	3.8	11.54	AT1G24260	AT1G24265
Chr1_8598869	1	8598291	8599200	8598869	105.15	12.24	97.08	AT1G24260	AT1G24265
Chr1_8608060	1	8607908	8608196	8608060	27.68	5.07	25.28	AT1G24267	AT1G24270	AT1G24280
Chr1_8689887	1	8689716	8690021	8689887	6.33	2.47	4.64	AT1G24510	AT1G24520
Chr1_8692683	1	8692533	8693139	8692683	16.63	4.23	14.52	AT1G24530
Chr1_8716249	1	8716095	8716420	8716249	22.67	4.93	20.39	AT1G24590
Chr1_8717841	1	8717665	8718071	8717841	55.75	7.94	52.7	AT1G24590	AT1G24600
Chr1_8719051	1	8718901	8719177	8719051	14.65	3.94	12.61	AT1G24600
Chr1_8719422	1	8719250	8719696	8719422	53.05	7.72	50.07	AT1G24600
Chr1_8727118	1	8726822	8727449	8727118	84.94	10.68	80.99	AT1G24620	AT1G24625
Chr1_8727871	1	8727715	8728009	8727871	18.57	4.5	16.4	AT1G24625
Chr1_8728480	1	8728239	8728635	8728480	22.67	4.96	20.39	AT1G24625
Chr1_8734420	1	8734283	8734555	8734420	21.2	4.63	18.97	AT1G24650
Chr1_8840022	1	8839536	8840335	8840022	72.44	8.57	68.97	AT1G25220	AT1G25230
Chr1_8852153	1	8851976	8852344	8852153	18.57	4.5	16.4	AT1G25250
Chr1_8852859	1	8852645	8853113	8852859	65.93	9.13	62.63	NA
Chr1_8877894	1	8877780	8878005	8877894	11.75	3.44	9.81	AT1G25320
Chr1_8882358	1	8882177	8882457	8882358	23.38	5.03	21.08	AT1G25330	AT1G25340
Chr1_8884175	1	8884039	8884431	8884175	38.86	6.71	36.19	AT1G25330	AT1G25340
Chr1_8903374	1	8903288	8903513	8903374	13.16	3.59	11.16	AT1G25375	AT1G25380
Chr1_8912308	1	8912186	8912583	8912308	17.14	4.17	15.02	AT1G25400
Chr1_8918417	1	8918238	8918610	8918417	25.24	4.89	22.9	AT1G25420	AT1G25422
Chr1_8920610	1	8920509	8920773	8920610	12.38	3.67	10.41	AT1G25422	AT1G25425
Chr1_8922128	1	8921933	8922558	8922128	37.22	6.55	34.59	AT1G25425
Chr1_8924252	1	8924004	8924498	8924252	32.67	5.43	30.14	AT1G25425
Chr1_8933510	1	8933362	8933599	8933510	7.61	2.53	5.84	AT1G25440
Chr1_8935480	1	8935305	8935621	8935480	15.99	4.17	13.9	AT1G25440
Chr1_8938314	1	8938185	8938415	8938314	6.93	2.7	5.2	AT1G25440	AT1G25450
Chr1_8940494	1	8940324	8940537	8940494	7.95	2.88	6.17	AT1G25450	AT1G25460
Chr1_8957983	1	8957930	8958124	8957983	8.5	3.02	6.7	AT1G25500
Chr1_8958572	1	8958423	8958712	8958572	14.26	3.68	12.22	AT1G25500	AT1G25510
Chr1_8959228	1	8958976	8959548	8959228	51.33	7.82	48.39	AT1G25500	AT1G25510	AT1G25520
Chr1_8961969	1	8961819	8962102	8961969	17.67	4.2	15.53	AT1G25510	AT1G25520
Chr1_8976292	1	8975743	8976533	8976292	29.09	5.54	26.65	AT1G25540	AT1G25550
Chr1_8978141	1	8978050	8978614	8978141	10.69	3.37	8.78	AT1G25550
Chr1_8981915	1	8981632	8982158	8981915	9.27	3.12	7.43	AT1G25560
Chr1_8983971	1	8982750	8984454	8983971	74.48	7.35	70.94	AT1G25560
Chr1_8985070	1	8984885	8985305	8985070	38.04	6.65	35.39	AT1G25560
Chr1_8986010	1	8985825	8986247	8986010	51	7.81	48.06	AT1G25560
Chr1_8991782	1	8991675	8991909	8991782	11.25	3.47	9.32	AT1G25570
Chr1_8995597	1	8995426	8996179	8995597	23.55	5.04	21.25	AT1G25570
Chr1_9024018	1	9023901	9024171	9024018	13.29	3.77	11.29	AT1G26100	AT1G26110
Chr1_9027810	1	9027603	9027970	9027810	22.95	4.14	20.66	AT1G26110	AT1G26120
Chr1_9061622	1	9061493	9061802	9061622	27.26	5.15	24.86	AT1G26190
Chr1_9065567	1	9065434	9065674	9065567	15.43	3.86	13.36	AT1G26200	AT1G26210
Chr1_9066542	1	9066467	9066662	9066542	9.08	2.97	7.25	AT1G26200	AT1G26208	AT1G26210
Chr1_9092847	1	9092643	9093000	9092847	14.58	3.85	12.54	AT1G26270
Chr1_9095224	1	9095136	9095358	9095224	14.15	3.87	12.12	AT1G26270	AT1G26290	AT1G26300
Chr1_9103661	1	9103280	9103968	9103661	18.42	4.32	16.26	AT1G26310	AT1G26320
Chr1_9118923	1	9118854	9119080	9118923	13.57	3.53	11.56	AT1G26350	AT1G26355	AT1G26360
Chr1_9191484	1	9191327	9191589	9191484	12.14	3.51	10.18	AT1G26590	AT1G26600	AT1G26610
Chr1_9207517	1	9207371	9207605	9207517	8.44	2.91	6.64	AT1G26630	AT1G26640	AT1G26650
Chr1_9257091	1	9256721	9257274	9257091	24.61	5.11	22.28	AT1G26770
Chr1_9258715	1	9258303	9258951	9258715	61.15	8.77	57.97	AT1G26770
Chr1_9259299	1	9259196	9259383	9259299	15.37	4.04	13.3	AT1G26770
Chr1_9261483	1	9261221	9261736	9261483	12.56	3.45	10.59	AT1G26770	AT1G26773
Chr1_9264462	1	9263633	9264886	9264462	87.19	10.15	83.14	AT1G26771	AT1G26773
Chr1_9265406	1	9265150	9265693	9265406	37.22	6.55	34.59	AT1G26771	AT1G26773
Chr1_9267232	1	9266876	9267569	9267232	97.58	11.71	92.85	NA
Chr1_9268015	1	9267846	9268171	9268015	12.14	3.13	10.18	NA
Chr1_9270050	1	9269389	9270342	9270050	90.15	11.15	85.95	AT1G26780
Chr1_9270717	1	9270640	9270830	9270717	9.43	3.19	7.58	AT1G26780
Chr1_9273425	1	9273346	9273555	9273425	8.06	2.97	6.28	AT1G26780	AT1G26790	AT1G26795
Chr1_9275384	1	9275175	9275557	9275384	39.97	5.69	37.28	AT1G26790	AT1G26795
Chr1_9307628	1	9307525	9307786	9307628	21.28	4.8	19.04	NA
Chr1_9338552	1	9338291	9338705	9338552	14.26	3.71	12.22	AT1G26930
Chr1_9340012	1	9339799	9340307	9340012	37.22	6.52	34.59	AT1G26930
Chr1_9342368	1	9342277	9342500	9342368	14.15	3.94	12.12	AT1G26940
Chr1_9355063	1	9354976	9355161	9355063	8.59	3.04	6.77	AT1G26960
Chr1_9357765	1	9357580	9357901	9357765	21.32	4.65	19.07	AT1G26960	AT1G26970
Chr1_9408289	1	9408255	9408453	9408289	6.32	2.54	4.63	AT1G27090	AT1G27100
Chr1_9408792	1	9408498	9408955	9408792	31.19	5.32	28.7	AT1G27090	AT1G27100
Chr1_9455159	1	9454948	9455452	9455159	23.38	5.03	21.08	AT1G27210
Chr1_9456664	1	9456556	9456758	9456664	9.61	3.27	7.75	AT1G27210
Chr1_9459222	1	9459120	9459370	9459222	14.15	3.94	12.12	AT1G27210	AT1G27213
Chr1_9492781	1	9492609	9492981	9492781	10.08	2.95	8.21	AT1G27320	AT1G27330	AT1G27340
Chr1_9499724	1	9499523	9499895	9499724	30.87	5.72	28.38	AT1G27350	AT1G27360
Chr1_9617685	1	9617581	9617801	9617685	6.7	2.64	4.98	AT1G27640
Chr1_9631338	1	9631222	9631416	9631338	8.35	2.91	6.55	AT1G27670	AT1G27680
Chr1_9648322	1	9647871	9648731	9648322	25.07	4.27	22.73	AT1G27720	AT1G27730
Chr1_9675395	1	9675274	9675554	9675395	6.9	2.54	5.18	AT1G27770
Chr1_9675847	1	9675757	9676000	9675847	7.6	2.88	5.83	AT1G27770
Chr1_9696518	1	9696313	9697087	9696518	102.97	12.07	97.08	AT1G27840	AT1G27850
Chr1_9731417	1	9731250	9731631	9731417	30.65	5.67	28.17	AT1G27921	AT1G27930
Chr1_9740088	1	9739670	9740288	9740088	19.73	4.34	17.54	AT1G27940	AT1G27950
Chr1_9762304	1	9762146	9762421	9762304	17.32	4.29	15.19	AT1G28007	AT1G28010
Chr1_9763203	1	9763040	9763513	9763203	21.62	4.78	19.37	AT1G28007	AT1G28010
Chr1_9778085	1	9777832	9778331	9778085	77.11	9.98	73.48	AT1G28040	AT1G28050	AT1G28060
Chr1_9787851	1	9787679	9788081	9787851	30.05	5.76	27.58	AT1G28080
Chr1_9810622	1	9810485	9810828	9810622	21.3	4.65	19.05	NA
Chr1_9829760	1	9829626	9829997	9829760	19.6	4.19	17.41	AT1G28135
Chr1_9831973	1	9831851	9832064	9831973	5.44	2.18	3.8	AT1G28140
Chr1_9841199	1	9841076	9841283	9841199	12.56	3.48	10.59	AT1G28170
Chr1_9845131	1	9844999	9845262	9845131	20.37	4.68	18.16	AT1G28180
Chr1_9846081	1	9845885	9846270	9846081	37.17	6.39	34.54	AT1G28180	AT1G28190
Chr1_9846837	1	9846659	9846941	9846837	7.36	2.81	5.61	AT1G28180	AT1G28190
Chr1_9848882	1	9848746	9849048	9848882	27.02	5.49	24.62	AT1G28190
Chr1_9884840	1	9884663	9885096	9884840	33.18	6.12	30.64	AT1G28270	AT1G28281
Chr1_9885502	1	9885392	9885592	9885502	11.25	3.47	9.32	AT1G28280	AT1G28281
Chr1_9886002	1	9885814	9886102	9886002	13.55	3.84	11.54	AT1G28280	AT1G28281
Chr1_9887752	1	9887470	9887879	9887752	11.81	3.54	9.86	AT1G28280	AT1G28281
Chr1_9888918	1	9888771	9889070	9888918	17.92	4.43	15.77	AT1G28280	AT1G28290
Chr1_9889780	1	9889565	9889973	9889780	20.23	4.24	18.02	AT1G28280	AT1G28290
Chr1_9890888	1	9890774	9890974	9890888	9.1	3.14	7.26	AT1G28290
Chr1_9893017	1	9892642	9893142	9893017	11.81	3.54	9.86	AT1G28290
Chr1_9913689	1	9913535	9913867	9913689	18.93	4.35	16.76	AT1G28310
Chr1_9917248	1	9917099	9917426	9917248	23.45	5.01	21.15	NA
Chr1_9917957	1	9917661	9918079	9917957	31.6	5.92	29.09	NA
Chr1_9934451	1	9934409	9934622	9934451	6.36	2.58	4.67	AT1G28327	AT1G28330	AT1G28335
Chr1_9936000	1	9935842	9936312	9936000	12.38	3.67	10.41	AT1G28330	AT1G28335
Chr1_9950874	1	9949796	9951245	9950874	86.71	9.96	82.7	AT1G28360
Chr1_9951736	1	9951296	9952094	9951736	41.82	6.7	39.09	AT1G28360
Chr1_9952937	1	9952423	9953104	9952937	24.09	5.16	21.77	AT1G28360
Chr1_9966763	1	9966602	9966923	9966763	15.96	3.76	13.88	AT1G28380	AT1G28390
Chr1_9975683	1	9975613	9975804	9975683	10.38	3.25	8.49	AT1G28400	AT1G28410
Chr1_9988841	1	9988740	9989042	9988841	14.31	3.65	12.27	NA
Chr1_9989946	1	9989774	9990084	9989946	21.34	4.36	19.09	NA
Chr1_9990684	1	9990302	9991161	9990684	75.45	9.2	71.88	NA
Chr1_9991756	1	9991397	9992033	9991756	17.66	3.85	15.52	NA
Chr1_9996782	1	9996670	9996894	9996782	11.28	3.47	9.35	AT1G28430	AT1G28440
Chr1_10000510	1	10000000	10001284	10000510	94.38	11.41	89.92	AT1G28440
Chr1_10065615	1	10065436	10065893	10065615	51	7.84	48.06	AT1G28630
Chr1_10137303	1	10137197	10137392	10137303	14.15	3.94	12.12	AT1G29050
Chr1_10137673	1	10137548	10137861	10137673	25.55	5.26	23.19	AT1G29050
Chr1_10140092	1	10139954	10140301	10140092	19.2	4.41	17.02	AT1G29050
Chr1_10219820	1	10219691	10219959	10219820	13.71	3.53	11.7	AT1G29240
Chr1_10228839	1	10228609	10229088	10228839	62.1	8.83	58.89	AT1G29270
Chr1_10229549	1	10229278	10229704	10229549	41.66	6.66	38.93	AT1G29270
Chr1_10247398	1	10247293	10247532	10247398	14.15	3.94	12.12	AT1G29300
Chr1_10251191	1	10251123	10251363	10251191	8.19	2.72	6.4	AT1G29300	AT1G29310
Chr1_10264095	1	10263880	10264349	10264095	23.79	5.09	21.48	AT1G29330	AT1G29340
Chr1_10294632	1	10294539	10294750	10294632	11.25	3.47	9.32	AT1G29400
Chr1_10301367	1	10301199	10301422	10301367	9.61	3.27	7.75	AT1G29410	AT1G29418	AT1G29420
Chr1_10327004	1	10326832	10327164	10327004	6.24	2.63	4.55	AT1G29530	AT1G29540
Chr1_10354019	1	10353650	10354302	10354019	66.7	8.13	63.39	AT1G29630
Chr1_10363520	1	10363340	10363653	10363520	22.43	4.19	20.16	NA
Chr1_10365166	1	10364844	10365462	10365166	64.65	7.99	61.39	NA
Chr1_10368915	1	10368746	10369014	10368915	17.86	4.09	15.72	AT1G29660
Chr1_10370115	1	10370017	10370321	10370115	7.49	2.85	5.74	AT1G29660
Chr1_10467401	1	10467182	10467580	10467401	39.71	6.21	37.02	AT1G29890	AT1G29900
Chr1_10479061	1	10478910	10479246	10479061	18.1	3.55	15.95	AT1G29930	AT1G29940
Chr1_10489716	1	10489608	10489885	10489716	9.1	3.14	7.26	AT1G29940	AT1G29950	AT1G29951	AT1G29952
Chr1_10504917	1	10504655	10505149	10504917	28.52	5.62	26.09	AT1G29980	AT1G29990
Chr1_10506151	1	10506004	10506361	10506151	11.25	3.51	9.32	AT1G29980	AT1G29990
Chr1_10519327	1	10519223	10519434	10519327	14.15	3.87	12.12	AT1G30020
Chr1_10520398	1	10520203	10520681	10520398	66.9	9.2	63.57	AT1G30016
Chr1_10521179	1	10520952	10521468	10521179	54.63	8.14	51.61	AT1G30016
Chr1_10530098	1	10530007	10530193	10530098	7.6	2.91	5.83	NA
Chr1_10530826	1	10530713	10530898	10530826	8.19	2.75	6.4	NA
Chr1_10535351	1	10535188	10535571	10535351	10.49	3.09	8.6	AT1G30040
Chr1_10539058	1	10538927	10539212	10539058	10.69	3.37	8.78	AT1G30040
Chr1_10541413	1	10541280	10541588	10541413	10.91	3.32	9	AT1G30050
Chr1_10542345	1	10542170	10542487	10542345	37.22	6.52	34.59	AT1G30050
Chr1_10564088	1	10563978	10564229	10564088	10.69	3.37	8.78	AT1G30090
Chr1_10564678	1	10564541	10564894	10564678	31.41	5.7	28.92	NA
Chr1_10566071	1	10565844	10566359	10566071	27.25	4.41	24.85	NA
Chr1_10629921	1	10629745	10630064	10629921	27.26	5.1	24.86	AT1G30210
Chr1_10630583	1	10630442	10630761	10630583	24.95	4.83	22.61	AT1G30210
Chr1_10632106	1	10631978	10632381	10632106	21.3	4.62	19.05	AT1G30210	AT1G30220
Chr1_10679138	1	10678668	10679655	10679138	92.26	11.28	87.92	AT1G30320
Chr1_10680251	1	10679953	10680540	10680251	43.95	7.14	41.17	AT1G30320
Chr1_10685711	1	10685467	10685944	10685711	30.75	5.38	28.27	AT1G30330
Chr1_10692061	1	10691919	10692165	10692061	10.69	3.41	8.78	AT1G30330
Chr1_10693138	1	10692704	10693433	10693138	51.29	7.65	48.35	AT1G30330
Chr1_10694428	1	10694130	10694642	10694428	20.21	4.49	18	NA
Chr1_10695697	1	10695593	10695786	10695697	7.84	2.71	6.07	NA
Chr1_10696301	1	10696140	10696455	10696301	7.4	2.59	5.65	NA
Chr1_10714015	1	10713523	10714212	10714015	45.19	6.93	42.38	AT1G30350	AT1G30360
Chr1_10715592	1	10715305	10716151	10715592	44.59	6.56	41.8	AT1G30360
Chr1_10721410	1	10721279	10721558	10721410	12.75	3.65	10.77	AT1G30370	AT1G30380
Chr1_10726377	1	10725860	10726602	10726377	76.78	10.09	73.15	AT1G30400
Chr1_10793195	1	10792980	10793763	10793195	79.2	10.19	75.49	AT1G30480
Chr1_10795112	1	10794849	10795906	10795112	97.56	11.71	92.85	NA
Chr1_10801084	1	10800865	10801268	10801084	41.39	6.91	38.66	AT1G30490
Chr1_10802155	1	10801829	10802406	10802155	95.85	10.62	91.31	AT1G30490
Chr1_10803879	1	10803739	10803987	10803879	17.27	4.33	15.14	AT1G30490	AT1G30500
Chr1_10814087	1	10814029	10814237	10814087	7.92	2.96	6.14	AT1G30520	AT1G30530
Chr1_10845618	1	10845345	10845861	10845618	30.01	5.15	27.55	AT1G30600	AT1G30610
Chr1_10852342	1	10852197	10852487	10852342	31.6	5.92	29.09	AT1G30620
Chr1_10872115	1	10871988	10872258	10872115	14.75	4	12.7	AT1G30650
Chr1_10874970	1	10874571	10875155	10874970	33.75	6.17	31.2	AT1G30660
Chr1_10890238	1	10890056	10890496	10890238	37	6.36	34.38	AT1G30690	AT1G30700
Chr1_10900487	1	10900352	10900625	10900487	17.82	4.21	15.68	AT1G30720	AT1G30730	AT1G30740
Chr1_10949446	1	10949295	10949598	10949446	11.81	3.54	9.86	AT1G30820
Chr1_10953579	1	10953481	10953693	10953579	6.33	2.5	4.64	NA
Chr1_10954397	1	10954201	10954586	10954397	19.38	3.91	17.19	NA
Chr1_10956480	1	10956321	10956605	10956480	18.57	4.5	16.4	NA
Chr1_10959836	1	10959429	10960045	10959836	56.47	8.34	53.4	AT1G30825
Chr1_10967021	1	10966880	10967300	10967021	27.77	5.56	25.36	NA
Chr1_10972969	1	10972790	10973159	10972969	25.55	5.33	23.19	AT1G30840
Chr1_10975922	1	10975765	10976041	10975922	9.1	3.18	7.26	AT1G30840
Chr1_10978168	1	10977967	10978368	10978168	36.4	6.45	33.78	AT1G30845
Chr1_11030562	1	11030380	11030714	11030562	7.32	2.62	5.57	NA
Chr1_11031769	1	11031562	11032055	11031769	48.64	7.38	45.76	NA
Chr1_11033884	1	11033649	11034176	11033884	86.85	9.59	82.84	AT1G30950
Chr1_11060237	1	11059993	11060638	11060237	43.09	7.11	40.33	NA
Chr1_11061576	1	11061331	11061772	11061576	41.11	6.58	38.39	NA
Chr1_11062588	1	11062437	11062640	11062588	7.95	2.91	6.17	NA
Chr1_11067821	1	11067603	11068096	11067821	88.84	10.56	84.73	NA
Chr1_11069408	1	11069323	11069541	11069408	11.32	3.48	9.39	AT1G31040
Chr1_11071320	1	11071122	11071504	11071320	35.58	6.35	32.98	AT1G31040
Chr1_11084656	1	11084424	11084796	11084656	17.27	4.33	15.14	AT1G31070
Chr1_11108668	1	11108517	11108817	11108668	33.18	6.09	30.64	AT1G31120
Chr1_11110106	1	11109965	11110236	11110106	11.81	3.61	9.86	AT1G31120
Chr1_11187435	1	11187330	11187516	11187435	8.38	2.73	6.58	AT1G31290
Chr1_11187806	1	11187641	11187975	11187806	27.27	4.86	24.87	AT1G31290
Chr1_11197068	1	11196849	11197442	11197068	28.52	5.66	26.09	AT1G31300
Chr1_11206165	1	11206073	11206288	11206165	11.81	3.54	9.86	NA
Chr1_11212150	1	11211999	11212307	11212150	26.28	5.39	23.9	AT1G31319	AT1G31320
Chr1_11212805	1	11212623	11213004	11212805	26.28	5.39	23.9	AT1G31319	AT1G31320
Chr1_11214006	1	11213846	11214150	11214006	24.09	5.09	21.77	AT1G31319	AT1G31320	AT1G31330
Chr1_11214639	1	11214500	11214767	11214639	10.15	3.34	8.27	AT1G31319	AT1G31320	AT1G31330
Chr1_11227812	1	11227684	11227939	11227812	14.15	3.87	12.12	NA
Chr1_11231214	1	11231041	11231396	11231214	34.78	6.25	32.2	AT1G31358	AT1G31360
Chr1_11373483	1	11373321	11373643	11373483	20.18	4.44	17.97	AT1G31750	AT1G31760
Chr1_11374502	1	11374373	11374640	11374502	6.06	2.48	4.38	AT1G31750	AT1G31760	AT1G31770
Chr1_11386082	1	11385982	11386195	11386082	5.3	2.29	3.68	NA
Chr1_11421783	1	11421601	11421974	11421783	37.86	6.11	35.22	AT1G31830	AT1G31840
Chr1_11422877	1	11422772	11422985	11422877	10.35	3.28	8.46	AT1G31830	AT1G31835	AT1G31840
Chr1_11442085	1	11441964	11442224	11442085	9.92	3.14	8.05	AT1G31875
Chr1_11445294	1	11445161	11445409	11445294	11.25	3.51	9.32	AT1G31875	AT1G31880
Chr1_11446251	1	11445952	11446840	11446251	40.54	6.85	37.83	AT1G31880
Chr1_11447487	1	11447392	11447579	11447487	9.85	3.19	7.98	AT1G31880	AT1G31885
Chr1_11447625	1	11447625	11447810	11447625	4.76	2.2	3.17	AT1G31880	AT1G31885
Chr1_11544902	1	11544740	11545072	11544902	28.24	5.39	25.82	AT1G32090
Chr1_11552669	1	11552500	11552845	11552669	31.6	5.95	29.09	AT1G32120
Chr1_11598517	1	11598353	11598739	11598517	19.91	4.63	17.7	AT1G32190
Chr1_11600766	1	11600599	11600944	11600766	22.67	4.99	20.39	NA
Chr1_11601405	1	11601241	11601648	11601405	27.77	5.52	25.36	AT1G32200
Chr1_11620306	1	11620132	11620544	11620306	36.4	6.45	33.78	NA
Chr1_11621228	1	11621089	11621429	11621228	34.78	6.28	32.2	NA
Chr1_11621966	1	11621707	11622331	11621966	52.81	8	49.83	NA
Chr1_11625418	1	11625252	11625543	11625418	24.09	5.13	21.77	AT1G32240
Chr1_11626586	1	11626315	11627031	11626586	15.9	3.37	13.82	AT1G32240
Chr1_11628945	1	11628337	11629450	11628945	28.52	5.66	26.09	AT1G32240
Chr1_11630865	1	11630594	11631071	11630865	63.05	8.9	59.82	AT1G32240
Chr1_11631552	1	11631329	11631777	11631552	30.05	5.76	27.58	AT1G32240
Chr1_11651005	1	11650829	11651129	11651005	11.65	3.53	9.71	AT1G32290	AT1G32300	AT1G32310
Chr1_11662429	1	11662276	11662627	11662429	58.33	8.53	55.22	AT1G32330	AT1G32337	AT1G32340
Chr1_11685696	1	11685603	11685807	11685696	7.19	2.66	5.45	AT1G32385
Chr1_11738143	1	11737989	11738355	11738143	49.21	7.67	46.31	AT1G32460	AT1G32480
Chr1_11770754	1	11770242	11770912	11770754	45.77	7.12	42.95	AT1G32540
Chr1_11771357	1	11771143	11771653	11771357	21.9	4.82	19.65	AT1G32550
Chr1_11794485	1	11794361	11794616	11794485	13.12	3.44	11.12	AT1G32600	AT1G32630
Chr1_11800421	1	11798577	11800817	11800421	22.83	4.03	20.54	AT1G32640
Chr1_11801238	1	11801041	11801398	11801238	33.97	6.19	31.41	AT1G32640
Chr1_11804878	1	11804732	11805020	11804878	24.09	5.16	21.77	NA
Chr1_11809990	1	11809677	11810165	11809990	54.63	8.2	51.61	AT1G32650	AT1G32660
Chr1_11826106	1	11825914	11826285	11826106	39.34	6.48	36.66	AT1G32700
Chr1_11827368	1	11827276	11827472	11827368	11.81	3.61	9.86	AT1G32700
Chr1_11829703	1	11829538	11829947	11829703	25.55	5.29	23.19	AT1G32700
Chr1_11831095	1	11830969	11831287	11831095	10.15	3.34	8.27	AT1G32710
Chr1_11874608	1	11874442	11874783	11874608	12.38	3.67	10.41	AT1G32780	AT1G32790
Chr1_11909452	1	11909323	11909594	11909452	10.88	3.24	8.97	AT1G32860	AT1G32870
Chr1_11927888	1	11927791	11928091	11927888	7.13	2.84	5.39	AT1G32910	AT1G32920
Chr1_11929027	1	11928501	11929582	11929027	23.36	4.87	21.07	AT1G32920	AT1G32928
Chr1_11929896	1	11929716	11930174	11929896	9.61	3.27	7.75	AT1G32920	AT1G32928
Chr1_11932044	1	11931950	11932139	11932044	5.77	2.61	4.1	AT1G32928	AT1G32930
Chr1_11978804	1	11978512	11979325	11978804	49.21	7.67	46.31	AT1G33060
Chr1_12001895	1	12001749	12001990	12001895	12.98	3.55	10.99	AT1G33100	AT1G33102
Chr1_12004902	1	12004778	12005011	12004902	20.7	4.41	18.47	AT1G33102	AT1G33110
Chr1_12005612	1	12005482	12006005	12005612	12.56	3.45	10.59	AT1G33102	AT1G33110
Chr1_12026722	1	12026559	12027067	12026722	11.31	2.73	9.38	AT1G33170
Chr1_12050834	1	12050656	12051311	12050834	28.84	5.45	26.4	AT1G33230	AT1G33240
Chr1_12055011	1	12054803	12055267	12055011	57.4	8.4	54.31	AT1G33240
Chr1_12056211	1	12056059	12056306	12056211	12.46	3.65	10.49	AT1G33240
Chr1_12057012	1	12056738	12057178	12057012	16.17	4.13	14.08	AT1G33240	AT1G33250
Chr1_12059653	1	12059531	12059791	12059653	10.69	3.44	8.78	AT1G33250
Chr1_12070493	1	12070301	12070676	12070493	47.08	6.44	44.23	AT1G33270	AT1G33280
Chr1_12123631	1	12123456	12123805	12123631	25.52	4.73	23.17	AT1G33415	AT1G33420	AT1G33430
Chr1_12132785	1	12132533	12132953	12132785	48.53	7.03	45.65	AT1G33440
Chr1_12177675	1	12177574	12177776	12177675	10.15	3.31	8.27	AT1G33590
Chr1_12455709	1	12455525	12455937	12455709	62.1	8.8	58.89	AT1G34200	AT1G34210
Chr1_12458676	1	12458603	12458788	12458676	10.69	3.37	8.78	AT1G34210
Chr1_12475040	1	12474710	12475212	12475040	60.21	8.67	57.05	NA
Chr1_12550283	1	12550143	12550442	12550283	11.25	3.47	9.32	AT1G34370
Chr1_12967913	1	12967750	12968068	12967913	27.77	5.52	25.36	AT1G35333
Chr1_13029924	1	13029660	13030229	13029924	36.4	6.45	33.78	AT1G35430
Chr1_13075463	1	13075154	13075609	13075463	27.77	5.52	25.36	AT1G35510	AT1G35515
Chr1_13115547	1	13115487	13115688	13115547	8.59	3.11	6.77	AT1G35545	AT1G35560
Chr1_13140366	1	13140230	13140514	13140366	27.77	5.56	25.36	NA
Chr1_13225221	1	13225026	13225377	13225221	36.4	6.48	33.78	AT1G35710	AT1G35720
Chr1_13228508	1	13228340	13228748	13228508	42.66	6.53	39.91	AT1G35730
Chr1_13254553	1	13254417	13254643	13254553	12.34	3.19	10.38	AT1G35750
Chr1_13277369	1	13277188	13277584	13277369	60.21	8.67	57.05	AT1G35780
Chr1_13279234	1	13279100	13279333	13279234	12.96	3.7	10.97	AT1G35780
Chr1_13533311	1	13533201	13533453	13533311	8.09	3.01	6.3	AT1G36160
Chr1_14003983	1	14003781	14004092	14003983	18.57	4.47	16.4	AT1G36940
Chr1_14018890	1	14018840	14019030	14018890	11.05	2.74	9.13	AT1G36970
Chr1_14172376	1	14172132	14172546	14172376	38.45	6.48	35.79	AT1G37140
Chr1_14173427	1	14173273	14173661	14173427	35.58	6.35	32.98	AT1G37140
Chr1_16141690	1	16141597	16141783	16141690	5.09	2.07	3.47	AT1G43000
Chr1_16142184	1	16142015	16142393	16142184	36.9	6.26	34.28	AT1G43000
Chr1_16537436	1	16537257	16537581	16537436	31.6	5.92	29.09	AT1G43765
Chr1_16601245	1	16601084	16601410	16601245	31.41	5.73	28.92	NA
Chr1_16713664	1	16713529	16713813	16713664	12.57	3.67	10.6	AT1G44010
Chr1_16777464	1	16777328	16777559	16777464	12.02	3.4	10.06	AT1G44110
Chr1_16837237	1	16836975	16837626	16837237	74.78	9.92	71.22	AT1G44350
Chr1_16838389	1	16838257	16838464	16838389	7.6	2.94	5.83	AT1G44350
Chr1_16897149	1	16896997	16897268	16897149	8.44	2.88	6.64	AT1G44760
Chr1_16898529	1	16898349	16898695	16898529	22.67	4.93	20.39	AT1G44760
Chr1_16898933	1	16898772	16899055	16898933	10.95	3.28	9.04	AT1G44760
Chr1_16900062	1	16899916	16900144	16900062	14.15	3.9	12.12	AT1G44760
Chr1_16900932	1	16900608	16901772	16900932	51.9	7.94	48.94	AT1G44760
Chr1_16933742	1	16933640	16933851	16933742	8.55	2.82	6.75	AT1G44830
Chr1_17169019	1	17168796	17169355	17169019	70.81	9.53	67.37	AT1G45230	AT1G45249
Chr1_17219128	1	17218953	17219154	17219128	7.2	2.49	5.46	NA
Chr1_17219961	1	17219605	17220283	17219961	30.05	5.79	27.58	NA
Chr1_17223198	1	17222842	17223359	17223198	30.05	5.79	27.58	AT1G46264
Chr1_17224781	1	17224098	17225011	17224781	27.02	5.42	24.62	AT1G46264
Chr1_17226393	1	17226236	17226534	17226393	17.27	4.3	15.14	AT1G46264
Chr1_17226793	1	17226757	17227067	17226793	6.66	2.78	4.94	AT1G46264
Chr1_17268511	1	17268351	17268662	17268511	25.05	4.93	22.71	AT1G46768	AT1G46840
Chr1_17286651	1	17286554	17286764	17286651	10.69	3.37	8.78	AT1G47128
Chr1_17350988	1	17350786	17351199	17350988	48.85	7.51	45.96	AT1G47330
Chr1_17424627	1	17424243	17424907	17424627	75.78	9.99	72.19	AT1G47490
Chr1_17432506	1	17432312	17432734	17432506	33.97	6.19	31.41	AT1G47495	AT1G47497	AT1G47500
Chr1_17451544	1	17451310	17451804	17451544	30.05	5.82	27.58	AT1G47530
Chr1_17457082	1	17456949	17457163	17457082	12.38	3.64	10.41	AT1G47540	AT1G47550
Chr1_17504606	1	17504489	17504728	17504606	11.64	3.11	9.7	AT1G47610
Chr1_17506749	1	17506635	17506897	17506749	25.13	4.86	22.79	AT1G47610
Chr1_17538760	1	17538655	17538891	17538760	12.57	3.67	10.6	AT1G47670	AT1G47680
Chr1_17567167	1	17567068	17567289	17567167	11.25	3.47	9.32	AT1G47730	AT1G47740
Chr1_17651188	1	17651043	17651337	17651188	24.07	4.87	21.76	AT1G47900
Chr1_17696505	1	17696301	17696761	17696505	18.14	3.72	15.99	AT1G47980	AT1G47990
Chr1_17698699	1	17698468	17698853	17698699	31.6	5.92	29.09	AT1G47990
Chr1_17699812	1	17699597	17700198	17699812	43.09	7.08	40.33	AT1G47990
Chr1_17763669	1	17763464	17763823	17763669	15.43	3.8	13.36	NA
Chr1_17816489	1	17816345	17816647	17816489	36.19	5.62	33.59	AT1G48260
Chr1_17855742	1	17855597	17855906	17855742	20.7	4.46	18.47	AT1G48310	AT1G48315	AT1G48320	AT1G48325
Chr1_17862710	1	17861728	17862977	17862710	84.94	10.72	80.99	AT1G48330
Chr1_17863529	1	17863364	17863751	17863529	21.06	4.49	18.83	AT1G48330
Chr1_17864766	1	17864582	17864881	17864766	8.59	3.04	6.77	AT1G48330	AT1G48350
Chr1_17873153	1	17873033	17873316	17873153	14.67	3.9	12.63	AT1G48360	AT1G48370
Chr1_17885851	1	17885735	17886021	17885851	17	3.56	14.88	AT1G48400	AT1G48405	AT1G48410
Chr1_17895181	1	17894743	17895502	17895181	38.76	5.94	36.1	AT1G48410
Chr1_17918357	1	17918211	17918518	17918357	25.67	5.25	23.31	AT1G48480
Chr1_17921654	1	17921378	17921884	17921654	58.52	8.19	55.41	AT1G48480	AT1G48490
Chr1_17978387	1	17978281	17978529	17978387	14.15	3.9	12.12	AT1G48620
Chr1_17983518	1	17983426	17983647	17983518	10.06	3.11	8.19	AT1G48630	AT1G48635	AT1G48640
Chr1_18027213	1	18027048	18027342	18027213	19.39	4.29	17.2	AT1G48740	AT1G48742
Chr1_18028149	1	18027939	18028271	18028149	9.34	3.13	7.5	AT1G48740	AT1G48742	AT1G48745
Chr1_18075223	1	18075111	18075334	18075223	12.96	3.7	10.97	AT1G48870
Chr1_18077548	1	18077406	18077772	18077548	19.91	4.63	17.7	NA
Chr1_18111568	1	18111401	18111735	18111568	41.8	6.3	39.07	AT1G48953	AT1G48960
Chr1_18176340	1	18176157	18176585	18176340	19.21	4.11	17.03	AT1G49130	AT1G49140	AT1G49150
Chr1_18208575	1	18208347	18208990	18208575	47.71	6.64	44.85	AT1G49230
Chr1_18211404	1	18211210	18211575	18211404	44.31	6.68	41.52	NA
Chr1_18213023	1	18212910	18213097	18213023	8.59	3.04	6.77	AT1G49240
Chr1_18298397	1	18298255	18298576	18298397	37.82	6.07	35.18	NA
Chr1_18307338	1	18307049	18307654	18307338	43.03	6.64	40.27	AT1G49450	AT1G49460
Chr1_18321526	1	18321429	18321669	18321526	17.92	4.43	15.77	AT1G49490	AT1G49500
Chr1_18329010	1	18328858	18329210	18329010	30.05	5.79	27.58	AT1G49510	AT1G49520
Chr1_18359430	1	18359307	18359557	18359430	11.1	3.23	9.18	AT1G49600
Chr1_18360558	1	18360264	18360821	18360558	94.38	11.41	89.92	AT1G49600
Chr1_18363720	1	18363582	18363924	18363720	34.78	6.32	32.2	AT1G49610
Chr1_18364778	1	18364414	18364951	18364778	40.54	6.81	37.83	AT1G49610	AT1G49620
Chr1_18365334	1	18365192	18365466	18365334	10.15	3.31	8.27	AT1G49610	AT1G49620
Chr1_18367260	1	18366673	18367418	18367260	55.47	7.63	52.44	AT1G49620	AT1G49630
Chr1_18376871	1	18376748	18377013	18376871	16.55	3.84	14.45	AT1G49630	AT1G49640	AT1G49650
Chr1_18380017	1	18379837	18380193	18380017	37.94	6.48	35.3	AT1G49650	AT1G49660	AT1G49670
Chr1_18399002	1	18398821	18399276	18399002	61.81	7.03	58.62	AT1G49715	AT1G49720
Chr1_18400071	1	18399886	18400276	18400071	25.55	5.33	23.19	AT1G49715	AT1G49720
Chr1_18405645	1	18405504	18405746	18405645	9.81	3.03	7.94	AT1G49730	AT1G49740
Chr1_18406320	1	18406169	18406548	18406320	27.61	5	25.21	AT1G49730	AT1G49740
Chr1_18431349	1	18431217	18431525	18431349	30.05	5.82	27.58	AT1G49780
Chr1_18522013	1	18521732	18522210	18522013	34.17	5.97	31.61	AT1G50020	AT1G50030
Chr1_18550098	1	18549918	18550277	18550098	36.4	6.45	33.78	AT1G50055	AT1G50060	AT1G50070
Chr1_18550831	1	18550695	18550897	18550831	11.25	3.51	9.32	AT1G50055	AT1G50060	AT1G50070
Chr1_18680176	1	18679944	18680428	18680176	47.21	6.57	44.36	AT1G50420
Chr1_18681051	1	18680721	18681625	18681051	66.87	8.14	63.56	AT1G50420	AT1G50430
Chr1_18690837	1	18690443	18691000	18690837	14.15	3.94	12.12	AT1G50450	AT1G50460
Chr1_18691663	1	18691523	18691808	18691663	16.63	4.2	14.52	AT1G50450	AT1G50460
Chr1_18728405	1	18728111	18728570	18728405	25.27	5.1	22.93	AT1G50570	AT1G50575	AT1G50580
Chr1_18740611	1	18740560	18740763	18740611	6.19	2.53	4.51	AT1G50600	AT1G50603	AT1G50610
Chr1_18741221	1	18741115	18741404	18741221	17.13	4.27	15.01	AT1G50600	AT1G50603	AT1G50610
Chr1_18812255	1	18812105	18812463	18812255	23.31	4.41	21.02	AT1G50750
Chr1_18927751	1	18927581	18927882	18927751	11.25	3.51	9.32	AT1G51055	AT1G51060	AT1G51070
Chr1_18942656	1	18942459	18942810	18942656	42.78	7.01	40.03	AT1G51130	AT1G51140
Chr1_18945056	1	18944859	18945262	18945056	41.39	6.95	38.66	AT1G51140
Chr1_18947701	1	18947513	18947834	18947701	19.91	4.63	17.7	AT1G51140	AT1G51150	AT1G51160
Chr1_18955518	1	18955365	18955633	18955518	26.28	5.39	23.9	AT1G51170
Chr1_19042727	1	19042571	19043126	19042727	24.09	5.16	21.77	AT1G51355	AT1G51360	AT1G51370
Chr1_19043613	1	19043451	19043831	19043613	19.23	4.53	17.05	AT1G51360	AT1G51370
Chr1_19052713	1	19052475	19052816	19052713	7.6	2.94	5.83	AT1G51390	AT1G51400	AT1G51402
Chr1_19081911	1	19081831	19082027	19081911	10.69	3.44	8.78	AT1G51460
Chr1_19083750	1	19083552	19083933	19083750	29.47	4.68	27.02	AT1G51460
Chr1_19101930	1	19101823	19102023	19101930	5.55	2.47	3.91	AT1G51500	AT1G51510
Chr1_19105786	1	19105416	19106004	19105786	28.94	5.51	26.5	AT1G51510	AT1G51520
Chr1_19162212	1	19161977	19162412	19162212	45.26	7.22	42.45	AT1G51680	AT1G51690
Chr1_19174914	1	19174735	19175086	19174914	21.28	4.8	19.04	AT1G51700	AT1G51710
Chr1_19175525	1	19175171	19175760	19175525	56.47	8.3	53.4	AT1G51700	AT1G51710
Chr1_19191412	1	19191300	19191530	19191412	9.83	3.09	7.96	AT1G51730	AT1G51740	AT1G51745
Chr1_19203675	1	19203557	19203870	19203675	17.72	3.94	15.58	AT1G51770	AT1G51780
Chr1_19212266	1	19212133	19212367	19212266	23.02	4.23	20.73	AT1G51790	AT1G51800
Chr1_19298114	1	19297992	19298249	19298114	16.63	4.27	14.52	AT1G51930	AT1G51940
Chr1_19300099	1	19299929	19300254	19300099	16.63	4.2	14.52	AT1G51940
Chr1_19300653	1	19300508	19300713	19300653	12.96	3.7	10.97	AT1G51940
Chr1_19302801	1	19302396	19303060	19302801	42.24	7.05	39.49	AT1G51950
Chr1_19304621	1	19304498	19304775	19304621	21.28	4.8	19.04	AT1G51950
Chr1_19305119	1	19304980	19305284	19305119	19.91	4.66	17.7	AT1G51950
Chr1_19307265	1	19307213	19307408	19307265	9.1	3.18	7.26	AT1G51950
Chr1_19308052	1	19307945	19308162	19308052	11.25	3.51	9.32	AT1G51950	AT1G51960
Chr1_19336159	1	19335988	19336218	19336159	19.91	4.6	17.7	AT1G52000
Chr1_19418124	1	19417971	19418310	19418124	26.28	5.39	23.9	AT1G52155
Chr1_19431924	1	19431669	19432046	19431924	18.57	4.47	16.4	AT1G52185	AT1G52190
Chr1_19432932	1	19432602	19433606	19432932	32.39	6.05	29.87	AT1G52185	AT1G52190
Chr1_19489262	1	19489135	19489453	19489262	21.15	4.67	18.92	AT1G52325	AT1G52330	AT1G52340
Chr1_19640712	1	19640599	19640855	19640712	15.37	4.07	13.3	AT1G52710	AT1G52720	AT1G52730
Chr1_19698635	1	19698469	19698687	19698635	10.15	3.34	8.27	AT1G52890
Chr1_19699349	1	19699068	19699497	19699349	12.96	3.7	10.97	AT1G52890
Chr1_19761569	1	19761458	19761710	19761569	15.37	4.07	13.3	AT1G53025	AT1G53030	AT1G53035	AT1G53039
Chr1_19762416	1	19762243	19762603	19762416	49.21	7.64	46.31	AT1G53025	AT1G53030	AT1G53035	AT1G53039
Chr1_19763751	1	19763666	19763855	19763751	15.37	4.07	13.3	AT1G53030	AT1G53035	AT1G53039	AT1G53040
Chr1_19778263	1	19778143	19778367	19778263	11.72	3.55	9.78	AT1G53070
Chr1_19782860	1	19782638	19783448	19782860	78.9	10.13	75.2	AT1G53080	AT1G53090
Chr1_19805980	1	19805039	19806457	19805980	43.5	6.91	40.73	AT1G53160
Chr1_19820486	1	19820107	19820624	19820486	19.63	4.51	17.44	AT1G53165	AT1G53170
Chr1_19821095	1	19820953	19821290	19821095	9.61	3.21	7.75	AT1G53170
Chr1_19822202	1	19822062	19822351	19822202	16.63	4.27	14.52	AT1G53170
Chr1_19828704	1	19828547	19828922	19828704	24.38	5.03	22.05	AT1G53180
Chr1_19848616	1	19848365	19849238	19848616	35.58	6.38	32.98	AT1G53210	AT1G53220	AT1G53233
Chr1_19851843	1	19851715	19851971	19851843	16.63	4.27	14.52	AT1G53230	AT1G53233
Chr1_19853405	1	19853232	19853584	19853405	12.96	3.74	10.97	AT1G53230
Chr1_19854006	1	19853945	19854173	19854006	12.38	3.64	10.41	AT1G53230	AT1G53240
Chr1_19867689	1	19867543	19867781	19867689	10.58	3.27	8.69	AT1G53280	AT1G53282
Chr1_19874687	1	19874151	19874853	19874687	38.04	6.58	35.39	NA
Chr1_19878081	1	19877986	19878223	19878081	9.02	2.9	7.19	AT1G53300
Chr1_19883871	1	19883714	19884024	19883871	10.15	3.34	8.27	AT1G53310
Chr1_19888315	1	19888225	19888415	19888315	8.59	3.11	6.77	AT1G53310
Chr1_19889373	1	19889200	19889467	19889373	14.15	3.94	12.12	AT1G53310
Chr1_19901510	1	19901366	19901628	19901510	9.1	3.14	7.26	AT1G53340	AT1G53345	AT1G53350
Chr1_19916586	1	19916444	19916962	19916586	16.68	4.11	14.57	AT1G53380	AT1G53390
Chr1_19936076	1	19935596	19936157	19936076	12.96	3.77	10.97	AT1G53430
Chr1_19970287	1	19970147	19970405	19970287	12.09	3.22	10.13	AT1G53500	AT1G53510
Chr1_19976115	1	19976008	19976296	19976115	10.17	2.92	8.29	AT1G53510	AT1G53520	AT1G53530
Chr1_19996199	1	19996095	19996308	19996199	11.25	3.47	9.32	AT1G53580	AT1G53590
Chr1_20022294	1	20022190	20022382	20022294	9	2.95	7.17	AT1G53635	AT1G53640
Chr1_20050020	1	20049858	20050193	20050020	30.23	5.49	27.76	AT1G53700	AT1G53705	AT1G53708
Chr1_20096682	1	20096592	20096777	20096682	7.6	2.94	5.83	AT1G53830
Chr1_20106364	1	20106230	20106497	20106364	14.75	3.97	12.7	AT1G53850	AT1G53860
Chr1_20107858	1	20107680	20108031	20107858	28.52	5.59	26.09	AT1G53850	AT1G53860
Chr1_20109585	1	20109264	20109786	20109585	46.56	7.44	43.72	AT1G53860	AT1G53870
Chr1_20137183	1	20137040	20137251	20137183	5.52	2.34	3.88	AT1G53910	AT1G53920
Chr1_20187058	1	20186868	20187226	20187058	51.9	7.91	48.94	AT1G54080	AT1G54090
Chr1_20227090	1	20226965	20227225	20227090	11.92	3.28	9.97	AT1G54170	AT1G54180
Chr1_20234352	1	20234289	20234479	20234352	9.1	3.18	7.26	AT1G54200
Chr1_20239586	1	20239167	20239931	20239586	49.37	7.14	46.47	AT1G54210
Chr1_20240609	1	20240495	20240733	20240609	9.41	3.02	7.57	AT1G54210	AT1G54215
Chr1_20310708	1	20310648	20310854	20310708	6.21	2.65	4.52	AT1G54410	AT1G54420
Chr1_20385290	1	20385168	20385434	20385290	19.25	4.18	17.07	AT1G54570	AT1G54575
Chr1_20421431	1	20421297	20421589	20421431	27.43	5.13	25.03	AT1G54710	AT1G54720	AT1G54730
Chr1_20430829	1	20430627	20431003	20430829	20.41	4.4	18.2	AT1G54730	AT1G54740
Chr1_20441482	1	20441317	20441651	20441482	9.99	3.01	8.12	AT1G54780	AT1G54790
Chr1_20446034	1	20445657	20446204	20446034	55.75	7.97	52.7	AT1G54790	AT1G54820
Chr1_20524558	1	20524419	20524708	20524558	15.76	4.11	13.68	AT1G55020
Chr1_20551234	1	20551067	20551405	20551234	19.22	3.63	17.04	AT1G55070
Chr1_20561321	1	20561199	20561458	20561321	9.1	3.14	7.26	AT1G55110
Chr1_20563595	1	20562996	20564315	20563595	37.71	6.32	35.07	AT1G55110	AT1G55120
Chr1_20564774	1	20564689	20564874	20564774	12.96	3.77	10.97	AT1G55110	AT1G55120
Chr1_20565368	1	20565265	20565464	20565368	8.59	3.11	6.77	AT1G55110	AT1G55120
Chr1_20566176	1	20565735	20566526	20566176	105.15	12.27	97.08	AT1G55120
Chr1_20588254	1	20588139	20588391	20588254	13.92	3.33	11.9	AT1G55180	AT1G55190	AT1G55200
Chr1_20592998	1	20592818	20593147	20592998	14.3	3.81	12.26	AT1G55200	AT1G55205
Chr1_20593586	1	20593443	20593853	20593586	21.98	4.74	19.72	AT1G55200	AT1G55205
Chr1_20597689	1	20597527	20597833	20597689	17.92	4.4	15.77	AT1G55207	AT1G55210
Chr1_20612567	1	20612509	20612721	20612567	6.76	2.55	5.04	AT1G55250	AT1G55260
Chr1_20613641	1	20613474	20613838	20613641	17.19	3.95	15.07	AT1G55260
Chr1_20666090	1	20665906	20666394	20666090	12.38	3.64	10.41	AT1G55350	AT1G55360
Chr1_20668909	1	20668725	20669054	20668909	16.63	4.2	14.52	AT1G55360
Chr1_20669955	1	20669848	20670173	20669955	14.15	3.94	12.12	AT1G55360
Chr1_20671297	1	20671112	20671656	20671297	26.28	5.36	23.9	AT1G55360
Chr1_20711435	1	20711250	20711607	20711435	18.34	4.1	16.18	AT1G55475	AT1G55480
Chr1_20723417	1	20723260	20723538	20723417	19.03	4.43	16.86	AT1G55500	AT1G55510
Chr1_20746584	1	20746430	20746693	20746584	12.87	3.62	10.89	AT1G55550
Chr1_20761672	1	20761369	20761905	20761672	48.16	7.17	45.29	AT1G55580
Chr1_20762989	1	20762763	20763517	20762989	59.05	7.86	55.93	AT1G55580
Chr1_20784795	1	20784642	20784957	20784795	10.73	3.17	8.82	AT1G55610	AT1G55615
Chr1_20813021	1	20812740	20813234	20813021	83.91	10.65	80	AT1G55690
Chr1_20813923	1	20813808	20814081	20813923	15.99	4.13	13.9	AT1G55690
Chr1_20814521	1	20814282	20814659	20814521	12.96	3.74	10.97	AT1G55690
Chr1_20815201	1	20815018	20815474	20815201	38.04	6.65	35.39	AT1G55690
Chr1_20818202	1	20818026	20818340	20818202	22.67	4.84	20.39	NA
Chr1_20860362	1	20860138	20860666	20860362	69.92	8.48	66.51	AT1G55800	AT1G55805	AT1G55810
Chr1_20876493	1	20876412	20876704	20876493	8.52	3.02	6.72	AT1G55840	AT1G55850
Chr1_20911721	1	20911563	20911882	20911721	22.67	4.99	20.39	AT1G55920
Chr1_20954155	1	20953972	20954438	20954155	44.81	7.24	42.01	AT1G56020
Chr1_20955085	1	20954687	20955217	20955085	9.61	3.24	7.75	NA
Chr1_20955621	1	20955406	20955718	20955621	15.37	4.1	13.3	NA
Chr1_20956353	1	20955936	20957125	20956353	64.97	9.06	61.69	AT1G56030
Chr1_20967807	1	20967704	20967929	20967807	7.32	2.59	5.57	AT1G56060	AT1G56070
Chr1_21016832	1	21016521	21017101	21016832	27.78	5.32	25.37	AT1G56145	AT1G56150
Chr1_21028217	1	21028106	21028355	21028217	15.81	3.94	13.73	AT1G56180	AT1G56190	AT1G56200
Chr1_21030796	1	21030664	21030877	21030796	8.09	3.01	6.3	AT1G56180	AT1G56190	AT1G56200
Chr1_21037466	1	21037310	21037589	21037466	18.48	4.17	16.32	AT1G56210
Chr1_21049308	1	21049160	21049741	21049308	30.84	5.78	28.35	AT1G56230
Chr1_21192376	1	21192091	21192666	21192376	91.75	10.33	87.48	AT1G56555	AT1G56560
Chr1_21199300	1	21199011	21199748	21199300	40.36	6.51	37.66	AT1G56580
Chr1_21207031	1	21206830	21207296	21207031	97.58	11.71	92.85	AT1G56590	AT1G56600
Chr1_21232317	1	21232104	21232490	21232317	64.61	8.14	61.35	NA
Chr1_21237798	1	21237644	21238651	21237798	37.22	6.55	34.59	AT1G56650	AT1G56660
Chr1_21239064	1	21238939	21239178	21239064	7.06	2.68	5.33	AT1G56660	AT1G56670
Chr1_21256114	1	21256022	21256209	21256114	10.79	3.29	8.88	AT1G56690	AT1G56700
Chr1_21318294	1	21318171	21318419	21318294	15.56	3.81	13.48	AT1G57560	AT1G57565	AT1G57570
Chr1_21443155	1	21443016	21443285	21443155	17.92	4.37	15.77	AT1G57980	AT1G57990
Chr1_21507521	1	21507419	21507637	21507521	12	3.5	10.05	AT1G58080	AT1G58090
Chr1_21517918	1	21517761	21518062	21517918	29.29	5.72	26.84	AT1G58110	AT1G58120	AT1G58122
Chr1_21655807	1	21655603	21656106	21655807	76.78	10.06	73.15	AT1G58340
Chr1_21679069	1	21678949	21679277	21679069	22.46	4.22	20.19	AT1G58360
Chr1_21724942	1	21724802	21725030	21724942	12.01	3.5	10.06	AT1G58470
Chr1_21727023	1	21726950	21727161	21727023	9.1	3.14	7.26	AT1G58470	AT1G58520
Chr1_21884098	1	21883945	21884187	21884098	14.75	4	12.7	AT1G59560	AT1G59570	AT1G59580
Chr1_22057424	1	22057265	22057605	22057424	30.05	5.76	27.58	AT1G59910
[truncated: 5,615 more rows]

## Sheet: SEP3_8days
Peak_name	chr	peak start	peak end	peak summit	-log10(pvalue)	fold_enrichment	-log10(qvalue)	gene 1	gene 2	gene 3	gene 4	gene 5	gene 6
[truncated: 7,815 more rows]
