# Supplementary material for: Dynamics of chromatin accessibility and gene regulation by MADS-domain transcription factors in flower development
Source: Genome Biol. 2014 Mar 3;15(3):R41. doi: 10.1186/gb-2014-15-3-r41 (PMC4054849; doi:10.1186/gb-2014-15-3-r41)
Supplement: Additional file 4: Table S2 — ChIP-seq quantitative comparison between AP1 and SEP3 binding at different time points and between the two transcription factors at the same time point. The table shows the list of genomic regions that are increasing, decreasing, or invariant between the two compared time points. Only regions with a significant peak (FDR <0.001) in at least one of the two datasets compared are considered. [file gb-2014-15-3-r41-S4.xlsx]

## Sheet: AP1_2d vs AP1_4d INC
region.name	chr	region.start	region.end	region.center	region.length	AP1.2d.peak.name	score.2d	AP1.4d.peak.name	score.4d	log2ratio	genes
Chr1_16683	Chr1	16570	16796	16683	227	NA	2.25652	Chr1_16679	4.80218	1.08959	AT1G01030
Chr1_1468282	Chr1	1468188	1468377	1468282	190	NA	2.96228	Chr1_1468296	6.65849	1.16849	AT1G05100
Chr1_1715399	Chr1	1715295	1715503	1715399	209	NA	7.40386	Chr1_1715384	15.8599	1.09903	AT1G05710
Chr1_2175072	Chr1	2174937	2175206	2175072	270	NA	4.80009	Chr1_2175035	11.8051	1.29828	AT1G07090;AT1G07100
Chr1_2990840	Chr1	2990736	2990943	2990840	208	NA	3.48648	Chr1_2990811	10.3884	1.57513	AT1G09250;AT1G09260
Chr1_4578866	Chr1	4578738	4578994	4578866	257	NA	4.95497	Chr1_4578919	13.5133	1.44743	AT1G13350;AT1G13360
Chr1_4579446	Chr1	4579313	4579578	4579446	266	NA	5.88163	Chr1_4579388	13.7566	1.22584	AT1G13350;AT1G13360
Chr1_4768723	Chr1	4768552	4768894	4768723	343	NA	3.58869	Chr1_4768630	12.9226	1.84837	AT1G13940
Chr1_5282645	Chr1	5282546	5282744	5282645	199	NA	2.4213	Chr1_5282621	10.7381	2.14888	AT1G15350;AT1G15360
Chr1_5283646	Chr1	5283518	5283773	5283646	256	NA	2.17156	Chr1_5283593	11.9986	2.46606	AT1G15360
Chr1_5286654	Chr1	5286499	5286808	5286654	310	NA	3.19313	Chr1_5286574	10.2764	1.68629	AT1G15370
Chr1_6446680	Chr1	6446575	6446786	6446680	212	NA	1.93925	Chr1_6446711	3.99897	1.04413	NA
Chr1_6683046	Chr1	6682961	6683131	6683046	171	NA	3.22571	Chr1_6683039	7.25002	1.16837	AT1G19330;AT1G19340
Chr1_7832954	Chr1	7832805	7833104	7832954	300	NA	4.17269	Chr1_7832983	8.84082	1.0832	AT1G22180;AT1G22190
Chr1_8922166	Chr1	8922053	8922280	8922166	228	NA	1.42415	Chr1_8922197	6.17999	2.1175	AT1G25425
Chr1_8959228	Chr1	8959116	8959340	8959228	225	NA	3.37388	Chr1_8959260	7.31673	1.11679	AT1G25500;AT1G25510;AT1G25520
Chr1_9778077	Chr1	9777947	9778207	9778077	261	NA	5.54929	Chr1_9778125	11.1675	1.00893	AT1G28040;AT1G28050;AT1G28060
Chr1_10229546	Chr1	10229453	10229640	10229546	188	NA	2.2479	Chr1_10229528	4.92973	1.13293	AT1G29270
Chr1_10959828	Chr1	10959679	10959977	10959828	299	NA	5.1048	Chr1_10959813	11.3586	1.15386	AT1G30825
Chr1_11060250	Chr1	11060148	11060352	11060250	205	NA	3.55272	Chr1_11060250	7.83611	1.14121	NA
Chr1_11631540	Chr1	11631454	11631627	11631540	174	NA	5.38585	Chr1_11631529	19.7233	1.87266	AT1G32240
Chr1_12056977	Chr1	12056826	12057128	12056977	303	NA	2.56479	Chr1_12056972	5.80036	1.1773	AT1G33240;AT1G33250
Chr1_17921666	Chr1	17921572	17921761	17921666	190	NA	4.79077	Chr1_17921647	12.2109	1.34984	AT1G48480;AT1G48490
Chr1_19782934	Chr1	19782766	19783103	19782934	338	NA	5.05709	Chr1_19782869	11.563	1.19314	AT1G53080;AT1G53090
Chr1_20956076	Chr1	20955977	20956176	20956076	200	Chr1_20956101	21.3238	NA	49.1173	1.20377	AT1G56030
Chr1_22880728	Chr1	22880627	22880829	22880728	203	NA	4.2712	Chr1_22880702	8.81063	1.0446	NA
Chr1_25221115	Chr1	25220968	25221262	25221115	295	NA	6.79781	Chr1_25221115	17.6282	1.37474	NA
Chr1_25684100	Chr1	25684004	25684195	25684100	192	NA	5.57948	Chr1_25684079	14.6546	1.39315	AT1G68480
Chr1_25686235	Chr1	25686106	25686364	25686235	259	NA	2.25977	Chr1_25686220	6.06648	1.42468	AT1G68480
Chr1_25686972	Chr1	25686879	25687065	25686972	187	NA	4.7471	Chr1_25686970	10.4179	1.13395	AT1G68480
Chr1_25688573	Chr1	25688481	25688665	25688573	185	NA	2.78712	Chr1_25688556	6.07885	1.12502	AT1G68480
Chr1_25752248	Chr1	25752159	25752336	25752248	178	NA	2.80068	Chr1_25752234	8.38289	1.58167	AT1G68580
Chr1_25833994	Chr1	25833877	25834111	25833994	235	NA	2.51799	Chr1_25833952	10.3799	2.04345	AT1G68780;AT1G68790
Chr1_26243038	Chr1	26242952	26243124	26243038	173	NA	7.9216	Chr1_26243027	24.1815	1.61004	AT1G69760
Chr1_27363762	Chr1	27363572	27363952	27363762	381	NA	4.7587	Chr1_27363857	14.015	1.55833	AT1G72680;AT1G72700
Chr1_27978022	Chr1	27977896	27978148	27978022	253	NA	4.47191	Chr1_27977982	13.6522	1.61017	AT1G74430;AT1G74440
Chr1_28294308	Chr1	28294154	28294462	28294308	309	NA	2.22662	Chr1_28294322	5.057	1.18343	AT1G75400
Chr1_28336935	Chr1	28336693	28337177	28336935	485	NA	4.66054	Chr1_28336817	11.2484	1.27115	AT1G75490;AT1G75500
Chr1_28375920	Chr1	28375782	28376059	28375920	278	NA	8.17372	Chr1_28375895	22.5883	1.46651	AT1G75560;AT1G75570;AT1G75580
Chr1_28755256	Chr1	28755161	28755350	28755256	190	NA	5.64548	Chr1_28755236	12.9356	1.19618	AT1G76620
Chr1_29359332	Chr1	29359234	29359431	29359332	198	NA	3.21859	Chr1_29359337	10.2105	1.66555	AT1G78070
Chr1_29440156	Chr1	29440016	29440296	29440156	281	NA	5.94641	Chr1_29440141	12.8334	1.10981	NA
Chr1_29741030	Chr1	29740946	29741115	29741030	170	NA	1.76537	Chr1_29741021	4.71231	1.41646	AT1G79050;AT1G79060
Chr1_30186938	Chr1	30186853	30187022	30186938	170	NA	7.52263	Chr1_30186947	15.1933	1.01413	AT1G80280;AT1G80290
Chr2_1128520	Chr2	1128372	1128667	1128520	296	Chr2_1128538	7.40386	Chr2_1128546	21.1156	1.51196	AT2G03710
Chr2_7660578	Chr2	7660465	7660691	7660578	227	NA	3.33347	Chr2_7660569	7.40969	1.15239	NA
Chr2_10836554	Chr2	10836435	10836672	10836554	238	NA	2.75294	Chr2_10836597	9.03807	1.71504	AT2G25460;AT2G25470
Chr2_12261856	Chr2	12261727	12261984	12261856	258	NA	1.67333	Chr2_12261802	7.05502	2.07593	AT2G28610
Chr2_13005838	Chr2	13005759	13005916	13005838	158	NA	3.29709	Chr2_13005841	7.97646	1.27456	AT2G30520
Chr2_13230216	Chr2	13230104	13230328	13230216	225	NA	4.19886	Chr2_13230191	11.136	1.40716	NA
Chr2_13490182	Chr2	13490053	13490311	13490182	259	NA	10.3076	Chr2_13490201	21.9068	1.08767	AT2G31725;AT2G31730;AT2G31740
Chr2_13647368	Chr2	13647264	13647472	13647368	209	NA	3.63262	Chr2_13647394	13.3946	1.88257	AT2G32100
Chr2_15151888	Chr2	15151813	15151963	15151888	151	NA	1.71248	Chr2_15151888	12.6808	2.88849	AT2G36080
Chr2_15152436	Chr2	15152290	15152582	15152436	293	NA	6.44441	Chr2_15152417	15.1428	1.23251	AT2G36080
Chr2_15157584	Chr2	15157466	15157702	15157584	237	NA	3.59612	Chr2_15157627	14.002	1.96112	AT2G36090
Chr2_15276239	Chr2	15276152	15276326	15276239	175	NA	3.89089	Chr2_15276246	10.7918	1.47176	AT2G36410
Chr2_15689416	Chr2	15689259	15689573	15689416	315	NA	2.92247	Chr2_15689498	7.09212	1.27903	NA
Chr2_17212208	Chr2	17212102	17212313	17212208	212	NA	2.30473	Chr2_17212238	11.1921	2.27981	AT2G41290
Chr2_18580718	Chr2	18580574	18580861	18580718	288	NA	5.39262	Chr2_18580726	12.2775	1.18696	AT2G45050
Chr2_18588985	Chr2	18588905	18589065	18588985	161	NA	3.67354	Chr2_18588985	9.15551	1.31747	AT2G45060;AT2G45070;AT2G45080
Chr2_18620696	Chr2	18620565	18620826	18620696	262	NA	5.29847	Chr2_18620705	13.5907	1.35897	AT2G45160;AT2G45161
Chr2_18633690	Chr2	18633599	18633782	18633690	184	NA	2.4749	Chr2_18633707	5.2021	1.07172	AT2G45190
Chr3_648906	Chr3	648786	649027	648906	242	Chr3_648876	8.3239	Chr3_648873	19.1041	1.19855	AT3G02910
Chr3_3203470	Chr3	3203383	3203556	3203470	174	NA	2.27399	Chr3_3203458	4.65606	1.03388	AT3G10340
Chr3_4482439	Chr3	4482340	4482538	4482439	199	NA	2.30968	Chr3_4482415	5.01877	1.11964	AT3G13682;AT3G13686
Chr3_5141760	Chr3	5141570	5141951	5141760	382	NA	3.62884	Chr3_5141793	7.94305	1.13018	AT3G15260;AT3G15270
Chr3_5142828	Chr3	5142743	5142913	5142828	171	NA	4.79077	Chr3_5142820	13.82	1.52843	AT3G15260;AT3G15270;AT3G15290
Chr3_6783781	Chr3	6783607	6783955	6783781	349	NA	6.0383	Chr3_6783700	12.1814	1.01247	AT3G19540
Chr3_6840028	Chr3	6839916	6840139	6840028	224	NA	3.21624	Chr3_6839992	6.69843	1.05845	AT3G19680
Chr3_7322745	Chr3	7322650	7322840	7322745	191	NA	2.30045	Chr3_7322725	11.9469	2.37665	AT3G20898
Chr3_8109554	Chr3	8109451	8109656	8109554	206	NA	2.61399	Chr3_8109581	5.35065	1.03346	AT3G22886
Chr3_8603254	Chr3	8603148	8603361	8603254	214	NA	5.1027	Chr3_8603272	10.3161	1.01556	AT3G23820
Chr3_10872144	Chr3	10871974	10872314	10872144	341	NA	5.62019	Chr3_10872095	14.3713	1.3545	AT3G28860
Chr3_18415708	Chr3	18415536	18415879	18415708	344	NA	2.45802	Chr3_18415683	8.76909	1.83493	AT3G49660;AT3G49670
Chr3_18522252	Chr3	18522085	18522419	18522252	335	NA	3.30053	Chr3_18522188	7.03774	1.09241	AT3G49950
Chr3_18809816	Chr3	18809676	18809955	18809816	280	NA	6.16398	Chr3_18809809	24.0515	1.96419	AT3G50650;AT3G50651
Chr3_19323161	Chr3	19323068	19323254	19323161	187	NA	5.30492	Chr3_19323168	11.5804	1.12628	AT3G52100;AT3G52105;AT3G52110
Chr3_19449015	Chr3	19448912	19449118	19449015	207	NA	5.46898	Chr3_19448987	12.3173	1.17134	AT3G52470
Chr3_20603933	Chr3	20603847	20604019	20603933	173	NA	3.03872	Chr3_20603944	8.32037	1.45318	AT3G55550;AT3G55560
Chr3_21378890	Chr3	21378713	21379068	21378890	356	NA	2.23156	Chr3_21378981	4.98836	1.16051	AT3G57680
Chr3_21412760	Chr3	21412588	21412932	21412760	345	NA	6.89915	Chr3_21412797	14.4495	1.06653	AT3G57800;AT3G57810
Chr3_21435136	Chr3	21434954	21435318	21435136	365	NA	2.71025	Chr3_21435144	6.94007	1.35652	AT3G57880;AT3G57890
Chr3_21509020	Chr3	21508913	21509128	21509020	216	NA	4.19886	Chr3_21509053	18.0075	2.10053	AT3G58070
Chr3_21510438	Chr3	21510338	21510537	21510438	200	NA	7.09016	Chr3_21510459	21.3626	1.5912	AT3G58070;AT3G58080
Chr3_22363595	Chr3	22363520	22363670	22363595	151	NA	3.75104	Chr3_22363595	8.65445	1.20615	AT3G60520
Chr3_22948565	Chr3	22948446	22948684	22948565	239	NA	1.87811	Chr3_22948609	5.77749	1.62116	AT3G61962;AT3G61970
Chr3_22948954	Chr3	22948844	22949065	22948954	222	NA	1.68041	Chr3_22948990	6.56593	1.96619	AT3G61962;AT3G61970
Chr4_189171	Chr4	189048	189294	189171	247	NA	3.18069	Chr4_189167	8.17344	1.3616	AT4G00430
Chr4_361746	Chr4	361641	361852	361746	212	NA	1.41816	Chr4_361716	5.44786	1.94167	AT4G00860;AT4G00870
Chr4_725282	Chr4	725143	725421	725282	279	Chr4_725218	10.0089	Chr4_725318	26.0052	1.37752	NA
Chr4_8442087	Chr4	8441894	8442280	8442087	387	NA	2.47973	Chr4_8442081	8.42046	1.76372	NA
Chr4_10717425	Chr4	10717273	10717577	10717425	305	NA	3.30053	Chr4_10717364	6.75962	1.03424	AT4G19700
Chr4_10718096	Chr4	10717974	10718219	10718096	246	NA	4.35553	Chr4_10718124	11.2676	1.37126	NA
Chr4_10722181	Chr4	10722023	10722339	10722181	317	NA	1.60777	Chr4_10722234	12.8597	2.99972	AT4G19710
Chr4_11304690	Chr4	11304601	11304779	11304690	179	NA	2.25412	Chr4_11304704	7.36784	1.70868	AT4G21200;AT4G21210
Chr4_11723010	Chr4	11722908	11723111	11723010	204	NA	4.85017	Chr4_11723000	9.7099	1.00142	AT4G22130
Chr4_11887440	Chr4	11887346	11887533	11887440	188	NA	5.68664	Chr4_11887455	16.7586	1.55925	AT4G22570
Chr4_11996564	Chr4	11996435	11996693	11996564	259	NA	10.0344	Chr4_11996560	30.3067	1.59468	AT4G22840;AT4G22850;AT4G22860
Chr4_13080358	Chr4	13080268	13080447	13080358	180	NA	5.85003	Chr4_13080351	15.5164	1.40728	AT4G25640;AT4G25650
Chr4_14325503	Chr4	14325356	14325650	14325503	295	NA	5.1331	Chr4_14325556	11.6092	1.17737	AT4G29080
Chr4_16710882	Chr4	16710668	16711096	16710882	429	NA	2.91183	Chr4_16710966	6.46518	1.15076	AT4G35100
Chr4_16895960	Chr4	16895770	16896150	16895960	381	NA	5.48215	Chr4_16895854	11.982	1.12806	AT4G35590;AT4G35600
Chr4_17322372	Chr4	17322265	17322480	17322372	216	NA	6.16398	Chr4_17322357	16.6312	1.43196	AT4G36750
Chr4_17396748	Chr4	17396646	17396849	17396748	204	NA	1.5285	Chr4_17396721	5.22828	1.77422	NA
Chr4_17469296	Chr4	17469194	17469399	17469296	206	NA	2.68775	Chr4_17469324	6.58533	1.29286	AT4G37070
Chr4_17470496	Chr4	17470363	17470628	17470496	266	NA	1.92667	Chr4_17470537	11.3734	2.56148	AT4G37080
Chr4_17576267	Chr4	17576177	17576357	17576267	181	NA	1.88272	Chr4_17576252	4.29925	1.19127	AT4G37380
Chr4_17577743	Chr4	17577632	17577854	17577743	223	NA	2.70034	Chr4_17577707	8.08461	1.58204	AT4G37390
Chr4_17694757	Chr4	17694652	17694862	17694757	211	NA	5.95599	Chr4_17694787	15.4791	1.37791	AT4G37660
Chr4_17728070	Chr4	17727983	17728156	17728070	174	NA	8.87809	Chr4_17728081	24.8201	1.48319	AT4G37740
Chr4_17784452	Chr4	17784333	17784570	17784452	238	NA	2.03956	Chr4_17784408	6.7676	1.73039	AT4G37820
Chr4_18128296	Chr4	18128199	18128393	18128296	195	NA	3.932	Chr4_18128305	17.1926	2.12845	AT4G38840;AT4G38860
Chr4_18129610	Chr4	18129511	18129710	18129610	200	NA	1.88687	Chr4_18129635	6.05975	1.68326	AT4G38860
Chr5_327638	Chr5	327469	327806	327638	338	NA	4.42784	Chr5_327731	10.6656	1.26829	NA
Chr5_1003668	Chr5	1003469	1003866	1003668	398	Chr5_1003594	7.50983	Chr5_1003630	19.0583	1.34357	AT5G03780;AT5G03790
Chr5_1279630	Chr5	1279511	1279749	1279630	239	Chr5_1279607	11.2488	Chr5_1279602	24.4397	1.11946	AT5G04480;AT5G04490
Chr5_1996650	Chr5	1996564	1996736	1996650	173	NA	4.9131	Chr5_1996650	10.1659	1.04903	AT5G06530
Chr5_2559099	Chr5	2559023	2559175	2559099	153	NA	1.85164	Chr5_2559098	15.302	3.04684	AT5G07990
Chr5_2559522	Chr5	2559399	2559645	2559522	247	NA	5.75103	Chr5_2559474	16.5563	1.52549	AT5G07990
Chr5_2561310	Chr5	2561211	2561408	2561310	198	NA	10.7561	Chr5_2561290	28.0755	1.38416	AT5G07990;AT5G08000
Chr5_2563436	Chr5	2563319	2563553	2563436	235	NA	3.45072	Chr5_2563455	7.51295	1.12248	AT5G07990;AT5G08000
Chr5_3243336	Chr5	3243221	3243451	3243336	231	NA	3.04435	Chr5_3243296	11.042	1.8588	AT5G10310;AT5G10320
Chr5_3505464	Chr5	3505326	3505602	3505464	277	NA	1.99598	Chr5_3505401	8.12345	2.025	NA
Chr5_3693574	Chr5	3693431	3693717	3693574	287	NA	4.77167	Chr5_3693607	9.60997	1.01004	AT5G11530
Chr5_4203696	Chr5	4203536	4203856	4203696	321	NA	2.66439	Chr5_4203781	6.87354	1.36725	NA
Chr5_4912513	Chr5	4912408	4912618	4912513	211	NA	3.5549	Chr5_4912512	8.19973	1.20577	NA
Chr5_5304267	Chr5	5304105	5304429	5304267	325	NA	2.6905	Chr5_5304332	5.62401	1.06372	AT5G16230;AT5G16235;AT5G16240
Chr5_5412498	Chr5	5412397	5412600	5412498	204	NA	4.24734	Chr5_5412472	8.71186	1.03642	AT5G16560
Chr5_6812501	Chr5	6812339	6812663	6812501	325	NA	5.53405	Chr5_6812576	14.5526	1.39487	AT5G20170;AT5G20180;AT5G20181;AT5G20190
Chr5_8686808	Chr5	8686709	8686908	8686808	200	NA	3.67643	Chr5_8686833	13.221	1.84645	AT5G25160
Chr5_8687240	Chr5	8687165	8687315	8687240	151	NA	2.6734	Chr5_8687240	7.4334	1.47535	AT5G25160
Chr5_10648860	Chr5	10648753	10648968	10648860	216	NA	2.85462	Chr5_10648893	8.0805	1.50115	AT5G28640
Chr5_15423614	Chr5	15423441	15423788	15423614	348	NA	4.67636	Chr5_15423559	12.9816	1.47301	AT5G38510;AT5G38520;AT5G38530
Chr5_15871798	Chr5	15871654	15871942	15871798	289	Chr5_15871776	8.29901	Chr5_15871755	22.1113	1.41377	AT5G39635
Chr5_17083044	Chr5	17082952	17083137	17083044	186	NA	1.95566	Chr5_17083027	6.56001	1.74604	NA
Chr5_18213792	Chr5	18213632	18213951	18213792	320	NA	8.58365	Chr5_18213838	25.344	1.56198	NA
Chr5_18216015	Chr5	18215798	18216232	18216015	435	NA	5.63488	Chr5_18215915	14.9298	1.40574	AT5G45100
Chr5_18804358	Chr5	18804222	18804495	18804358	274	NA	3.90868	Chr5_18804412	9.88311	1.33828	AT5G46350
Chr5_19273724	Chr5	19273586	19273862	19273724	277	NA	4.91478	Chr5_19273755	11.057	1.16976	AT5G47500;AT5G47510
Chr5_21595543	Chr5	21595421	21595665	21595543	245	NA	3.60938	Chr5_21595514	14.2701	1.98317	AT5G53220
Chr5_22191420	Chr5	22191272	22191569	22191420	298	NA	2.70855	Chr5_22191468	16.4258	2.60037	AT5G54620
Chr5_23785318	Chr5	23785167	23785469	23785318	303	Chr5_23785245	9.22567	Chr5_23785284	21.7112	1.23471	AT5G58900
Chr5_24505211	Chr5	24505074	24505348	24505211	275	NA	7.26925	Chr5_24505273	16.4664	1.17965	AT5G60910
Chr5_24508578	Chr5	24508469	24508688	24508578	220	NA	4.30106	Chr5_24508582	17.0915	1.99051	AT5G60910
Chr5_24533155	Chr5	24532991	24533319	24533155	329	NA	1.93972	Chr5_24533237	7.50967	1.9529	NA
Chr5_24538150	Chr5	24538057	24538242	24538150	186	NA	1.12411	Chr5_24538134	5.52641	2.29756	AT5G60970
Chr5_24846103	Chr5	24846004	24846202	24846103	199	NA	6.83513	Chr5_24846124	20.9731	1.6175	AT5G61850;AT5G61865
Chr5_25109755	Chr5	25109562	25109948	25109755	387	NA	2.30473	Chr5_25109698	5.20942	1.17653	AT5G62550;AT5G62560
Chr5_25175490	Chr5	25175346	25175634	25175490	289	NA	4.21294	Chr5_25175485	14.6015	1.79322	NA

## Sheet: AP1_2d vs AP1_4d INV
region.name	chr	region.start	region.end	region.center	region.length	AP1.2d.peak.name	score.2d	AP1.4d.peak.name	score.4d	log2ratio	genes
Chr1_11270	Chr1	11158	11381	11270	224	NA	8.25061	Chr1_11285	14.1143	0.774585	AT1G01020;AT1G01030
Chr1_365574	Chr1	365433	365715	365574	283	Chr1_365525	10.8565	Chr1_365537	19.3321	0.832439	AT1G02060;AT1G02065
Chr1_772558	Chr1	772471	772645	772558	175	Chr1_772550	12.3906	Chr1_772568	8.42435	-0.556609	AT1G03180;AT1G03190
Chr1_1134520	Chr1	1134342	1134698	1134520	357	Chr1_1134623	12.6139	Chr1_1134554	9.3863	-0.426386	AT1G04250
Chr1_1173364	Chr1	1173267	1173461	1173364	195	Chr1_1173360	5.2016	Chr1_1173355	10.1793	0.968611	AT1G04370
Chr1_1236560	Chr1	1236451	1236668	1236560	218	Chr1_1236581	12.4472	Chr1_1236593	6.3648	-0.967634	AT1G04530;AT1G04540
Chr1_1469282	Chr1	1469176	1469389	1469282	214	Chr1_1469279	33.25	Chr1_1469274	26.4034	-0.332631	AT1G05100
Chr1_1605947	Chr1	1605850	1606044	1605947	195	NA	13.5475	Chr1_1605935	14.4625	0.0942903	AT1G05460
Chr1_1714068	Chr1	1713927	1714209	1714068	283	Chr1_1714002	21.1162	Chr1_1714037	21.785	0.0449849	AT1G05700;AT1G05710
Chr1_1841048	Chr1	1840959	1841138	1841048	180	NA	3.1428	Chr1_1841034	3.47609	0.145415	AT1G06080
Chr1_1845410	Chr1	1845294	1845527	1845410	234	NA	7.56745	Chr1_1845405	7.12444	-0.0870306	AT1G06080;AT1G06090
Chr1_1889062	Chr1	1888987	1889137	1889062	151	NA	4.64042	Chr1_1889062	5.98516	0.367134	AT1G06170;AT1G06180
Chr1_2176408	Chr1	2176296	2176520	2176408	225	Chr1_2176371	17.6432	Chr1_2176406	27.0726	0.617721	AT1G07090;AT1G07100
Chr1_2351822	Chr1	2351608	2352037	2351822	430	NA	3.39888	Chr1_2351941	6.21577	0.870874	AT1G07630
Chr1_2530429	Chr1	2530337	2530521	2530429	185	Chr1_2530446	14.4961	NA	8.45746	-0.777368	AT1G08100
Chr1_2625340	Chr1	2625244	2625435	2625340	192	NA	3.33834	Chr1_2625348	5.36984	0.685748	AT1G08320
Chr1_2748062	Chr1	2747909	2748214	2748062	306	NA	7.29027	Chr1_2748068	9.81738	0.429366	AT1G08630;AT1G08640
Chr1_3100787	Chr1	3100596	3100978	3100787	383	NA	29.3144	Chr1_3100864	21.5262	-0.445516	AT1G09570;AT1G09575
Chr1_3187049	Chr1	3186962	3187136	3187049	175	NA	4.02746	Chr1_3187061	4.97503	0.304835	AT1G09810;AT1G09812;AT1G09815
Chr1_3287531	Chr1	3287417	3287645	3287531	229	NA	4.10788	Chr1_3287559	5.08055	0.306591	AT1G10060;AT1G10070
Chr1_3571938	Chr1	3571841	3572036	3571938	196	NA	5.8141	Chr1_3571944	9.31732	0.680359	AT1G10740;AT1G10745;AT1G10747
Chr1_3715935	Chr1	3715797	3716073	3715935	277	NA	3.37439	Chr1_3715998	4.97503	0.560079	AT1G11112;AT1G11120;AT1G11125
Chr1_3718075	Chr1	3717956	3718194	3718075	239	NA	3.8805	Chr1_3718083	4.33815	0.160837	AT1G11120;AT1G11125
Chr1_4217818	Chr1	4217736	4217901	4217818	166	NA	7.26183	Chr1_4217826	10.3539	0.511769	AT1G12380;AT1G12390
Chr1_4231504	Chr1	4231395	4231612	4231504	218	Chr1_4231537	9.26445	Chr1_4231474	5.80191	-0.675177	AT1G12420;AT1G12423
Chr1_4520444	Chr1	4520338	4520551	4520444	214	NA	2.40646	Chr1_4520413	4.25409	0.821938	AT1G13220;AT1G13230
Chr1_4541978	Chr1	4541871	4542086	4541978	216	Chr1_4542009	10.2107	Chr1_4541962	10.7559	0.0750465	AT1G13260;AT1G13270
Chr1_4600144	Chr1	4600051	4600236	4600144	186	Chr1_4600126	11.0046	Chr1_4600161	6.80174	-0.694131	AT1G13410
Chr1_4654846	Chr1	4654694	4654997	4654846	304	Chr1_4654841	24.6902	Chr1_4654769	15.1692	-0.702794	NA
Chr1_4706316	Chr1	4706147	4706484	4706316	338	Chr1_4706390	14.9044	Chr1_4706377	15.2714	0.035094	AT1G13710
Chr1_4904111	Chr1	4904019	4904203	4904111	185	Chr1_4904094	26.6668	Chr1_4904128	20.4288	-0.38444	NA
Chr1_4904736	Chr1	4904653	4904820	4904736	168	NA	12.9042	Chr1_4904728	7.71598	-0.741919	NA
Chr1_4991302	Chr1	4991208	4991396	4991302	189	NA	7.96756	Chr1_4991300	8.85232	0.151918	AT1G14580
Chr1_5018587	Chr1	5018507	5018667	5018587	161	NA	5.18286	Chr1_5018590	5.40014	0.0592484	AT1G14620;AT1G14630
Chr1_5070756	Chr1	5070644	5070867	5070756	224	NA	9.52253	Chr1_5070761	7.37212	-0.369265	AT1G14720;AT1G14730
Chr1_5086152	Chr1	5086048	5086257	5086152	210	Chr1_5086173	14.1565	Chr1_5086151	13.0136	-0.121445	AT1G14760;AT1G14770
Chr1_6174706	Chr1	6174517	6174895	6174706	379	Chr1_6174695	6.61465	Chr1_6174820	6.51088	-0.0228123	AT1G17940;AT1G17950
Chr1_6219493	Chr1	6219376	6219610	6219493	235	NA	5.88763	Chr1_6219524	8.62504	0.550844	AT1G18070;AT1G18075;AT1G18080
Chr1_6361404	Chr1	6361272	6361535	6361404	264	Chr1_6361347	6.53623	NA	3.357	-0.961286	AT1G18470;AT1G18480;AT1G18485
Chr1_6443634	Chr1	6443507	6443760	6443634	254	NA	6.60369	Chr1_6443582	6.83847	0.0504012	AT1G18700
Chr1_6512744	Chr1	6512570	6512918	6512744	349	NA	3.70347	Chr1_6512757	5.84619	0.658619	AT1G18870
Chr1_6850926	Chr1	6850814	6851037	6850926	224	NA	5.47952	Chr1_6850951	4.89984	-0.161315	AT1G19830
Chr1_6861523	Chr1	6861434	6861612	6861523	179	NA	7.28294	Chr1_6861519	11.6251	0.67465	AT1G19835
Chr1_6899801	Chr1	6899604	6899998	6899801	395	NA	2.75322	Chr1_6899825	5.15597	0.905124	AT1G19870;AT1G19880
Chr1_7341652	Chr1	7341552	7341753	7341652	202	NA	8.05522	Chr1_7341645	7.73613	-0.058312	NA
Chr1_7461828	Chr1	7461559	7462098	7461828	540	Chr1_7461992	8.59542	Chr1_7461812	10.2846	0.258846	AT1G21320
Chr1_7552070	Chr1	7551992	7552148	7552070	157	NA	3.40491	Chr1_7552068	4.91597	0.529859	AT1G21540;AT1G21560
Chr1_7609654	Chr1	7609540	7609769	7609654	230	NA	5.85947	Chr1_7609615	6.64915	0.1824	AT1G21660;AT1G21670
Chr1_7641228	Chr1	7641051	7641404	7641228	354	NA	9.14618	Chr1_7641190	12.2697	0.423859	AT1G21738;AT1G21740
Chr1_7660506	Chr1	7660418	7660595	7660506	178	NA	5.16734	Chr1_7660520	9.44576	0.870245	AT1G21810;AT1G21830
Chr1_7661056	Chr1	7660936	7661177	7661056	242	NA	5.6621	Chr1_7661076	7.09212	0.32488	AT1G21810;AT1G21830
Chr1_7665004	Chr1	7664904	7665104	7665004	201	NA	5.61741	Chr1_7664979	8.01767	0.513278	AT1G21830;AT1G21835;AT1G21840
Chr1_7765840	Chr1	7765718	7765963	7765840	246	Chr1_7765888	11.6254	Chr1_7765870	7.30352	-0.670616	AT1G22040
Chr1_7930512	Chr1	7930413	7930610	7930512	198	NA	6.01217	Chr1_7930535	5.04681	-0.252514	AT1G22460
Chr1_8143337	Chr1	8143174	8143500	8143337	327	NA	11.8326	Chr1_8143363	12.6284	0.0939047	AT1G23000
Chr1_8178136	Chr1	8178014	8178257	8178136	244	Chr1_8178182	9.1037	Chr1_8178162	6.58297	-0.467714	AT1G23070;AT1G23074
Chr1_8193670	Chr1	8193565	8193775	8193670	211	Chr1_8193694	11.0346	Chr1_8193666	6.8189	-0.694423	AT1G23100
Chr1_8298402	Chr1	8298258	8298547	8298402	290	Chr1_8298400	8.53809	Chr1_8298365;Chr1_8298472	4.55912	-0.905158	AT1G23360;AT1G23380
Chr1_8305384	Chr1	8305240	8305529	8305384	290	Chr1_8305355	12.2113	Chr1_8305368	10.9908	-0.15192	AT1G23380
Chr1_8595644	Chr1	8595486	8595803	8595644	318	Chr1_8595691	12.6349	Chr1_8595561	14.4795	0.196598	AT1G24260
Chr1_8596110	Chr1	8595982	8596237	8596110	256	NA	6.98283	Chr1_8596057	8.14127	0.221442	AT1G24260
Chr1_8598786	Chr1	8598623	8598948	8598786	326	Chr1_8598861	26.4042	Chr1_8598851	18.2773	-0.530714	AT1G24260;AT1G24265
Chr1_8727104	Chr1	8727000	8727208	8727104	209	Chr1_8727075	8.74898	Chr1_8727112	7.6813	-0.187764	AT1G24620;AT1G24625
Chr1_8839966	Chr1	8839813	8840118	8839966	306	Chr1_8839888	12.2188	Chr1_8840043	6.97398	-0.809048	AT1G25220;AT1G25230
Chr1_8852896	Chr1	8852782	8853011	8852896	230	Chr1_8852879	13.1311	Chr1_8852860	7.65839	-0.777875	NA
Chr1_8983043	Chr1	8982856	8983230	8983043	375	NA	5.76944	Chr1_8983068	6.42062	0.154281	AT1G25560
Chr1_8983929	Chr1	8983777	8984081	8983929	305	Chr1_8983957	15.8186	Chr1_8983972	14.4328	-0.132271	AT1G25560
Chr1_8985036	Chr1	8984906	8985165	8985036	260	NA	4.37822	Chr1_8985090	7.06091	0.68951	AT1G25560
Chr1_8986016	Chr1	8985899	8986132	8986016	234	NA	6.81903	Chr1_8985974	6.12789	-0.154176	AT1G25560
Chr1_9264488	Chr1	9264350	9264627	9264488	278	Chr1_9264465	20.4495	Chr1_9264481	13.0038	-0.653132	AT1G26771;AT1G26773
Chr1_9267242	Chr1	9267152	9267331	9267242	180	Chr1_9267256	25.6802	Chr1_9267227	15.9762	-0.684732	NA
Chr1_9269554	Chr1	9269468	9269640	9269554	173	NA	6.40608	Chr1_9269565	8.16018	0.349159	AT1G26780
Chr1_9270050	Chr1	9269950	9270150	9270050	201	Chr1_9270067	20.0294	Chr1_9270054	14.347	-0.48137	AT1G26780
Chr1_9340012	Chr1	9339854	9340171	9340012	318	NA	9.15796	Chr1_9339974	6.1888	-0.565367	AT1G26930
Chr1_9829786	Chr1	9829685	9829887	9829786	203	NA	6.21179	Chr1_9829812	4.88869	-0.345561	AT1G28135
Chr1_9950163	Chr1	9950056	9950270	9950163	215	Chr1_9950157	12.6287	NA	7.18832	-0.81298	AT1G28350;AT1G28360
Chr1_9950357	Chr1	9950271	9950443	9950357	173	NA	8.83636	Chr1_9950368	9.64478	0.126296	AT1G28350;AT1G28360
Chr1_9950879	Chr1	9950763	9950995	9950879	233	Chr1_9950842	20.8243	Chr1_9950838	16.8057	-0.309317	AT1G28360
Chr1_9990738	Chr1	9990590	9990886	9990738	297	Chr1_9990668	38.535	Chr1_9990665	20.0895	-0.939728	NA
Chr1_10000500	Chr1	10000383	10000616	10000500	234	Chr1_10000502	33.8675	Chr1_10000514	37.5497	0.1489	AT1G28440
Chr1_10228845	Chr1	10228676	10229014	10228845	339	Chr1_10228834	18.5257	Chr1_10228854	16.6786	-0.15153	AT1G29270
Chr1_10354008	Chr1	10353913	10354104	10354008	192	NA	6.98531	Chr1_10354029	7.83996	0.166522	AT1G29630
Chr1_10520439	Chr1	10520323	10520555	10520439	233	Chr1_10520445	12.843	Chr1_10520442	10.3074	-0.317302	AT1G30016
Chr1_10521182	Chr1	10521046	10521318	10521182	273	Chr1_10521200	10.244	Chr1_10521189	13.1306	0.358154	AT1G30016
Chr1_10564108	Chr1	10564013	10564203	10564108	191	NA	6.85717	Chr1_10564091	9.32635	0.443699	AT1G30090
Chr1_10564684	Chr1	10564584	10564784	10564684	201	Chr1_10564659	14.2405	Chr1_10564709	10.8699	-0.389661	NA
Chr1_10566082	Chr1	10565933	10566231	10566082	299	Chr1_10566156	13.3521	Chr1_10566111	7.14714	-0.901629	NA
Chr1_10679170	Chr1	10679048	10679292	10679170	245	Chr1_10679148	15.5605	Chr1_10679172	20.9548	0.429392	AT1G30320
Chr1_10693174	Chr1	10693060	10693288	10693174	229	Chr1_10693179	13.3633	Chr1_10693170	11.5879	-0.205657	AT1G30330
Chr1_10714062	Chr1	10713921	10714202	10714062	282	NA	11.5807	Chr1_10714019	11.7189	0.0171147	AT1G30350;AT1G30360
Chr1_10726358	Chr1	10726264	10726452	10726358	189	NA	4.46104	Chr1_10726347	7.1352	0.677574	AT1G30400
Chr1_10793224	Chr1	10793107	10793341	10793224	235	NA	3.18544	Chr1_10793266	6.05162	0.925829	AT1G30480
Chr1_10793609	Chr1	10793534	10793684	10793609	151	NA	4.28376	Chr1_10793609	7.42616	0.793739	NA
Chr1_10795260	Chr1	10795037	10795482	10795260	446	Chr1_10795162	13.1685	Chr1_10795149	11.8453	-0.152776	AT1G30490
Chr1_10795652	Chr1	10795537	10795767	10795652	231	NA	9.9174	Chr1_10795692	10.3377	0.0598814	AT1G30490
Chr1_10802143	Chr1	10802044	10802242	10802143	199	Chr1_10802154	12.3015	Chr1_10802133	9.34474	-0.396608	AT1G30490
Chr1_10874864	Chr1	10874684	10875045	10874864	362	NA	8.33778	Chr1_10874932	9.69259	0.217219	AT1G30660
Chr1_11031773	Chr1	11031649	11031897	11031773	249	NA	8.01804	Chr1_11031822	15.4091	0.942461	NA
Chr1_11033887	Chr1	11033777	11033997	11033887	221	Chr1_11033860	12.9229	Chr1_11033918	9.74017	-0.407911	AT1G30950
Chr1_11061581	Chr1	11061478	11061684	11061581	207	Chr1_11061554	7.86543	Chr1_11061563	9.18591	0.223897	NA
Chr1_11067818	Chr1	11067697	11067939	11067818	243	Chr1_11067841	10.2466	Chr1_11067791	10.0608	-0.0264003	NA
Chr1_11626572	Chr1	11626390	11626753	11626572	364	NA	7.97402	Chr1_11626641	5.0367	-0.662828	AT1G32240
Chr1_11630858	Chr1	11630741	11630974	11630858	234	NA	10.5928	Chr1_11630858	14.3128	0.434222	AT1G32240
Chr1_11771391	Chr1	11771272	11771510	11771391	239	NA	4.75777	Chr1_11771347	5.22627	0.135496	AT1G32550
Chr1_11978768	Chr1	11978614	11978921	11978768	308	NA	7.74445	Chr1_11978808	9.45708	0.288232	AT1G33060
Chr1_13029940	Chr1	13029778	13030101	13029940	324	NA	8.70936	Chr1_13029883	10.0807	0.210957	AT1G35430
Chr1_14172335	Chr1	14172196	14172474	14172335	279	Chr1_14172327	15.3023	Chr1_14172399	10.0131	-0.61186	AT1G37140
Chr1_14173394	Chr1	14173259	14173529	14173394	271	NA	10.6196	Chr1_14173376	7.81033	-0.443274	AT1G37140
Chr1_16837283	Chr1	16837162	16837404	16837283	243	NA	5.25032	Chr1_16837265	7.06722	0.428737	AT1G44350
Chr1_16900964	Chr1	16900838	16901091	16900964	254	NA	6.91532	Chr1_16900913	7.47531	0.112337	AT1G44760
Chr1_17219982	Chr1	17219874	17220090	17219982	217	NA	5.31363	Chr1_17219974	7.27143	0.452541	NA
Chr1_17223139	Chr1	17222993	17223285	17223139	293	NA	10.5259	Chr1_17223210	10.4001	-0.0173462	AT1G46264
Chr1_17224656	Chr1	17224449	17224864	17224656	416	NA	3.99676	Chr1_17224717	6.62788	0.729717	AT1G46264
Chr1_17862710	Chr1	17862597	17862823	17862710	227	Chr1_17862691	12.1869	Chr1_17862672	16.5728	0.443486	AT1G48330
Chr1_17895217	Chr1	17895011	17895423	17895217	413	NA	9.27929	Chr1_17895130	4.94258	-0.90875	AT1G48410
Chr1_18027195	Chr1	18027102	18027288	18027195	187	NA	5.02633	Chr1_18027194	5.94465	0.242086	AT1G48740;AT1G48742
Chr1_18208598	Chr1	18208427	18208770	18208598	344	Chr1_18208534	8.30406	Chr1_18208502	7.87843	-0.0759087	AT1G49230
Chr1_18307296	Chr1	18307093	18307498	18307296	406	NA	4.3278	Chr1_18307344	6.35323	0.553856	AT1G49450;AT1G49460
Chr1_18367274	Chr1	18367180	18367369	18367274	190	NA	3.82548	Chr1_18367255	5.29254	0.468319	AT1G49620;AT1G49630
Chr1_18680163	Chr1	18680074	18680252	18680163	179	NA	12.6026	Chr1_18680177	9.21987	-0.450903	AT1G50420
Chr1_18681040	Chr1	18680903	18681176	18681040	274	Chr1_18681055	20.429	Chr1_18681039	22.9047	0.165025	AT1G50420;AT1G50430
Chr1_19175488	Chr1	19175341	19175636	19175488	296	NA	5.87849	Chr1_19175472	8.00202	0.444919	AT1G51700;AT1G51710
Chr1_19805280	Chr1	19805130	19805430	19805280	301	Chr1_19805205	11.4604	Chr1_19805251	7.46349	-0.618735	AT1G53160
Chr1_19805984	Chr1	19805887	19806081	19805984	195	NA	5.14729	Chr1_19805962	7.31348	0.506745	AT1G53160
Chr1_19828724	Chr1	19828629	19828820	19828724	192	Chr1_19828734	12.969	Chr1_19828706	8.11409	-0.676566	AT1G53180
Chr1_20563584	Chr1	20563467	20563702	20563584	236	NA	5.80856	Chr1_20563611	10.5835	0.865564	AT1G55110;AT1G55120
Chr1_20563798	Chr1	20563723	20563873	20563798	151	Chr1_20563798	5.62417	NA	8.25637	0.553867	AT1G55110;AT1G55120
Chr1_20566151	Chr1	20566040	20566262	20566151	223	Chr1_20566175	16.6561	Chr1_20566115	12.1869	-0.450719	AT1G55120;AT1G55110
Chr1_20592964	Chr1	20592851	20593076	20592964	226	NA	2.84187	Chr1_20593001	5.16455	0.861802	AT1G55200;AT1G55205
Chr1_20671323	Chr1	20671212	20671434	20671323	223	NA	3.7739	Chr1_20671287	7.21108	0.934159	AT1G55360
Chr1_20813024	Chr1	20812905	20813144	20813024	240	NA	5.30245	Chr1_20813069	7.38304	0.477556	AT1G55690
Chr1_20954172	Chr1	20954080	20954263	20954172	184	NA	9.21136	Chr1_20954188	8.046	-0.195142	AT1G56020
Chr1_20956330	Chr1	20956229	20956430	20956330	202	NA	29.6435	Chr1_20956355	27.313	-0.118128	AT1G56030
Chr1_20956651	Chr1	20956526	20956776	20956651	251	Chr1_20956701	32.6809	NA	22.3599	-0.547534	AT1G56030
Chr1_21016761	Chr1	21016607	21016915	21016761	309	NA	3.39087	Chr1_21016837	4.3889	0.372204	AT1G56145;AT1G56150
Chr1_21192354	Chr1	21192214	21192494	21192354	281	NA	9.0311	Chr1_21192419	6.98257	-0.371144	AT1G56555;AT1G56560
Chr1_21207082	Chr1	21206926	21207239	21207082	314	NA	5.09171	Chr1_21207030	7.8878	0.631473	AT1G56590;AT1G56600
Chr1_21232340	Chr1	21232242	21232437	21232340	196	Chr1_21232347	18.4666	Chr1_21232333	20.0293	0.117194	NA
Chr1_21655796	Chr1	21655711	21655882	21655796	172	NA	8.08645	Chr1_21655805	5.97288	-0.43708	AT1G58340
Chr1_22136389	Chr1	22136259	22136519	22136389	261	NA	5.58182	Chr1_22136351	6.79075	0.282835	AT1G60060
Chr1_22828192	Chr1	22828071	22828313	22828192	243	NA	4.69022	Chr1_22828146	4.56253	-0.0398216	AT1G61810
Chr1_22829924	Chr1	22829786	22830063	22829924	278	NA	7.34063	Chr1_22829861	13.3632	0.86429	AT1G61810
Chr1_23075676	Chr1	23075576	23075777	23075676	202	Chr1_23075674	8.41886	Chr1_23075651	6.2838	-0.421988	NA
Chr1_23287568	Chr1	23287475	23287661	23287568	187	NA	11.9914	Chr1_23287575	9.79844	-0.291376	AT1G62870
Chr1_24034315	Chr1	24034212	24034418	24034315	207	Chr1_24034299	10.87	Chr1_24034317	18.2284	0.745836	AT1G64670;AT1G64680
Chr1_24335348	Chr1	24335229	24335466	24335348	238	Chr1_24335391	6.95113	Chr1_24335337	7.21915	0.0545815	NA
Chr1_24621146	Chr1	24620964	24621328	24621146	365	Chr1_24621039	10.0413	Chr1_24621063	9.01189	-0.156044	AT1G66140
Chr1_24625416	Chr1	24625265	24625566	24625416	302	NA	5.83315	Chr1_24625433	4.23577	-0.461651	NA
Chr1_24650294	Chr1	24650170	24650418	24650294	249	NA	3.04694	Chr1_24650260	4.20423	0.464481	NA
Chr1_24744161	Chr1	24744015	24744307	24744161	293	Chr1_24744174	7.3069	Chr1_24744232	9.05284	0.309111	NA
Chr1_24760721	Chr1	24760625	24760817	24760721	193	NA	17.5069	Chr1_24760742	9.20324	-0.92771	NA
Chr1_24847982	Chr1	24847857	24848107	24847982	251	NA	4.28161	Chr1_24848020	6.26957	0.550213	AT1G66600
Chr1_24915655	Chr1	24915540	24915770	24915655	231	NA	10.8098	Chr1_24915629	21.4561	0.989048	AT1G66783
Chr1_25022526	Chr1	25022347	25022704	25022526	358	Chr1_25022460	12.9358	Chr1_25022422	7.87191	-0.716584	AT1G67040
Chr1_25391376	Chr1	25391295	25391458	25391376	164	NA	8.14148	Chr1_25391383	7.26267	-0.164791	AT1G67720;AT1G67730
Chr1_25409400	Chr1	25409302	25409497	25409400	196	NA	8.05522	Chr1_25409378	5.5919	-0.526585	AT1G67770
Chr1_25530340	Chr1	25530239	25530441	25530340	203	NA	7.50634	Chr1_25530314	5.59537	-0.423876	AT1G68120;AT1G68130
Chr1_25531642	Chr1	25531550	25531733	25531642	184	NA	8.58783	Chr1_25531658	8.99483	0.0668024	AT1G68130
Chr1_25537269	Chr1	25537132	25537406	25537269	275	Chr1_25537331	15.5167	Chr1_25537257	10.8094	-0.521535	NA
Chr1_25666864	Chr1	25666734	25666994	25666864	261	Chr1_25666824	11.538	Chr1_25666852	8.2988	-0.475419	NA
Chr1_25680068	Chr1	25679949	25680187	25680068	239	NA	5.49612	Chr1_25680097	9.51193	0.791325	AT1G68470
Chr1_25681340	Chr1	25681110	25681570	25681340	461	NA	6.11999	Chr1_25681185	10.9561	0.840133	AT1G68470
Chr1_25682357	Chr1	25682251	25682463	25682357	213	NA	9.19411	Chr1_25682383	13.8763	0.593841	NA
Chr1_25699820	Chr1	25699680	25699961	25699820	282	Chr1_25699755	18.107	Chr1_25699793	10.4691	-0.79041	AT1G68500
Chr1_25803595	Chr1	25803476	25803714	25803595	239	NA	4.37403	Chr1_25803599	8.00861	0.872589	AT1G68720
Chr1_25834542	Chr1	25834421	25834663	25834542	243	NA	9.58721	Chr1_25834497	16.7841	0.807912	AT1G68780;AT1G68790
Chr1_25850799	Chr1	25850706	25850892	25850799	187	NA	5.85003	Chr1_25850796	4.21277	-0.473675	AT1G68800
Chr1_25888294	Chr1	25888200	25888387	25888294	188	NA	3.9875	Chr1_25888275	3.95625	-0.0113509	AT1G68862;AT1G68870
Chr1_25949906	Chr1	25949763	25950050	25949906	288	Chr1_25949922	18.2776	Chr1_25949909	15.5604	-0.232197	AT1G69020;AT1G69030
Chr1_25951614	Chr1	25951500	25951728	25951614	229	Chr1_25951653	16.6788	Chr1_25951616	14.156	-0.236602	AT1G69030
Chr1_25954055	Chr1	25953935	25954175	25954055	241	Chr1_25954010	10.0702	Chr1_25954053	9.19391	-0.131342	NA
Chr1_25986233	Chr1	25986133	25986333	25986233	201	Chr1_25986222	7.35647	NA	9.98606	0.440902	AT1G69120
Chr1_25986771	Chr1	25986684	25986858	25986771	175	Chr1_25986759	15.6531	Chr1_25986783	18.0689	0.20706	AT1G69120;AT1G69130
Chr1_25987996	Chr1	25987862	25988129	25987996	268	Chr1_25987970	14.7316	Chr1_25987940	29.3139	0.992671	AT1G69120;AT1G69130
Chr1_25988918	Chr1	25988831	25989006	25988918	176	Chr1_25988911	33.0064	Chr1_25988906	40.3713	0.290584	AT1G69120;AT1G69130
Chr1_26011762	Chr1	26011648	26011876	26011762	229	Chr1_26011801	6.31962	NA	8.80223	0.478031	AT1G69180
Chr1_26058290	Chr1	26058160	26058419	26058290	260	NA	6.80823	Chr1_26058286	4.49068	-0.600346	AT1G69310
Chr1_26059471	Chr1	26059385	26059557	26059471	173	Chr1_26059460	8.06699	Chr1_26059482	5.3134	-0.602395	AT1G69310;AT1G69320
Chr1_26099761	Chr1	26099668	26099854	26099761	187	Chr1_26099743	11.7571	Chr1_26099779	10.6011	-0.149318	AT1G69430
Chr1_26100258	Chr1	26100141	26100375	26100258	235	NA	9.13681	Chr1_26100300	6.9005	-0.40499	AT1G69430
Chr1_26100900	Chr1	26100796	26101003	26100900	208	NA	8.46063	Chr1_26100871	9.62737	0.186377	AT1G69440
Chr1_26161385	Chr1	26161236	26161534	26161385	299	NA	3.58103	Chr1_26161315	6.769	0.918568	AT1G69570;AT1G69572
Chr1_26169022	Chr1	26168910	26169133	26169022	224	NA	7.9094	Chr1_26169023	5.04823	-0.647791	AT1G69580
Chr1_26210684	Chr1	26210583	26210784	26210684	202	NA	2.95993	Chr1_26210709	4.59263	0.633758	NA
Chr1_26211074	Chr1	26210845	26211304	26211074	460	Chr1_26211229	9.39882	Chr1_26211185	9.2872	-0.0172359	NA
Chr1_26260892	Chr1	26260795	26260990	26260892	196	NA	6.80196	Chr1_26260875	8.92601	0.392065	AT1G69780
Chr1_26419186	Chr1	26419108	26419265	26419186	158	NA	7.80095	Chr1_26419183	6.18353	-0.335219	AT1G70150;AT1G70160
Chr1_26443369	Chr1	26443237	26443501	26443369	265	NA	6.41772	Chr1_26443426	6.66281	0.0540699	AT1G70210
Chr1_26443992	Chr1	26443896	26444088	26443992	193	Chr1_26443979	13.9647	Chr1_26444013	26.6665	0.933244	NA
Chr1_26516967	Chr1	26516822	26517112	26516967	291	Chr1_26516976	26.9417	Chr1_26516936	22.2849	-0.273774	AT1G70370
Chr1_26575402	Chr1	26575245	26575560	26575402	316	Chr1_26575451	9.76786	Chr1_26575430	7.69931	-0.343313	AT1G70510
Chr1_26694938	Chr1	26694796	26695080	26694938	285	NA	6.56492	Chr1_26694960	6.64617	0.0177458	AT1G70780;AT1G70782
Chr1_26727806	Chr1	26727580	26728033	26727806	454	NA	7.58679	Chr1_26727874	5.95321	-0.349822	AT1G70890;AT1G70895
Chr1_26964012	Chr1	26963816	26964208	26964012	393	NA	3.84625	Chr1_26963891	4.8235	0.326628	AT1G71695;AT1G71696
Chr1_27033217	Chr1	27033122	27033312	27033217	191	NA	6.21389	Chr1_27033210	5.3134	-0.225861	AT1G71866;AT1G71870
Chr1_27042866	Chr1	27042716	27043017	27042866	302	Chr1_27042791	13.4283	Chr1_27042893	8.23632	-0.705205	NA
Chr1_27046394	Chr1	27046280	27046508	27046394	229	NA	8.63672	Chr1_27046366	9.90071	0.197048	NA
Chr1_27048299	Chr1	27048190	27048408	27048299	219	Chr1_27048321	11.8169	Chr1_27048306	7.11966	-0.730971	NA
Chr1_27179420	Chr1	27179201	27179640	27179420	440	NA	5.91883	Chr1_27179384	6.40896	0.114778	AT1G72210
Chr1_27181816	Chr1	27181673	27181960	27181816	288	NA	6.56019	Chr1_27181795	4.84119	-0.438376	AT1G72210
Chr1_27183822	Chr1	27183638	27184005	27183822	368	NA	5.97302	Chr1_27183731	6.86994	0.201837	AT1G72220
Chr1_27292896	Chr1	27292746	27293045	27292896	300	NA	7.97511	Chr1_27292951	7.25002	-0.137519	AT1G72490
Chr1_27365249	Chr1	27365167	27365331	27365249	165	NA	10.1599	Chr1_27365246	19.7569	0.95947	AT1G72700
Chr1_27596212	Chr1	27595986	27596438	27596212	453	Chr1_27596061	11.5635	Chr1_27596307	7.55409	-0.614248	AT1G73390;AT1G73400
Chr1_27597204	Chr1	27597124	27597285	27597204	162	NA	7.95752	Chr1_27597199	6.46518	-0.299628	AT1G73390;AT1G73400
Chr1_27741646	Chr1	27741546	27741747	27741646	202	NA	12.9558	Chr1_27741632	11.3515	-0.190715	AT1G73760;AT1G73770;AT1G73780
Chr1_28156894	Chr1	28156730	28157059	28156894	330	NA	6.65523	Chr1_28156805	6.13559	-0.117286	AT1G74960;AT1G74970
Chr1_28183926	Chr1	28183694	28184157	28183926	464	NA	9.53199	Chr1_28183897	9.21113	-0.0493993	AT1G75060;AT1G75070;AT1G75080
Chr1_28349169	Chr1	28349085	28349253	28349169	169	NA	2.2651	Chr1_28349173	3.93288	0.796011	AT1G75510
Chr1_28358422	Chr1	28358269	28358575	28358422	307	NA	7.42622	Chr1_28358440	5.90151	-0.331544	AT1G75530
Chr1_28374076	Chr1	28373943	28374210	28374076	268	Chr1_28374135	7.00312	NA	7.40618	0.0807318	AT1G75560;AT1G75570
Chr1_28374875	Chr1	28374753	28374997	28374875	245	NA	5.32187	Chr1_28374841	4.94921	-0.104735	AT1G75560;AT1G75570;AT1G75580
Chr1_28377162	Chr1	28377037	28377286	28377162	250	NA	4.43358	Chr1_28377149	6.83847	0.625201	AT1G75580
Chr1_28378401	Chr1	28378326	28378476	28378401	151	NA	8.23669	Chr1_28378401	9.15551	0.152576	AT1G75580
Chr1_28378944	Chr1	28378829	28379060	28378944	232	Chr1_28378960	19.8511	Chr1_28378974	17.6571	-0.168971	AT1G75580
Chr1_28439649	Chr1	28439553	28439745	28439649	193	NA	9.61025	Chr1_28439628	6.80441	-0.498104	AT1G75730;AT1G75740
Chr1_28489690	Chr1	28489593	28489787	28489690	195	NA	2.73708	Chr1_28489680	4.95008	0.854814	AT1G75880
Chr1_28676342	Chr1	28676233	28676452	28676342	220	Chr1_28676351	15.7874	Chr1_28676376	9.84	-0.682043	AT1G76420
Chr1_28678044	Chr1	28677927	28678161	28678044	235	NA	7.6909	Chr1_28678002	6.45788	-0.252092	AT1G76430
Chr1_29367286	Chr1	29367144	29367427	29367286	284	NA	7.57973	Chr1_29367300	10.6192	0.486457	NA
Chr1_29437759	Chr1	29437620	29437898	29437759	279	NA	3.3781	Chr1_29437823	4.50845	0.416419	AT1G78240
Chr1_29440948	Chr1	29440840	29441057	29440948	218	NA	4.44354	Chr1_29440952	8.27242	0.8966	NA
Chr1_29449932	Chr1	29449784	29450081	29449932	298	Chr1_29449859	5.73445	Chr1_29449896	7.5262	0.392267	AT1G78260;AT1G78265;AT1G78270;AT1G78280
Chr1_29515892	Chr1	29515690	29516094	29515892	405	Chr1_29515788	16.6073	Chr1_29515770	22.6918	0.450354	AT1G78440
Chr1_29649868	Chr1	29649723	29650012	29649868	290	NA	7.35164	Chr1_29649924	6.28633	-0.225848	AT1G78860;AT1G78865;AT1G78870
Chr1_29743926	Chr1	29743776	29744076	29743926	301	NA	23.5227	Chr1_29744001	15.6527	-0.587642	AT1G79060;AT1G79070;AT1G79075
Chr1_29744416	Chr1	29744341	29744491	29744416	151	Chr1_29744416	18.9831	NA	27.8927	0.555172	AT1G79060;AT1G79070;AT1G79075
Chr1_29755818	Chr1	29755676	29755961	29755818	286	Chr1_29755772	15.0677	Chr1_29755808	8.36455	-0.849099	AT1G79090
Chr1_29762786	Chr1	29762631	29762941	29762786	311	NA	10.8655	Chr1_29762706	13.528	0.316194	NA
Chr1_29763746	Chr1	29763585	29763906	29763746	322	NA	11.3174	Chr1_29763660	6.38348	-0.826128	AT1G79120
Chr1_29764386	Chr1	29764214	29764557	29764386	344	Chr1_29764330	15.7588	NA	7.90467	-0.995381	AT1G79120
Chr1_29765129	Chr1	29765054	29765204	29765129	151	Chr1_29765129	13.0527	NA	9.79042	-0.414906	AT1G79120
Chr1_29765662	Chr1	29765571	29765754	29765662	184	Chr1_29765657	15.6065	Chr1_29765646	14.6546	-0.0907934	AT1G79120
Chr1_29873190	Chr1	29873036	29873343	29873190	308	NA	10.3886	Chr1_29873206	14.8022	0.51081	AT1G79420
Chr1_30187646	Chr1	30187512	30187779	30187646	268	NA	7.4856	Chr1_30187704	7.26009	-0.0441305	AT1G80280;AT1G80290
Chr2_261412	Chr2	261288	261535	261412	248	Chr2_261363	7.63081	NA	6.39242	-0.255474	NA
Chr2_383380	Chr2	383298	383462	383380	165	Chr2_383387	6.37036	Chr2_383387	6.40665	0.00819527	AT2G01850
Chr2_423511	Chr2	423399	423623	423511	225	NA	6.96246	Chr2_423548	8.33756	0.260028	AT2G01913;AT2G01918;AT2G01920
Chr2_432308	Chr2	432182	432433	432308	252	Chr2_432324	9.64489	Chr2_432282	5.85309	-0.720566	AT2G01940
Chr2_433744	Chr2	433664	433823	433744	160	NA	13.4156	Chr2_433743	13.4281	0.00134361	AT2G01940
Chr2_435665	Chr2	435568	435762	435665	195	Chr2_435669	10.1661	Chr2_435687	6.97398	-0.543712	AT2G01940
Chr2_468365	Chr2	468245	468485	468365	241	Chr2_468363	12.439	Chr2_468368	13.9458	0.16496	AT2G01990
Chr2_507706	Chr2	507550	507862	507706	313	NA	8.66515	Chr2_507704	5.27636	-0.715682	AT2G02070
Chr2_519805	Chr2	519684	519926	519805	243	Chr2_519851	10.3163	Chr2_519762	13.9173	0.431954	AT2G02080
Chr2_915759	Chr2	915645	915873	915759	229	NA	5.63221	Chr2_915798	8.48682	0.591523	NA
Chr2_1136776	Chr2	1136686	1136866	1136776	181	Chr2_1136763	15.4241	Chr2_1136785	11.2738	-0.452212	AT2G03730
Chr2_1256609	Chr2	1256493	1256725	1256609	233	Chr2_1256569	10.177	Chr2_1256568	8.53986	-0.253028	AT2G03980
Chr2_7125954	Chr2	7125849	7126059	7125954	211	NA	8.68182	Chr2_7125931	6.4231	-0.434728	AT2G16440
Chr2_8215781	Chr2	8215692	8215870	8215781	179	NA	6.25082	Chr2_8215767	7.63539	0.288656	NA
Chr2_8216206	Chr2	8216077	8216334	8216206	258	Chr2_8216203	5.67321	Chr2_8216152	7.08176	0.319943	NA
Chr2_8230507	Chr2	8230357	8230657	8230507	301	NA	3.8303	Chr2_8230540	5.07027	0.404605	AT2G18969;AT2G18970
Chr2_8232344	Chr2	8232202	8232486	8232344	285	NA	2.51671	Chr2_8232411	4.3312	0.783228	AT2G18969;AT2G18980
Chr2_8430490	Chr2	8430410	8430570	8430490	161	Chr2_8430495	27.0728	Chr2_8430493	23.3969	-0.210527	AT2G19450;AT2G19460
Chr2_9037902	Chr2	9037761	9038043	9037902	283	Chr2_9037955	12.802	Chr2_9037948	6.92922	-0.885604	AT2G21060;AT2G21070
Chr2_9121576	Chr2	9121473	9121680	9121576	208	Chr2_9121577	8.32056	Chr2_9121548	9.8453	0.242755	AT2G21300
Chr2_9522206	Chr2	9522124	9522289	9522206	166	Chr2_9522212	18.0401	Chr2_9522200	14.7309	-0.292362	NA
Chr2_9523148	Chr2	9523030	9523265	9523148	236	Chr2_9523190	20.9732	Chr2_9523138	14.0233	-0.580721	NA
Chr2_9577650	Chr2	9577521	9577778	9577650	258	Chr2_9577703	37.1409	Chr2_9577682	34.3262	-0.113699	AT2G22530;AT2G22540
Chr2_9580176	Chr2	9580067	9580284	9580176	218	Chr2_9580180	11.5993	Chr2_9580142	9.56409	-0.278338	AT2G22530;AT2G22540
Chr2_9632454	Chr2	9632342	9632567	9632454	226	NA	6.40608	Chr2_9632444	7.56132	0.239196	NA
Chr2_9642766	Chr2	9642563	9642969	9642766	407	Chr2_9642638;Chr2_9642818	10.9613	Chr2_9642776	11.9283	0.12197	AT2G22680
Chr2_9770684	Chr2	9770598	9770769	9770684	172	NA	5.95341	Chr2_9770686	6.31336	0.0846918	AT2G22950;AT2G22955;AT2G22960
Chr2_9866754	Chr2	9866644	9866863	9866754	220	Chr2_9866754	9.34165	Chr2_9866754	5.79535	-0.688782	AT2G23170;AT2G23171
Chr2_9868888	Chr2	9868797	9868980	9868888	184	NA	5.03217	Chr2_9868897	8.51316	0.758514	AT2G23170;AT2G23171
Chr2_9908911	Chr2	9908800	9909022	9908911	223	NA	8.19179	Chr2_9908919	6.8837	-0.250995	AT2G23290
Chr2_10109776	Chr2	10109593	10109959	10109776	367	NA	10.6013	Chr2_10109803	12.7597	0.267353	AT2G23760
Chr2_10191610	Chr2	10191501	10191719	10191610	219	NA	14.2904	Chr2_10191600	11.0899	-0.3658	AT2G23950
Chr2_10516133	Chr2	10516023	10516243	10516133	221	NA	6.60664	Chr2_10516142	9.48936	0.522394	AT2G24700;AT2G24710
Chr2_11175832	Chr2	11175715	11175950	11175832	236	NA	4.31087	Chr2_11175875	6.64365	0.623997	AT2G26250;AT2G26260
Chr2_11382764	Chr2	11382639	11382888	11382764	250	NA	3.43096	Chr2_11382744	4.67347	0.445882	AT2G26710;AT2G26720
Chr2_11771665	Chr2	11771542	11771788	11771665	247	Chr2_11771617	31.938	Chr2_11771666	23.5698	-0.438334	AT2G27550
Chr2_11925610	Chr2	11925499	11925722	11925610	224	Chr2_11925644	13.5909	Chr2_11925595	7.48544	-0.860482	AT2G27990;AT2G28000
Chr2_12002516	Chr2	12002368	12002663	12002516	296	Chr2_12002532	14.6639	Chr2_12002588	13.983	-0.0685949	AT2G28150;AT2G28160
Chr2_12078506	Chr2	12078420	12078593	12078506	174	NA	5.28591	Chr2_12078507	8.2705	0.645823	AT2G28305
Chr2_12232880	Chr2	12232730	12233030	12232880	301	Chr2_12232805	19.9408	Chr2_12232810	12.3824	-0.687432	NA
Chr2_12234394	Chr2	12234266	12234523	12234394	258	NA	9.9174	Chr2_12234353	10.1742	0.0368815	NA
Chr2_12259496	Chr2	12259362	12259629	12259496	268	Chr2_12259554	8.48697	Chr2_12259503	11.8325	0.479433	AT2G28610
Chr2_12941206	Chr2	12941108	12941305	12941206	198	Chr2_12941183	6.79192	Chr2_12941197	4.50453	-0.592443	AT2G30360;AT2G30370
Chr2_12966622	Chr2	12966536	12966707	12966622	172	NA	2.36821	Chr2_12966632	4.53242	0.936485	AT2G30424;AT2G30430
Chr2_13276671	Chr2	13276516	13276826	13276671	311	Chr2_13276600	17.3046	Chr2_13276601	10.4001	-0.734558	AT2G31160
Chr2_13278903	Chr2	13278807	13278999	13278903	193	NA	7.33226	Chr2_13278891	6.25055	-0.230275	AT2G31160
Chr2_13371594	Chr2	13371482	13371705	13371594	224	NA	4.90688	Chr2_13371587	8.50353	0.793256	AT2G31350;AT2G31360
Chr2_13372492	Chr2	13372379	13372605	13372492	227	NA	6.23972	Chr2_13372469	5.65548	-0.141832	AT2G31360
Chr2_13865384	Chr2	13865295	13865473	13865384	179	NA	4.68148	Chr2_13865382	6.01514	0.361634	AT2G32680;AT2G32690;AT2G32698;AT2G32700
Chr2_14328903	Chr2	14328773	14329033	14328903	261	Chr2_14328958	17.5633	Chr2_14328926	9.78316	-0.844191	AT2G33860
Chr2_14331407	Chr2	14331292	14331522	14331407	231	Chr2_14331382	17.2626	Chr2_14331447	15.4437	-0.160631	AT2G33860
Chr2_14332375	Chr2	14332198	14332552	14332375	355	Chr2_14332273	13.7897	NA	11.7568	-0.230096	NA
Chr2_14339758	Chr2	14339612	14339904	14339758	293	Chr2_14339723	20.0897	Chr2_14339828	10.2047	-0.977222	AT2G33870
Chr2_14340432	Chr2	14340339	14340525	14340432	187	Chr2_14340450	12.1818	Chr2_14340438	7.82512	-0.638543	AT2G33870;AT2G33880
Chr2_14343709	Chr2	14343588	14343830	14343709	243	Chr2_14343663	8.56977	Chr2_14343713	7.86201	-0.124358	AT2G33880
Chr2_14486092	Chr2	14485922	14486263	14486092	342	Chr2_14485997	13.0969	Chr2_14486047	7.4192	-0.81989	AT2G34315;AT2G34320;AT2G34330
Chr2_14490822	Chr2	14490709	14490936	14490822	228	Chr2_14490784	15.8844	Chr2_14490839	14.9568	-0.0868091	AT2G34340;AT2G34350
Chr2_14585294	Chr2	14585183	14585405	14585294	223	NA	8.42051	Chr2_14585320	15.8842	0.915613	AT2G34640
Chr2_14588075	Chr2	14587974	14588176	14588075	203	Chr2_14588065	12.8855	Chr2_14588065	11.3362	-0.184811	NA
Chr2_14645083	Chr2	14644979	14645187	14645083	209	Chr2_14645078	9.48074	Chr2_14645054	13.6094	0.521532	AT2G34710
Chr2_14733481	Chr2	14733330	14733632	14733481	303	Chr2_14733557	14.779	Chr2_14733482	17.3043	0.227582	AT2G34920;AT2G34925
Chr2_15003648	Chr2	15003522	15003773	15003648	252	NA	2.84068	Chr2_15003597	4.57333	0.687009	AT2G35690;AT2G35700
Chr2_15006102	Chr2	15005968	15006235	15006102	268	NA	6.19931	Chr2_15006138	5.40151	-0.198745	AT2G35700
Chr2_15008678	Chr2	15008556	15008801	15008678	246	Chr2_15008662	13.5136	Chr2_15008712	13.4153	-0.0105327	NA
Chr2_15009694	Chr2	15009552	15009835	15009694	284	NA	5.53576	Chr2_15009666	9.1365	0.72286	NA
Chr2_15103689	Chr2	15103567	15103811	15103689	245	Chr2_15103642	8.68182	Chr2_15103680	11.455	0.399908	AT2G35950
Chr2_15129713	Chr2	15129611	15129815	15129713	205	NA	4.88878	Chr2_15129740	6.01211	0.298397	AT2G36030
Chr2_15155312	Chr2	15155160	15155465	15155312	306	NA	3.53857	Chr2_15155269	5.38115	0.604748	NA
Chr2_15272842	Chr2	15272686	15272998	15272842	313	Chr2_15272799	16.1248	Chr2_15272830	9.10615	-0.824368	AT2G36400
Chr2_15275221	Chr2	15275106	15275336	15275221	231	Chr2_15275261	15.3547	Chr2_15275238	20.7772	0.436321	AT2G36400
Chr2_15288164	Chr2	15288046	15288283	15288164	238	NA	3.3881	Chr2_15288208	6.59823	0.961603	AT2G36420;AT2G36430
Chr2_15346992	Chr2	15346820	15347165	15346992	346	Chr2_15347090	10.6476	Chr2_15346969	10.1548	-0.0683665	AT2G36590;AT2G36600;AT2G36610
Chr2_15498732	Chr2	15498600	15498863	15498732	264	NA	5.68277	Chr2_15498779	4.71446	-0.269502	NA
Chr2_15624971	Chr2	15624867	15625075	15624971	209	Chr2_15624942	20.7778	Chr2_15624987	18.7431	-0.148683	AT2G37200;AT2G37210
Chr2_15690455	Chr2	15690330	15690580	15690455	251	Chr2_15690409	22.6921	Chr2_15690410	14.9868	-0.598498	NA
Chr2_15691190	Chr2	15691090	15691290	15691190	201	NA	8.27592	Chr2_15691171	8.2674	-0.00148601	NA
Chr2_15784470	Chr2	15784357	15784583	15784470	227	Chr2_15784451	30.9749	Chr2_15784432	16.9767	-0.867544	AT2G37630
Chr2_15785873	Chr2	15785761	15785985	15785873	225	Chr2_15785910	17.538	Chr2_15785862	18.5256	0.079036	AT2G37630
Chr2_15876002	Chr2	15875880	15876124	15876002	245	Chr2_15875982	12.5527	Chr2_15875975	10.07	-0.317934	AT2G37940
Chr2_15977587	Chr2	15977486	15977688	15977587	203	NA	3.638	Chr2_15977573	4.9199	0.435483	AT2G38120;AT2G38130
Chr2_16127737	Chr2	16127638	16127836	16127737	199	Chr2_16127731	9.29415	Chr2_16127713	8.06675	-0.204335	AT2G38530;AT2G38540
Chr2_16293104	Chr2	16292965	16293243	16293104	279	NA	4.49404	Chr2_16293108	7.9333	0.819908	AT2G39010;AT2G39020
Chr2_16381230	Chr2	16381084	16381376	16381230	293	Chr2_16381208	8.76524	Chr2_16381228	5.68949	-0.623494	AT2G39230
Chr2_16549236	Chr2	16549126	16549345	16549236	220	NA	12.158	Chr2_16549205	10.7493	-0.177663	NA
Chr2_16554524	Chr2	16554411	16554638	16554524	228	Chr2_16554528	7.61007	Chr2_16554494	6.21155	-0.292956	AT2G39705
Chr2_16559126	Chr2	16558972	16559280	16559126	309	NA	8.03163	Chr2_16559129	7.14347	-0.169068	NA
Chr2_16745665	Chr2	16745533	16745797	16745665	265	NA	3.72215	Chr2_16745722	4.46243	0.261693	AT2G40095;AT2G40100;AT2G40110
Chr2_16760816	Chr2	16760683	16760948	16760816	266	NA	7.31214	Chr2_16760785	6.85372	-0.0934064	NA
Chr2_16885612	Chr2	16885537	16885687	16885612	151	NA	4.02153	Chr2_16885612	2.6789	-0.586104	AT2G40435
Chr2_17213843	Chr2	17213750	17213936	17213843	187	Chr2_17213860	10.4968	Chr2_17213825	9.07737	-0.209603	AT2G41290;AT2G41300
Chr2_17242869	Chr2	17242758	17242980	17242869	223	Chr2_17242905	8.75686	Chr2_17242874	13.82	0.658272	AT2G41370
Chr2_17248466	Chr2	17248371	17248561	17248466	191	NA	5.61053	Chr2_17248446	5.97476	0.0907437	NA
Chr2_17250280	Chr2	17250147	17250412	17250280	266	Chr2_17250323	8.86432	Chr2_17250281	8.54541	-0.0528603	AT2G41380
Chr2_17358002	Chr2	17357877	17358128	17358002	252	NA	8.41448	Chr2_17358026	15.7871	0.9078	AT2G41620;AT2G41630;AT2G41640
Chr2_17420410	Chr2	17420282	17420537	17420410	256	NA	4.72612	Chr2_17420462	5.60481	0.246009	AT2G41740;AT2G41760
Chr2_17443982	Chr2	17443836	17444129	17443982	294	NA	8.54213	Chr2_17444041	10.4966	0.297254	AT2G41810;AT2G41820
Chr2_17445186	Chr2	17445072	17445300	17445186	229	NA	8.44766	Chr2_17445225	6.83359	-0.305908	AT2G41820
Chr2_17446502	Chr2	17446339	17446665	17446502	327	Chr2_17446416	16.7272	Chr2_17446436	21.5901	0.368174	AT2G41820
Chr2_17506588	Chr2	17506484	17506692	17506588	209	NA	3.70235	Chr2_17506617	5.48587	0.567279	AT2G41940
Chr2_17584860	Chr2	17584748	17584972	17584860	225	NA	18.2289	Chr2_17584823	10.9273	-0.738291	AT2G42180;AT2G42190;AT2G42200
Chr2_17585270	Chr2	17585072	17585469	17585270	398	Chr2_17585230	19.373	Chr2_17585336	24.6896	0.349856	AT2G42200
Chr2_17587256	Chr2	17587102	17587410	17587256	309	NA	5.25032	Chr2_17587210	6.87943	0.389884	AT2G42200;AT2G42210
Chr2_17624042	Chr2	17623838	17624245	17624042	408	NA	4.9131	Chr2_17623984	5.80036	0.239509	AT2G42300;AT2G42310
Chr2_17646514	Chr2	17646368	17646661	17646514	294	NA	2.89943	Chr2_17646574	4.64725	0.680608	AT2G42365;AT2G42380
Chr2_17743062	Chr2	17742900	17743224	17743062	325	Chr2_17743149	23.1618	Chr2_17743081	13.7893	-0.748198	NA
Chr2_17807324	Chr2	17807175	17807473	17807324	299	NA	9.66386	Chr2_17807323	6.16549	-0.648384	AT2G42790;AT2G42800
Chr2_17809844	Chr2	17809715	17809974	17809844	260	Chr2_17809869	21.5265	Chr2_17809895	15.9103	-0.436153	AT2G42800
Chr2_17819862	Chr2	17819769	17819955	17819862	187	Chr2_17819880	22.3602	Chr2_17819858	16.1244	-0.471688	AT2G42820;AT2G42830
Chr2_17839330	Chr2	17839235	17839425	17839330	191	NA	9.37255	Chr2_17839314	7.45627	-0.329988	AT2G42870
Chr2_18142995	Chr2	18142897	18143093	18142995	197	NA	9.4572	Chr2_18142985	7.49391	-0.335694	AT2G43795;AT2G43800
Chr2_18471999	Chr2	18471911	18472087	18471999	177	NA	5.14955	Chr2_18472009	9.85054	0.935756	AT2G44798
Chr2_18493130	Chr2	18492984	18493275	18493130	292	Chr2_18493200	7.53853	Chr2_18493107	13.4915	0.839696	AT2G44830;AT2G44840
Chr2_18518439	Chr2	18518328	18518550	18518439	223	NA	5.56988	Chr2_18518415	4.73888	-0.2331	AT2G44900;AT2G44910
Chr2_18535748	Chr2	18535637	18535859	18535748	223	NA	4.39495	Chr2_18535784	7.06343	0.684522	AT2G44940
Chr2_18634678	Chr2	18634591	18634764	18634678	174	Chr2_18634689	10.9358	Chr2_18634670	7.87461	-0.473778	NA
Chr2_18635682	Chr2	18635556	18635809	18635682	254	Chr2_18635631	29.778	Chr2_18635642	19.3728	-0.620214	NA
Chr2_18690288	Chr2	18690144	18690431	18690288	288	NA	12.9818	Chr2_18690264	9.65119	-0.427712	AT2G45340
Chr2_18725538	Chr2	18725409	18725667	18725538	259	Chr2_18725484	11.4773	Chr2_18725526	13.3092	0.213641	AT2G45430
Chr2_18801900	Chr2	18801760	18802039	18801900	280	Chr2_18801925	9.94314	Chr2_18801937	9.12157	-0.124419	AT2G45640;AT2G45650
Chr2_18804072	Chr2	18803902	18804243	18804072	342	NA	5.50515	Chr2_18804055	6.25918	0.185192	AT2G45640;AT2G45650
Chr2_18809232	Chr2	18809115	18809350	18809232	236	Chr2_18809275	9.26819	Chr2_18809240	12.4876	0.430137	AT2G45660
Chr2_18811149	Chr2	18811039	18811259	18811149	221	Chr2_18811114	39.4755	Chr2_18811157	42.647	0.111487	AT2G45660
Chr2_18811780	Chr2	18811693	18811867	18811780	175	Chr2_18811779	19.6169	Chr2_18811768	18.8933	-0.0542224	AT2G45660
Chr2_18813148	Chr2	18813000	18813297	18813148	298	Chr2_18813086	34.7949	Chr2_18813097	33.2498	-0.0655302	AT2G45660
Chr2_18813443	Chr2	18813313	18813573	18813443	261	Chr2_18813388	9.97021	NA	16.8783	0.759474	AT2G45660
Chr2_18820472	Chr2	18820318	18820627	18820472	310	NA	9.84013	Chr2_18820486	5.49069	-0.84169	AT2G45670;AT2G45680;AT2G45685
Chr2_18822586	Chr2	18822378	18822793	18822586	416	NA	6.97516	Chr2_18822636	5.00815	-0.477949	AT2G45680;AT2G45685;AT2G45690
Chr2_18909308	Chr2	18909182	18909435	18909308	254	NA	4.64733	Chr2_18909322	5.91871	0.348881	AT2G45950;AT2G45960
Chr2_19013779	Chr2	19013672	19013886	19013779	215	NA	4.97447	Chr2_19013811	8.39954	0.755767	AT2G46308;AT2G46310;AT2G46320
Chr2_19053428	Chr2	19053335	19053522	19053428	188	Chr2_19053410	6.56492	Chr2_19053419	10.0411	0.613068	AT2G46420
Chr2_19104420	Chr2	19104227	19104614	19104420	388	Chr2_19104302	13.2896	Chr2_19104423	9.87443	-0.428528	AT2G46530
Chr2_19132386	Chr2	19132308	19132464	19132386	157	NA	6.73736	Chr2_19132389	7.27143	0.110056	AT2G46580;AT2G46590
Chr2_19152742	Chr2	19152616	19152867	19152742	252	NA	7.86543	Chr2_19152752	6.68049	-0.235572	AT2G46650;AT2G46660
Chr2_19198253	Chr2	19198128	19198378	19198253	251	Chr2_19198286	12.6811	Chr2_19198298	7.32485	-0.791809	AT2G46720
Chr2_19255623	Chr2	19255428	19255818	19255623	391	NA	5.94282	Chr2_19255725	7.71863	0.377197	AT2G46860
Chr2_19262796	Chr2	19262680	19262911	19262796	232	Chr2_19262836	12.8336	Chr2_19262836	7.62442	-0.751226	AT2G46870
Chr2_19467510	Chr2	19467421	19467600	19467510	180	NA	6.20329	Chr2_19467496	8.60701	0.472479	AT2G47440
Chr3_387319	Chr3	387113	387525	387319	413	Chr3_387413	14.2704	Chr3_387319	8.46055	-0.754202	AT3G02140
Chr3_428420	Chr3	428331	428509	428420	179	NA	6.22489	Chr3_428406	9.61876	0.627803	AT3G02250
Chr3_822798	Chr3	822679	822917	822798	239	NA	7.37232	Chr3_822806	10.4481	0.50305	AT3G03450;AT3G03456;AT3G03460
Chr3_914380	Chr3	914144	914615	914380	472	NA	5.45057	Chr3_914327	9.10063	0.739559	AT3G03690;AT3G03700
Chr3_1216761	Chr3	1216550	1216972	1216761	423	Chr3_1216897	66.8797	Chr3_1216697	41.3745	-0.692826	AT3G04510;AT3G04520;AT3G04500
Chr3_1315538	Chr3	1315332	1315743	1315538	412	Chr3_1315668	13.4697	Chr3_1315572	8.65039	-0.638881	AT3G04780;AT3G04790;AT3G04800;AT3G04810
Chr3_1482640	Chr3	1482533	1482747	1482640	215	NA	9.79061	Chr3_1482663	6.83016	-0.519479	AT3G05210
Chr3_1484032	Chr3	1483899	1484164	1484032	266	NA	11.8507	Chr3_1484046	12.9688	0.130073	NA
Chr3_1584921	Chr3	1584720	1585122	1584921	403	NA	4.30766	Chr3_1584804	8.4977	0.980168	AT3G05470;AT3G05480
Chr3_1679552	Chr3	1679423	1679682	1679552	260	NA	5.25032	Chr3_1679519	8.63632	0.718011	AT3G05690
Chr3_1713224	Chr3	1713095	1713353	1713224	259	NA	4.05022	Chr3_1713226	5.74541	0.50441	AT3G05770
Chr3_1730514	Chr3	1730395	1730634	1730514	240	NA	6.19276	Chr3_1730541	8.46626	0.451142	AT3G05810
Chr3_2357528	Chr3	2357441	2357616	2357528	176	NA	4.14537	Chr3_2357541	6.03876	0.542751	AT3G07360;AT3G07370
Chr3_3089950	Chr3	3089849	3090052	3089950	204	NA	8.11327	Chr3_3089977	10.8438	0.418515	AT3G10010;AT3G10015
Chr3_3098218	Chr3	3098100	3098337	3098218	238	Chr3_3098220	13.6284	Chr3_3098213	18.6804	0.454909	AT3G10040;AT3G10050
Chr3_3655888	Chr3	3655801	3655975	3655888	175	NA	16.5666	Chr3_3655876	12.6022	-0.394602	NA
Chr3_4084716	Chr3	4084600	4084831	4084716	232	NA	4.63718	Chr3_4084678	8.61579	0.893735	AT3G12835
Chr3_4120291	Chr3	4120167	4120415	4120291	249	NA	9.11363	Chr3_4120242	15.0948	0.727954	NA
Chr3_4122006	Chr3	4121848	4122163	4122006	316	Chr3_4122017	13.5746	Chr3_4121982	14.4168	0.0868413	AT3G12920
Chr3_4123833	Chr3	4123723	4123943	4123833	221	Chr3_4123868	16.866	Chr3_4123803	20.3945	0.274062	AT3G12920
Chr3_4127968	Chr3	4127817	4128118	4127968	302	NA	8.16631	Chr3_4127892	12.4131	0.604107	AT3G12930
Chr3_4582536	Chr3	4582428	4582645	4582536	218	NA	8.07499	Chr3_4582528	9.45708	0.227934	AT3G13898
Chr3_4603797	Chr3	4603707	4603887	4603797	181	NA	10.882	Chr3_4603782	13.268	0.286007	AT3G13940;AT3G13950
Chr3_4606060	Chr3	4605985	4606135	4606060	151	Chr3_4606060	45.3394	NA	57.5057	0.34294	AT3G13950;AT3G13960
Chr3_4606255	Chr3	4606168	4606342	4606255	175	NA	47.3648	Chr3_4606243	37.1401	-0.350838	AT3G13950;AT3G13960
Chr3_4606939	Chr3	4606814	4607064	4606939	251	Chr3_4606897	42.6474	Chr3_4606893	47.3644	0.151345	AT3G13960
Chr3_4607914	Chr3	4607820	4608008	4607914	189	Chr3_4607931	17.9237	NA	31.9373	0.833374	AT3G13960
Chr3_4608358	Chr3	4608207	4608508	4608358	302	Chr3_4608282;Chr3_4608433	17.0006	NA	11.6411	-0.546358	AT3G13960
Chr3_4732930	Chr3	4732746	4733113	4732930	368	NA	8.3707	Chr3_4732990	5.64831	-0.567529	AT3G14220
Chr3_4740597	Chr3	4740490	4740704	4740597	215	NA	9.59461	Chr3_4740577	12.0111	0.324072	AT3G14230;AT3G14240
Chr3_5003653	Chr3	5003528	5003778	5003653	251	NA	7.08391	Chr3_5003631	7.64106	0.109227	AT3G14860;AT3G14870;AT3G14880
Chr3_5058349	Chr3	5058242	5058456	5058349	215	NA	7.4856	Chr3_5058381	8.43475	0.172227	AT3G15020
Chr3_5143690	Chr3	5143599	5143780	5143690	182	NA	7.58323	Chr3_5143705	9.36914	0.305104	AT3G15270;AT3G15280;AT3G15290
Chr3_5213719	Chr3	5213639	5213799	5213719	161	NA	4.63422	Chr3_5213724	3.51305	-0.399602	AT3G15440;AT3G15450;AT3G15460
Chr3_5213912	Chr3	5213816	5214008	5213912	193	NA	5.18728	Chr3_5213920	3.65306	-0.505873	AT3G15440;AT3G15450;AT3G15460
Chr3_5236838	Chr3	5236749	5236928	5236838	180	Chr3_5236853	11.8404	Chr3_5236835	12.0867	0.0297026	AT3G15500
Chr3_5483398	Chr3	5483209	5483587	5483398	379	NA	8.89553	Chr3_5483284	11.2316	0.336411	AT3G16180
Chr3_5487450	Chr3	5487319	5487582	5487450	264	NA	5.34559	Chr3_5487485	6.77699	0.342295	AT3G16180
Chr3_5612244	Chr3	5612098	5612391	5612244	294	NA	5.66881	Chr3_5612255	9.68402	0.77256	AT3G16500
Chr3_5614553	Chr3	5614414	5614692	5614553	279	NA	4.15739	Chr3_5614584	4.85621	0.224153	AT3G16500
Chr3_5695052	Chr3	5694949	5695156	5695052	208	NA	6.39889	Chr3_5695024	8.46626	0.403903	AT3G16720;AT3G16730
Chr3_5862618	Chr3	5862497	5862739	5862618	243	NA	4.84175	Chr3_5862664	6.02235	0.314798	AT3G17185
Chr3_6146019	Chr3	6145811	6146227	6146019	417	NA	7.45634	Chr3_6145937	7.91814	0.0866939	AT3G17930;AT3G17940;AT3G17950;AT3G17970
Chr3_6153796	Chr3	6153652	6153940	6153796	289	NA	5.17602	Chr3_6153832	5.46259	0.077742	AT3G17980;AT3G17998;AT3G18000
Chr3_6160078	Chr3	6159970	6160186	6160078	217	NA	3.50073	Chr3_6160045	5.50064	0.651944	NA
Chr3_6161888	Chr3	6161747	6162029	6161888	283	NA	6.26149	Chr3_6161954	6.5266	0.0598256	AT3G18010
Chr3_6164618	Chr3	6164513	6164722	6164618	210	NA	5.50515	Chr3_6164622	6.27898	0.189748	AT3G18010;AT3G18020
Chr3_6246456	Chr3	6246347	6246564	6246456	218	Chr3_6246489	8.25649	Chr3_6246440	11.0265	0.417374	AT3G18217;AT3G18220
Chr3_6380826	Chr3	6380716	6380935	6380826	220	Chr3_6380848	19.0817	Chr3_6380791	20.2524	0.0859032	AT3G18550
Chr3_6383402	Chr3	6383259	6383544	6383402	286	Chr3_6383388	10.2375	Chr3_6383375	8.227	-0.315425	AT3G18550
Chr3_7297962	Chr3	7297863	7298060	7297962	198	NA	7.45447	Chr3_7297938	7.28075	-0.0340187	AT3G20840
Chr3_7397214	Chr3	7397097	7397331	7397214	235	NA	10.7038	Chr3_7397197	11.4964	0.103059	AT3G21090;AT3G21100
Chr3_8104502	Chr3	8104317	8104688	8104502	372	NA	5.85324	Chr3_8104410	10.5335	0.847678	NA
Chr3_8244954	Chr3	8244843	8245064	8244954	222	NA	6.96246	Chr3_8244918	4.45299	-0.644823	NA
Chr3_8325763	Chr3	8325601	8325925	8325763	325	Chr3_8325806	12.3592	Chr3_8325692	6.65849	-0.892318	AT3G23290
Chr3_8498366	Chr3	8498201	8498531	8498366	331	NA	3.31888	Chr3_8498380	5.31745	0.680038	AT3G23633;AT3G23635
Chr3_8557650	Chr3	8557542	8557757	8557650	216	NA	6.81406	Chr3_8557629	4.69338	-0.537887	AT3G23740;AT3G23750
Chr3_8598156	Chr3	8598060	8598251	8598156	192	NA	7.10069	Chr3_8598176	6.86416	-0.048876	NA
Chr3_9343816	Chr3	9343633	9343999	9343816	367	Chr3_9343732	10.2596	Chr3_9343924	7.72709	-0.408977	AT3G25660;AT3G25670
Chr3_9487218	Chr3	9487132	9487303	9487218	172	Chr3_9487228	9.83518	Chr3_9487207	9.06665	-0.117382	AT3G25905;AT3G25910
Chr3_9812893	Chr3	9812782	9813004	9812893	223	Chr3_9812901	40.3717	Chr3_9812913	26.5327	-0.605573	AT3G26700;AT3G26710
Chr3_9959062	Chr3	9958889	9959235	9959062	347	NA	7.86543	Chr3_9959157	8.82501	0.166072	AT3G27010
Chr3_9959843	Chr3	9959751	9959935	9959843	185	NA	10.8443	Chr3_9959851	10.9799	0.017928	AT3G27010
Chr3_9969410	Chr3	9969225	9969596	9969410	372	Chr3_9969445	9.00509	Chr3_9969434	9.42594	0.0658958	AT3G27025;AT3G27027
Chr3_10242710	Chr3	10242584	10242835	10242710	252	Chr3_10242659	14.4797	Chr3_10242673	7.36278	-0.975709	AT3G27660;AT3G27670
Chr3_10867154	Chr3	10867037	10867271	10867154	235	Chr3_10867112	14.0151	Chr3_10867151	18.9826	0.437696	NA
Chr3_11792756	Chr3	11792640	11792872	11792756	233	Chr3_11792715	14.3836	Chr3_11792716	17.7816	0.30596	NA
Chr3_16816175	Chr3	16816087	16816263	16816175	177	NA	6.99368	Chr3_16816183	7.6147	0.122735	AT3G45780
Chr3_17547090	Chr3	17546978	17547202	17547090	225	Chr3_17547072	11.3737	Chr3_17547083	7.49606	-0.601497	AT3G47610
Chr3_18038398	Chr3	18038259	18038538	18038398	280	Chr3_18038360	13.7337	Chr3_18038397	23.078	0.748798	AT3G48690;AT3G48700;AT3G48710
Chr3_18564764	Chr3	18564568	18564960	18564764	393	Chr3_18564783	10.6816	Chr3_18564721	6.3033	-0.760949	AT3G50070
Chr3_18802670	Chr3	18802526	18802814	18802670	289	NA	6.69232	Chr3_18802601	10.0037	0.579955	NA
Chr3_18960731	Chr3	18960637	18960825	18960731	189	Chr3_18960712	8.37452	NA	4.91103	-0.769981	NA
Chr3_19163120	Chr3	19163024	19163215	19163120	192	Chr3_19163099	22.2852	Chr3_19163138	26.9411	0.273723	AT3G51650;AT3G51660
Chr3_19168308	Chr3	19168185	19168430	19168308	246	Chr3_19168343	21.3627	Chr3_19168260	15.3544	-0.476442	AT3G51670
Chr3_19230913	Chr3	19230826	19231000	19230913	175	NA	6.25783	Chr3_19230923	6.77199	0.113917	AT3G51840;AT3G51850
Chr3_19239010	Chr3	19238761	19239259	19239010	499	NA	8.12372	Chr3_19238974	8.06101	-0.0111799	AT3G51860
Chr3_19276474	Chr3	19276358	19276590	19276474	233	NA	5.1331	Chr3_19276456	4.15051	-0.306542	AT3G51940
Chr3_19281096	Chr3	19280878	19281315	19281096	438	NA	7.0148	Chr3_19281018	9.93415	0.501995	AT3G51950
Chr3_19696624	Chr3	19696509	19696740	19696624	232	NA	3.5855	Chr3_19696665	3.85819	0.10575	AT3G53130;AT3G53140
Chr3_20069436	Chr3	20069305	20069568	20069436	264	Chr3_20069380	27.3134	Chr3_20069396	29.6431	0.118087	AT3G54210;AT3G54220
Chr3_20121264	Chr3	20121142	20121387	20121264	246	Chr3_20121228	15.9105	Chr3_20121217	8.15617	-0.964015	AT3G54340;AT3G54350
Chr3_20301021	Chr3	20300932	20301110	20301021	179	NA	5.04586	Chr3_20301025	6.1941	0.295794	AT3G54820
Chr3_20379102	Chr3	20378955	20379249	20379102	295	Chr3_20379036	22.1725	Chr3_20379093	13.064	-0.763175	AT3G54990;AT3G55000
Chr3_20583744	Chr3	20583595	20583894	20583744	300	Chr3_20583775	23.3971	Chr3_20583696	12.7724	-0.8733	NA
Chr3_20585862	Chr3	20585764	20585959	20585862	196	Chr3_20585867	24.8204	Chr3_20585839	12.72	-0.964428	AT3G55512
Chr3_20606598	Chr3	20606491	20606704	20606598	214	Chr3_20606612	13.6939	Chr3_20606569	12.0232	-0.187712	AT3G55560;AT3G55566
Chr3_21141653	Chr3	21141548	21141758	21141653	211	Chr3_21141623	10.7834	Chr3_21141683	9.03434	-0.255321	NA
Chr3_21142758	Chr3	21142678	21142837	21142758	160	NA	8.39975	Chr3_21142762	7.46803	-0.169619	NA
Chr3_21144870	Chr3	21144685	21145056	21144870	372	Chr3_21144866	23.5699	Chr3_21144938	30.6695	0.379859	AT3G57130
Chr3_21233652	Chr3	21233528	21233777	21233652	250	Chr3_21233603	16.0848	Chr3_21233633	12.5648	-0.35631	AT3G57390
Chr3_21309700	Chr3	21309592	21309807	21309700	216	Chr3_21309730	8.06111	Chr3_21309677	10.5926	0.394006	AT3G57550;AT3G57570
Chr3_21371984	Chr3	21371834	21372135	21371984	302	Chr3_21371909	15.1432	Chr3_21372037	29.7778	0.975567	AT3G57670
Chr3_21412051	Chr3	21411940	21412162	21412051	223	NA	16.4708	Chr3_21412015	19.8507	0.269279	AT3G57800
Chr3_21415328	Chr3	21415171	21415484	21415328	314	NA	10.4876	Chr3_21415394	19.1352	0.867544	AT3G57810
Chr3_21446510	Chr3	21446378	21446643	21446510	266	NA	12.0658	Chr3_21446532	7.0171	-0.781977	AT3G57920;AT3G57930;AT3G57940
Chr3_21504817	Chr3	21504676	21504958	21504817	283	NA	8.22153	Chr3_21504764	9.65758	0.232255	NA
Chr3_21732148	Chr3	21732040	21732255	21732148	216	Chr3_21732149	11.6094	Chr3_21732143	10.1259	-0.197243	AT3G58760;AT3G58770
Chr3_22078296	Chr3	22078088	22078504	22078296	417	NA	6.38109	Chr3_22078228	11.3168	0.826591	AT3G59760;AT3G59765;AT3G59770
Chr3_22320178	Chr3	22320049	22320306	22320178	258	NA	6.22489	Chr3_22320231	4.92435	-0.338115	AT3G60380;AT3G60390
Chr3_22323918	Chr3	22323782	22324055	22323918	274	Chr3_22323980	9.37951	Chr3_22323897	11.4128	0.283068	AT3G60390
Chr3_22328228	Chr3	22328043	22328414	22328228	372	Chr3_22328209	12.0796	NA	6.34198	-0.929567	AT3G60400
Chr3_22364090	Chr3	22364003	22364178	22364090	176	NA	4.11483	Chr3_22364101	6.58031	0.677323	AT3G60520
Chr3_22634286	Chr3	22634163	22634410	22634286	248	Chr3_22634271	30.3074	Chr3_22634335	16.4664	-0.880145	AT3G61150;AT3G61160
Chr3_22670292	Chr3	22670154	22670431	22670292	278	Chr3_22670344	15.0817	Chr3_22670313	15.6061	0.049311	AT3G61240;AT3G61250
Chr3_22670940	Chr3	22670827	22671053	22670940	227	Chr3_22670939	12.4135	Chr3_22670978	7.23044	-0.779755	AT3G61250
Chr3_22741244	Chr3	22741133	22741356	22741244	224	NA	13.2215	Chr3_22741208	12.8428	-0.0419261	AT3G61460
Chr3_22859602	Chr3	22859503	22859702	22859602	200	NA	5.0873	Chr3_22859627	5.19097	0.029104	AT3G61740;AT3G61750;AT3G61755;AT3G61760
Chr3_22921524	Chr3	22921377	22921670	22921524	294	Chr3_22921452	9.55045	Chr3_22921568	14.2403	0.576339	AT3G61897;AT3G61898
Chr3_22939578	Chr3	22939488	22939669	22939578	182	NA	7.11484	Chr3_22939594	10.6364	0.580107	AT3G61947;AT3G61950
Chr3_22950414	Chr3	22950305	22950522	22950414	218	NA	4.49404	Chr3_22950406	8.02579	0.83663	AT3G61970
Chr3_22954282	Chr3	22954187	22954378	22954282	192	NA	8.51343	Chr3_22954303	10.2453	0.26715	NA
Chr3_23291732	Chr3	23291621	23291844	23291732	224	Chr3_23291758	12.7726	Chr3_23291735	19.9404	0.642642	AT3G63010;AT3G63020
Chr3_23347887	Chr3	23347691	23348083	23347887	393	NA	3.6569	Chr3_23347897	5.15955	0.496624	AT3G63200
Chr3_23383346	Chr3	23383171	23383522	23383346	352	NA	5.8109	Chr3_23383447	5.77471	-0.00901313	AT3G63290;AT3G63300
Chr3_23423872	Chr3	23423779	23423965	23423872	187	Chr3_23423890	7.79864	Chr3_23423887	8.37049	0.10209	AT3G63440;AT3G63445
Chr3_23458970	Chr3	23458877	23459064	23458970	188	Chr3_23458988	28.726	Chr3_23458989	25.6794	-0.161746	AT3G63530;AT3G63540
Chr4_307443	Chr4	307286	307600	307443	315	NA	3.90328	Chr4_307433	3.30677	-0.239264	AT4G00730;AT4G00740
Chr4_459642	Chr4	459499	459785	459642	287	NA	5.78812	Chr4_459676	9.04403	0.643871	AT4G01060
Chr4_727646	Chr4	727530	727761	727646	232	NA	7.44034	Chr4_727662	4.89759	-0.603297	AT4G01690
Chr4_1178784	Chr4	1178696	1178873	1178784	178	NA	7.05989	Chr4_1178798	5.87503	-0.265049	AT4G02670
Chr4_1415634	Chr4	1415470	1415799	1415634	330	Chr4_1415640	18.7435	Chr4_1415621	16.0844	-0.220728	AT4G03205;AT4G03210;AT4G03220
Chr4_1500187	Chr4	1500066	1500308	1500187	243	Chr4_1500233	5.1533	Chr4_1500198	7.85062	0.60731	AT4G03400;AT4G03405;AT4G03410
Chr4_2333628	Chr4	2333458	2333797	2333628	340	Chr4_2333655	26.533	Chr4_2333702	33.006	0.314941	AT4G04630
Chr4_2334648	Chr4	2334534	2334762	2334648	229	NA	7.74091	Chr4_2334666	8.25041	0.0919626	AT4G04630
Chr4_5155634	Chr4	5155518	5155750	5155634	233	Chr4_5155593	19.3324	Chr4_5155675	17.2624	-0.163388	NA
Chr4_5157510	Chr4	5157358	5157662	5157510	305	Chr4_5157507	13.8906	Chr4_5157570	7.1067	-0.966857	NA
Chr4_5848022	Chr4	5847925	5848120	5848022	196	Chr4_5848019	9.06691	NA	6.00265	-0.595011	AT4G09180
Chr4_7349360	Chr4	7349258	7349462	7349360	205	NA	4.71968	Chr4_7349362	8.34675	0.822526	AT4G12420
Chr4_7868952	Chr4	7868791	7869114	7868952	324	Chr4_7868866	18.8939	Chr4_7868955	21.9908	0.21898	AT4G13530;AT4G13540
Chr4_8444072	Chr4	8443937	8444208	8444072	272	Chr4_8444132	10.7102	Chr4_8444115	11.6812	0.125203	NA
Chr4_8445077	Chr4	8444961	8445193	8445077	233	Chr4_8445068	8.3471	Chr4_8445069	6.95661	-0.262891	NA
Chr4_8454048	Chr4	8453967	8454130	8454048	164	Chr4_8454043	13.7101	NA	8.75339	-0.647325	AT4G14740
Chr4_8913608	Chr4	8913521	8913694	8913608	174	NA	6.70811	Chr4_8913598	9.96977	0.571654	AT4G15620
Chr4_9353791	Chr4	9353688	9353894	9353791	207	NA	3.94837	Chr4_9353819	7.75936	0.97468	AT4G16610
Chr4_9360878	Chr4	9360756	9361000	9360878	245	NA	5.25032	Chr4_9360841	8.76124	0.73873	AT4G16620
Chr4_9422427	Chr4	9422309	9422545	9422427	237	NA	6.42326	Chr4_9422439	5.42578	-0.243475	AT4G16748;AT4G16750
Chr4_9665518	Chr4	9665378	9665658	9665518	281	NA	8.36481	Chr4_9665453	12.4388	0.572443	AT4G17230
Chr4_9665774	Chr4	9665671	9665876	9665774	206	NA	7.18061	Chr4_9665801	9.75151	0.441519	AT4G17230;AT4G17240
Chr4_9739542	Chr4	9739420	9739665	9739542	246	NA	7.24375	Chr4_9739557	10.5103	0.536995	AT4G17453;AT4G17460
Chr4_9849473	Chr4	9849348	9849598	9849473	251	Chr4_9849438	8.95016	Chr4_9849436	15.7578	0.816081	AT4G17695
Chr4_9929546	Chr4	9929365	9929727	9929546	363	NA	9.12444	Chr4_9929519	7.86822	-0.213699	AT4G17870
Chr4_10381731	Chr4	10381641	10381821	10381731	181	Chr4_10381716	8.90136	Chr4_10381728	9.47322	0.0898291	AT4G18960
Chr4_10386568	Chr4	10386465	10386670	10386568	206	Chr4_10386573	13.9647	Chr4_10386555	12.1576	-0.199926	AT4G18960
Chr4_10579464	Chr4	10579365	10579564	10579464	200	NA	4.11931	Chr4_10579479	8.02236	0.961624	AT4G19395
Chr4_11525846	Chr4	11525713	11525980	11525846	268	Chr4_11525877	9.16732	Chr4_11525824	8.73581	-0.0695586	AT4G21690
Chr4_11604604	Chr4	11604505	11604702	11604604	198	Chr4_11604627	14.9301	Chr4_11604620	9.95212	-0.585148	AT4G21870;AT4G21880
Chr4_11632926	Chr4	11632774	11633079	11632926	306	NA	7.54921	Chr4_11632938	13.5472	0.843597	AT4G21910
Chr4_11638965	Chr4	11638812	11639118	11638965	307	Chr4_11638887	9.36928	NA	5.16376	-0.859516	AT4G21920;AT4G21926;AT4G21930;AT4G21940
Chr4_11876256	Chr4	11876110	11876402	11876256	293	Chr4_11876267	11.0901	Chr4_11876311	6.68593	-0.730072	NA
Chr4_11883758	Chr4	11883620	11883895	11883758	276	NA	9.36141	Chr4_11883695	14.2902	0.610228	AT4G22570
Chr4_11967816	Chr4	11967625	11968007	11967816	383	NA	4.18781	Chr4_11967894	4.80746	0.199079	AT4G22770;AT4G22780
Chr4_12028010	Chr4	12027927	12028092	12028010	166	NA	14.7515	Chr4_12028015	10.2321	-0.527759	AT4G22950;AT4G22960
Chr4_12084148	Chr4	12084061	12084234	12084148	174	Chr4_12084136	16.23	NA	9.23818	-0.812982	AT4G23050
Chr4_12084528	Chr4	12084425	12084630	12084528	206	NA	15.2224	Chr4_12084500	12.3585	-0.300692	AT4G23050;AT4G23060
Chr4_12352411	Chr4	12352276	12352546	12352411	271	NA	7.5131	Chr4_12352371	4.61628	-0.702678	AT4G23710;AT4G23713
Chr4_12355612	Chr4	12355525	12355699	12355612	175	NA	7.37232	Chr4_12355610	10.2321	0.472912	NA
Chr4_12836272	Chr4	12836159	12836385	12836272	227	NA	5.04586	Chr4_12836234	5.71354	0.179285	AT4G24970;AT4G24972
Chr4_12989240	Chr4	12989118	12989362	12989240	245	NA	5.25032	Chr4_12989204	4.81451	-0.125016	NA
Chr4_13015401	Chr4	13015307	13015495	13015401	189	Chr4_13015420	5.73911	Chr4_13015382	3.09297	-0.891834	AT4G25450;AT4G25470
Chr4_13016328	Chr4	13016149	13016507	13016328	359	Chr4_13016392	10.2048	Chr4_13016432	7.17165	-0.508871	AT4G25450;AT4G25470
Chr4_13017921	Chr4	13017799	13018043	13017921	245	Chr4_13017918	7.73622	Chr4_13017874	7.57329	-0.0307086	AT4G25470;AT4G25480
Chr4_13018346	Chr4	13018141	13018550	13018346	410	Chr4_13018475	7.65472	Chr4_13018271	4.34147	-0.818166	AT4G25470;AT4G25480
Chr4_13023602	Chr4	13023476	13023727	13023602	252	NA	6.61023	Chr4_13023551	6.8119	0.0433568	AT4G25490;AT4G25500
Chr4_13639617	Chr4	13639454	13639780	13639617	327	NA	5.17783	Chr4_13639529	9.39841	0.860069	AT4G27220;AT4G27230;AT4G27240
Chr4_13658024	Chr4	13657910	13658139	13658024	230	NA	7.3436	Chr4_13658036	10.2134	0.475904	NA
Chr4_14118320	Chr4	14118196	14118444	14118320	249	Chr4_14118369	24.1819	Chr4_14118308	12.545	-0.946815	AT4G28560;AT4G28564;AT4G28570
Chr4_14196828	Chr4	14196682	14196975	14196828	294	Chr4_14196785	11.3587	Chr4_14196842	6.99347	-0.699717	AT4G28730
Chr4_14207944	Chr4	14207832	14208056	14207944	225	NA	4.50468	Chr4_14207981	6.89507	0.614141	AT4G28760
Chr4_14326237	Chr4	14326146	14326328	14326237	183	NA	5.45634	Chr4_14326243	10.2453	0.908957	AT4G29080
Chr4_14359036	Chr4	14358887	14359185	14359036	299	NA	6.30349	Chr4_14359110	10.71	0.764736	NA
Chr4_14364314	Chr4	14364173	14364454	14364314	282	NA	6.94552	Chr4_14364371	5.62716	-0.303676	NA
Chr4_14371362	Chr4	14371219	14371504	14371362	286	NA	14.4626	Chr4_14371386	11.4014	-0.343116	AT4G29140
Chr4_14372977	Chr4	14372795	14373159	14372977	365	Chr4_14372870	18.7876	Chr4_14372893	18.5131	-0.0212343	NA
Chr4_14374336	Chr4	14374241	14374432	14374336	192	Chr4_14374325	10.6368	Chr4_14374316	11.8264	0.152947	NA
Chr4_14394834	Chr4	14394709	14394960	14394834	252	NA	4.0959	Chr4_14394794	7.66562	0.904222	AT4G29190
Chr4_14545934	Chr4	14545764	14546103	14545934	340	Chr4_14546028	8.51343	Chr4_14545937	12.2476	0.524687	AT4G29700;AT4G29710
Chr4_14558373	Chr4	14558250	14558496	14558373	247	NA	6.3307	Chr4_14558421	6.3192	-0.0026231	AT4G29730
Chr4_14813494	Chr4	14813311	14813676	14813494	366	NA	11.3804	Chr4_14813555	12.6597	0.153692	AT4G30250
Chr4_14815582	Chr4	14815492	14815671	14815582	180	NA	10.3464	Chr4_14815567	9.09227	-0.186416	AT4G30250
Chr4_14847782	Chr4	14847651	14847913	14847782	263	NA	9.30061	Chr4_14847779	10.1389	0.124504	AT4G30350
Chr4_14902792	Chr4	14902645	14902939	14902792	295	Chr4_14902746	11.1362	Chr4_14902798	10.1598	-0.132385	AT4G30490;AT4G30500
Chr4_14999306	Chr4	14999205	14999408	14999306	204	Chr4_14999289	7.97829	Chr4_14999280	10.9072	0.451129	AT4G30790;AT4G30800
Chr4_15000701	Chr4	15000609	15000793	15000701	185	NA	6.35005	Chr4_15000698	11.2193	0.821143	AT4G30790;AT4G30800;AT4G30810
Chr4_15110771	Chr4	15110685	15110857	15110771	173	NA	5.98491	Chr4_15110760	7.1689	0.260422	AT4G31020;AT4G31030;AT4G31040
Chr4_15489082	Chr4	15489007	15489157	15489082	151	NA	6.67907	Chr4_15489082	4.70063	-0.506793	AT4G32020;AT4G32030
Chr4_15489807	Chr4	15489693	15489921	15489807	229	Chr4_15489768	5.57345	NA	3.30342	-0.75461	AT4G32020;AT4G32030
Chr4_15817425	Chr4	15817245	15817605	15817425	361	Chr4_15817364	12.7415	Chr4_15817420	9.35801	-0.445261	AT4G32800
Chr4_15819151	Chr4	15818989	15819313	15819151	325	Chr4_15819064	8.3316	Chr4_15819238	11.9912	0.525311	AT4G32800
Chr4_15918278	Chr4	15918142	15918414	15918278	273	Chr4_15918217	49.1175	Chr4_15918227	53.6641	0.12772	AT4G32980;AT4G32990
Chr4_16091525	Chr4	16091415	16091635	16091525	221	NA	10.4606	Chr4_16091521	6.76327	-0.629173	AT4G33430;AT4G33440
Chr4_16583493	Chr4	16583404	16583582	16583493	179	NA	4.41567	Chr4_16583506	6.09329	0.464589	AT4G34760
Chr4_16594210	Chr4	16594021	16594399	16594210	379	NA	16.5029	Chr4_16594131	27.4003	0.731472	AT4G34780;AT4G34790;AT4G34800
Chr4_16596510	Chr4	16596374	16596646	16596510	273	Chr4_16596450	13.4917	Chr4_16596485	15.9517	0.241638	AT4G34800;AT4G34810
Chr4_16689621	Chr4	16689483	16689759	16689621	277	NA	6.28645	Chr4_16689628	4.29223	-0.550518	AT4G35060
Chr4_16710394	Chr4	16710287	16710502	16710394	216	NA	4.1905	Chr4_16710427	5.01494	0.25911	AT4G35100
Chr4_16746061	Chr4	16745915	16746207	16746061	293	NA	7.30381	Chr4_16746018	10.5606	0.531971	AT4G35190
Chr4_16980521	Chr4	16980426	16980616	16980521	191	NA	5.60497	Chr4_16980514	9.27167	0.726123	AT4G35830;AT4G35837;AT4G35840
Chr4_17001996	Chr4	17001861	17002130	17001996	270	Chr4_17001970	41.3748	Chr4_17001999	34.7945	-0.249893	AT4G35900
Chr4_17002646	Chr4	17002473	17002820	17002646	348	Chr4_17002636	22.589	Chr4_17002653	15.043	-0.586528	AT4G35900
Chr4_17006818	Chr4	17006683	17006953	17006818	271	Chr4_17006758	30.67	Chr4_17006825	39.4751	0.364115	AT4G35900;AT4G35905
Chr4_17115318	Chr4	17115106	17115531	17115318	426	NA	6.26628	Chr4_17115430	6.82809	0.123873	AT4G36160;AT4G36170
Chr4_17150876	Chr4	17150691	17151060	17150876	370	Chr4_17150985	12.8224	Chr4_17150891	9.30042	-0.463299	AT4G36240;AT4G36250
Chr4_17161014	Chr4	17160920	17161107	17161014	188	NA	6.35005	Chr4_17161032	9.32188	0.553853	AT4G36268;AT4G36270
Chr4_17318875	Chr4	17318611	17319139	17318875	529	NA	4.91962	Chr4_17318813	4.29223	-0.196819	AT4G36740
Chr4_17319870	Chr4	17319763	17319977	17319870	215	NA	8.57671	Chr4_17319849	12.5648	0.550891	NA
Chr4_17372100	Chr4	17371919	17372282	17372100	364	Chr4_17372159	18.3173	Chr4_17372070	32.6801	0.835206	AT4G36870
Chr4_17372908	Chr4	17372777	17373040	17372908	264	Chr4_17372852	12.3828	Chr4_17372875	13.352	0.108718	AT4G36870
Chr4_17395836	Chr4	17395731	17395941	17395836	211	Chr4_17395806	35.2862	Chr4_17395829	66.8797	0.922464	AT4G36910
Chr4_17397450	Chr4	17397323	17397577	17397450	255	Chr4_17397502	10.5015	NA	18.5546	0.821181	NA
Chr4_17397950	Chr4	17397867	17398034	17397950	168	Chr4_17397959	21.9072	Chr4_17397942	31.3268	0.515992	AT4G36920
Chr4_17398956	Chr4	17398869	17399043	17398956	175	Chr4_17398967	20.6031	Chr4_17398963	23.3317	0.17943	AT4G36920
Chr4_17405094	Chr4	17404974	17405213	17405094	240	Chr4_17405072	16.7588	Chr4_17405085	14.7788	-0.18139	AT4G36925
Chr4_17408444	Chr4	17408359	17408530	17408444	172	Chr4_17408455	31.3272	Chr4_17408434	29.0048	-0.111124	NA
Chr4_17408926	Chr4	17408845	17409006	17408926	162	Chr4_17408931	16.8784	NA	18.4284	0.126753	NA
Chr4_17409451	Chr4	17409353	17409549	17409451	197	Chr4_17409474	9.65137	Chr4_17409447	12.2552	0.344588	NA
Chr4_17431937	Chr4	17431713	17432161	17431937	449	Chr4_17432042	23.978	Chr4_17432030	33.8669	0.498165	AT4G36970
Chr4_17457639	Chr4	17457551	17457727	17457639	177	NA	5.71838	Chr4_17457652	8.79429	0.620961	AT4G37040;AT4G37050
Chr4_17523775	Chr4	17523660	17523890	17523775	231	NA	7.75514	Chr4_17523735	11.8606	0.612952	AT4G37240
Chr4_17561894	Chr4	17561758	17562029	17561894	272	NA	7.46374	Chr4_17561926	10.2594	0.458976	AT4G37310;AT4G37320;AT4G37330
Chr4_17585284	Chr4	17585158	17585409	17585284	252	Chr4_17585334	21.3016	Chr4_17585293	16.7268	-0.3488	AT4G37400
Chr4_17690005	Chr4	17689930	17690080	17690005	151	Chr4_17690005	7.34884	NA	5.89378	-0.318323	AT4G37650
Chr4_17690254	Chr4	17690142	17690367	17690254	226	Chr4_17690257	9.74042	Chr4_17690282	5.71999	-0.767971	AT4G37650
Chr4_17730748	Chr4	17730621	17730876	17730748	256	Chr4_17730801	35.9081	Chr4_17730740	38.5345	0.101841	NA
Chr4_17780866	Chr4	17780707	17781024	17780866	318	Chr4_17780897	9.1037	Chr4_17780782	5.16715	-0.817084	AT4G37810
Chr4_17781888	Chr4	17781781	17781995	17781888	215	NA	9.84865	Chr4_17781920	11.1071	0.173484	AT4G37810
Chr4_17782685	Chr4	17782536	17782834	17782685	299	Chr4_17782612	27.4004	Chr4_17782676	20.4494	-0.422138	AT4G37810;AT4G37820
Chr4_17783585	Chr4	17783449	17783721	17783585	273	Chr4_17783524	9.48961	Chr4_17783611	8.70538	-0.124442	AT4G37820
Chr4_18019642	Chr4	18019550	18019734	18019642	185	NA	6.88174	Chr4_18019655	5.14858	-0.418599	AT4G38520;AT4G38530
Chr4_18125728	Chr4	18125561	18125896	18125728	336	NA	5.41744	Chr4_18125758	7.60075	0.488531	AT4G38830;AT4G38840;AT4G38850
Chr4_18207143	Chr4	18207047	18207239	18207143	193	Chr4_18207147	17.092	Chr4_18207164	21.3237	0.319137	AT4G39070;AT4G39080
Chr4_18322922	Chr4	18322787	18323057	18322922	271	NA	6.47668	Chr4_18322982	9.83507	0.602681	AT4G39400
Chr4_18361770	Chr4	18361641	18361900	18361770	260	NA	7.17177	Chr4_18361728	7.81033	0.123054	AT4G39460;AT4G39470;AT4G39480
Chr4_18465933	Chr4	18465815	18466051	18465933	237	NA	7.2139	Chr4_18465976	5.68261	-0.344226	AT4G39790;AT4G39795
Chr4_18570308	Chr4	18570220	18570396	18570308	177	NA	9.79865	Chr4_18570314	8.96709	-0.127943	NA
Chr4_18570774	Chr4	18570678	18570871	18570774	194	NA	13.8094	Chr4_18570796	12.5146	-0.142038	AT4G40060
Chr5_39098	Chr5	38985	39211	39098	227	NA	7.1759	Chr5_39104	4.4001	-0.705623	AT5G01100
Chr5_75288	Chr5	75170	75406	75288	237	Chr5_75331	8.882	Chr5_75285	12.6137	0.506035	AT5G01190;AT5G01200
Chr5_312354	Chr5	312242	312467	312354	226	NA	10.2766	Chr5_312345	8.89538	-0.208235	AT5G01810;AT5G01820
Chr5_328923	Chr5	328848	328998	328923	151	NA	5.11782	Chr5_328923	6.05665	0.242991	AT5G01849
Chr5_945654	Chr5	945553	945756	945654	204	NA	4.82021	Chr5_945628	6.71653	0.47862	AT5G03670
Chr5_959018	Chr5	958913	959124	959018	212	NA	5.20396	Chr5_958988	7.89849	0.601967	AT5G03680
Chr5_962146	Chr5	962000	962292	962146	293	NA	5.07526	Chr5_962075	7.36015	0.536253	NA
Chr5_987875	Chr5	987743	988007	987875	265	NA	10.7668	Chr5_987833	8.80733	-0.289813	AT5G03760
Chr5_1004656	Chr5	1004563	1004750	1004656	188	NA	4.47581	Chr5_1004670	6.66801	0.575107	AT5G03790
Chr5_1023040	Chr5	1022917	1023162	1023040	246	Chr5_1022992	12.136	Chr5_1023087	9.39841	-0.368804	AT5G03837
Chr5_1395640	Chr5	1395517	1395763	1395640	247	Chr5_1395592	18.3571	Chr5_1395641	10.4872	-0.807709	NA
Chr5_1750980	Chr5	1750885	1751075	1750980	191	NA	20.9551	Chr5_1750965	16.1657	-0.374365	AT5G05820
Chr5_1751436	Chr5	1751348	1751523	1751436	176	Chr5_1751448	16.166	Chr5_1751446	13.0521	-0.308681	AT5G05820
Chr5_1826928	Chr5	1826834	1827022	1826928	189	Chr5_1826909	13.5282	Chr5_1826925	11.8453	-0.191655	AT5G06060
Chr5_1891389	Chr5	1891307	1891471	1891389	165	Chr5_1891382	13.1873	NA	20.6332	0.645818	NA
Chr5_1891630	Chr5	1891498	1891762	1891630	265	Chr5_1891577	25.3442	Chr5_1891592	23.1615	-0.129927	NA
Chr5_1894264	Chr5	1894148	1894379	1894264	232	Chr5_1894223	11.2318	Chr5_1894234	7.81445	-0.523373	AT5G06250
Chr5_1951240	Chr5	1951043	1951437	1951240	395	Chr5_1951137	10.1501	Chr5_1951256	13.6887	0.431492	AT5G06370;AT5G06380;AT5G06390
Chr5_2234840	Chr5	2234674	2235006	2234840	333	Chr5_2234749;Chr5_2234931	11.588	Chr5_2234893	7.60417	-0.607769	AT5G07180;AT5G07190
Chr5_2284216	Chr5	2284137	2284295	2284216	159	NA	7.23278	Chr5_2284213	12.8852	0.833093	AT5G07270;AT5G07280
Chr5_2291603	Chr5	2291507	2291699	2291603	193	NA	6.02727	Chr5_2291582	8.88189	0.559362	AT5G07290
Chr5_2399419	Chr5	2399222	2399616	2399419	395	Chr5_2399297	15.4096	Chr5_2399422	8.89018	-0.793545	AT5G07571;AT5G07580
Chr5_2409422	Chr5	2409205	2409638	2409422	434	NA	6.84885	Chr5_2409324	10.9356	0.675099	AT5G07620;AT5G07625;AT5G07630
Chr5_2557293	Chr5	2557124	2557462	2557293	339	NA	6.86052	Chr5_2557242	10.0561	0.551681	AT5G07980
Chr5_2558106	Chr5	2557992	2558220	2558106	229	NA	3.38251	Chr5_2558067	5.07277	0.58468	AT5G07980;AT5G07990
Chr5_2840332	Chr5	2840167	2840497	2840332	331	Chr5_2840402	9.4572	Chr5_2840398	8.54866	-0.145715	AT5G08710;AT5G08717
Chr5_2936723	Chr5	2936633	2936813	2936723	181	NA	11.2135	Chr5_2936708	16.8656	0.588847	AT5G09440
Chr5_2937229	Chr5	2937131	2937327	2937229	197	NA	5.64974	Chr5_2937228	10.1979	0.852016	AT5G09440
Chr5_3045882	Chr5	3045796	3045969	3045882	174	Chr5_3045894	11.4499	Chr5_3045883	7.75303	-0.562503	AT5G09800;AT5G09805
Chr5_3046716	Chr5	3046599	3046833	3046716	235	Chr5_3046674	12.0174	Chr5_3046720	7.48544	-0.682966	AT5G09800;AT5G09805
Chr5_3048920	Chr5	3048823	3049016	3048920	194	NA	7.0358	Chr5_3048941	11.1615	0.665745	NA
Chr5_3161202	Chr5	3161060	3161344	3161202	285	Chr5_3161269	12.0994	Chr5_3161198	17.9233	0.566901	AT5G10100
Chr5_3163132	Chr5	3162926	3163337	3163132	412	Chr5_3163139	13.2687	Chr5_3163001	11.8991	-0.157175	NA
Chr5_3184437	Chr5	3184255	3184619	3184437	365	NA	6.0449	Chr5_3184386	6.34715	0.0703905	AT5G10150;AT5G10160
Chr5_3242395	Chr5	3242298	3242492	3242395	195	Chr5_3242398	23.0785	Chr5_3242403	15.0816	-0.61376	AT5G10310
Chr5_3318131	Chr5	3317946	3318316	3318131	371	Chr5_3318203	23.3321	Chr5_3318226	13.8904	-0.748228	AT5G10510
Chr5_3468118	Chr5	3467988	3468248	3468118	261	Chr5_3468142	7.06096	Chr5_3468123	9.8301	0.477342	AT5G10970
Chr5_3468964	Chr5	3468775	3469154	3468964	380	Chr5_3468850	9.6844	Chr5_3468997	7.15553	-0.436604	AT5G10970
Chr5_3478562	Chr5	3478385	3478738	3478562	354	Chr5_3478529	7.25034	Chr5_3478460	7.02925	-0.0446779	AT5G10990;AT5G11000
Chr5_3508594	Chr5	3508456	3508733	3508594	278	Chr5_3508592	12.3015	Chr5_3508572	10.0492	-0.291754	AT5G11060
Chr5_3509938	Chr5	3509809	3510068	3509938	260	NA	8.81073	Chr5_3509970	9.58698	0.121815	AT5G11060
Chr5_3511328	Chr5	3511208	3511449	3511328	242	Chr5_3511283	12.7206	Chr5_3511369	15.0675	0.244273	AT5G11060
Chr5_3515237	Chr5	3515083	3515391	3515237	309	Chr5_3515216	11.0099	Chr5_3515175	11.455	0.0571761	NA
Chr5_3550252	Chr5	3550094	3550410	3550252	317	Chr5_3550273	24.4401	Chr5_3550237	13.7334	-0.831561	AT5G11150;AT5G11160;AT5G11170
Chr5_3857191	Chr5	3857070	3857312	3857191	243	NA	5.83315	Chr5_3857193	5.14307	-0.181645	AT5G11950
Chr5_3858014	Chr5	3857905	3858124	3858014	220	NA	9.56416	Chr5_3858042	13.3442	0.480503	AT5G11960
Chr5_3865724	Chr5	3865630	3865817	3865724	188	Chr5_3865710	8.11327	Chr5_3865711	9.48055	0.224687	AT5G11970;AT5G11977
Chr5_4221146	Chr5	4221035	4221256	4221146	222	Chr5_4221158	9.47349	Chr5_4221143	10.3678	0.130142	AT5G13220;AT5G13225;AT5G13230
Chr5_4229679	Chr5	4229559	4229799	4229679	241	NA	7.99772	Chr5_4229724	4.57508	-0.805792	AT5G13240
Chr5_4451068	Chr5	4450958	4451178	4451068	221	Chr5_4451103	20.2528	Chr5_4451058	27.6667	0.450029	AT5G13780;AT5G13790;AT5G13800
Chr5_4451666	Chr5	4451561	4451770	4451666	210	Chr5_4451655	6.51807	Chr5_4451663	4.82943	-0.432592	AT5G13790;AT5G13800
Chr5_4593332	Chr5	4593179	4593484	4593332	306	Chr5_4593409	11.1232	Chr5_4593373	6.27654	-0.825531	AT5G14230
Chr5_4741746	Chr5	4741638	4741855	4741746	218	Chr5_4741780	8.15625	Chr5_4741763	6.5358	-0.319542	AT5G14700
Chr5_5236711	Chr5	5236582	5236840	5236711	259	NA	3.72215	Chr5_5236658	6.00265	0.689463	AT5G16030
Chr5_5420158	Chr5	5420029	5420286	5420158	258	Chr5_5420108	14.0693	Chr5_5420104	9.92739	-0.503064	NA
Chr5_5616782	Chr5	5616645	5616918	5616782	274	Chr5_5616806	10.5435	NA	9.1459	-0.205157	AT5G17070;AT5G17073;AT5G17080
Chr5_5863229	Chr5	5863062	5863396	5863229	335	Chr5_5863150	12.3175	Chr5_5863137	19.9992	0.699233	AT5G17760
Chr5_5864228	Chr5	5864084	5864372	5864228	289	NA	6.29432	Chr5_5864297	4.52031	-0.477629	AT5G17760;AT5G17770
Chr5_5885848	Chr5	5885743	5885953	5885848	211	NA	3.47978	Chr5_5885878	5.3134	0.610639	AT5G17810
Chr5_6216594	Chr5	6216443	6216746	6216594	304	NA	6.76847	Chr5_6216594	6.12477	-0.144174	AT5G18640;AT5G18650
Chr5_6381196	Chr5	6381073	6381319	6381196	247	Chr5_6381148	9.23193	Chr5_6381185	6.73044	-0.455931	AT5G19080
Chr5_6383157	Chr5	6383054	6383260	6383157	207	NA	3.00658	Chr5_6383183	4.59041	0.6105	NA
Chr5_6393442	Chr5	6393241	6393644	6393442	404	Chr5_6393478	13.3444	Chr5_6393527	17.5506	0.395286	NA
Chr5_6400308	Chr5	6400223	6400392	6400308	170	NA	3.92736	Chr5_6400298	7.6147	0.955227	AT5G19095
Chr5_6445709	Chr5	6445589	6445829	6445709	241	Chr5_6445664	9.71964	Chr5_6445713	7.23573	-0.425764	AT5G19170
Chr5_6556444	Chr5	6556308	6556581	6556444	274	NA	8.26768	Chr5_6556408	4.51719	-0.872057	AT5G19430;AT5G19440
Chr5_6978372	Chr5	6978240	6978503	6978372	264	Chr5_6978315	8.09307	Chr5_6978356	9.08109	0.166178	AT5G20630;AT5G20635
Chr5_6980592	Chr5	6980471	6980712	6980592	242	Chr5_6980546	8.65259	Chr5_6980597	11.3803	0.395335	AT5G20635
Chr5_7175022	Chr5	7174867	7175177	7175022	311	Chr5_7175102	12.0336	Chr5_7175028	7.57329	-0.668076	AT5G21105
Chr5_7249116	Chr5	7248962	7249271	7249116	310	NA	3.91924	Chr5_7249037	7.53508	0.943049	AT5G21930;AT5G21940
Chr5_7265927	Chr5	7265839	7266015	7265927	177	Chr5_7265940	12.5151	Chr5_7265914	10.6656	-0.230705	AT5G21280
Chr5_7433294	Chr5	7433176	7433413	7433294	238	NA	8.54553	Chr5_7433251	14.3955	0.752376	AT5G22420;AT5G22430
Chr5_7468796	Chr5	7468521	7469071	7468796	551	NA	5.08193	Chr5_7468821	9.25468	0.864807	AT5G22500
Chr5_7474687	Chr5	7474521	7474853	7474687	333	NA	4.49404	Chr5_7474698	6.25274	0.476476	AT5G22500;AT5G22510
Chr5_7694991	Chr5	7694892	7695090	7694991	199	Chr5_7695015	9.88331	Chr5_7695015	17.4065	0.81656	AT5G22990;AT5G23000
Chr5_7695272	Chr5	7695108	7695435	7695272	328	Chr5_7695183;Chr5_7695360	10.0808	NA	17.0233	0.755901	AT5G22990;AT5G23000
Chr5_7697703	Chr5	7697607	7697799	7697703	193	Chr5_7697682	11.9558	Chr5_7697705	9.23175	-0.373035	AT5G23000
Chr5_7699638	Chr5	7699504	7699772	7699638	269	Chr5_7699614	15.0435	Chr5_7699642	16.0039	0.0892833	NA
Chr5_7722153	Chr5	7722037	7722269	7722153	233	NA	5.21317	Chr5_7722154	2.9359	-0.828358	AT5G23020
Chr5_7835366	Chr5	7835267	7835466	7835366	200	Chr5_7835342	10.0218	Chr5_7835345	10.4318	0.0578465	AT5G23260
Chr5_8004988	Chr5	8004777	8005200	8004988	424	Chr5_8004939	7.64928	Chr5_8004999	12.8221	0.745237	AT5G23730
Chr5_8529484	Chr5	8529344	8529624	8529484	281	Chr5_8529546	7.76568	Chr5_8529462	6.73404	-0.20564	AT5G24830
Chr5_8570599	Chr5	8570470	8570728	8570599	259	Chr5_8570653	13.6526	Chr5_8570601	14.877	0.123908	AT5G24910
Chr5_8682747	Chr5	8682602	8682892	8682747	291	NA	6.52577	Chr5_8682808	5.20067	-0.327451	AT5G25150
Chr5_8920878	Chr5	8920780	8920976	8920878	197	NA	3.44657	Chr5_8920855	6.05803	0.813687	NA
Chr5_9133356	Chr5	9133255	9133458	9133356	204	NA	8.24426	Chr5_9133383	13.5742	0.719405	AT5G26146;AT5G26147
Chr5_9799175	Chr5	9799048	9799302	9799175	255	Chr5_9799181	18.5548	Chr5_9799181	22.1723	0.256966	AT5G27680
Chr5_10452042	Chr5	10451896	10452187	10452042	292	Chr5_10452000	14.1704	Chr5_10452059	13.0964	-0.11371	NA
Chr5_10455514	Chr5	10455366	10455663	10455514	298	Chr5_10455580	53.6645	Chr5_10455501	45.3387	-0.243225	AT5G28490;AT5G28491
Chr5_10649970	Chr5	10649823	10650116	10649970	294	Chr5_10650031	18.5133	Chr5_10649998	20.8242	0.169699	AT5G28640
Chr5_10659004	Chr5	10658866	10659143	10659004	278	Chr5_10659032	5.19814	NA	3.00891	-0.788755	NA
Chr5_13936318	Chr5	13936175	13936461	13936318	287	Chr5_13936307	22.9054	Chr5_13936290	17.0004	-0.430119	AT5G35770
Chr5_13938089	Chr5	13937899	13938279	13938089	381	Chr5_13937974	26.0059	Chr5_13938201	20.1724	-0.366456	AT5G35770
Chr5_13939264	Chr5	13939040	13939488	13939264	449	NA	10.3681	Chr5_13939200	8.58776	-0.271798	AT5G35770
Chr5_13939958	Chr5	13939881	13940035	13939958	155	NA	6.2981	Chr5_13939960	10.8818	0.788929	AT5G35770
Chr5_15630022	Chr5	15629922	15630123	15630022	202	NA	3.30529	Chr5_15630016	4.88978	0.564993	AT5G39040
Chr5_15631390	Chr5	15631274	15631505	15631390	232	Chr5_15631349	7.61312	Chr5_15631380	5.83678	-0.383315	NA
Chr5_15711904	Chr5	15711687	15712122	15711904	436	Chr5_15711762;Chr5_15711946	9.53772	Chr5_15712047	13.4449	0.495343	AT5G39240
Chr5_16337700	Chr5	16337574	16337827	16337700	254	Chr5_16337752	10.7496	Chr5_16337726	9.66997	-0.1527	AT5G40800;AT5G40810
Chr5_16563652	Chr5	16563543	16563761	16563652	219	Chr5_16563618	14.8398	Chr5_16563660	20.6025	0.473348	AT5G41380;AT5G41390
Chr5_16582696	Chr5	16582511	16582881	16582696	371	NA	5.25032	Chr5_16582698	6.95083	0.40478	AT5G41410
Chr5_17363446	Chr5	17363303	17363590	17363446	288	NA	11.8608	Chr5_17363469	18.3569	0.630121	AT5G43270
Chr5_17363688	Chr5	17363604	17363771	17363688	168	Chr5_17363696	11.8793	NA	14.4959	0.287195	AT5G43270
Chr5_17550060	Chr5	17549831	17550290	17550060	460	Chr5_17549906;Chr5_17550211	18.6811	Chr5_17550209	25.2389	0.43407	AT5G43700
Chr5_18000414	Chr5	18000302	18000526	18000414	225	Chr5_18000388	19.9995	Chr5_18000408	18.0399	-0.148773	AT5G44620;AT5G44630
Chr5_18001172	Chr5	18001049	18001294	18001172	246	Chr5_18001152	24.278	Chr5_18001153	19.6156	-0.307648	AT5G44620;AT5G44630
Chr5_18002202	Chr5	18002090	18002315	18002202	226	Chr5_18002203	6.46747	Chr5_18002240	4.65304	-0.475028	AT5G44620;AT5G44630
Chr5_18221394	Chr5	18221286	18221501	18221394	216	NA	9.81196	Chr5_18221366	9.55008	-0.0390285	NA
Chr5_18378968	Chr5	18378817	18379119	18378968	303	Chr5_18379008	15.1935	Chr5_18378942	28.725	0.918853	NA
Chr5_18943728	Chr5	18943653	18943803	18943728	151	NA	2.35628	Chr5_18943728	4.57246	0.95646	AT5G46690
Chr5_18947130	Chr5	18947005	18947254	18947130	250	Chr5_18947124	15.9521	Chr5_18947123	9.24565	-0.7869	AT5G46690
Chr5_19111934	Chr5	19111735	19112132	19111934	398	Chr5_19111954	27.8931	Chr5_19112053	16.5026	-0.757215	NA
Chr5_19218698	Chr5	19218587	19218809	19218698	223	NA	5.10174	Chr5_19218699	8.85762	0.79593	AT5G47360;AT5G47370
Chr5_19791688	Chr5	19791566	19791809	19791688	244	NA	4.43996	Chr5_19791734	5.14004	0.211233	AT5G48810;AT5G48820
Chr5_19793244	Chr5	19793169	19793319	19793244	151	NA	4.1905	Chr5_19793244	6.24188	0.574858	AT5G48810;AT5G48820
Chr5_19899684	Chr5	19899593	19899776	19899684	184	NA	8.39053	Chr5_19899668	5.95581	-0.494464	AT5G49100;AT5G49110
Chr5_20001540	Chr5	20001429	20001651	20001540	223	NA	2.70531	Chr5_20001573	3.05057	0.173285	AT5G49330
Chr5_20194312	Chr5	20194106	20194517	20194312	412	NA	7.2193	Chr5_20194284	4.43442	-0.703114	AT5G49690;AT5G49700;AT5G49710
Chr5_21046662	Chr5	21046573	21046751	21046662	179	NA	10.41	Chr5_21046655	14.7513	0.502872	AT5G51795;AT5G51800
Chr5_21061658	Chr5	21061456	21061860	21061658	405	NA	8.53809	Chr5_21061619	11.477	0.42676	NA
Chr5_21451174	Chr5	21451086	21451261	21451174	176	NA	4.78161	Chr5_21451161	4.29347	-0.155352	NA
Chr5_21452584	Chr5	21452418	21452749	21452584	332	NA	11.0996	Chr5_21452586	7.69607	-0.528314	AT5G52900;AT5G52901
Chr5_21558308	Chr5	21558223	21558392	21558308	170	NA	4.82021	Chr5_21558317	7.59395	0.655754	AT5G53150;AT5G53160
Chr5_21583691	Chr5	21583525	21583857	21583691	333	NA	5.33963	Chr5_21583600	10.5014	0.97577	AT5G53200
Chr5_21669340	Chr5	21669210	21669471	21669340	262	Chr5_21669285	16.3476	Chr5_21669376	18.3171	0.164112	NA
Chr5_21737358	Chr5	21737216	21737499	21737358	284	NA	4.36054	Chr5_21737362	6.97096	0.676851	AT5G53510
Chr5_21793652	Chr5	21793473	21793832	21793652	360	Chr5_21793555	7.60105	Chr5_21793564	13.2893	0.805994	AT5G53640;AT5G53660
Chr5_21855134	Chr5	21855047	21855220	21855134	174	NA	9.15343	Chr5_21855123	7.71096	-0.247402	AT5G53810;AT5G53830
Chr5_21884066	Chr5	21883950	21884183	21884066	234	NA	4.94109	Chr5_21884097	6.65254	0.429076	AT5G53900
Chr5_22083891	Chr5	22083764	22084018	22083891	255	Chr5_22083943	15.0949	Chr5_22083906	8.50353	-0.827927	AT5G54390
Chr5_22388508	Chr5	22388381	22388634	22388508	254	Chr5_22388459	17.6432	Chr5_22388464	15.2222	-0.212935	AT5G55170;AT5G55180
Chr5_22665897	Chr5	22665788	22666006	22665897	219	NA	7.53527	Chr5_22665900	12.0652	0.679121	AT5G55960;AT5G55970
Chr5_22779228	Chr5	22779125	22779331	22779228	207	Chr5_22779200	17.7017	Chr5_22779204	12.7412	-0.474387	AT5G56260;AT5G56270
Chr5_22994074	Chr5	22993980	22994169	22994074	190	NA	5.59571	Chr5_22994094	4.58233	-0.28824	AT5G56860
Chr5_22997247	Chr5	22997087	22997407	22997247	321	Chr5_22997183;Chr5_22997332	10.6816	Chr5_22997162	9.59441	-0.154862	AT5G56865
Chr5_23120916	Chr5	23120791	23121042	23120916	252	NA	5.58182	Chr5_23120967	8.32378	0.576503	NA
Chr5_23131579	Chr5	23131399	23131759	23131579	361	NA	4.6446	Chr5_23131474	5.68063	0.290497	NA
Chr5_23132946	Chr5	23132830	23133061	23132946	232	Chr5_23132986	7.07207	Chr5_23132959	7.39185	0.0638029	NA
Chr5_23147070	Chr5	23146990	23147150	23147070	161	Chr5_23147075	16.5728	NA	16.3045	-0.0235472	AT5G57130;AT5G57140
Chr5_23147412	Chr5	23147233	23147591	23147412	359	NA	10.4485	Chr5_23147509	8.35695	-0.322247	AT5G57130;AT5G57140
Chr5_23237524	Chr5	23237331	23237716	23237524	386	NA	5.64974	Chr5_23237606	6.81298	0.270101	AT5G57350
Chr5_23384282	Chr5	23384186	23384377	23384282	192	NA	9.87488	Chr5_23384262	11.9556	0.275851	AT5G57710
Chr5_23388578	Chr5	23388471	23388685	23388578	215	NA	8.98018	Chr5_23388547	10.5756	0.235923	AT5G57710
Chr5_23670355	Chr5	23670255	23670455	23670355	201	Chr5_23670330	20.8807	Chr5_23670330	12.6348	-0.724767	AT5G58550;AT5G58560
Chr5_23997752	Chr5	23997585	23997920	23997752	336	NA	6.2326	Chr5_23997721	7.7248	0.309663	AT5G59530;AT5G59540;AT5G59550
Chr5_24066260	Chr5	24066162	24066358	24066260	197	Chr5_24066269	7.52978	NA	6.74915	-0.157902	AT5G59730;AT5G59732
Chr5_24292106	Chr5	24291993	24292219	24292106	227	NA	8.58783	Chr5_24292104	8.31571	-0.0464542	AT5G60400;AT5G60408;AT5G60410
Chr5_24350704	Chr5	24350529	24350880	24350704	352	Chr5_24350675	11.1926	Chr5_24350710	16.3473	0.546507	AT5G60570
Chr5_24395918	Chr5	24395826	24396010	24395918	185	NA	9.20352	Chr5_24395901	6.5637	-0.487676	AT5G60690
Chr5_24507244	Chr5	24507138	24507351	24507244	214	Chr5_24507213	14.2202	Chr5_24507227	23.7241	0.738412	AT5G60910
Chr5_24509504	Chr5	24509367	24509641	24509504	275	Chr5_24509442	17.8665	Chr5_24509528	16.0297	-0.15651	NA
Chr5_24510410	Chr5	24510315	24510504	24510410	190	Chr5_24510397	17.232	NA	18.145	0.0744819	AT5G60920
Chr5_24510627	Chr5	24510536	24510718	24510627	183	NA	14.4329	Chr5_24510611	12.8015	-0.173048	AT5G60920
Chr5_24540616	Chr5	24540522	24540711	24540616	190	NA	4.87591	Chr5_24540636	9.4165	0.949519	AT5G60980
Chr5_24641814	Chr5	24641608	24642019	24641814	412	Chr5_24641712	7.73365	Chr5_24641776	14.8394	0.940211	AT5G61270
Chr5_24843068	Chr5	24842942	24843193	24843068	252	NA	10.41	Chr5_24843118	5.97075	-0.801986	AT5G61840;AT5G61850
Chr5_24844182	Chr5	24844062	24844302	24844182	241	NA	4.40129	Chr5_24844137	5.51045	0.324244	AT5G61840;AT5G61850
Chr5_24993908	Chr5	24993722	24994095	24993908	374	Chr5_24993808;Chr5_24993935	16.0041	Chr5_24994020	12.0334	-0.411397	AT5G62230
Chr5_24994806	Chr5	24994706	24994906	24994806	201	NA	7.26361	Chr5_24994831	4.60013	-0.659012	AT5G62230
Chr5_24996155	Chr5	24995951	24996359	24996155	409	NA	6.97107	Chr5_24996117	5.91043	-0.238117	AT5G62230
Chr5_25038342	Chr5	25038259	25038425	25038342	167	NA	8.74456	Chr5_25038350	6.52338	-0.422766	AT5G62350;AT5G62360
Chr5_25383614	Chr5	25383506	25383722	25383614	217	NA	8.78088	Chr5_25383612	4.6485	-0.9176	AT5G63350;AT5G63370
Chr5_25504478	Chr5	25504310	25504645	25504478	336	Chr5_25504385;Chr5_25504554	19.2696	Chr5_25504531	20.8805	0.11583	AT5G63715;AT5G63720
Chr5_25505752	Chr5	25505660	25505843	25505752	184	NA	8.98018	Chr5_25505735	4.78135	-0.909326	AT5G63715;AT5G63720
Chr5_25979362	Chr5	25979186	25979537	25979362	352	NA	9.63196	Chr5_25979261	6.21313	-0.632509	AT5G65030;AT5G65040;AT5G65050
Chr5_26050509	Chr5	26050411	26050607	26050509	197	Chr5_26050486	9.07969	Chr5_26050532	5.09799	-0.832714	AT5G65200;AT5G65205
Chr5_26053755	Chr5	26053634	26053876	26053755	243	NA	3.35066	Chr5_26053801	6.25918	0.901528	AT5G65205;AT5G65207
Chr5_26138630	Chr5	26138451	26138810	26138630	360	Chr5_26138631	23.7245	Chr5_26138600	17.866	-0.409161	NA
Chr5_26230807	Chr5	26230697	26230917	26230807	221	NA	4.82021	Chr5_26230803	6.1941	0.361799	AT5G65630
Chr5_26231820	Chr5	26231717	26231923	26231820	207	NA	6.29092	Chr5_26231848	4.36109	-0.528582	NA
Chr5_26236838	Chr5	26236704	26236973	26236838	270	NA	4.89698	Chr5_26236784	8.4187	0.781705	AT5G65640;AT5G65650
Chr5_26286591	Chr5	26286466	26286716	26286591	251	Chr5_26286560	14.0022	Chr5_26286622	7.41414	-0.917302	NA
Chr5_26363702	Chr5	26363578	26363825	26363702	248	Chr5_26363664	8.93715	Chr5_26363750	17.5506	0.973634	AT5G65910;AT5G65920
Chr5_26533156	Chr5	26532982	26533331	26533156	350	Chr5_26533256	15.1694	Chr5_26533114	10.4603	-0.53624	AT5G66440;AT5G66450
Chr5_26641528	Chr5	26641421	26641636	26641528	216	Chr5_26641496	25.2399	Chr5_26641546	23.5223	-0.101677	AT5G66720;AT5G66730
Chr5_26645241	Chr5	26645143	26645339	26645241	197	Chr5_26645218	14.3836	Chr5_26645236	10.1138	-0.5081	AT5G66730;AT5G66740
Chr5_26669289	Chr5	26669188	26669390	26669289	203	NA	7.81458	Chr5_26669263	6.38098	-0.29239	AT5G66800
Chr5_26765650	Chr5	26765544	26765755	26765650	212	NA	4.95497	Chr5_26765622	5.86272	0.242694	AT5G67060;AT5G67070
Chr5_26805610	Chr5	26805488	26805733	26805610	246	Chr5_26805658	20.3946	Chr5_26805576	10.8563	-0.909655	AT5G67180
Chr5_26838028	Chr5	26837953	26838103	26838028	151	Chr5_26838028	10.944	NA	9.00169	-0.281872	AT5G67260
Chr5_26838366	Chr5	26838240	26838491	26838366	252	Chr5_26838411	17.7822	Chr5_26838389	19.2689	0.11584	AT5G67260
Chr5_26899822	Chr5	26899713	26899931	26899822	219	NA	9.25495	Chr5_26899831	15.4239	0.736871	AT5G67410;AT5G67411
Chr5_26916320	Chr5	26916224	26916415	26916320	192	NA	4.45775	Chr5_26916340	7.39805	0.730829	AT5G67440
Chr5_26930740	Chr5	26930618	26930862	26930740	245	NA	7.00312	Chr5_26930693	5.43886	-0.364694	AT5G67470;AT5G67480

## Sheet: AP1_2d vs AP1_4d DEC
region.name	chr	region.start	region.end	region.center	region.length	AP1.2d.peak.name	score.2d	AP1.4d.peak.name	score.4d	log2ratio	genes
Chr1_54963	Chr1	54878	55048	54963	171	Chr1_54958	21.5903	Chr1_54973	9.50711	-1.1833	AT1G01110;AT1G01115
Chr1_2928324	Chr1	2928044	2928604	2928324	561	Chr1_2928119;Chr1_2928388	8.82258	NA	1.87498	-2.23433	AT1G09060;AT1G09070;AT1G09080
Chr1_3101386	Chr1	3101261	3101512	3101386	252	Chr1_3101336	13.3095	Chr1_3101373	6.04084	-1.13964	AT1G09570;AT1G09575
Chr1_4600663	Chr1	4600519	4600807	4600663	289	Chr1_4600732	27.6671	Chr1_4600611	9.56095	-1.53295	AT1G13410
Chr1_4708544	Chr1	4708380	4708707	4708544	328	Chr1_4708597	21.4564	Chr1_4708520	8.09287	-1.40668	AT1G13720;AT1G13730
Chr1_6464544	Chr1	6464414	6464675	6464544	262	Chr1_6464600	6.52971	NA	1.99896	-1.70777	AT1G18735;AT1G18740;AT1G18745;AT1G18750
Chr1_6464798	Chr1	6464708	6464887	6464798	180	Chr1_6464812	7.02468	NA	2.01062	-1.80479	AT1G18740;AT1G18745;AT1G18750
Chr1_6465017	Chr1	6464923	6465111	6465017	189	Chr1_6465036	9.09247	NA	2.06612	-2.13775	AT1G18740;AT1G18745;AT1G18750
Chr1_6579408	Chr1	6579277	6579540	6579408	264	Chr1_6579440	19.1353	Chr1_6579390	9.25838	-1.0474	AT1G19050
Chr1_6844958	Chr1	6844848	6845067	6844958	220	Chr1_6844923	11.9988	Chr1_6844962	5.55837	-1.11016	AT1G19800
Chr1_8595106	Chr1	8595010	8595203	8595106	194	Chr1_8595124	21.7853	Chr1_8595113	8.90674	-1.29039	AT1G24260
Chr1_8717860	Chr1	8717766	8717954	8717860	189	Chr1_8717879	9.38649	NA	2.84284	-1.72325	AT1G24590;AT1G24600
Chr1_8924282	Chr1	8924169	8924394	8924282	226	Chr1_8924255	10.0089	NA	3.55684	-1.49262	AT1G25425
Chr1_9258680	Chr1	9258569	9258790	9258680	222	NA	13.7569	Chr1_9258713	6.67835	-1.04259	AT1G26770
Chr1_17424605	Chr1	17424452	17424758	17424605	307	Chr1_17424632	9.24587	NA	3.48174	-1.409	AT1G47490
Chr1_19105529	Chr1	19105454	19105604	19105529	151	Chr1_19105529	9.66386	NA	3.07569	-1.65169	AT1G51510;AT1G51520
Chr1_19105766	Chr1	19105668	19105864	19105766	197	Chr1_19105743	13.1456	NA	4.35751	-1.593	AT1G51510;AT1G51520
Chr1_19580920	Chr1	19580827	19581014	19580920	188	Chr1_19580939	19.7571	NA	5.65356	-1.80514	AT1G52565
Chr1_20445968	Chr1	20445793	20446142	20445968	350	NA	8.48247	Chr1_20445972	4.16008	-1.02787	AT1G54790;AT1G54820
Chr1_20763000	Chr1	20762914	20763085	20763000	172	Chr1_20762993	10.4693	Chr1_20762994	4.27771	-1.29125	AT1G55580
Chr1_22936873	Chr1	22936714	22937032	22936873	319	Chr1_22936853	11.3442	NA	4.91841	-1.20569	AT1G62045;AT1G62050
Chr1_24732538	Chr1	24732436	24732639	24732538	204	Chr1_24732559	14.3131	NA	2.47034	-2.53455	AT1G66330;AT1G66340
Chr1_24757219	Chr1	24757144	24757294	24757219	151	Chr1_24757219	8.55645	NA	1.73691	-2.30049	AT1G66380
Chr1_25226438	Chr1	25226310	25226566	25226438	257	Chr1_25226385	9.28739	Chr1_25226475	4.36369	-1.08972	NA
Chr1_26156612	Chr1	26156522	26156703	26156612	182	NA	10.1262	Chr1_26156597	4.16878	-1.2804	AT1G69560
Chr1_26242632	Chr1	26242531	26242733	26242632	203	Chr1_26242606	13.6831	Chr1_26242654	6.45364	-1.08421	AT1G69760
Chr1_27714004	Chr1	27713890	27714119	27714004	230	Chr1_27713965	9.619	Chr1_27714044	4.66142	-1.04512	AT1G73687;AT1G73690
Chr1_27977230	Chr1	27977024	27977437	27977230	414	Chr1_27977131;Chr1_27977243	10.5336	Chr1_27977321	4.69245	-1.16659	AT1G74430;AT1G74440
Chr1_28467437	Chr1	28467285	28467589	28467437	305	Chr1_28467466	14.3474	NA	5.24374	-1.45212	AT1G75820
Chr1_29216896	Chr1	29216766	29217027	29216896	262	Chr1_29216864	17.4072	Chr1_29216879	8.03464	-1.11538	NA
Chr1_29365172	Chr1	29365097	29365247	29365172	151	Chr1_29365172	6.03549	NA	1.94239	-1.63564	AT1G78080
Chr1_29365862	Chr1	29365737	29365988	29365862	252	Chr1_29365812	12.86	NA	3.59772	-1.83774	AT1G78080
Chr2_436684	Chr2	436557	436810	436684	254	Chr2_436731	11.9473	Chr2_436707	4.86838	-1.29517	NA
Chr2_1125268	Chr2	1125120	1125417	1125268	298	NA	10.9803	Chr2_1125331	5.4134	-1.02031	AT2G03690;AT2G03700
Chr2_8880516	Chr2	8880375	8880658	8880516	284	Chr2_8880583	9.82378	NA	4.12546	-1.25172	AT2G20610
Chr2_9265380	Chr2	9265145	9265614	9265380	470	Chr2_9265220;Chr2_9265539	11.7	Chr2_9265326	3.69622	-1.66239	AT2G21660;AT2G21680
Chr2_9265724	Chr2	9265649	9265799	9265724	151	Chr2_9265724	14.602	NA	1.71866	-3.08681	AT2G21660;AT2G21680
Chr2_9265959	Chr2	9265884	9266034	9265959	151	Chr2_9265959	8.49799	NA	2.21046	-1.94278	AT2G21660;AT2G21670;AT2G21680
Chr2_10074026	Chr2	10073894	10074158	10074026	265	Chr2_10074017	11.2811	Chr2_10074041	4.93453	-1.19292	AT2G23690
Chr2_11214318	Chr2	11214133	11214504	11214318	372	NA	13.9176	Chr2_11214216	6.76531	-1.04068	AT2G26330;AT2G26340
Chr2_13280736	Chr2	13280586	13280885	13280736	300	Chr2_13280758	24.0516	Chr2_13280802	10.6474	-1.17563	NA
Chr2_14593753	Chr2	14593617	14593889	14593753	273	Chr2_14593692	15.3219	Chr2_14593716	5.74692	-1.41473	AT2G34650;AT2G34655
Chr2_16641476	Chr2	16641305	16641647	16641476	343	Chr2_16641499	18.008	Chr2_16641554	4.86523	-1.88806	AT2G39860;AT2G39865;AT2G39870
Chr2_16701470	Chr2	16701338	16701602	16701470	265	Chr2_16701523	9.00509	NA	2.25315	-1.9988	AT2G39990;AT2G40000;AT2G40004
Chr2_17241042	Chr2	17240910	17241173	17241042	264	Chr2_17240986	19.7235	Chr2_17240985	6.12665	-1.68675	AT2G41370
Chr2_17249095	Chr2	17248992	17249198	17249095	207	Chr2_17249123	12.2481	Chr2_17249123	5.86596	-1.06212	AT2G41380
Chr2_18874177	Chr2	18874046	18874308	18874177	263	Chr2_18874152	8.28227	NA	3.66546	-1.17603	AT2G45850;AT2G45860;AT2G45870
Chr3_374300	Chr3	374162	374438	374300	277	Chr3_374317	11.1648	Chr3_374341	4.87071	-1.19675	AT3G02110;AT3G02120
Chr3_376534	Chr3	376398	376670	376534	273	Chr3_376566	22.1117	Chr3_376517	8.22128	-1.42738	AT3G02110;AT3G02120;AT3G02125
Chr3_1452861	Chr3	1452774	1452948	1452861	175	Chr3_1452849	19.6778	NA	7.17575	-1.45537	AT3G05160
Chr3_1644417	Chr3	1644279	1644555	1644417	277	Chr3_1644354	9.07969	NA	4.31202	-1.07428	AT3G05640
Chr3_2290696	Chr3	2290579	2290814	2290696	236	Chr3_2290686	15.4439	Chr3_2290654	5.40778	-1.51393	AT3G07195;AT3G07200
Chr3_4146297	Chr3	4146091	4146503	4146297	413	NA	11.9288	Chr3_4146166	4.64608	-1.36036	AT3G12977;AT3G12980
Chr3_4161678	Chr3	4161598	4161759	4161678	162	Chr3_4161673	15.9764	Chr3_4161684	6.71242	-1.25104	AT3G13000
Chr3_5121752	Chr3	5121634	5121870	5121752	237	Chr3_5121795	7.87859	NA	1.51532	-2.37831	AT3G15200;AT3G15210
Chr3_5920260	Chr3	5920118	5920401	5920260	284	Chr3_5920326	28.0758	Chr3_5920324	12.1353	-1.21012	AT3G17330;AT3G17340
Chr3_5954562	Chr3	5954440	5954684	5954562	245	Chr3_5954515	10.5759	NA	4.42438	-1.25723	AT3G17390;AT3G17400;AT3G17410
Chr3_6158090	Chr3	6157971	6158208	6158090	238	Chr3_6158088	14.0234	Chr3_6158052	6.93597	-1.01567	AT3G17998;AT3G18000
Chr3_9549576	Chr3	9549458	9549693	9549576	236	Chr3_9549563	20.6333	Chr3_9549586	7.15193	-1.52857	AT3G26120;AT3G26125
Chr3_11798788	Chr3	11798639	11798936	11798788	298	Chr3_11798714	11.8995	NA	5.56637	-1.09609	NA
Chr3_17179170	Chr3	17178987	17179353	17179170	367	Chr3_17179062;Chr3_17179278	8.4245	NA	2.21926	-1.92451	AT3G46620
Chr3_18706959	Chr3	18706839	18707079	18706959	241	Chr3_18706951	11.0573	NA	2.03207	-2.44398	AT3G50400;AT3G50410
Chr3_19570350	Chr3	19570037	19570662	19570350	626	Chr3_19570112;Chr3_19570217	7.29753	NA	1.69892	-2.10279	AT3G52800;AT3G52810
Chr3_19620536	Chr3	19620395	19620678	19620536	284	Chr3_19620513	10.0562	NA	3.50853	-1.51915	AT3G52910
Chr3_20739449	Chr3	20739205	20739693	20739449	489	Chr3_20739453	14.957	Chr3_20739618	6.38727	-1.22755	AT3G55880;AT3G55890
Chr3_20777324	Chr3	20777169	20777478	20777324	310	Chr3_20777403	6.25285	NA	2.54733	-1.29553	AT3G55980;AT3G55990
Chr3_20777655	Chr3	20777580	20777730	20777655	151	Chr3_20777655	11.1479	NA	1.70983	-2.70485	AT3G55980;AT3G55990
Chr3_20777970	Chr3	20777895	20778045	20777970	151	Chr3_20777970	10.3801	NA	2.14374	-2.27562	AT3G55980;AT3G55990
Chr3_20778243	Chr3	20778168	20778318	20778243	151	Chr3_20778243	9.08606	NA	1.76488	-2.36408	AT3G55980;AT3G55990
Chr3_21146180	Chr3	21146085	21146276	21146180	192	Chr3_21146201	11.1648	NA	4.88978	-1.19112	AT3G57130
Chr3_21375096	Chr3	21374963	21375230	21375096	268	Chr3_21375058	11.3442	Chr3_21375038	4.68607	-1.2755	NA
Chr4_87990	Chr4	87882	88097	87990	216	Chr4_87959	10.1141	NA	2.56985	-1.97661	AT4G00210;AT4G00220
Chr4_915057	Chr4	914948	915166	915057	219	Chr4_915089	6.54521	NA	3.06358	-1.09522	AT4G02075
Chr4_2719618	Chr4	2719541	2719694	2719618	154	Chr4_2719619	7.0582	NA	2.04471	-1.7874	AT4G05320;AT4G05330
Chr4_3966566	Chr4	3966490	3966642	3966566	153	Chr4_3966565	8.43115	NA	1.27728	-2.72265	NA
Chr4_4356956	Chr4	4356876	4357037	4356956	162	Chr4_4356962	57.5059	NA	1.9214	-4.90348	NA
Chr4_5158748	Chr4	5158673	5158823	5158748	151	Chr4_5158748	7.67218	NA	2.47218	-1.63385	AT4G08160
Chr4_5739080	Chr4	5739004	5739156	5739080	153	Chr4_5739079	14.4496	NA	3.18042	-2.18374	AT4G08949;AT4G08950
Chr4_5741056	Chr4	5740855	5741256	5741056	402	Chr4_5740930	8.26042	NA	2.26035	-1.86967	AT4G08949;AT4G08950
Chr4_11865460	Chr4	11865365	11865555	11865460	191	Chr4_11865480	13.0641	Chr4_11865463	5.78143	-1.17611	AT4G22540
Chr4_11995930	Chr4	11995836	11996024	11995930	189	Chr4_11995911	18.4289	Chr4_11995949	6.18645	-1.57479	AT4G22840;AT4G22850;AT4G22860
Chr4_12687120	Chr4	12686970	12687270	12687120	301	Chr4_12687050	13.6096	NA	1.73674	-2.97017	AT4G24560;AT4G24565;AT4G24570;AT4G24580
Chr4_13021336	Chr4	13021121	13021550	13021336	430	Chr4_13021270	10.297	Chr4_13021475	3.75143	-1.45671	AT4G25480;AT4G25490
Chr4_14581154	Chr4	14581079	14581229	14581154	151	Chr4_14581154	9.16214	NA	2.25668	-2.02148	AT4G29780;AT4G29790
Chr4_15325040	Chr4	15324922	15325157	15325040	236	Chr4_15324997	7.90492	NA	3.87472	-1.02866	AT4G31615;AT4G31620;AT4G31630
Chr4_15488256	Chr4	15488181	15488331	15488256	151	Chr4_15488256	9.85784	NA	2.81923	-1.80597	AT4G32020;AT4G32030
Chr4_15488470	Chr4	15488361	15488578	15488470	218	Chr4_15488486	7.96232	NA	3.69708	-1.1068	AT4G32020;AT4G32030
Chr4_15489509	Chr4	15489426	15489592	15489509	167	Chr4_15489501	8.13615	NA	3.57881	-1.18487	AT4G32020;AT4G32030
Chr4_17136286	Chr4	17136110	17136463	17136286	354	Chr4_17136388	12.0174	Chr4_17136313	5.27264	-1.18853	AT4G36220
Chr4_17541100	Chr4	17540966	17541234	17541100	269	Chr4_17541076	6.0225	NA	1.54987	-1.95822	AT4G37260;AT4G37270
Chr5_566642	Chr5	566502	566783	566642	282	Chr5_566594	14.8025	Chr5_566615	5.85653	-1.33772	AT5G02530;AT5G02540
Chr5_676092	Chr5	675842	676343	676092	502	Chr5_675926	12.4879	Chr5_675966	6.09712	-1.03433	AT5G02900;AT5G02910
Chr5_742560	Chr5	742430	742691	742560	262	Chr5_742527	8.77381	NA	2.499	-1.81185	AT5G03140
Chr5_1711544	Chr5	1711448	1711641	1711544	194	Chr5_1711537	14.8774	Chr5_1711546	7.19245	-1.04857	NA
Chr5_2099912	Chr5	2099722	2100102	2099912	381	Chr5_2099797	9.70133	NA	3.86956	-1.32601	AT5G06780;AT5G06790
Chr5_2233610	Chr5	2233462	2233757	2233610	296	Chr5_2233537	12.27	NA	4.93221	-1.31483	AT5G07180
Chr5_2839234	Chr5	2839101	2839368	2839234	268	Chr5_2839293	17.0235	Chr5_2839274	7.60981	-1.1616	AT5G08710;AT5G08712;AT5G08717
Chr5_2841222	Chr5	2841100	2841344	2841222	245	Chr5_2841175	10.792	NA	5.39113	-1.0013	AT5G08717;AT5G08720
Chr5_2939900	Chr5	2939785	2940016	2939900	232	Chr5_2939872	21.9911	Chr5_2939941	9.33771	-1.23578	AT5G09440;AT5G09443;AT5G09445;AT5G09450
Chr5_4230636	Chr5	4230561	4230711	4230636	151	Chr5_4230636	6.76541	NA	2.95675	-1.19417	NA
Chr5_6170636	Chr5	6170503	6170769	6170636	267	Chr5_6170694	12.0868	NA	2.28867	-2.40085	AT5G18570
Chr5_6320702	Chr5	6320594	6320810	6320702	217	Chr5_6320671	9.82378	NA	4.86838	-1.01284	NA
Chr5_6409552	Chr5	6409337	6409766	6409552	430	NA	7.68155	Chr5_6409444	3.19269	-1.26662	AT5G19100
Chr5_6828989	Chr5	6828892	6829086	6828989	195	Chr5_6828988	8.31578	NA	2.899	-1.5203	AT5G20240
Chr5_8543414	Chr5	8543239	8543588	8543414	350	Chr5_8543327;Chr5_8543513	20.1728	Chr5_8543356	7.96213	-1.34119	AT5G24860
Chr5_8543738	Chr5	8543620	8543857	8543738	238	Chr5_8543782	15.5419	NA	5.73263	-1.43889	NA
Chr5_9423017	Chr5	9422882	9423152	9423017	271	Chr5_9423021	7.9817	NA	2.90094	-1.46018	AT5G26780;AT5G26790;AT5G26800
Chr5_19899284	Chr5	19899092	19899476	19899284	385	Chr5_19899230	12.5455	NA	5.84619	-1.1016	AT5G49100;AT5G49110
Chr5_21045208	Chr5	21045117	21045299	21045208	183	Chr5_21045192	10.9563	Chr5_21045224	5.38213	-1.02551	AT5G51795;AT5G51800
Chr5_24103397	Chr5	24103304	24103490	24103397	187	Chr5_24103400	8.24121	NA	1.78415	-2.20762	AT5G59810;AT5G59820;AT5G59830
Chr5_24506324	Chr5	24506230	24506418	24506324	189	Chr5_24506325	21.7117	Chr5_24506305	9.26427	-1.22872	AT5G60910
Chr5_25704528	Chr5	25704363	25704693	25704528	331	Chr5_25704576	10.5105	NA	1.96383	-2.42009	AT5G64260;AT5G64270
Chr5_26026356	Chr5	26026171	26026542	26026356	372	Chr5_26026442	11.268	NA	1.8179	-2.63189	NA
Chr5_26211402	Chr5	26211271	26211532	26211402	262	Chr5_26211346	8.21511	Chr5_26211395	3.66857	-1.16306	AT5G65590
Chr5_26730036	Chr5	26729863	26730208	26730036	346	Chr5_26730037	10.9074	Chr5_26730023	5.13042	-1.08816	AT5G66940;AT5G66950

## Sheet: AP1_4d vs AP1_8d INC
region.name	chr	region.start	region.end	region.center	region.length	AP1.4d.peak.name	score.4d	AP1.8d.peak.name	score.8d	log2ratio	genes
Chr1_269684	Chr1	269441	269928	269684	488	NA	1.62419	Chr1_269576	4.61209	1.5057	AT1G01720;AT1G01725;AT1G01730
Chr1_1468282	Chr1	1468188	1468377	1468282	190	Chr1_1468296	6.65849	Chr1_1468288	14.3136	1.10412	AT1G05100
Chr1_2928324	Chr1	2928044	2928604	2928324	561	NA	1.87498	Chr1_2928529	4.8347	1.36655	AT1G09060;AT1G09070;AT1G09080
Chr1_3779908	Chr1	3779833	3779983	3779908	151	NA	0.98728	Chr1_3779908	2.05671	1.05881	AT1G11260;AT1G11270
Chr1_4527252	Chr1	4527173	4527332	4527252	160	NA	2.98487	Chr1_4527249	7.29081	1.28841	AT1G13245
Chr1_4578866	Chr1	4578738	4578994	4578866	257	Chr1_4578919	13.5133	NA	30.6709	1.18249	AT1G13350;AT1G13360
Chr1_6443634	Chr1	6443507	6443760	6443634	254	Chr1_6443582	6.83847	Chr1_6443667	16.7593	1.29322	AT1G18700
Chr1_6446680	Chr1	6446575	6446786	6446680	212	Chr1_6446711	3.99897	Chr1_6446650	16.1461	2.01349	NA
Chr1_6465017	Chr1	6464923	6465111	6465017	189	NA	2.06612	Chr1_6464998	4.15162	1.00675	AT1G18740;AT1G18745;AT1G18750
Chr1_6513504	Chr1	6513412	6513597	6513504	186	NA	3.95999	Chr1_6513487	9.8354	1.31249	AT1G18870
Chr1_7146526	Chr1	7146418	7146634	7146526	217	NA	2.49158	Chr1_7146493	6.43854	1.36967	AT1G20620;AT1G20630
Chr1_7340641	Chr1	7340566	7340716	7340641	151	NA	4.17385	Chr1_7340641	22.6927	2.44278	NA
Chr1_7456721	Chr1	7456617	7456825	7456721	209	NA	4.09311	Chr1_7456692	9.40686	1.20052	AT1G21310
Chr1_7659999	Chr1	7659905	7660093	7659999	189	NA	4.11359	Chr1_7659980	8.95638	1.12252	AT1G21810
Chr1_7832954	Chr1	7832805	7833104	7832954	300	Chr1_7832983	8.84082	Chr1_7832981	22.1125	1.32261	AT1G22180;AT1G22190
Chr1_8598786	Chr1	8598623	8598948	8598786	326	Chr1_8598851	18.2773	Chr1_8598871	39.4764	1.11094	AT1G24260;AT1G24265
Chr1_8983043	Chr1	8982856	8983230	8983043	375	Chr1_8983068	6.42062	Chr1_8983046	13.6891	1.09224	AT1G25560
Chr1_8983929	Chr1	8983777	8984081	8983929	305	Chr1_8983972	14.4328	Chr1_8983852	37.5504	1.37948	AT1G25560
Chr1_8987664	Chr1	8987579	8987748	8987664	170	NA	2.0934	Chr1_8987654	12.1848	2.54116	NA
Chr1_9258680	Chr1	9258569	9258790	9258680	222	Chr1_9258713	6.67835	Chr1_9258644	13.3636	1.00075	AT1G26770
Chr1_9338477	Chr1	9338313	9338641	9338477	329	NA	2.9518	Chr1_9338530	12.0669	2.03139	AT1G26930
Chr1_9648292	Chr1	9648115	9648470	9648292	356	NA	1.31257	Chr1_9648190	4.2982	1.71134	AT1G27720;AT1G27730
Chr1_9934978	Chr1	9934903	9935053	9934978	151	NA	1.50505	Chr1_9934978	4.73609	1.65389	AT1G28330;AT1G28335
Chr1_9950163	Chr1	9950056	9950270	9950163	215	NA	7.18832	Chr1_9950195	17.1947	1.25824	AT1G28350;AT1G28360
Chr1_10685698	Chr1	10685607	10685788	10685698	182	NA	4.46634	Chr1_10685682	19.1203	2.09794	AT1G30330
Chr1_10959828	Chr1	10959679	10959977	10959828	299	Chr1_10959813	11.3586	Chr1_10959902	26.5335	1.22403	AT1G30825
Chr1_11929880	Chr1	11929790	11929971	11929880	182	NA	4.4718	Chr1_11929885	10.3889	1.21612	AT1G32920;AT1G32928
Chr1_18681040	Chr1	18680903	18681176	18681040	274	Chr1_18681039	22.9047	Chr1_18680978	49.1181	1.10061	AT1G50420;AT1G50430
Chr1_19580920	Chr1	19580827	19581014	19580920	188	NA	5.65356	Chr1_19580911	17.7832	1.65328	AT1G52565
Chr1_19696856	Chr1	19696780	19696932	19696856	153	NA	1.48037	Chr1_19696855	4.58144	1.62984	AT1G52890
Chr1_19697333	Chr1	19697258	19697408	19697333	151	NA	1.30142	Chr1_19697333	4.68053	1.84659	AT1G52890
Chr1_20818206	Chr1	20818101	20818310	20818206	210	NA	2.29798	Chr1_20818176	4.8901	1.0895	NA
Chr1_21443146	Chr1	21443061	21443230	21443146	170	NA	2.27259	Chr1_21443136	4.96618	1.1278	AT1G57980;AT1G57990
Chr1_22867604	Chr1	22867474	22867734	22867604	261	NA	1.24555	Chr1_22867549	4.5677	1.87468	AT1G61860;AT1G61870;AT1G61880;AT1G61890
Chr1_22869296	Chr1	22869187	22869404	22869296	218	NA	2.43891	Chr1_22869310	6.02335	1.30433	AT1G61870;AT1G61880;AT1G61890
Chr1_22871000	Chr1	22870889	22871110	22871000	222	NA	2.69331	Chr1_22871035	7.06005	1.3903	AT1G61890
Chr1_22879856	Chr1	22879756	22879956	22879856	201	NA	5.12865	Chr1_22879881	14.4629	1.49571	NA
Chr1_23022881	Chr1	23022727	23023035	23022881	309	NA	3.7581	Chr1_23022937	16.1461	2.10311	AT1G62301
Chr1_25699820	Chr1	25699680	25699961	25699820	282	Chr1_25699793	10.4691	Chr1_25699877	26.9427	1.36376	AT1G68500
Chr1_25877662	Chr1	25877554	25877771	25877662	218	NA	1.10527	Chr1_25877696	4.06331	1.87826	AT1G68830;AT1G68840
Chr1_25879066	Chr1	25878953	25879178	25879066	226	NA	1.73582	Chr1_25879103	10.857	2.64494	AT1G68840
Chr1_25880092	Chr1	25880005	25880179	25880092	175	NA	1.71437	Chr1_25880104	7.7364	2.17398	AT1G68840;AT1G68845
Chr1_26242632	Chr1	26242531	26242733	26242632	203	Chr1_26242654	6.45364	NA	14.8782	1.20501	AT1G69760
Chr1_26470914	Chr1	26470759	26471069	26470914	311	NA	5.17592	Chr1_26470994	12.3908	1.25938	AT1G70280;AT1G70290
Chr1_26476643	Chr1	26476506	26476780	26476643	275	NA	8.58532	Chr1_26476705	17.5384	1.03057	AT1G70290
Chr1_27048688	Chr1	27048526	27048850	27048688	325	NA	3.996	Chr1_27048775	8.64619	1.11351	NA
Chr1_27090916	Chr1	27090812	27091019	27090916	208	NA	1.88459	Chr1_27090944	6.22982	1.72494	AT1G71960;AT1G71970
Chr1_27714004	Chr1	27713890	27714119	27714004	230	Chr1_27714044	4.66142	NA	11.3373	1.28224	AT1G73687;AT1G73690
Chr1_28374875	Chr1	28374753	28374997	28374875	245	Chr1_28374841	4.94921	Chr1_28374828	11.9618	1.27316	AT1G75560;AT1G75570;AT1G75580
Chr1_28733186	Chr1	28733087	28733284	28733186	198	NA	4.25072	Chr1_28733169	11.2741	1.40723	AT1G76580
Chr1_29363008	Chr1	29362887	29363128	29363008	242	NA	5.12315	Chr1_29362962	21.7125	2.08342	AT1G78080
Chr1_29367286	Chr1	29367144	29367427	29367286	284	Chr1_29367300	10.6192	Chr1_29367219	33.2505	1.6467	NA
Chr1_29437482	Chr1	29437387	29437578	29437482	192	NA	2.72369	Chr1_29437462	15.9528	2.55018	AT1G78240
Chr1_29807212	Chr1	29807106	29807318	29807212	213	NA	1.49241	Chr1_29807181	3.19175	1.0967	NA
Chr1_30241998	Chr1	30241923	30242073	30241998	151	NA	1.50278	Chr1_30241998	4.90699	1.7072	AT1G80440
Chr1_30242377	Chr1	30242302	30242452	30242377	151	NA	0.994007	Chr1_30242377	7.9627	3.00193	AT1G80440
Chr1_30243951	Chr1	30243876	30244026	30243951	151	NA	1.68229	Chr1_30243951	6.26839	1.89767	AT1G80440;AT1G80450
Chr2_383380	Chr2	383298	383462	383380	165	Chr2_383387	6.40665	Chr2_383373	15.4801	1.27277	AT2G01850
Chr2_528816	Chr2	528666	528967	528816	302	NA	1.08905	Chr2_528741	3.1349	1.52535	AT2G02100
Chr2_1149597	Chr2	1149522	1149672	1149597	151	NA	1.59586	Chr2_1149597	8.73402	2.45231	AT2G03750;AT2G03760
Chr2_1150147	Chr2	1150072	1150222	1150147	151	NA	1.07484	Chr2_1150147	2.71775	1.33829	AT2G03750;AT2G03760;AT2G03770
Chr2_1967519	Chr2	1967444	1967594	1967519	151	NA	1.68637	Chr2_1967519	3.55174	1.0746	AT2G05380
Chr2_3313351	Chr2	3313276	3313426	3313351	151	NA	0.661842	Chr2_3313351	2.99685	2.17889	AT2G07687
Chr2_3314901	Chr2	3314826	3314976	3314901	151	NA	0.7062	Chr2_3314901	2.79063	1.98244	AT2G07687
Chr2_3335150	Chr2	3335022	3335279	3335150	258	NA	0.591029	Chr2_3335204	3.82979	2.69596	AT2G07689
Chr2_3378105	Chr2	3378030	3378180	3378105	151	NA	0.658698	Chr2_3378105	4.56638	2.79336	AT2G07705
Chr2_3393414	Chr2	3393339	3393489	3393414	151	NA	0.267999	Chr2_3393414	7.1696	4.74159	NA
Chr2_3394076	Chr2	3394001	3394151	3394076	151	NA	0.44749	Chr2_3394076	6.55755	3.87323	NA
Chr2_3397085	Chr2	3397010	3397160	3397085	151	NA	0.299306	Chr2_3397085	6.62814	4.46891	NA
Chr2_3398637	Chr2	3398562	3398712	3398637	151	NA	0.563338	Chr2_3398637	7.31094	3.69798	NA
Chr2_3398872	Chr2	3398797	3398947	3398872	151	NA	0.329617	Chr2_3398872	5.23146	3.98835	NA
Chr2_3400288	Chr2	3400209	3400366	3400288	158	NA	0.671085	Chr2_3400291	6.94598	3.37161	NA
Chr2_3406426	Chr2	3406351	3406501	3406426	151	NA	0.681553	Chr2_3406426	6.13308	3.16971	AT2G07713
Chr2_3412792	Chr2	3412712	3412872	3412792	161	NA	0.439306	Chr2_3412787	5.64155	3.68279	AT2G07715
Chr2_3478299	Chr2	3478224	3478374	3478299	151	NA	0.432087	Chr2_3478299	7.38134	4.09449	AT2G07787;AT2G07830
Chr2_3486573	Chr2	3486498	3486648	3486573	151	NA	0.253363	Chr2_3486573	10.2975	5.34494	AT2G07806
Chr2_3492499	Chr2	3492424	3492574	3492499	151	NA	0.566633	Chr2_3492499	5.94663	3.39159	AT2G07738;AT2G07759;AT2G07761;AT2G07762;AT2G07763;AT2G07795
Chr2_3493383	Chr2	3493308	3493458	3493383	151	NA	0.209322	Chr2_3493383	4.74552	4.50277	AT2G07738;AT2G07759;AT2G07761;AT2G07762;AT2G07763;AT2G07795
Chr2_3495386	Chr2	3495311	3495461	3495386	151	NA	0.552078	Chr2_3495386	5.77223	3.38618	AT2G07738;AT2G07739;AT2G07759;AT2G07761;AT2G07762;AT2G07763;AT2G07764;AT2G07765
Chr2_3497222	Chr2	3497147	3497297	3497222	151	NA	0.693759	Chr2_3497222	4.59998	2.72912	AT2G07739;AT2G07764;AT2G07765
Chr2_3497555	Chr2	3497475	3497635	3497555	161	NA	0.632563	Chr2_3497560	5.2987	3.06636	AT2G07739;AT2G07765
Chr2_3500836	Chr2	3500761	3500911	3500836	151	NA	0.546169	Chr2_3500836	4.95725	3.18212	AT2G07741;AT2G07766;AT2G07835
Chr2_7219682	Chr2	7219560	7219805	7219682	246	NA	6.16105	Chr2_7219635	13.878	1.17155	AT2G16650;AT2G16660
Chr2_7221748	Chr2	7221603	7221892	7221748	290	NA	3.19568	Chr2_7221713	7.8188	1.29082	AT2G16660
Chr2_7223870	Chr2	7223736	7224004	7223870	269	NA	4.02274	Chr2_7223929	9.13229	1.1828	AT2G16660;AT2G16668
Chr2_9037902	Chr2	9037761	9038043	9037902	283	Chr2_9037948	6.92922	Chr2_9037968	15.2729	1.14021	AT2G21060;AT2G21070
Chr2_9265380	Chr2	9265145	9265614	9265380	470	Chr2_9265326	3.69622	Chr2_9265412	8.32093	1.17069	AT2G21660;AT2G21680
Chr2_9842472	Chr2	9842325	9842619	9842472	295	NA	2.20198	Chr2_9842544	5.6176	1.35115	AT2G23100;AT2G23118;AT2G23120;AT2G23130
Chr2_9866754	Chr2	9866644	9866863	9866754	220	Chr2_9866754	5.79535	Chr2_9866788	13.4923	1.21917	AT2G23170;AT2G23171
Chr2_9924786	Chr2	9924658	9924915	9924786	258	NA	5.3432	Chr2_9924733	11.7577	1.13783	AT2G23320;AT2G23321
Chr2_10835644	Chr2	10835540	10835748	10835644	209	NA	3.08334	Chr2_10835615	7.32569	1.24847	AT2G25460;AT2G25470
Chr2_10847154	Chr2	10847009	10847298	10847154	290	NA	2.10566	Chr2_10847211	8.5821	2.02706	AT2G25482;AT2G25490
Chr2_11214318	Chr2	11214133	11214504	11214318	372	Chr2_11214216	6.76531	Chr2_11214366	14.5544	1.10523	AT2G26330;AT2G26340
Chr2_11548808	Chr2	11548703	11548914	11548808	212	NA	2.07703	Chr2_11548839	6.12753	1.56078	AT2G27050;AT2G27060
Chr2_12108306	Chr2	12108165	12108447	12108306	283	NA	1.73492	Chr2_12108270	7.22901	2.05893	NA
Chr2_12622434	Chr2	12622332	12622535	12622434	204	NA	4.24182	Chr2_12622460	9.27019	1.12792	AT2G29440
Chr2_14308814	Chr2	14308701	14308928	14308814	228	NA	1.14184	Chr2_14308853	3.03076	1.40832	AT2G33815;AT2G33820;AT2G33830
Chr2_14309662	Chr2	14309587	14309737	14309662	151	NA	3.38587	Chr2_14309662	9.35882	1.4668	AT2G33820;AT2G33830
Chr2_14645615	Chr2	14645501	14645729	14645615	229	NA	13.4694	Chr2_14645576	29.3153	1.12197	AT2G34710
Chr2_15152436	Chr2	15152290	15152582	15152436	293	Chr2_15152417	15.1428	Chr2_15152405	33.8685	1.16131	AT2G36080
Chr2_15284130	Chr2	15283978	15284282	15284130	305	NA	3.33164	Chr2_15284207	6.66754	1.00092	AT2G36420
Chr2_16701470	Chr2	16701338	16701602	16701470	265	NA	2.25315	Chr2_16701413	6.84779	1.6037	AT2G39990;AT2G40000;AT2G40004
Chr2_17270189	Chr2	17269999	17270379	17270189	381	NA	2.89232	Chr2_17270162	7.42513	1.36019	AT2G41420;AT2G41430;AT2G41440
Chr2_18251916	Chr2	18251809	18252024	18251916	216	NA	3.61956	Chr2_18251884	8.82885	1.28641	AT2G44120;AT2G44130
Chr2_18254360	Chr2	18254263	18254457	18254360	195	NA	1.83306	Chr2_18254338	6.7285	1.87603	AT2G44130;AT2G44140
Chr2_18255328	Chr2	18255253	18255403	18255328	151	NA	1.54091	Chr2_18255328	3.94642	1.35676	AT2G44130;AT2G44140
Chr2_18820472	Chr2	18820318	18820627	18820472	310	Chr2_18820486	5.49069	Chr2_18820393	20.3685	1.89128	AT2G45670;AT2G45680;AT2G45685
Chr3_1055744	Chr3	1055661	1055826	1055744	166	NA	3.93288	Chr3_1055750	12.732	1.6948	AT3G04060
Chr3_1485980	Chr3	1485779	1486181	1485980	403	NA	3.26668	Chr3_1485854	7.45047	1.18951	AT3G05220
Chr3_2889614	Chr3	2889503	2889724	2889614	222	NA	3.66546	Chr3_2889578	8.1743	1.1571	AT3G09390
Chr3_3650650	Chr3	3650535	3650765	3650650	231	NA	3.55684	Chr3_3650610	12.9234	1.86132	AT3G11580
Chr3_3656651	Chr3	3656560	3656742	3656651	183	NA	2.74763	Chr3_3656667	8.38374	1.60941	NA
Chr3_3657304	Chr3	3657186	3657423	3657304	238	NA	2.32396	Chr3_3657261	5.66851	1.28638	NA
Chr3_4119094	Chr3	4119012	4119176	4119094	165	NA	2.25902	Chr3_4119087	5.3096	1.23291	NA
Chr3_4310499	Chr3	4310424	4310574	4310499	151	NA	4.17258	Chr3_4310499	12.9693	1.63609	AT3G13300;AT3G13310
Chr3_4310910	Chr3	4310785	4311035	4310910	251	NA	1.4274	Chr3_4310860	5.65244	1.98548	AT3G13300;AT3G13310
Chr3_5046180	Chr3	5046090	5046271	5046180	182	NA	2.08583	Chr3_5046196	8.75948	2.07022	AT3G14980;AT3G14981;AT3G14990
Chr3_5047312	Chr3	5047136	5047489	5047312	354	NA	1.36506	Chr3_5047211;Chr3_5047414	4.12239	1.59452	AT3G14980;AT3G14990;AT3G15000
Chr3_5121752	Chr3	5121634	5121870	5121752	237	NA	1.51532	Chr3_5121717	13.4286	3.14761	AT3G15200;AT3G15210
Chr3_5122808	Chr3	5122679	5122936	5122808	258	NA	2.47856	Chr3_5122754	15.0885	2.60588	AT3G15210
Chr3_5213719	Chr3	5213639	5213799	5213719	161	Chr3_5213724	3.51305	Chr3_5213714	19.0595	2.43971	AT3G15440;AT3G15450;AT3G15460
Chr3_5213912	Chr3	5213816	5214008	5213912	193	Chr3_5213920	3.65306	NA	15.1442	2.05159	AT3G15440;AT3G15450;AT3G15460
Chr3_6380826	Chr3	6380716	6380935	6380826	220	Chr3_6380791	20.2524	Chr3_6380818	53.6655	1.4059	AT3G18550
Chr3_8086431	Chr3	8086254	8086608	8086431	355	NA	3.196	Chr3_8086455	15.7606	2.30198	AT3G22840;AT3G22845;AT3G22850
Chr3_8306024	Chr3	8305892	8306155	8306024	264	NA	2.58746	Chr3_8306072	5.71177	1.1424	NA
Chr3_8602186	Chr3	8602055	8602318	8602186	264	NA	5.14774	Chr3_8602234	10.6911	1.0544	AT3G23820
Chr3_15357270	Chr3	15357143	15357398	15357270	256	NA	4.1897	Chr3_15357218	9.74667	1.21806	AT3G43430;AT3G43431
Chr3_15952563	Chr3	15952271	15952855	15952563	585	NA	1.6037	Chr3_15952780	4.66003	1.53893	AT3G44250;AT3G44260
Chr3_17704085	Chr3	17704010	17704160	17704085	151	NA	1.9307	Chr3_17704085	4.93483	1.35388	NA
Chr3_18251556	Chr3	18251447	18251666	18251556	220	NA	5.88904	Chr3_18251523	18.467	1.64885	AT3G49220;AT3G49230
Chr3_19166536	Chr3	19166367	19166706	19166536	340	NA	2.44077	Chr3_19166442	7.75043	1.66694	AT3G51660;AT3G51670
Chr3_19168308	Chr3	19168185	19168430	19168308	246	Chr3_19168260	15.3544	Chr3_19168355	34.3274	1.16071	AT3G51670
Chr3_19442682	Chr3	19442522	19442841	19442682	320	NA	2.15634	Chr3_19442763	5.06997	1.23339	AT3G52450
Chr3_21060526	Chr3	21060346	21060707	21060526	362	NA	2.30821	Chr3_21060421	5.00736	1.11728	AT3G56880
Chr3_21061110	Chr3	21061016	21061204	21061110	189	NA	4.07291	Chr3_21061129	8.98098	1.14081	AT3G56880
Chr4_744200	Chr4	744057	744343	744200	287	NA	0.809628	Chr4_744268	8.549	3.40042	AT4G01720
Chr4_5741056	Chr4	5740855	5741256	5741056	402	NA	2.26035	Chr4_5741181	5.40339	1.25732	AT4G08949;AT4G08950
Chr4_8851363	Chr4	8851226	8851500	8851363	275	NA	2.67404	Chr4_8851412	5.86343	1.13272	AT4G15480
Chr4_8973110	Chr4	8973035	8973185	8973110	151	NA	0.963314	Chr4_8973110	3.24001	1.74992	AT4G15755;AT4G15760
Chr4_9422427	Chr4	9422309	9422545	9422427	237	Chr4_9422439	5.42578	Chr4_9422470	19.1203	1.8172	AT4G16748;AT4G16750
Chr4_10063262	Chr4	10063116	10063409	10063262	294	NA	2.05174	Chr4_10063334	5.29406	1.36753	AT4G18170;AT4G18180
Chr4_10716080	Chr4	10715947	10716213	10716080	267	NA	4.83666	Chr4_10716138	22.5905	2.22363	AT4G19700
Chr4_10717425	Chr4	10717273	10717577	10717425	305	Chr4_10717364	6.75962	Chr4_10717502	22.2294	1.71745	AT4G19700
Chr4_12687120	Chr4	12686970	12687270	12687120	301	NA	1.73674	Chr4_12687093	4.97074	1.51708	AT4G24560;AT4G24565;AT4G24570;AT4G24580
Chr4_13021336	Chr4	13021121	13021550	13021336	430	Chr4_13021475	3.75143	Chr4_13021196	12.3835	1.72291	AT4G25480;AT4G25490
Chr4_13712206	Chr4	13712114	13712299	13712206	186	NA	3.36547	Chr4_13712224	7.8509	1.22205	AT4G27420
Chr4_14118320	Chr4	14118196	14118444	14118320	249	Chr4_14118308	12.545	Chr4_14118333	27.8938	1.15283	AT4G28560;AT4G28564;AT4G28570
Chr4_14184264	Chr4	14184171	14184358	14184264	188	NA	2.07808	Chr4_14184246	5.61095	1.43299	NA
Chr4_14364314	Chr4	14364173	14364454	14364314	282	Chr4_14364371	5.62716	Chr4_14364379	12.1587	1.11151	NA
Chr4_14391625	Chr4	14391493	14391757	14391625	265	NA	1.21532	Chr4_14391589	4.81362	1.98579	AT4G29190
Chr4_14394834	Chr4	14394709	14394960	14394834	252	Chr4_14394794	7.66562	Chr4_14394813	26.6673	1.7986	AT4G29190
Chr4_14580279	Chr4	14580204	14580354	14580279	151	NA	2.44403	Chr4_14580279	7.57093	1.63121	AT4G29780;AT4G29790
Chr4_14580842	Chr4	14580767	14580917	14580842	151	NA	1.69541	Chr4_14580842	8.38374	2.30596	AT4G29780;AT4G29790
Chr4_14882146	Chr4	14882038	14882253	14882146	216	NA	1.93695	Chr4_14882178	4.90699	1.34105	AT4G30430;AT4G30440
Chr4_15489082	Chr4	15489007	15489157	15489082	151	Chr4_15489082	4.70063	NA	9.61082	1.03181	AT4G32020;AT4G32030
Chr4_15489509	Chr4	15489426	15489592	15489509	167	NA	3.57881	Chr4_15489517	11.1936	1.64512	AT4G32020;AT4G32030
Chr4_16563480	Chr4	16563405	16563555	16563480	151	NA	2.55831	Chr4_16563480	6.968	1.44555	AT4G34710
Chr4_17049655	Chr4	17049463	17049847	17049655	385	NA	1.65591	Chr4_17049538	11.7199	2.82326	AT4G36030;AT4G36040;AT4G36052
Chr4_17115318	Chr4	17115106	17115531	17115318	426	Chr4_17115430	6.82809	Chr4_17115456	14.7519	1.11135	AT4G36160;AT4G36170
Chr4_17396748	Chr4	17396646	17396849	17396748	204	Chr4_17396721	5.22828	Chr4_17396774	12.0801	1.20822	NA
Chr4_17397450	Chr4	17397323	17397577	17397450	255	NA	18.5546	Chr4_17397398	47.3656	1.35206	NA
Chr4_17400157	Chr4	17400082	17400232	17400157	151	NA	2.53134	Chr4_17400157	10.2277	2.01451	AT4G36920
Chr4_17409451	Chr4	17409353	17409549	17409451	197	Chr4_17409447	12.2552	Chr4_17409455	32.6824	1.41512	NA
Chr4_17469296	Chr4	17469194	17469399	17469296	206	Chr4_17469324	6.58533	Chr4_17469301	19.6193	1.57495	AT4G37070
Chr4_17541100	Chr4	17540966	17541234	17541100	269	NA	1.54987	Chr4_17541041	3.36415	1.11809	AT4G37260;AT4G37270
Chr4_17735511	Chr4	17735396	17735626	17735511	231	NA	2.72628	Chr4_17735471	5.55062	1.02572	NA
Chr4_17947685	Chr4	17947610	17947760	17947685	151	NA	1.50855	Chr4_17947685	5.37306	1.83258	AT4G38300;AT4G38310;AT4G38320
Chr5_312354	Chr5	312242	312467	312354	226	Chr5_312345	8.89538	Chr5_312319	23.5701	1.40583	AT5G01810;AT5G01820
Chr5_1669515	Chr5	1669440	1669590	1669515	151	NA	2.6083	Chr5_1669515	12.9362	2.31023	AT5G05590;AT5G05598;AT5G05600
Chr5_1931452	Chr5	1931377	1931527	1931452	151	NA	1.85504	Chr5_1931452	5.22669	1.49445	AT5G06310;AT5G06320
Chr5_2291603	Chr5	2291507	2291699	2291603	193	Chr5_2291582	8.88189	Chr5_2291603	21.3239	1.26353	AT5G07290
Chr5_2858906	Chr5	2858831	2858981	2858906	151	NA	1.8225	Chr5_2858906	4.10312	1.1708	AT5G08770;AT5G08780;AT5G08790
Chr5_2859615	Chr5	2859540	2859690	2859615	151	NA	1.23167	Chr5_2859615	4.06398	1.72228	AT5G08780;AT5G08790
Chr5_2859888	Chr5	2859813	2859963	2859888	151	NA	1.00443	Chr5_2859888	4.18794	2.05986	AT5G08780;AT5G08790
Chr5_6813362	Chr5	6813224	6813499	6813362	276	NA	4.6512	Chr5_6813305	9.32052	1.00281	AT5G20170;AT5G20181;AT5G20190
Chr5_6827114	Chr5	6827039	6827189	6827114	151	NA	0.734828	Chr5_6827114	3.38857	2.2052	AT5G20225;AT5G20230;AT5G20240
Chr5_7249853	Chr5	7249715	7249991	7249853	277	NA	3.6413	Chr5_7249869	10.6016	1.54176	AT5G21930;AT5G21940
Chr5_8579400	Chr5	8579177	8579623	8579400	447	NA	3.05239	Chr5_8579402	7.40434	1.27843	NA
Chr5_8730930	Chr5	8730832	8731028	8730930	197	NA	7.12716	Chr5_8730953	17.0009	1.25421	NA
Chr5_8732059	Chr5	8731948	8732170	8732059	223	NA	7.49898	Chr5_8732095	27.4007	1.86945	NA
Chr5_16388735	Chr5	16388621	16388849	16388735	229	NA	2.03926	Chr5_16388696	4.12812	1.01744	NA
Chr5_16576738	Chr5	16576638	16576837	16576738	200	NA	2.45422	Chr5_16576762	5.70759	1.21762	NA
Chr5_21285676	Chr5	21285594	21285757	21285676	164	NA	2.7124	Chr5_21285669	5.62665	1.05271	AT5G52430;AT5G52440
Chr5_21306897	Chr5	21306697	21307097	21306897	401	NA	2.65653	Chr5_21306772	14.7796	2.47599	AT5G52510
Chr5_21612413	Chr5	21612321	21612505	21612413	185	NA	6.77199	Chr5_21612415	21.908	1.69381	NA
Chr5_22650037	Chr5	22649939	22650135	22650037	197	NA	2.42109	Chr5_22650060	5.6811	1.23051	AT5G55920;AT5G55930
Chr5_23307350	Chr5	23307057	23307642	23307350	586	NA	1.82127	Chr5_23307303	6.6555	1.8696	AT5G57550;AT5G57560;AT5G57565
Chr5_24103657	Chr5	24103582	24103732	24103657	151	NA	2.81697	Chr5_24103657	14.0704	2.32045	AT5G59820;AT5G59830
Chr5_24290987	Chr5	24290881	24291093	24290987	213	NA	2.78974	Chr5_24290999	8.63753	1.63049	AT5G60390;AT5G60400;AT5G60408
Chr5_24387127	Chr5	24386980	24387274	24387127	295	NA	3.43931	Chr5_24387199	7.47015	1.11902	AT5G60680
Chr5_24887018	Chr5	24886937	24887100	24887018	164	NA	3.63319	Chr5_24887025	7.7273	1.08873	AT5G61960;AT5G61970
Chr5_24906228	Chr5	24906119	24906338	24906228	220	NA	6.51784	Chr5_24906194	16.6568	1.35365	NA
Chr5_24915762	Chr5	24915609	24915916	24915762	308	NA	1.7662	Chr5_24915684	5.03939	1.5126	AT5G62000;AT5G62020;AT5G62030
Chr5_25704528	Chr5	25704363	25704693	25704528	331	NA	1.96383	Chr5_25704438	6.07643	1.62955	AT5G64260;AT5G64270
Chr5_26854298	Chr5	26854223	26854373	26854298	151	NA	1.32264	Chr5_26854298	2.99908	1.1811	AT5G67300;AT5G67310;AT5G67320

## Sheet: AP1_4d vs AP1_8d INV
region.name	chr	region.start	region.end	region.center	region.length	AP1.4d.peak.name	score.4d	AP1.8d.peak.name	score.8d	log2ratio	genes
Chr1_16683	Chr1	16570	16796	16683	227	Chr1_16679	4.80218	Chr1_16645	6.58574	0.455656	AT1G01030
Chr1_54963	Chr1	54878	55048	54963	171	Chr1_54973	9.50711	NA	7.64505	-0.314481	AT1G01110;AT1G01115
Chr1_772558	Chr1	772471	772645	772558	175	Chr1_772568	8.42435	Chr1_772569	4.53565	-0.893256	AT1G03180;AT1G03190
Chr1_1236560	Chr1	1236451	1236668	1236560	218	Chr1_1236593	6.3648	NA	4.01951	-0.663096	AT1G04530;AT1G04540
Chr1_1469282	Chr1	1469176	1469389	1469282	214	Chr1_1469274	26.4034	Chr1_1469260	41.3756	0.648057	AT1G05100
Chr1_1713508	Chr1	1713342	1713674	1713508	333	NA	6.26957	Chr1_1713599	6.84898	0.127523	AT1G05700;AT1G05710
Chr1_1714068	Chr1	1713927	1714209	1714068	283	Chr1_1714037	21.785	Chr1_1714057	11.642	-0.903996	AT1G05700;AT1G05710
Chr1_1841048	Chr1	1840959	1841138	1841048	180	Chr1_1841034	3.47609	NA	2.25104	-0.626874	AT1G06080
Chr1_1879510	Chr1	1879399	1879621	1879510	223	NA	4.10893	Chr1_1879546	5.6352	0.455704	AT1G06148
Chr1_1889298	Chr1	1889211	1889384	1889298	174	NA	6.19911	Chr1_1889286	4.85594	-0.352311	AT1G06170;AT1G06180
Chr1_2175072	Chr1	2174937	2175206	2175072	270	Chr1_2175035	11.8051	Chr1_2175131	12.3061	0.0599634	AT1G07090;AT1G07100
Chr1_2176408	Chr1	2176296	2176520	2176408	225	Chr1_2176406	27.0726	Chr1_2176400	18.1464	-0.57715	AT1G07090;AT1G07100
Chr1_2190210	Chr1	2190082	2190338	2190210	257	NA	1.87418	Chr1_2190157	2.28496	0.285909	AT1G07128;AT1G07135
Chr1_2197474	Chr1	2197376	2197571	2197474	196	NA	3.89439	Chr1_2197451	5.7905	0.572291	AT1G07150;AT1G07160;AT1G07170
Chr1_2351822	Chr1	2351608	2352037	2351822	430	Chr1_2351941	6.21577	Chr1_2351962	4.09146	-0.603317	AT1G07630
Chr1_2929036	Chr1	2928961	2929111	2929036	151	NA	2.72577	Chr1_2929036	4.07446	0.579945	AT1G09070;AT1G09080
Chr1_2990840	Chr1	2990736	2990943	2990840	208	Chr1_2990811	10.3884	Chr1_2990837	8.75948	-0.246056	AT1G09250;AT1G09260
Chr1_2991395	Chr1	2991264	2991526	2991395	263	NA	4.41619	Chr1_2991339	6.15352	0.47861	AT1G09250;AT1G09260
Chr1_3100344	Chr1	3100269	3100419	3100344	151	NA	9.57844	Chr1_3100344	6.09359	-0.652498	AT1G09570
Chr1_3100787	Chr1	3100596	3100978	3100787	383	Chr1_3100864	21.5262	Chr1_3100903	21.303	-0.0150371	AT1G09570;AT1G09575
Chr1_3101386	Chr1	3101261	3101512	3101386	252	Chr1_3101373	6.04084	Chr1_3101437	3.5499	-0.766971	AT1G09570;AT1G09575
Chr1_3283989	Chr1	3283844	3284134	3283989	291	NA	3.6404	Chr1_3283991	2.64081	-0.463116	AT1G10050;AT1G10060
Chr1_3287531	Chr1	3287417	3287645	3287531	229	Chr1_3287559	5.08055	Chr1_3287570	6.18779	0.28444	AT1G10060;AT1G10070
Chr1_3398972	Chr1	3398882	3399063	3398972	182	NA	1.68637	Chr1_3398988	3.19421	0.921538	AT1G10360;AT1G10370;AT1G10380
Chr1_3571571	Chr1	3571496	3571646	3571571	151	NA	1.9967	Chr1_3571571	2.92805	0.552323	AT1G10740;AT1G10745;AT1G10747
Chr1_3571938	Chr1	3571841	3572036	3571938	196	Chr1_3571944	9.31732	Chr1_3571916	8.95053	-0.0579419	AT1G10740;AT1G10745;AT1G10747
Chr1_3929950	Chr1	3929749	3930150	3929950	402	NA	3.11653	Chr1_3929835	2.43312	-0.357133	AT1G11670
Chr1_4192450	Chr1	4192347	4192553	4192450	207	NA	2.82469	Chr1_4192478	1.57778	-0.840196	AT1G12330
Chr1_4217818	Chr1	4217736	4217901	4217818	166	Chr1_4217826	10.3539	Chr1_4217826	19.3735	0.90391	AT1G12380;AT1G12390
Chr1_4532948	Chr1	4532836	4533061	4532948	226	NA	3.675	Chr1_4532986	6.86607	0.90174	AT1G13250
Chr1_4534206	Chr1	4534099	4534313	4534206	215	NA	2.82706	Chr1_4534238	2.83581	0.00445837	NA
Chr1_4535518	Chr1	4535405	4535631	4535518	227	NA	4.91597	Chr1_4535556	3.65753	-0.426606	NA
Chr1_4535940	Chr1	4535800	4536081	4535940	282	NA	3.70031	Chr1_4535875	5.31153	0.521481	NA
Chr1_4539652	Chr1	4539542	4539761	4539652	220	NA	9.91178	Chr1_4539617	15.5516	0.649847	AT1G13260
Chr1_4541978	Chr1	4541871	4542086	4541978	216	Chr1_4541962	10.7559	Chr1_4541970	18.7134	0.798943	AT1G13260;AT1G13270
Chr1_4548748	Chr1	4548601	4548895	4548748	295	NA	5.61791	Chr1_4548820	7.77798	0.469362	AT1G13280
Chr1_4578641	Chr1	4578566	4578716	4578641	151	NA	23.9773	Chr1_4578641	35.9089	0.582672	AT1G13350;AT1G13360
Chr1_4580030	Chr1	4579947	4580112	4580030	166	NA	4.20011	Chr1_4580037	7.3312	0.803622	AT1G13360
Chr1_4583773	Chr1	4583696	4583850	4583773	155	NA	4.92435	Chr1_4583771	8.98701	0.867908	NA
Chr1_4706316	Chr1	4706147	4706484	4706316	338	Chr1_4706377	15.2714	Chr1_4706311	7.81179	-0.967107	AT1G13710
Chr1_4708544	Chr1	4708380	4708707	4708544	328	Chr1_4708520	8.09287	Chr1_4708510	16.0303	0.986078	AT1G13720;AT1G13730
Chr1_4768723	Chr1	4768552	4768894	4768723	343	Chr1_4768630	12.9226	Chr1_4768659	7.13205	-0.857508	AT1G13940
Chr1_4904736	Chr1	4904653	4904820	4904736	168	Chr1_4904728	7.71598	Chr1_4904728	12.4265	0.687499	NA
Chr1_4996014	Chr1	4995939	4996089	4996014	151	NA	4.23158	Chr1_4996014	3.86714	-0.129929	NA
Chr1_4996626	Chr1	4996533	4996718	4996626	186	NA	3.98859	Chr1_4996621	3.88074	-0.0395471	NA
Chr1_5070756	Chr1	5070644	5070867	5070756	224	Chr1_5070761	7.37212	Chr1_5070792	8.006	0.119002	AT1G14720;AT1G14730
Chr1_5127886	Chr1	5127788	5127984	5127886	197	NA	4.86439	Chr1_5127863	5.24791	0.109484	AT1G14870
Chr1_5136140	Chr1	5136034	5136247	5136140	214	NA	3.18042	Chr1_5136172	4.83645	0.604731	AT1G14880;AT1G14890
Chr1_5282432	Chr1	5282357	5282507	5282432	151	NA	10.7666	Chr1_5282432	10.5017	-0.0359398	AT1G15350;AT1G15360
Chr1_5283385	Chr1	5283308	5283462	5283385	155	NA	7.76934	Chr1_5283383	6.77094	-0.198436	AT1G15360
Chr1_5286654	Chr1	5286499	5286808	5286654	310	Chr1_5286574	10.2764	Chr1_5286584	10.3167	0.00564662	AT1G15370
Chr1_5797398	Chr1	5797323	5797474	5797398	152	NA	5.00665	Chr1_5797399	3.51573	-0.510021	AT1G16950;AT1G16960
Chr1_6016304	Chr1	6016199	6016409	6016304	211	NA	4.2183	Chr1_6016334	3.26341	-0.370281	AT1G17500
Chr1_6102248	Chr1	6102120	6102375	6102248	256	NA	6.39242	Chr1_6102195	6.44271	0.0113055	AT1G17744;AT1G17745
Chr1_6174706	Chr1	6174517	6174895	6174706	379	Chr1_6174820	6.51088	Chr1_6174592	8.83688	0.440685	AT1G17940;AT1G17950
Chr1_6219493	Chr1	6219376	6219610	6219493	235	Chr1_6219524	8.62504	NA	6.71317	-0.361537	AT1G18070;AT1G18075;AT1G18080
Chr1_6300534	Chr1	6300378	6300690	6300534	313	NA	2.99768	Chr1_6300453	2.50834	-0.257113	AT1G18300;AT1G18310
Chr1_6465455	Chr1	6465380	6465530	6465455	151	NA	3.6404	Chr1_6465455	3.40596	-0.0960355	AT1G18740;AT1G18745;AT1G18750
Chr1_6512744	Chr1	6512570	6512918	6512744	349	Chr1_6512757	5.84619	Chr1_6512843	3.17741	-0.879645	AT1G18870
Chr1_6623613	Chr1	6623538	6623688	6623613	151	NA	2.52154	Chr1_6623613	4.38358	0.797804	AT1G19180;AT1G19190
Chr1_6861523	Chr1	6861434	6861612	6861523	179	Chr1_6861519	11.6251	Chr1_6861537	14.9877	0.366536	AT1G19835
Chr1_6886648	Chr1	6886523	6886774	6886648	252	NA	7.74069	Chr1_6886598	11.8274	0.611599	AT1G19850
Chr1_6899801	Chr1	6899604	6899998	6899801	395	Chr1_6899825	5.15597	Chr1_6899923	3.25487	-0.663644	AT1G19870;AT1G19880
Chr1_7145438	Chr1	7145363	7145513	7145438	151	NA	1.79501	Chr1_7145438	2.22113	0.307302	AT1G20620;AT1G20630
Chr1_7341652	Chr1	7341552	7341753	7341652	202	Chr1_7341645	7.73613	Chr1_7341637	8.29374	0.100411	NA
Chr1_7370646	Chr1	7370534	7370758	7370646	225	NA	4.98836	Chr1_7370637	4.96224	-0.00757407	AT1G21060
Chr1_7461828	Chr1	7461559	7462098	7461828	540	Chr1_7461812	10.2846	Chr1_7461943	7.04277	-0.546271	AT1G21320
Chr1_7641228	Chr1	7641051	7641404	7641228	354	Chr1_7641190	12.2697	NA	7.78817	-0.655744	AT1G21738;AT1G21740
Chr1_7660786	Chr1	7660697	7660876	7660786	180	NA	4.87225	Chr1_7660801	6.13308	0.332024	AT1G21810;AT1G21830
Chr1_7661056	Chr1	7660936	7661177	7661056	242	Chr1_7661076	7.09212	Chr1_7661039	11.626	0.713066	AT1G21810;AT1G21830
Chr1_7665004	Chr1	7664904	7665104	7665004	201	Chr1_7664979	8.01767	Chr1_7664988	12.2156	0.60747	AT1G21830;AT1G21835;AT1G21840
Chr1_7907240	Chr1	7907158	7907322	7907240	165	NA	4.33338	Chr1_7907233	5.08016	0.229381	AT1G22400
Chr1_7930512	Chr1	7930413	7930610	7930512	198	Chr1_7930535	5.04681	Chr1_7930522	3.84991	-0.390547	AT1G22460
Chr1_8298402	Chr1	8298258	8298547	8298402	290	Chr1_8298365;Chr1_8298472	4.55912	NA	5.73817	0.331835	AT1G23360;AT1G23380
Chr1_8596110	Chr1	8595982	8596237	8596110	256	Chr1_8596057	8.14127	Chr1_8596097	4.31867	-0.914667	AT1G24260
Chr1_8596890	Chr1	8596798	8596981	8596890	184	NA	5.47107	Chr1_8596906	7.74133	0.500758	AT1G24260
Chr1_8597662	Chr1	8597557	8597768	8597662	212	NA	6.77993	Chr1_8597632	4.12239	-0.717789	AT1G24260;AT1G24265
Chr1_8839966	Chr1	8839813	8840118	8839966	306	Chr1_8840043	6.97398	Chr1_8840009	8.4248	0.27266	AT1G25220;AT1G25230
Chr1_8861194	Chr1	8861119	8861269	8861194	151	NA	1.57099	Chr1_8861194	2.49228	0.665792	AT1G25275;AT1G25280
Chr1_8922166	Chr1	8922053	8922280	8922166	228	Chr1_8922197	6.17999	Chr1_8922193	3.47458	-0.830766	AT1G25425
Chr1_8959228	Chr1	8959116	8959340	8959228	225	Chr1_8959260	7.31673	Chr1_8959256	7.97941	0.125083	AT1G25500;AT1G25510;AT1G25520
Chr1_8985036	Chr1	8984906	8985165	8985036	260	Chr1_8985090	7.06091	NA	8.94467	0.341174	AT1G25560
Chr1_8986016	Chr1	8985899	8986132	8986016	234	Chr1_8985974	6.12789	Chr1_8986030	10.4492	0.76993	AT1G25560
Chr1_8996074	Chr1	8995944	8996204	8996074	261	NA	3.94425	Chr1_8996019	6.27612	0.670122	AT1G25570;AT1G25580
Chr1_9257014	Chr1	9256834	9257194	9257014	361	NA	4.10099	Chr1_9257003	3.22186	-0.348078	AT1G26770
Chr1_9269554	Chr1	9269468	9269640	9269554	173	Chr1_9269565	8.16018	Chr1_9269543	6.44467	-0.340494	AT1G26780
Chr1_9340012	Chr1	9339854	9340171	9340012	318	Chr1_9339974	6.1888	Chr1_9339929	12.0117	0.956709	AT1G26930
Chr1_9778077	Chr1	9777947	9778207	9778077	261	Chr1_9778125	11.1675	Chr1_9778132	18.3576	0.717071	AT1G28040;AT1G28050;AT1G28060
Chr1_9829786	Chr1	9829685	9829887	9829786	203	Chr1_9829812	4.88869	NA	2.63451	-0.891913	AT1G28135
Chr1_9934239	Chr1	9934164	9934314	9934239	151	NA	2.51899	Chr1_9934239	2.17346	-0.212852	AT1G28327;AT1G28330;AT1G28335
Chr1_9950357	Chr1	9950271	9950443	9950357	173	Chr1_9950368	9.64478	NA	11.9831	0.313181	AT1G28350;AT1G28360
Chr1_9950879	Chr1	9950763	9950995	9950879	233	Chr1_9950838	16.8057	Chr1_9950913	12.6609	-0.408571	AT1G28360
Chr1_10229546	Chr1	10229453	10229640	10229546	188	Chr1_10229528	4.92973	Chr1_10229565	2.89186	-0.769511	AT1G29270
Chr1_10354008	Chr1	10353913	10354104	10354008	192	Chr1_10354029	7.83996	NA	6.91575	-0.180961	AT1G29630
Chr1_10520439	Chr1	10520323	10520555	10520439	233	Chr1_10520442	10.3074	Chr1_10520403	11.4252	0.148539	AT1G30016
Chr1_10693174	Chr1	10693060	10693288	10693174	229	Chr1_10693170	11.5879	Chr1_10693199	21.7858	0.910769	AT1G30330
Chr1_10694422	Chr1	10694312	10694532	10694422	221	NA	4.33258	Chr1_10694387	3.00627	-0.527252	NA
Chr1_10714062	Chr1	10713921	10714202	10714062	282	Chr1_10714019	11.7189	Chr1_10713996	7.70671	-0.60465	AT1G30350;AT1G30360
Chr1_10726358	Chr1	10726264	10726452	10726358	189	Chr1_10726347	7.1352	Chr1_10726339	7.39892	0.0523608	AT1G30400
Chr1_10795260	Chr1	10795037	10795482	10795260	446	Chr1_10795149	11.8453	Chr1_10795162	8.81094	-0.426947	AT1G30490
Chr1_11060250	Chr1	11060148	11060352	11060250	205	Chr1_11060250	7.83611	Chr1_11060277	11.6047	0.5665	NA
Chr1_11067818	Chr1	11067697	11067939	11067818	243	Chr1_11067791	10.0608	Chr1_11067772	15.8191	0.652922	NA
Chr1_11446313	Chr1	11446176	11446450	11446313	275	NA	5.96672	Chr1_11446375	3.11267	-0.938785	AT1G31880
Chr1_11631100	Chr1	11631025	11631175	11631100	151	NA	10.9438	Chr1_11631100	8.14191	-0.426675	AT1G32240
Chr1_11810010	Chr1	11809910	11810111	11810010	202	NA	4.89867	Chr1_11810018	5.09992	0.0580845	AT1G32650;AT1G32660
Chr1_11929358	Chr1	11929276	11929440	11929358	165	NA	6.55697	Chr1_11929351	11.4779	0.807758	AT1G32920;AT1G32928
Chr1_11978768	Chr1	11978614	11978921	11978768	308	Chr1_11978808	9.45708	Chr1_11978846	9.83114	0.0559639	AT1G33060
Chr1_13029940	Chr1	13029778	13030101	13029940	324	Chr1_13029883	10.0807	Chr1_13029901	15.3223	0.604037	AT1G35430
Chr1_14173394	Chr1	14173259	14173529	14173394	271	Chr1_14173376	7.81033	Chr1_14173334	4.87055	-0.681299	AT1G37140
Chr1_16837283	Chr1	16837162	16837404	16837283	243	Chr1_16837265	7.06722	Chr1_16837255	5.55235	-0.348044	AT1G44350
Chr1_16900964	Chr1	16900838	16901091	16900964	254	Chr1_16900913	7.47531	Chr1_16900972	7.11664	-0.0709372	AT1G44760
Chr1_17223139	Chr1	17222993	17223285	17223139	293	Chr1_17223210	10.4001	NA	6.33309	-0.715616	AT1G46264
Chr1_17506778	Chr1	17506669	17506886	17506778	218	NA	4.07214	Chr1_17506811	3.4735	-0.229397	AT1G47610
Chr1_17895217	Chr1	17895011	17895423	17895217	413	Chr1_17895130	4.94258	Chr1_17895086	4.79937	-0.0424193	AT1G48410
Chr1_17921666	Chr1	17921572	17921761	17921666	190	Chr1_17921647	12.2109	Chr1_17921686	6.52488	-0.904146	AT1G48480;AT1G48490
Chr1_18298429	Chr1	18298322	18298536	18298429	215	NA	3.37868	Chr1_18298461	3.05327	-0.146105	AT1G49435
Chr1_18307296	Chr1	18307093	18307498	18307296	406	Chr1_18307344	6.35323	Chr1_18307417	8.11429	0.352975	AT1G49450;AT1G49460
Chr1_18367274	Chr1	18367180	18367369	18367274	190	Chr1_18367255	5.29254	Chr1_18367294	4.38517	-0.271327	AT1G49620;AT1G49630
Chr1_18399030	Chr1	18398927	18399133	18399030	207	NA	3.29482	Chr1_18399058	5.05682	0.618031	AT1G49715;AT1G49720
Chr1_18680163	Chr1	18680074	18680252	18680163	179	Chr1_18680177	9.21987	NA	5.37761	-0.777781	AT1G50420
Chr1_18692597	Chr1	18692522	18692672	18692597	151	NA	1.91424	Chr1_18692597	1.92131	0.00531859	AT1G50450;AT1G50460
Chr1_19175488	Chr1	19175341	19175636	19175488	296	Chr1_19175472	8.00202	Chr1_19175561	5.57816	-0.520575	AT1G51700;AT1G51710
Chr1_19302717	Chr1	19302518	19302916	19302717	399	NA	3.52974	Chr1_19302702	2.15276	-0.713374	AT1G51950
Chr1_19782934	Chr1	19782766	19783103	19782934	338	Chr1_19782869	11.563	Chr1_19782841	9.59501	-0.26916	AT1G53080;AT1G53090
Chr1_19805280	Chr1	19805130	19805430	19805280	301	Chr1_19805251	7.46349	Chr1_19805355	3.96747	-0.911631	AT1G53160
Chr1_19805984	Chr1	19805887	19806081	19805984	195	Chr1_19805962	7.31348	NA	5.83772	-0.325153	AT1G53160
Chr1_20445968	Chr1	20445793	20446142	20445968	350	Chr1_20445972	4.16008	NA	2.36893	-0.812376	AT1G54790;AT1G54820
Chr1_20563584	Chr1	20563467	20563702	20563584	236	Chr1_20563611	10.5835	Chr1_20563542	17.0929	0.69158	AT1G55110;AT1G55120
Chr1_20566151	Chr1	20566040	20566262	20566151	223	Chr1_20566115	12.1869	Chr1_20566187	16.7846	0.461807	AT1G55110;AT1G55120
Chr1_20813024	Chr1	20812905	20813144	20813024	240	Chr1_20813069	7.38304	Chr1_20812991	8.16678	0.145552	AT1G55690
Chr1_20956330	Chr1	20956229	20956430	20956330	202	Chr1_20956355	27.313	Chr1_20956304	18.2299	-0.583281	AT1G56030
Chr1_21016761	Chr1	21016607	21016915	21016761	309	Chr1_21016837	4.3889	Chr1_21016760	2.94103	-0.577538	AT1G56145;AT1G56150
Chr1_21017017	Chr1	21016942	21017092	21017017	151	NA	4.98836	Chr1_21017017	4.47671	-0.156127	AT1G56145;AT1G56150
Chr1_21207082	Chr1	21206926	21207239	21207082	314	Chr1_21207030	7.8878	Chr1_21207033	13.7343	0.800089	AT1G56590;AT1G56600
Chr1_21228249	Chr1	21228119	21228379	21228249	261	NA	2.80165	Chr1_21228278	2.4849	-0.173089	AT1G56630
Chr1_21655796	Chr1	21655711	21655882	21655796	172	Chr1_21655805	5.97288	Chr1_21655803	4.65341	-0.360138	AT1G58340
Chr1_22136389	Chr1	22136259	22136519	22136389	261	Chr1_22136351	6.79075	Chr1_22136444	5.69366	-0.254215	AT1G60060
Chr1_22185839	Chr1	22185727	22185951	22185839	225	NA	9.02747	Chr1_22185876	14.9576	0.728485	NA
Chr1_22829924	Chr1	22829786	22830063	22829924	278	Chr1_22829861	13.3632	Chr1_22829940	7.10109	-0.912153	AT1G61810
Chr1_22869812	Chr1	22869716	22869907	22869812	192	NA	3.56845	Chr1_22869791	3.89044	0.124636	AT1G61880;AT1G61890
Chr1_22880728	Chr1	22880627	22880829	22880728	203	Chr1_22880702	8.81063	Chr1_22880737	9.41739	0.0960821	NA
Chr1_23075676	Chr1	23075576	23075777	23075676	202	Chr1_23075651	6.2838	Chr1_23075691	3.9205	-0.6806	NA
Chr1_23200980	Chr1	23200860	23201101	23200980	242	NA	6.14289	Chr1_23201019	4.77157	-0.364454	AT1G62660
Chr1_23287568	Chr1	23287475	23287661	23287568	187	Chr1_23287575	9.79844	Chr1_23287569	11.1553	0.187105	AT1G62870
Chr1_23893070	Chr1	23892978	23893162	23893070	185	NA	2.14262	Chr1_23893087	3.01966	0.49501	AT1G64380
Chr1_23894538	Chr1	23894410	23894665	23894538	256	NA	3.90234	Chr1_23894590	2.3801	-0.713317	AT1G64380
Chr1_24335348	Chr1	24335229	24335466	24335348	238	Chr1_24335337	7.21915	NA	5.00183	-0.529373	NA
Chr1_24625416	Chr1	24625265	24625566	24625416	302	Chr1_24625433	4.23577	NA	3.36822	-0.330638	NA
Chr1_24650294	Chr1	24650170	24650418	24650294	249	Chr1_24650260	4.20423	Chr1_24650270	3.73523	-0.170645	NA
Chr1_24732538	Chr1	24732436	24732639	24732538	204	NA	2.47034	Chr1_24732564	4.37729	0.825328	AT1G66330;AT1G66340
Chr1_24744161	Chr1	24744015	24744307	24744161	293	Chr1_24744232	9.05284	Chr1_24744232	4.55454	-0.991065	NA
Chr1_24760721	Chr1	24760625	24760817	24760721	193	Chr1_24760742	9.20324	Chr1_24760735	8.60644	-0.0967253	NA
Chr1_24846992	Chr1	24846913	24847072	24846992	160	NA	4.56888	Chr1_24846997	3.57484	-0.353962	AT1G66600
Chr1_24847982	Chr1	24847857	24848107	24847982	251	Chr1_24848020	6.26957	Chr1_24848032	6.87413	0.132811	AT1G66600
Chr1_24915655	Chr1	24915540	24915770	24915655	231	Chr1_24915629	21.4561	Chr1_24915695	12.5791	-0.770359	AT1G66783
Chr1_25022526	Chr1	25022347	25022704	25022526	358	Chr1_25022422	7.87191	NA	4.48913	-0.810278	AT1G67040
Chr1_25221115	Chr1	25220968	25221262	25221115	295	Chr1_25221115	17.6282	Chr1_25221048	10.355	-0.767558	NA
Chr1_25226438	Chr1	25226310	25226566	25226438	257	Chr1_25226475	4.36369	Chr1_25226480	5.97772	0.454047	NA
Chr1_25409400	Chr1	25409302	25409497	25409400	196	Chr1_25409378	5.5919	NA	3.35086	-0.738807	AT1G67770
Chr1_25666864	Chr1	25666734	25666994	25666864	261	Chr1_25666852	8.2988	Chr1_25666919	8.2083	-0.0158193	NA
Chr1_25680705	Chr1	25680625	25680785	25680705	161	NA	4.76639	Chr1_25680710	4.717	-0.0150274	AT1G68470
Chr1_25684100	Chr1	25684004	25684195	25684100	192	Chr1_25684079	14.6546	Chr1_25684114	11.3523	-0.368369	AT1G68480
Chr1_25688573	Chr1	25688481	25688665	25688573	185	Chr1_25688556	6.07885	Chr1_25688568	9.84571	0.695697	AT1G68480
Chr1_25752248	Chr1	25752159	25752336	25752248	178	Chr1_25752234	8.38289	Chr1_25752257	5.10978	-0.714187	AT1G68580
Chr1_25803595	Chr1	25803476	25803714	25803595	239	Chr1_25803599	8.00861	Chr1_25803555	14.603	0.866641	AT1G68720
Chr1_25951614	Chr1	25951500	25951728	25951614	229	Chr1_25951616	14.156	Chr1_25951591	7.80946	-0.858119	AT1G69030
Chr1_25986771	Chr1	25986684	25986858	25986771	175	Chr1_25986783	18.0689	NA	10.9914	-0.717134	AT1G69120;AT1G69130
Chr1_25987996	Chr1	25987862	25988129	25987996	268	Chr1_25987940	29.3139	Chr1_25987951	22.9067	-0.355815	AT1G69120;AT1G69130
Chr1_25988918	Chr1	25988831	25989006	25988918	176	Chr1_25988906	40.3713	Chr1_25988909	25.2418	-0.677515	AT1G69120;AT1G69130
Chr1_26058290	Chr1	26058160	26058419	26058290	260	Chr1_26058286	4.49068	NA	3.16742	-0.503626	AT1G69310
Chr1_26059471	Chr1	26059385	26059557	26059471	173	Chr1_26059482	5.3134	NA	2.83971	-0.903892	AT1G69310;AT1G69320
Chr1_26156612	Chr1	26156522	26156703	26156612	182	Chr1_26156597	4.16878	Chr1_26156600	3.25749	-0.355864	AT1G69560
Chr1_26161385	Chr1	26161236	26161534	26161385	299	Chr1_26161315	6.769	Chr1_26161376	3.6917	-0.874657	AT1G69570;AT1G69572
Chr1_26169022	Chr1	26168910	26169133	26169022	224	Chr1_26169023	5.04823	Chr1_26168985	2.79002	-0.855502	AT1G69580
Chr1_26210684	Chr1	26210583	26210784	26210684	202	Chr1_26210709	4.59263	Chr1_26210658	5.16402	0.169174	NA
Chr1_26211074	Chr1	26210845	26211304	26211074	460	Chr1_26211185	9.2872	Chr1_26211050	5.6539	-0.715997	NA
Chr1_26240824	Chr1	26240714	26240933	26240824	220	NA	7.96927	Chr1_26240858	13.0094	0.707035	AT1G69760
Chr1_26243038	Chr1	26242952	26243124	26243038	173	Chr1_26243027	24.1815	Chr1_26243029	38.5361	0.672307	AT1G69760
Chr1_26260892	Chr1	26260795	26260990	26260892	196	Chr1_26260875	8.92601	NA	6.27951	-0.507363	AT1G69780
Chr1_26299251	Chr1	26299100	26299402	26299251	303	NA	1.77234	Chr1_26299182	3.26712	0.882364	AT1G69850
Chr1_26419186	Chr1	26419108	26419265	26419186	158	Chr1_26419183	6.18353	NA	3.64723	-0.761629	AT1G70150;AT1G70160
Chr1_26516967	Chr1	26516822	26517112	26516967	291	Chr1_26516936	22.2849	Chr1_26516921	11.3185	-0.977384	AT1G70370
Chr1_26694938	Chr1	26694796	26695080	26694938	285	Chr1_26694960	6.64617	Chr1_26694871	9.85822	0.568804	AT1G70780;AT1G70782
Chr1_26745128	Chr1	26744917	26745339	26745128	423	NA	3.62606	Chr1_26745264	4.11844	0.183695	AT1G70940
Chr1_26964012	Chr1	26963816	26964208	26964012	393	Chr1_26963891	4.8235	NA	3.48279	-0.469837	AT1G71695;AT1G71696
Chr1_27033217	Chr1	27033122	27033312	27033217	191	Chr1_27033210	5.3134	Chr1_27033237	4.85967	-0.128777	AT1G71866;AT1G71870
Chr1_27046394	Chr1	27046280	27046508	27046394	229	Chr1_27046366	9.90071	Chr1_27046369	10.1506	0.0359611	NA
Chr1_27179420	Chr1	27179201	27179640	27179420	440	Chr1_27179384	6.40896	Chr1_27179276	3.85079	-0.734936	AT1G72210
Chr1_27181816	Chr1	27181673	27181960	27181816	288	Chr1_27181795	4.84119	Chr1_27181854	7.34149	0.600711	AT1G72210
Chr1_27363762	Chr1	27363572	27363952	27363762	381	Chr1_27363857	14.015	Chr1_27363811	12.5529	-0.158951	AT1G72680;AT1G72700
Chr1_27365249	Chr1	27365167	27365331	27365249	165	Chr1_27365246	19.7569	Chr1_27365243	10.9615	-0.849911	AT1G72700
Chr1_27596212	Chr1	27595986	27596438	27596212	453	Chr1_27596307	7.55409	Chr1_27596363	8.50622	0.17126	AT1G73390;AT1G73400
Chr1_27597204	Chr1	27597124	27597285	27597204	162	Chr1_27597199	6.46518	NA	3.75843	-0.78256	AT1G73390;AT1G73400
Chr1_27645998	Chr1	27645902	27646093	27645998	192	NA	4.04758	Chr1_27646002	2.51139	-0.688574	AT1G73510;AT1G73530;AT1G73540
Chr1_27667137	Chr1	27666962	27667312	27667137	351	NA	4.0756	Chr1_27667059	2.44719	-0.735886	AT1G73600
Chr1_27741646	Chr1	27741546	27741747	27741646	202	Chr1_27741632	11.3515	NA	7.55425	-0.587523	AT1G73760;AT1G73770;AT1G73780
Chr1_27977230	Chr1	27977024	27977437	27977230	414	Chr1_27977321	4.69245	Chr1_27977330	4.3232	-0.118242	AT1G74430;AT1G74440
Chr1_27978022	Chr1	27977896	27978148	27978022	253	Chr1_27977982	13.6522	Chr1_27977971	14.7331	0.109928	AT1G74430;AT1G74440
Chr1_28004341	Chr1	28004242	28004440	28004341	199	NA	3.21055	Chr1_28004365	4.69539	0.548425	AT1G74510
Chr1_28156894	Chr1	28156730	28157059	28156894	330	Chr1_28156805	6.13559	NA	3.70888	-0.726218	AT1G74960;AT1G74970
Chr1_28183926	Chr1	28183694	28184157	28183926	464	Chr1_28183897	9.21113	Chr1_28183918	5.5249	-0.73743	AT1G75060;AT1G75070;AT1G75080
Chr1_28292970	Chr1	28292826	28293114	28292970	289	NA	5.19627	Chr1_28293023	5.77223	0.151652	AT1G75388;AT1G75390
Chr1_28294308	Chr1	28294154	28294462	28294308	309	Chr1_28294322	5.057	Chr1_28294229	5.07336	0.00465976	AT1G75400
Chr1_28336935	Chr1	28336693	28337177	28336935	485	Chr1_28336817	11.2484	Chr1_28336768	18.5551	0.722096	AT1G75490;AT1G75500
Chr1_28349169	Chr1	28349085	28349253	28349169	169	Chr1_28349173	3.93288	Chr1_28349160	2.23741	-0.813757	AT1G75510
Chr1_28358422	Chr1	28358269	28358575	28358422	307	Chr1_28358440	5.90151	Chr1_28358434	9.61946	0.704872	AT1G75530
Chr1_28374076	Chr1	28373943	28374210	28374076	268	NA	7.40618	Chr1_28374103	7.22901	-0.0349315	AT1G75560;AT1G75570
Chr1_28375426	Chr1	28375351	28375501	28375426	151	NA	3.21228	Chr1_28375426	4.5581	0.504835	AT1G75560;AT1G75570;AT1G75580
Chr1_28375920	Chr1	28375782	28376059	28375920	278	Chr1_28375895	22.5883	Chr1_28375915	15.3028	-0.56178	AT1G75560;AT1G75570;AT1G75580
Chr1_28377162	Chr1	28377037	28377286	28377162	250	Chr1_28377149	6.83847	Chr1_28377112	8.11168	0.246327	AT1G75580
Chr1_28378401	Chr1	28378326	28378476	28378401	151	Chr1_28378401	9.15551	NA	5.79412	-0.660051	AT1G75580
Chr1_28378944	Chr1	28378829	28379060	28378944	232	Chr1_28378974	17.6571	Chr1_28378985	24.821	0.491313	AT1G75580
Chr1_28425810	Chr1	28425700	28425921	28425810	222	NA	7.65447	Chr1_28425808	4.18166	-0.872227	AT1G75690;AT1G75700;AT1G75710
Chr1_28439649	Chr1	28439553	28439745	28439649	193	Chr1_28439628	6.80441	NA	4.20485	-0.694416	AT1G75730;AT1G75740
Chr1_28583152	Chr1	28583027	28583278	28583152	252	NA	6.48241	Chr1_28583102	11.851	0.870407	AT1G76160;AT1G76170
Chr1_28676342	Chr1	28676233	28676452	28676342	220	Chr1_28676376	9.84	Chr1_28676308	10.0351	0.0283248	AT1G76420
Chr1_28678044	Chr1	28677927	28678161	28678044	235	Chr1_28678002	6.45788	Chr1_28678081	5.1403	-0.329208	AT1G76430
Chr1_28746024	Chr1	28745870	28746177	28746024	308	NA	5.73754	Chr1_28745945	9.76872	0.767737	AT1G76600
Chr1_28747170	Chr1	28747095	28747245	28747170	151	NA	2.5868	Chr1_28747170	4.99123	0.948227	AT1G76600
Chr1_28747953	Chr1	28747800	28748106	28747953	307	NA	3.34188	Chr1_28747875	6.52488	0.965291	AT1G76600
Chr1_28755256	Chr1	28755161	28755350	28755256	190	Chr1_28755236	12.9356	Chr1_28755263	9.37992	-0.463699	AT1G76620
Chr1_28916226	Chr1	28916138	28916315	28916226	178	NA	6.20783	Chr1_28916240	8.54127	0.460362	AT1G76952
Chr1_29216896	Chr1	29216766	29217027	29216896	262	Chr1_29216879	8.03464	Chr1_29216952	5.67411	-0.501839	NA
Chr1_29359332	Chr1	29359234	29359431	29359332	198	Chr1_29359337	10.2105	Chr1_29359309	12.2975	0.268312	AT1G78070
Chr1_29365862	Chr1	29365737	29365988	29365862	252	NA	3.59772	Chr1_29365913	5.13687	0.513807	AT1G78080
Chr1_29437759	Chr1	29437620	29437898	29437759	279	Chr1_29437823	4.50845	Chr1_29437695	6.97227	0.628997	AT1G78240
Chr1_29440156	Chr1	29440016	29440296	29440156	281	Chr1_29440141	12.8334	Chr1_29440091	11.8078	-0.120163	NA
Chr1_29440948	Chr1	29440840	29441057	29440948	218	Chr1_29440952	8.27242	Chr1_29440915	5.61095	-0.560064	NA
Chr1_29515892	Chr1	29515690	29516094	29515892	405	Chr1_29515770	22.6918	Chr1_29515774	25.3447	0.159513	AT1G78440
Chr1_29649868	Chr1	29649723	29650012	29649868	290	Chr1_29649924	6.28633	NA	4.21201	-0.577709	AT1G78860;AT1G78865;AT1G78870
Chr1_29743926	Chr1	29743776	29744076	29743926	301	Chr1_29744001	15.6527	Chr1_29743934	14.8405	-0.0768718	AT1G79060;AT1G79070;AT1G79075
Chr1_29763746	Chr1	29763585	29763906	29763746	322	Chr1_29763660	6.38348	NA	4.08323	-0.644632	AT1G79120
Chr1_29765662	Chr1	29765571	29765754	29765662	184	Chr1_29765646	14.6546	Chr1_29765673	10.1145	-0.534929	AT1G79120
Chr1_29807991	Chr1	29807856	29808126	29807991	271	NA	2.4437	Chr1_29807931	2.51824	0.0433486	NA
Chr1_29809138	Chr1	29809045	29809231	29809138	187	NA	3.0385	Chr1_29809156	6.00106	0.981858	AT1G79250
Chr1_29872879	Chr1	29872760	29872998	29872879	239	NA	12.0794	Chr1_29872899	13.8098	0.193144	AT1G79420
Chr1_29873190	Chr1	29873036	29873343	29873190	308	Chr1_29873206	14.8022	Chr1_29873179	10.3081	-0.522033	AT1G79420
Chr1_29990952	Chr1	29990822	29991083	29990952	262	NA	6.24188	Chr1_29991003	6.83657	0.131292	AT1G79690;AT1G79700
Chr1_30186938	Chr1	30186853	30187022	30186938	170	Chr1_30186947	15.1933	Chr1_30186928	24.1825	0.670528	AT1G80280;AT1G80290
Chr1_30384504	Chr1	30384376	30384632	30384504	257	NA	1.8831	Chr1_30384451	2.05439	0.1256	AT1G80840;AT1G80850
Chr1_30403950	Chr1	30403754	30404147	30403950	394	NA	2.83653	Chr1_30404072	5.05682	0.834103	AT1G80910;AT1G80920
Chr2_181240	Chr2	181037	181442	181240	406	NA	3.7623	Chr2_181146	2.9349	-0.358304	AT2G01420;AT2G01422
Chr2_300876	Chr2	300787	300965	300876	179	NA	2.35542	Chr2_300890	2.67079	0.181282	AT2G01670
Chr2_507156	Chr2	507032	507280	507156	249	NA	6.74915	Chr2_507205	4.41768	-0.611417	AT2G02070
Chr2_507706	Chr2	507550	507862	507706	313	Chr2_507704	5.27636	Chr2_507625	2.79572	-0.916323	AT2G02070
Chr2_519805	Chr2	519684	519926	519805	243	Chr2_519762	13.9173	Chr2_519759	7.19829	-0.951153	AT2G02080
Chr2_982034	Chr2	981867	982200	982034	334	NA	2.7514	Chr2_982125	4.86037	0.8209	AT2G03250
Chr2_1128520	Chr2	1128372	1128667	1128520	296	Chr2_1128546	21.1156	Chr2_1128463	12.4142	-0.766318	AT2G03710
Chr2_2026946	Chr2	2026836	2027055	2026946	220	NA	1.10829	Chr2_2026980	1.99004	0.844462	AT2G05520;AT2G05530
Chr2_6919298	Chr2	6919183	6919413	6919298	231	NA	0.997701	Chr2_6919338	1.58234	0.66538	AT2G15880
Chr2_7104416	Chr2	7104145	7104686	7104416	542	NA	5.74324	Chr2_7104549	5.73817	-0.00127414	AT2G16400
Chr2_7660578	Chr2	7660465	7660691	7660578	227	Chr2_7660569	7.40969	Chr2_7660545	10.7104	0.531527	NA
Chr2_8216206	Chr2	8216077	8216334	8216206	258	Chr2_8216152	7.08176	Chr2_8216218	4.03901	-0.810106	NA
Chr2_8232344	Chr2	8232202	8232486	8232344	285	Chr2_8232411	4.3312	Chr2_8232380	3.03871	-0.511308	AT2G18969;AT2G18980
Chr2_8430490	Chr2	8430410	8430570	8430490	161	Chr2_8430493	23.3969	Chr2_8430485	20.8247	-0.168022	AT2G19450;AT2G19460
Chr2_8542514	Chr2	8542420	8542608	8542514	189	NA	2.29335	Chr2_8542508	3.45125	0.589662	NA
Chr2_8880516	Chr2	8880375	8880658	8880516	284	NA	4.12546	Chr2_8880575	6.26192	0.60205	AT2G20610
Chr2_8912118	Chr2	8912043	8912193	8912118	151	NA	1.78484	Chr2_8912118	3.06837	0.781678	AT2G20670
Chr2_9457096	Chr2	9456905	9457286	9457096	382	NA	4.19822	Chr2_9456980;Chr2_9457186	6.50703	0.632221	AT2G22240;AT2G22250
Chr2_9522206	Chr2	9522124	9522289	9522206	166	Chr2_9522200	14.7309	Chr2_9522214	8.80779	-0.741994	NA
Chr2_9523148	Chr2	9523030	9523265	9523148	236	Chr2_9523138	14.0233	Chr2_9523105	12.6817	-0.145078	NA
Chr2_9577650	Chr2	9577521	9577778	9577650	258	Chr2_9577682	34.3262	Chr2_9577596	34.7956	0.0195947	AT2G22530;AT2G22540
Chr2_9632454	Chr2	9632342	9632567	9632454	226	Chr2_9632444	7.56132	Chr2_9632492	8.84124	0.225611	NA
Chr2_9642766	Chr2	9642563	9642969	9642766	407	Chr2_9642776	11.9283	Chr2_9642830	8.29944	-0.523303	AT2G22680
Chr2_9868011	Chr2	9867895	9868127	9868011	233	NA	4.81052	Chr2_9868036	2.6093	-0.88253	AT2G23170;AT2G23171
Chr2_9868888	Chr2	9868797	9868980	9868888	184	Chr2_9868897	8.51316	Chr2_9868872	6.86607	-0.31021	AT2G23170;AT2G23171
Chr2_9872835	Chr2	9872728	9872942	9872835	215	NA	5.6254	Chr2_9872805	9.07291	0.68961	AT2G23180
Chr2_9922190	Chr2	9922023	9922358	9922190	336	NA	4.43028	Chr2_9922156	4.00208	-0.146648	AT2G23320
Chr2_10074026	Chr2	10073894	10074158	10074026	265	Chr2_10074041	4.93453	Chr2_10074061	2.70312	-0.868287	AT2G23690
Chr2_10836554	Chr2	10836435	10836672	10836554	238	Chr2_10836597	9.03807	Chr2_10836587	5.03309	-0.84457	AT2G25460;AT2G25470
Chr2_11096398	Chr2	11096206	11096591	11096398	386	NA	2.26635	Chr2_11096516	4.08323	0.84934	AT2G26040
Chr2_11175832	Chr2	11175715	11175950	11175832	236	Chr2_11175875	6.64365	Chr2_11175828	3.33169	-0.995722	AT2G26250;AT2G26260
Chr2_11382764	Chr2	11382639	11382888	11382764	250	Chr2_11382744	4.67347	NA	2.50866	-0.897577	AT2G26710;AT2G26720
Chr2_11771665	Chr2	11771542	11771788	11771665	247	Chr2_11771666	23.5698	Chr2_11771666	12.5159	-0.913177	AT2G27550
Chr2_11941204	Chr2	11941110	11941297	11941204	188	NA	3.43246	Chr2_11941218	4.07523	0.247639	AT2G28050;AT2G28056
Chr2_11947746	Chr2	11947465	11948028	11947746	564	NA	6.42895	Chr2_11947831	6.66754	0.0525714	NA
Chr2_11994271	Chr2	11994121	11994421	11994271	301	NA	4.80594	Chr2_11994346	9.29454	0.951565	AT2G28140
Chr2_12076984	Chr2	12076813	12077156	12076984	344	NA	3.18042	Chr2_12077073	3.40055	0.0965508	NA
Chr2_12078506	Chr2	12078420	12078593	12078506	174	Chr2_12078507	8.2705	Chr2_12078495	9.8178	0.247425	AT2G28305
Chr2_12232880	Chr2	12232730	12233030	12232880	301	Chr2_12232810	12.3824	Chr2_12232842	22.3606	0.852668	NA
Chr2_12234394	Chr2	12234266	12234523	12234394	258	Chr2_12234353	10.1742	Chr2_12234381	16.3063	0.680514	NA
Chr2_12259496	Chr2	12259362	12259629	12259496	268	Chr2_12259503	11.8325	Chr2_12259437	9.15052	-0.370829	AT2G28610
Chr2_12261856	Chr2	12261727	12261984	12261856	258	Chr2_12261802	7.05502	Chr2_12261909	3.93782	-0.841253	AT2G28610
Chr2_12774648	Chr2	12774518	12774777	12774648	260	NA	5.25366	Chr2_12774605	6.26192	0.253282	AT2G29970
Chr2_12941206	Chr2	12941108	12941305	12941206	198	Chr2_12941197	4.50453	NA	2.66739	-0.755948	AT2G30360;AT2G30370
Chr2_12966622	Chr2	12966536	12966707	12966622	172	Chr2_12966632	4.53242	NA	2.31315	-0.970423	AT2G30424;AT2G30430
Chr2_13005838	Chr2	13005759	13005916	13005838	158	Chr2_13005841	7.97646	Chr2_13005834	11.5644	0.53587	AT2G30520
Chr2_13230216	Chr2	13230104	13230328	13230216	225	Chr2_13230191	11.136	Chr2_13230253	8.05874	-0.466605	NA
Chr2_13231370	Chr2	13231295	13231445	13231370	151	NA	6.92032	Chr2_13231370	7.92831	0.196175	NA
Chr2_13231684	Chr2	13231596	13231772	13231684	177	NA	4.40401	Chr2_13231697	8.56229	0.959179	NA
Chr2_13276671	Chr2	13276516	13276826	13276671	311	Chr2_13276601	10.4001	Chr2_13276635	5.9274	-0.811126	AT2G31160
Chr2_13307702	Chr2	13307577	13307827	13307702	251	NA	7.45427	Chr2_13307714	13.9183	0.900844	AT2G31230
Chr2_13371594	Chr2	13371482	13371705	13371594	224	Chr2_13371587	8.50353	NA	5.66163	-0.586844	AT2G31350;AT2G31360
Chr2_13647368	Chr2	13647264	13647472	13647368	209	Chr2_13647394	13.3946	Chr2_13647339	11.7237	-0.192224	AT2G32100
Chr2_13865384	Chr2	13865295	13865473	13865384	179	Chr2_13865382	6.01514	NA	4.43607	-0.439316	AT2G32680;AT2G32690;AT2G32698;AT2G32700
Chr2_14331407	Chr2	14331292	14331522	14331407	231	Chr2_14331447	15.4437	Chr2_14331394	20.9557	0.440324	AT2G33860
Chr2_14489714	Chr2	14489615	14489812	14489714	198	NA	3.7088	Chr2_14489692	4.57287	0.302147	AT2G34340
Chr2_14490822	Chr2	14490709	14490936	14490822	228	Chr2_14490839	14.9568	Chr2_14490861	14.905	-0.00500517	AT2G34340;AT2G34350
Chr2_14585294	Chr2	14585183	14585405	14585294	223	Chr2_14585320	15.8842	Chr2_14585258	8.32817	-0.931521	AT2G34640
Chr2_14588075	Chr2	14587974	14588176	14588075	203	Chr2_14588065	11.3362	Chr2_14588101	11.2078	-0.016434	NA
Chr2_14593753	Chr2	14593617	14593889	14593753	273	Chr2_14593716	5.74692	Chr2_14593703	10.1268	0.817317	AT2G34650;AT2G34655
Chr2_14645083	Chr2	14644979	14645187	14645083	209	Chr2_14645054	13.6094	NA	13.5833	-0.00276945	AT2G34710
Chr2_15005004	Chr2	15004907	15005102	15005004	196	NA	6.89229	Chr2_15004982	6.58921	-0.0648779	AT2G35700
Chr2_15006102	Chr2	15005968	15006235	15006102	268	Chr2_15006138	5.40151	Chr2_15006160	6.99409	0.372774	AT2G35700
Chr2_15008678	Chr2	15008556	15008801	15008678	246	Chr2_15008712	13.4153	Chr2_15008693	10.9079	-0.298506	NA
Chr2_15009694	Chr2	15009552	15009835	15009694	284	Chr2_15009666	9.1365	Chr2_15009634	10.0222	0.133486	NA
Chr2_15092255	Chr2	15092108	15092402	15092255	295	NA	16.6312	Chr2_15092297	12.3178	-0.433148	AT2G35940;AT2G35945
Chr2_15149340	Chr2	15149239	15149442	15149340	204	NA	4.05274	Chr2_15149316	2.92805	-0.468957	AT2G36070;AT2G36080
Chr2_15151888	Chr2	15151813	15151963	15151888	151	Chr2_15151888	12.6808	NA	8.464	-0.583234	AT2G36080
Chr2_15155312	Chr2	15155160	15155465	15155312	306	Chr2_15155269	5.38115	Chr2_15155235	5.50777	0.0335538	NA
Chr2_15157584	Chr2	15157466	15157702	15157584	237	Chr2_15157627	14.002	Chr2_15157541	9.27974	-0.593477	AT2G36090
Chr2_15207026	Chr2	15206867	15207184	15207026	318	NA	12.0992	Chr2_15206982	11.0905	-0.125587	AT2G36261;AT2G36270
Chr2_15272842	Chr2	15272686	15272998	15272842	313	Chr2_15272830	9.10615	Chr2_15272923	5.62665	-0.694565	AT2G36400
Chr2_15273448	Chr2	15273357	15273540	15273448	184	NA	6.48477	Chr2_15273432	4.7502	-0.449067	AT2G36400
Chr2_15275221	Chr2	15275106	15275336	15275221	231	Chr2_15275238	20.7772	Chr2_15275209	28.0764	0.434357	AT2G36400
Chr2_15276239	Chr2	15276152	15276326	15276239	175	Chr2_15276246	10.7918	Chr2_15276227	8.37479	-0.365811	AT2G36410
Chr2_15288164	Chr2	15288046	15288283	15288164	238	Chr2_15288208	6.59823	Chr2_15288121	4.23744	-0.638886	AT2G36420;AT2G36430
Chr2_15498732	Chr2	15498600	15498863	15498732	264	Chr2_15498779	4.71446	Chr2_15498675	4.45601	-0.0813401	NA
Chr2_15624971	Chr2	15624867	15625075	15624971	209	Chr2_15624987	18.7431	Chr2_15624980	12.9822	-0.529825	AT2G37200;AT2G37210
Chr2_15689416	Chr2	15689259	15689573	15689416	315	Chr2_15689498	7.09212	Chr2_15689442	13.6891	0.948739	NA
Chr2_15690455	Chr2	15690330	15690580	15690455	251	Chr2_15690410	14.9868	Chr2_15690405	10.9444	-0.4535	NA
Chr2_15691190	Chr2	15691090	15691290	15691190	201	Chr2_15691171	8.2674	Chr2_15691215	4.48172	-0.883381	AT2G37390
Chr2_15784470	Chr2	15784357	15784583	15784470	227	Chr2_15784432	16.9767	Chr2_15784508	21.527	0.342591	AT2G37630
Chr2_15876002	Chr2	15875880	15876124	15876002	245	Chr2_15875975	10.07	Chr2_15875955	16.4277	0.706067	AT2G37940;AT2G37930
Chr2_15977587	Chr2	15977486	15977688	15977587	203	Chr2_15977573	4.9199	NA	3.73626	-0.397034	AT2G38120;AT2G38130
Chr2_16052309	Chr2	16052184	16052434	16052309	251	NA	2.79956	Chr2_16052293	3.12373	0.15807	AT2G38320
Chr2_16127737	Chr2	16127638	16127836	16127737	199	Chr2_16127713	8.06675	Chr2_16127738	9.30098	0.205395	AT2G38530;AT2G38540
Chr2_16293104	Chr2	16292965	16293243	16293104	279	Chr2_16293108	7.9333	Chr2_16293115	4.54352	-0.804111	AT2G39010;AT2G39020
Chr2_16554524	Chr2	16554411	16554638	16554524	228	Chr2_16554494	6.21155	Chr2_16554486	4.108	-0.596517	AT2G39705
Chr2_16745665	Chr2	16745533	16745797	16745665	265	Chr2_16745722	4.46243	NA	3.72616	-0.26014	AT2G40095;AT2G40100;AT2G40110
Chr2_16773473	Chr2	16773370	16773576	16773473	207	NA	1.50473	Chr2_16773445	1.90815	0.34267	AT2G40140;AT2G40150
Chr2_16773800	Chr2	16773600	16774000	16773800	401	NA	1.2822	Chr2_16773786	1.79122	0.482321	AT2G40140;AT2G40150
Chr2_16843606	Chr2	16843477	16843735	16843606	259	NA	10.783	Chr2_16843552	9.84881	-0.130737	NA
Chr2_17213843	Chr2	17213750	17213936	17213843	187	Chr2_17213825	9.07737	NA	5.11732	-0.826886	AT2G41290;AT2G41300
Chr2_17241042	Chr2	17240910	17241173	17241042	264	Chr2_17240985	6.12665	Chr2_17241007	6.21509	0.0206768	AT2G41370
Chr2_17249095	Chr2	17248992	17249198	17249095	207	Chr2_17249123	5.86596	NA	7.34382	0.324163	AT2G41380
Chr2_17358002	Chr2	17357877	17358128	17358002	252	Chr2_17358026	15.7871	Chr2_17358022	20.9733	0.409808	AT2G41620;AT2G41630;AT2G41640
Chr2_17445186	Chr2	17445072	17445300	17445186	229	Chr2_17445225	6.83359	NA	3.49644	-0.966757	AT2G41820
Chr2_17614406	Chr2	17614322	17614491	17614406	170	NA	4.03682	Chr2_17614416	3.37349	-0.258977	AT2G42280
Chr2_17616064	Chr2	17615981	17616146	17616064	166	NA	8.46626	Chr2_17616071	7.56773	-0.161864	AT2G42280;AT2G42290
Chr2_17646514	Chr2	17646368	17646661	17646514	294	Chr2_17646574	4.64725	Chr2_17646531	3.01791	-0.622827	AT2G42365;AT2G42380;AT2G42370
Chr2_17819862	Chr2	17819769	17819955	17819862	187	Chr2_17819858	16.1244	Chr2_17819877	13.1321	-0.296148	AT2G42820;AT2G42830
Chr2_17839330	Chr2	17839235	17839425	17839330	191	Chr2_17839314	7.45627	Chr2_17839319	7.58355	0.0244193	AT2G42870
Chr2_17886720	Chr2	17886645	17886795	17886720	151	NA	6.55361	Chr2_17886720	4.91455	-0.41523	AT2G43010
Chr2_18142995	Chr2	18142897	18143093	18142995	197	Chr2_18142985	7.49391	Chr2_18142977	4.27442	-0.80999	AT2G43795;AT2G43800
Chr2_18471999	Chr2	18471911	18472087	18471999	177	Chr2_18472009	9.85054	Chr2_18472012	7.26107	-0.440021	AT2G44798
Chr2_18518439	Chr2	18518328	18518550	18518439	223	Chr2_18518415	4.73888	Chr2_18518403	7.19295	0.602037	AT2G44900;AT2G44910
Chr2_18620696	Chr2	18620565	18620826	18620696	262	Chr2_18620705	13.5907	Chr2_18620640	20.3948	0.585582	AT2G45160;AT2G45161
Chr2_18801900	Chr2	18801760	18802039	18801900	280	Chr2_18801937	9.12157	Chr2_18801835	8.006	-0.188201	AT2G45640;AT2G45650
Chr2_18809232	Chr2	18809115	18809350	18809232	236	Chr2_18809240	12.4876	Chr2_18809225	6.92119	-0.851404	AT2G45660
Chr2_18811149	Chr2	18811039	18811259	18811149	221	Chr2_18811157	42.647	Chr2_18811168	57.5063	0.431276	AT2G45660
Chr2_18811780	Chr2	18811693	18811867	18811780	175	Chr2_18811768	18.8933	NA	17.2326	-0.132734	AT2G45660
Chr2_18813148	Chr2	18813000	18813297	18813148	298	Chr2_18813097	33.2498	Chr2_18813075	25.6816	-0.372611	AT2G45660
Chr2_18822586	Chr2	18822378	18822793	18822586	416	Chr2_18822636	5.00815	Chr2_18822453	7.88906	0.655576	AT2G45680;AT2G45685;AT2G45690
Chr2_18909308	Chr2	18909182	18909435	18909308	254	Chr2_18909322	5.91871	Chr2_18909257	8.28276	0.484829	AT2G45950;AT2G45960
Chr2_19053428	Chr2	19053335	19053522	19053428	188	Chr2_19053419	10.0411	Chr2_19053447	16.231	0.692835	AT2G46420
Chr2_19104420	Chr2	19104227	19104614	19104420	388	Chr2_19104423	9.87443	NA	7.2088	-0.453938	AT2G46530
Chr2_19198253	Chr2	19198128	19198378	19198253	251	Chr2_19198298	7.32485	Chr2_19198296	10.7043	0.547319	AT2G46720
Chr2_19255623	Chr2	19255428	19255818	19255623	391	Chr2_19255725	7.71863	Chr2_19255743	8.86475	0.199735	AT2G46860
Chr2_19258040	Chr2	19257964	19258115	19258040	152	NA	4.21183	Chr2_19258039	2.72832	-0.626434	AT2G46870
Chr2_19468184	Chr2	19468047	19468322	19468184	276	NA	3.43838	Chr2_19468122	3.92161	0.189717	AT2G47440
Chr3_376534	Chr3	376398	376670	376534	273	Chr3_376517	8.22128	NA	4.27631	-0.942997	AT3G02110;AT3G02120;AT3G02125
Chr3_387319	Chr3	387113	387525	387319	413	Chr3_387319	8.46055	Chr3_387354	7.84866	-0.108305	AT3G02140
Chr3_428420	Chr3	428331	428509	428420	179	Chr3_428406	9.61876	NA	4.91615	-0.968322	AT3G02250
Chr3_648906	Chr3	648786	649027	648906	242	Chr3_648873	19.1041	Chr3_648878	15.0682	-0.342375	AT3G02910
Chr3_914380	Chr3	914144	914615	914380	472	Chr3_914327	9.10063	Chr3_914279	7.53881	-0.27163	AT3G03690;AT3G03700
Chr3_1216761	Chr3	1216550	1216972	1216761	423	Chr3_1216697	41.3745	Chr3_1216625	24.6914	-0.744733	AT3G04500;AT3G04510;AT3G04520
Chr3_1482640	Chr3	1482533	1482747	1482640	215	Chr3_1482663	6.83016	Chr3_1482608	4.80405	-0.507668	AT3G05210
Chr3_1484032	Chr3	1483899	1484164	1484032	266	Chr3_1484046	12.9688	Chr3_1484038	15.4243	0.25016	NA
Chr3_1679552	Chr3	1679423	1679682	1679552	260	Chr3_1679519	8.63632	Chr3_1679498	6.03367	-0.517381	AT3G05690
Chr3_1713224	Chr3	1713095	1713353	1713224	259	Chr3_1713226	5.74541	Chr3_1713232	7.22901	0.331388	AT3G05770
Chr3_2012361	Chr3	2012286	2012436	2012361	151	NA	3.70031	Chr3_2012361	3.39917	-0.122464	AT3G06500
Chr3_2290696	Chr3	2290579	2290814	2290696	236	Chr3_2290654	5.40778	Chr3_2290658	3.88966	-0.475392	AT3G07195;AT3G07200
Chr3_2357528	Chr3	2357441	2357616	2357528	176	Chr3_2357541	6.03876	Chr3_2357522	4.17172	-0.53361	AT3G07360;AT3G07370
Chr3_3000210	Chr3	3000111	3000308	3000210	198	NA	4.77727	Chr3_3000226	2.79637	-0.772631	AT3G09770;AT3G09780
Chr3_3089950	Chr3	3089849	3090052	3089950	204	Chr3_3089977	10.8438	Chr3_3089924	6.60086	-0.716145	AT3G10010;AT3G10015
Chr3_3203470	Chr3	3203383	3203556	3203470	174	Chr3_3203458	4.65606	Chr3_3203481	8.18655	0.814146	AT3G10340
Chr3_3655888	Chr3	3655801	3655975	3655888	175	Chr3_3655876	12.6022	Chr3_3655896	21.5908	0.776741	NA
Chr3_4084716	Chr3	4084600	4084831	4084716	232	Chr3_4084678	8.61579	Chr3_4084676	4.64902	-0.890056	AT3G12835
Chr3_4119668	Chr3	4119593	4119743	4119668	151	NA	5.54913	Chr3_4119668	5.95104	0.10088	NA
Chr3_4120291	Chr3	4120167	4120415	4120291	249	Chr3_4120242	15.0948	Chr3_4120340	21.4571	0.507403	NA
Chr3_4123833	Chr3	4123723	4123943	4123833	221	Chr3_4123803	20.3945	Chr3_4123818	23.5234	0.205916	AT3G12920
Chr3_4146297	Chr3	4146091	4146503	4146297	413	Chr3_4146166	4.64608	NA	4.70999	0.01971	AT3G12977;AT3G12980
Chr3_4583120	Chr3	4582988	4583253	4583120	266	NA	4.31202	Chr3_4583063	3.17653	-0.440912	AT3G13898
Chr3_4606255	Chr3	4606168	4606342	4606255	175	Chr3_4606243	37.1401	NA	21.363	-0.797863	AT3G13950;AT3G13960
Chr3_4606939	Chr3	4606814	4607064	4606939	251	Chr3_4606893	47.3644	Chr3_4606889	26.0073	-0.864886	AT3G13960
Chr3_4607914	Chr3	4607820	4608008	4607914	189	NA	31.9373	Chr3_4607895	20.4496	-0.64317	AT3G13960
Chr3_4732930	Chr3	4732746	4733113	4732930	368	Chr3_4732990	5.64831	NA	3.1331	-0.850228	AT3G14220
Chr3_4740597	Chr3	4740490	4740704	4740597	215	Chr3_4740577	12.0111	NA	8.23254	-0.544959	AT3G14230;AT3G14240
Chr3_5003653	Chr3	5003528	5003778	5003653	251	Chr3_5003631	7.64106	Chr3_5003703	5.31507	-0.523684	AT3G14860;AT3G14870;AT3G14880
Chr3_5058349	Chr3	5058242	5058456	5058349	215	Chr3_5058381	8.43475	Chr3_5058376	5.25886	-0.681595	AT3G15020
Chr3_5141760	Chr3	5141570	5141951	5141760	382	Chr3_5141793	7.94305	Chr3_5141876	5.89898	-0.429228	AT3G15260;AT3G15270
Chr3_5142828	Chr3	5142743	5142913	5142828	171	Chr3_5142820	13.82	Chr3_5142838	11.0101	-0.32793	AT3G15260;AT3G15270;AT3G15290
Chr3_5236838	Chr3	5236749	5236928	5236838	180	Chr3_5236835	12.0867	Chr3_5236852	19.6784	0.703193	AT3G15500
Chr3_5614553	Chr3	5614414	5614692	5614553	279	Chr3_5614584	4.85621	Chr3_5614617	6.57049	0.43617	AT3G16500
Chr3_5695052	Chr3	5694949	5695156	5695052	208	Chr3_5695024	8.46626	NA	5.59162	-0.598458	AT3G16720;AT3G16730
Chr3_5862618	Chr3	5862497	5862739	5862618	243	Chr3_5862664	6.02235	Chr3_5862597	4.69261	-0.359936	AT3G17185
Chr3_5920260	Chr3	5920118	5920401	5920260	284	Chr3_5920324	12.1353	Chr3_5920323	13.4456	0.147924	AT3G17330;AT3G17340
Chr3_6161888	Chr3	6161747	6162029	6161888	283	Chr3_6161954	6.5266	Chr3_6161841	6.97227	0.0952968	AT3G18010
Chr3_6164618	Chr3	6164513	6164722	6164618	210	Chr3_6164622	6.27898	Chr3_6164588	4.4469	-0.49773	AT3G18010;AT3G18020
Chr3_6383402	Chr3	6383259	6383544	6383402	286	Chr3_6383375	8.227	Chr3_6383408	8.22204	-0.000870053	AT3G18550
Chr3_6783781	Chr3	6783607	6783955	6783781	349	Chr3_6783700	12.1814	Chr3_6783741	23.7253	0.961746	AT3G19540
Chr3_6840028	Chr3	6839916	6840139	6840028	224	Chr3_6839992	6.69843	NA	6.55429	-0.0313835	AT3G19680
Chr3_7397214	Chr3	7397097	7397331	7397214	235	Chr3_7397197	11.4964	Chr3_7397172	15.8848	0.466465	AT3G21090;AT3G21100
Chr3_7796502	Chr3	7796413	7796590	7796502	178	NA	6.54247	Chr3_7796488	5.31408	-0.300015	AT3G22110;AT3G22120;AT3G22121
Chr3_7797912	Chr3	7797837	7797987	7797912	151	NA	6.51414	Chr3_7797912	7.09277	0.122774	AT3G22120
Chr3_8104502	Chr3	8104317	8104688	8104502	372	Chr3_8104410	10.5335	Chr3_8104423	5.92929	-0.829054	NA
Chr3_8106357	Chr3	8106271	8106443	8106357	173	NA	3.94939	Chr3_8106346	5.06671	0.359419	AT3G22886
Chr3_8109554	Chr3	8109451	8109656	8109554	206	Chr3_8109581	5.35065	Chr3_8109560	5.82646	0.122905	AT3G22886
Chr3_8306937	Chr3	8306862	8307012	8306937	151	NA	1.60076	Chr3_8306937	3.06704	0.93809	AT3G23250
Chr3_8557650	Chr3	8557542	8557757	8557650	216	Chr3_8557629	4.69338	NA	2.98232	-0.654192	AT3G23740;AT3G23750
Chr3_8595498	Chr3	8595383	8595614	8595498	232	NA	3.89373	Chr3_8595458	4.38942	0.172877	NA
Chr3_8598156	Chr3	8598060	8598251	8598156	192	Chr3_8598176	6.86416	Chr3_8598135	4.78317	-0.521116	NA
Chr3_8603254	Chr3	8603148	8603361	8603254	214	Chr3_8603272	10.3161	NA	12.6291	0.291854	AT3G23820
Chr3_8944087	Chr3	8943978	8944196	8944087	219	NA	2.8073	Chr3_8944121	2.84352	0.0184947	AT3G24518
Chr3_9363770	Chr3	9363683	9363856	9363770	174	NA	4.34272	Chr3_9363781	2.6683	-0.702678	NA
Chr3_9403758	Chr3	9403659	9403857	9403758	199	NA	1.93386	Chr3_9403734	2.72979	0.497307	AT3G25760
Chr3_9408992	Chr3	9408903	9409082	9408992	180	NA	2.3962	Chr3_9408978	4.20932	0.812839	AT3G25780
Chr3_9487218	Chr3	9487132	9487303	9487218	172	Chr3_9487207	9.06665	Chr3_9487207	10.9568	0.273185	AT3G25905;AT3G25910
Chr3_9812893	Chr3	9812782	9813004	9812893	223	Chr3_9812913	26.5327	Chr3_9812929	26.4058	-0.00691664	AT3G26700;AT3G26710
Chr3_9959843	Chr3	9959751	9959935	9959843	185	Chr3_9959851	10.9799	Chr3_9959838	5.81768	-0.916349	AT3G27010
Chr3_10872144	Chr3	10871974	10872314	10872144	341	Chr3_10872095	14.3713	Chr3_10872114	8.06748	-0.833001	AT3G28860
Chr3_11792756	Chr3	11792640	11792872	11792756	233	Chr3_11792716	17.7816	Chr3_11792748	15.861	-0.164901	NA
Chr3_12457222	Chr3	12457121	12457322	12457222	202	NA	2.99039	Chr3_12457196	5.67411	0.92406	NA
Chr3_15985644	Chr3	15985544	15985743	15985644	200	NA	5.10193	Chr3_15985619	7.41992	0.540361	AT3G44300;AT3G44310
Chr3_15991342	Chr3	15991181	15991504	15991342	324	NA	3.78595	Chr3_15991349	5.6176	0.569299	AT3G44320
Chr3_17179170	Chr3	17178987	17179353	17179170	367	NA	2.21926	Chr3_17179224	2.44719	0.141047	AT3G46620
Chr3_17547090	Chr3	17546978	17547202	17547090	225	Chr3_17547083	7.49606	NA	5.45454	-0.458675	AT3G47610
Chr3_18038398	Chr3	18038259	18038538	18038398	280	Chr3_18038397	23.078	Chr3_18038427	24.4409	0.0827792	AT3G48690;AT3G48700;AT3G48710
Chr3_18522252	Chr3	18522085	18522419	18522252	335	Chr3_18522188	7.03774	Chr3_18522239	3.97114	-0.825559	AT3G49950
Chr3_18760307	Chr3	18760232	18760382	18760307	151	NA	2.08173	Chr3_18760307	1.68261	-0.307082	AT3G50550;AT3G50560
Chr3_18802670	Chr3	18802526	18802814	18802670	289	Chr3_18802601	10.0037	Chr3_18802617	16.9789	0.763209	NA
Chr3_18809816	Chr3	18809676	18809955	18809816	280	Chr3_18809809	24.0515	Chr3_18809751	18.5258	-0.376591	AT3G50650;AT3G50651
Chr3_19163120	Chr3	19163024	19163215	19163120	192	Chr3_19163138	26.9411	Chr3_19163132	18.0694	-0.57626	AT3G51650;AT3G51660
Chr3_19164580	Chr3	19164489	19164671	19164580	183	NA	7.73335	Chr3_19164565	4.32129	-0.839631	AT3G51660
Chr3_19230913	Chr3	19230826	19231000	19230913	175	Chr3_19230923	6.77199	Chr3_19230901	8.476	0.323804	AT3G51840;AT3G51850
Chr3_19231614	Chr3	19231513	19231716	19231614	204	NA	6.98943	Chr3_19231641	4.15942	-0.748792	AT3G51840;AT3G51850
Chr3_19239010	Chr3	19238761	19239259	19239010	499	Chr3_19238974	8.06101	Chr3_19238974	9.69324	0.266018	AT3G51860
Chr3_19276474	Chr3	19276358	19276590	19276474	233	Chr3_19276456	4.15051	NA	7.17317	0.789322	AT3G51940
Chr3_19277768	Chr3	19277671	19277865	19277768	195	NA	3.15731	Chr3_19277790	4.6632	0.562624	AT3G51940;AT3G51950
Chr3_19281096	Chr3	19280878	19281315	19281096	438	Chr3_19281018	9.93415	Chr3_19281127	13.5382	0.446567	AT3G51950
Chr3_19323161	Chr3	19323068	19323254	19323161	187	Chr3_19323168	11.5804	Chr3_19323167	22.2294	0.940784	AT3G52100;AT3G52105;AT3G52110
Chr3_19449015	Chr3	19448912	19449118	19449015	207	Chr3_19448987	12.3173	Chr3_19449008	9.07291	-0.441049	AT3G52470
Chr3_19450418	Chr3	19450283	19450552	19450418	270	NA	3.75143	Chr3_19450392	4.70895	0.327965	AT3G52470
Chr3_19581034	Chr3	19580887	19581181	19581034	295	NA	6.64365	Chr3_19581077	5.44199	-0.287842	AT3G52840
Chr3_19999808	Chr3	19999691	19999926	19999808	236	NA	1.90477	Chr3_19999766	1.8278	-0.0595086	AT3G54010
Chr3_20121264	Chr3	20121142	20121387	20121264	246	Chr3_20121217	8.15617	Chr3_20121284	7.9218	-0.0420636	AT3G54340;AT3G54350
Chr3_20379102	Chr3	20378955	20379249	20379102	295	Chr3_20379093	13.064	Chr3_20379174	7.99411	-0.708587	AT3G54990;AT3G55000
Chr3_20603933	Chr3	20603847	20604019	20603933	173	Chr3_20603944	8.32037	Chr3_20603922	4.86865	-0.773126	AT3G55550;AT3G55560
Chr3_20606598	Chr3	20606491	20606704	20606598	214	Chr3_20606569	12.0232	Chr3_20606629	7.89922	-0.606039	AT3G55560;AT3G55566
Chr3_20777324	Chr3	20777169	20777478	20777324	310	NA	2.54733	Chr3_20777244	2.0455	-0.316532	AT3G55980
Chr3_20778896	Chr3	20778754	20779038	20778896	285	NA	1.29814	Chr3_20778963	1.64805	0.344314	AT3G55980;AT3G55990
Chr3_20908742	Chr3	20908667	20908817	20908742	151	NA	2.56441	Chr3_20908742	3.78318	0.560972	AT3G56400
Chr3_21144870	Chr3	21144685	21145056	21144870	372	Chr3_21144938	30.6695	Chr3_21144931	16.471	-0.896876	AT3G57130
Chr3_21233652	Chr3	21233528	21233777	21233652	250	Chr3_21233633	12.5648	Chr3_21233625	10.1984	-0.301045	AT3G57390
Chr3_21412051	Chr3	21411940	21412162	21412051	223	Chr3_21412015	19.8507	Chr3_21412021	18.0248	-0.139207	AT3G57800
Chr3_21412760	Chr3	21412588	21412932	21412760	345	Chr3_21412797	14.4495	Chr3_21412857	18.9841	0.393772	AT3G57800;AT3G57810
Chr3_21414618	Chr3	21414506	21414731	21414618	226	NA	4.7586	Chr3_21414656	5.93165	0.317896	AT3G57800;AT3G57810
Chr3_21415328	Chr3	21415171	21415484	21415328	314	Chr3_21415394	19.1352	Chr3_21415409	37.1424	0.956838	AT3G57810
Chr3_21435136	Chr3	21434954	21435318	21435136	365	Chr3_21435144	6.94007	Chr3_21435243	9.02487	0.378956	AT3G57880;AT3G57890
Chr3_21509020	Chr3	21508913	21509128	21509020	216	Chr3_21509053	18.0075	Chr3_21508988	11.0761	-0.701148	AT3G58070
Chr3_21510438	Chr3	21510338	21510537	21510438	200	Chr3_21510459	21.3626	Chr3_21510461	18.8951	-0.177075	AT3G58070;AT3G58080
Chr3_21892146	Chr3	21892051	21892241	21892146	191	NA	1.86381	Chr3_21892166	2.73247	0.551951	AT3G59210;AT3G59220
Chr3_22078296	Chr3	22078088	22078504	22078296	417	Chr3_22078228	11.3168	Chr3_22078259	8.60644	-0.394978	AT3G59760;AT3G59765;AT3G59770
Chr3_22144032	Chr3	22143944	22144121	22144032	178	NA	2.82509	Chr3_22144046	4.24932	0.588935	AT3G59940;AT3G59950
Chr3_22320178	Chr3	22320049	22320306	22320178	258	Chr3_22320231	4.92435	NA	7.11664	0.531263	AT3G60380;AT3G60390
Chr3_22326364	Chr3	22326243	22326486	22326364	244	NA	3.02229	Chr3_22326318	2.69687	-0.164356	AT3G60400
Chr3_22363595	Chr3	22363520	22363670	22363595	151	Chr3_22363595	8.65445	NA	10.2467	0.243645	AT3G60520
Chr3_22364090	Chr3	22364003	22364178	22364090	176	Chr3_22364101	6.58031	Chr3_22364103	10.2051	0.633063	AT3G60520
Chr3_22634286	Chr3	22634163	22634410	22634286	248	Chr3_22634335	16.4664	Chr3_22634296	10.3984	-0.663164	AT3G61150;AT3G61160
Chr3_22670292	Chr3	22670154	22670431	22670292	278	Chr3_22670313	15.6061	Chr3_22670343	15.7878	0.0167001	AT3G61240;AT3G61250
Chr3_22670940	Chr3	22670827	22671053	22670940	227	Chr3_22670978	7.23044	Chr3_22670932	3.63842	-0.990771	AT3G61250
Chr3_22859602	Chr3	22859503	22859702	22859602	200	Chr3_22859627	5.19097	NA	3.77605	-0.459126	AT3G61740;AT3G61750;AT3G61755;AT3G61760
Chr3_22948565	Chr3	22948446	22948684	22948565	239	Chr3_22948609	5.77749	NA	3.38565	-0.77101	AT3G61962;AT3G61970
Chr3_22948954	Chr3	22948844	22949065	22948954	222	Chr3_22948990	6.56593	Chr3_22948980	4.76385	-0.462871	AT3G61962;AT3G61970
Chr3_23159072	Chr3	23158970	23159173	23159072	204	NA	2.20894	Chr3_23159045	2.13962	-0.0459996	AT3G62620
Chr3_23291732	Chr3	23291621	23291844	23291732	224	Chr3_23291735	19.9404	Chr3_23291705	13.31	-0.583184	AT3G63010;AT3G63020
Chr4_76684	Chr4	76514	76854	76684	341	NA	4.68855	Chr4_76779	2.50804	-0.902581	AT4G00180
Chr4_189171	Chr4	189048	189294	189171	247	Chr4_189167	8.17344	Chr4_189202	6.53708	-0.322297	AT4G00430
Chr4_307443	Chr4	307286	307600	307443	315	Chr4_307433	3.30677	NA	1.89802	-0.800928	AT4G00730;AT4G00740
Chr4_361746	Chr4	361641	361852	361746	212	Chr4_361716	5.44786	Chr4_361716	6.25733	0.199858	AT4G00860;AT4G00870
Chr4_363778	Chr4	363672	363884	363778	213	NA	6.02458	Chr4_363809	4.82327	-0.320849	AT4G00870;AT4G00872
Chr4_459642	Chr4	459499	459785	459642	287	Chr4_459676	9.04403	Chr4_459710	13.6194	0.590625	AT4G01060
Chr4_722390	Chr4	722288	722492	722390	205	NA	4.88659	Chr4_722363	3.20685	-0.607671	NA
Chr4_725282	Chr4	725143	725421	725282	279	Chr4_725318	26.0052	Chr4_725335	20	-0.3788	NA
Chr4_727646	Chr4	727530	727761	727646	232	Chr4_727662	4.89759	Chr4_727607	3.05327	-0.681717	AT4G01690
Chr4_1415634	Chr4	1415470	1415799	1415634	330	Chr4_1415621	16.0844	Chr4_1415724	10.8106	-0.573216	AT4G03205;AT4G03210;AT4G03220
Chr4_1499957	Chr4	1499882	1500032	1499957	151	NA	7.49123	Chr4_1499957	4.3228	-0.793237	AT4G03400;AT4G03405;AT4G03410
Chr4_1500187	Chr4	1500066	1500308	1500187	243	Chr4_1500198	7.85062	NA	7.73424	-0.0215471	AT4G03400;AT4G03405;AT4G03410
Chr4_2333628	Chr4	2333458	2333797	2333628	340	Chr4_2333702	33.006	Chr4_2333675	30.3088	-0.122992	AT4G04630
Chr4_2589118	Chr4	2588971	2589264	2589118	294	NA	2.62953	Chr4_2589171	4.14783	0.657552	AT4G05048;AT4G05050;AT4G05060
Chr4_5358732	Chr4	5358657	5358807	5358732	151	NA	1.97826	Chr4_5358732	2.60986	0.39974	NA
Chr4_5643541	Chr4	5643444	5643638	5643541	195	NA	6.01721	Chr4_5643519	4.19712	-0.519695	AT4G08850
Chr4_5793381	Chr4	5793170	5793592	5793381	423	NA	3.84826	Chr4_5793517	5.06836	0.397313	AT4G09030
Chr4_6865279	Chr4	6865084	6865474	6865279	391	NA	2.30545	Chr4_6865159	1.93703	-0.251202	AT4G11280
Chr4_7306095	Chr4	7305981	7306209	7306095	229	NA	4.33202	Chr4_7306120	6.3464	0.550899	AT4G12290
Chr4_7309926	Chr4	7309786	7310067	7309926	282	NA	4.12319	Chr4_7309992	6.73355	0.707606	AT4G12300;AT4G12310
Chr4_7349360	Chr4	7349258	7349462	7349360	205	Chr4_7349362	8.34675	Chr4_7349387	6.04945	-0.464411	AT4G12420
Chr4_7585841	Chr4	7585748	7585934	7585841	187	NA	3.91438	Chr4_7585859	2.15792	-0.859142	AT4G12970
Chr4_7761353	Chr4	7761270	7761436	7761353	167	NA	5.17699	Chr4_7761345	9.9441	0.941727	AT4G13340
Chr4_7869534	Chr4	7869459	7869609	7869534	151	NA	4.73207	Chr4_7869534	4.92507	0.0576728	AT4G13530;AT4G13540
Chr4_8435452	Chr4	8435327	8435576	8435452	250	NA	8.05498	Chr4_8435402	4.05161	-0.991386	AT4G14720
Chr4_8524837	Chr4	8524755	8524919	8524837	165	NA	2.76202	Chr4_8524844	2.71796	-0.0231995	AT4G14900
Chr4_8832892	Chr4	8832735	8833050	8832892	316	NA	3.08759	Chr4_8832889	2.08831	-0.564145	AT4G15440
Chr4_8911432	Chr4	8911341	8911522	8911432	182	NA	4.11682	Chr4_8911447	5.03339	0.29	AT4G15610;AT4G15620
Chr4_8913608	Chr4	8913521	8913694	8913608	174	Chr4_8913598	9.96977	Chr4_8913596	17.4086	0.804168	AT4G15620
Chr4_8914209	Chr4	8914123	8914295	8914209	173	NA	2.18882	Chr4_8914198	3.85868	0.817954	AT4G15620
Chr4_8914908	Chr4	8914790	8915026	8914908	237	NA	3.21808	Chr4_8914950	4.38217	0.445445	AT4G15620;AT4G15630
Chr4_9252396	Chr4	9252302	9252489	9252396	188	NA	5.46875	Chr4_9252403	6.6497	0.282078	AT4G16370;AT4G16380
Chr4_9257678	Chr4	9257539	9257818	9257678	280	NA	3.90127	Chr4_9257614	5.02143	0.364154	AT4G16390;AT4G16400
Chr4_9360878	Chr4	9360756	9361000	9360878	245	Chr4_9360841	8.76124	Chr4_9360925	5.1403	-0.769283	AT4G16620
Chr4_9415408	Chr4	9415278	9415538	9415408	261	NA	5.58431	Chr4_9415441	4.8293	-0.209565	AT4G16745
Chr4_9606234	Chr4	9606159	9606309	9606234	151	NA	2.45422	Chr4_9606234	2.15618	-0.186787	AT4G17090;AT4G17098
Chr4_9665518	Chr4	9665378	9665658	9665518	281	Chr4_9665453	12.4388	NA	7.07395	-0.814259	AT4G17230
Chr4_9665774	Chr4	9665671	9665876	9665774	206	Chr4_9665801	9.75151	Chr4_9665752	8.04748	-0.277089	AT4G17230;AT4G17240
Chr4_9835568	Chr4	9835406	9835729	9835568	324	NA	5.74999	Chr4_9835481	6.03845	0.0706188	AT4G17670
Chr4_9929546	Chr4	9929365	9929727	9929546	363	Chr4_9929519	7.86822	Chr4_9929551	9.74667	0.308872	AT4G17870
Chr4_10386568	Chr4	10386465	10386670	10386568	206	Chr4_10386555	12.1576	Chr4_10386540	6.68076	-0.863774	AT4G18960
Chr4_10517809	Chr4	10517720	10517898	10517809	179	NA	6.42895	Chr4_10517823	4.11007	-0.64542	NA
Chr4_10571532	Chr4	10571440	10571625	10571532	186	NA	4.9137	Chr4_10571515	4.26287	-0.204985	AT4G19380
Chr4_10580292	Chr4	10580188	10580396	10580292	209	NA	4.56119	Chr4_10580263	4.76238	0.0622725	AT4G19400;AT4G19410
Chr4_10597107	Chr4	10596979	10597235	10597107	257	NA	4.78681	Chr4_10597060	3.28078	-0.545026	NA
Chr4_10713016	Chr4	10712923	10713110	10713016	188	NA	6.2464	Chr4_10712998	7.45047	0.254306	AT4G19700
Chr4_10718096	Chr4	10717974	10718219	10718096	246	Chr4_10718124	11.2676	Chr4_10718049	20.2535	0.845991	NA
Chr4_10722181	Chr4	10722023	10722339	10722181	317	Chr4_10722234	12.8597	Chr4_10722264	7.94395	-0.694929	AT4G19710
Chr4_10722775	Chr4	10722698	10722852	10722775	155	NA	2.11909	Chr4_10722777	2.3801	0.167577	AT4G19710
Chr4_11553264	Chr4	11553133	11553396	11553264	264	NA	4.61502	Chr4_11553321	5.02675	0.123289	AT4G21750
Chr4_11553776	Chr4	11553679	11553874	11553776	196	NA	2.69331	Chr4_11553799	3.50221	0.378885	AT4G21750
Chr4_11604604	Chr4	11604505	11604702	11604604	198	Chr4_11604620	9.95212	NA	15.0447	0.59618	AT4G21870;AT4G21880
Chr4_11604876	Chr4	11604755	11604997	11604876	243	NA	9.76744	Chr4_11604830	11.1	0.184507	AT4G21870;AT4G21880
Chr4_11632926	Chr4	11632774	11633079	11632926	306	Chr4_11632938	13.5472	Chr4_11632899	9.39243	-0.528424	AT4G21910
Chr4_11637810	Chr4	11637733	11637886	11637810	154	NA	9.63608	Chr4_11637808	5.96061	-0.692986	AT4G21920;AT4G21926;AT4G21930;AT4G21940
Chr4_11967816	Chr4	11967625	11968007	11967816	383	Chr4_11967894	4.80746	NA	5.80017	0.27082	AT4G22770;AT4G22780
Chr4_12028010	Chr4	12027927	12028092	12028010	166	Chr4_12028015	10.2321	Chr4_12028007	16.7279	0.709154	AT4G22950;AT4G22960
Chr4_12085880	Chr4	12085704	12086055	12085880	352	NA	4.4185	Chr4_12085779	3.39917	-0.378374	AT4G23060
Chr4_12143919	Chr4	12143834	12144004	12143919	171	NA	3.02339	Chr4_12143929	3.68314	0.284769	AT4G23190;AT4G23205
Chr4_12352411	Chr4	12352276	12352546	12352411	271	Chr4_12352371	4.61628	NA	3.25487	-0.504131	AT4G23710;AT4G23713
Chr4_12369810	Chr4	12369702	12369919	12369810	218	NA	4.7844	Chr4_12369844	3.75455	-0.349698	AT4G23740
Chr4_13015401	Chr4	13015307	13015495	13015401	189	Chr4_13015382	3.09297	Chr4_13015420	3.31021	0.0979299	AT4G25450;AT4G25470
Chr4_13016328	Chr4	13016149	13016507	13016328	359	Chr4_13016432	7.17165	Chr4_13016355	14.2214	0.987687	AT4G25450;AT4G25470
Chr4_13017921	Chr4	13017799	13018043	13017921	245	Chr4_13017874	7.57329	Chr4_13017895	10.8658	0.520802	AT4G25470;AT4G25480
Chr4_13018346	Chr4	13018141	13018550	13018346	410	Chr4_13018271	4.34147	Chr4_13018353	4.38693	0.0150281	AT4G25470;AT4G25480
Chr4_13023602	Chr4	13023476	13023727	13023602	252	Chr4_13023551	6.8119	Chr4_13023551	11.999	0.816785	AT4G25490;AT4G25500
Chr4_13080358	Chr4	13080268	13080447	13080358	180	Chr4_13080351	15.5164	Chr4_13080359	9.73145	-0.673067	AT4G25640;AT4G25650
Chr4_13658024	Chr4	13657910	13658139	13658024	230	Chr4_13658036	10.2134	Chr4_13658064	10.5932	0.0526753	NA
Chr4_13658669	Chr4	13658565	13658773	13658669	209	NA	8.33131	Chr4_13658698	5.55385	-0.585055	NA
Chr4_13709513	Chr4	13709418	13709608	13709513	191	NA	6.75709	Chr4_13709528	8.2083	0.280681	AT4G27410;AT4G27415
Chr4_13710361	Chr4	13710276	13710446	13710361	171	NA	3.13687	Chr4_13710371	4.77861	0.607265	AT4G27410;AT4G27415
Chr4_13730613	Chr4	13730505	13730721	13730613	217	NA	3.49965	Chr4_13730580	4.31957	0.303677	AT4G27450;AT4G27460
Chr4_13731317	Chr4	13731214	13731420	13731317	207	NA	3.21848	Chr4_13731289	6.37958	0.987082	AT4G27450;AT4G27460
Chr4_13889304	Chr4	13889213	13889395	13889304	183	NA	4.12663	Chr4_13889288	5.86668	0.50758	AT4G27900
Chr4_14325503	Chr4	14325356	14325650	14325503	295	Chr4_14325556	11.6092	Chr4_14325575	9.22599	-0.331493	AT4G29080
Chr4_14326237	Chr4	14326146	14326328	14326237	183	Chr4_14326243	10.2453	Chr4_14326230	12.5464	0.292311	AT4G29080
Chr4_14359036	Chr4	14358887	14359185	14359036	299	Chr4_14359110	10.71	Chr4_14359089	17.9244	0.742966	NA
Chr4_14372198	Chr4	14372123	14372273	14372198	151	NA	3.7791	Chr4_14372198	2.14231	-0.818875	NA
Chr4_14374336	Chr4	14374241	14374432	14374336	192	Chr4_14374316	11.8264	Chr4_14374357	6.85751	-0.786254	NA
Chr4_14545934	Chr4	14545764	14546103	14545934	340	Chr4_14545937	12.2476	Chr4_14545984	14.4333	0.236902	AT4G29700
Chr4_14581500	Chr4	14581408	14581593	14581500	186	NA	2.76473	Chr4_14581483	4.3158	0.642489	AT4G29780;AT4G29790
Chr4_14813494	Chr4	14813311	14813676	14813494	366	Chr4_14813555	12.6597	Chr4_14813447	10.9811	-0.205221	AT4G30250
Chr4_14815582	Chr4	14815492	14815671	14815582	180	Chr4_14815567	9.09227	Chr4_14815583	6.74222	-0.431417	AT4G30250
Chr4_14815818	Chr4	14815675	14815961	14815818	287	NA	6.08104	Chr4_14815750	5.25955	-0.209379	AT4G30250;AT4G30260
Chr4_14822292	Chr4	14822196	14822389	14822292	194	NA	3.08196	Chr4_14822271	4.85594	0.655902	AT4G30270
Chr4_14846848	Chr4	14846730	14846967	14846848	238	NA	6.91511	Chr4_14846828	5.12507	-0.43218	AT4G30350
Chr4_14847782	Chr4	14847651	14847913	14847782	263	Chr4_14847779	10.1389	Chr4_14847838	10.0498	-0.0127343	AT4G30350
Chr4_14902792	Chr4	14902645	14902939	14902792	295	Chr4_14902798	10.1598	Chr4_14902864	8.5857	-0.242864	AT4G30490;AT4G30500
Chr4_14999306	Chr4	14999205	14999408	14999306	204	Chr4_14999280	10.9072	Chr4_14999283	10.419	-0.066064	AT4G30790;AT4G30800
Chr4_15000701	Chr4	15000609	15000793	15000701	185	Chr4_15000698	11.2193	Chr4_15000684	16.8785	0.589204	AT4G30790;AT4G30800;AT4G30810
Chr4_16091525	Chr4	16091415	16091635	16091525	221	Chr4_16091521	6.76327	NA	5.24001	-0.368151	AT4G33430;AT4G33440
Chr4_16345168	Chr4	16345056	16345280	16345168	225	NA	4.79647	Chr4_16345205	7.49635	0.644215	AT4G34131;AT4G34135
Chr4_16505672	Chr4	16505552	16505791	16505672	240	NA	5.20067	Chr4_16505627	3.75545	-0.469712	AT4G34555;AT4G34560
Chr4_16583493	Chr4	16583404	16583582	16583493	179	Chr4_16583506	6.09329	Chr4_16583479	3.21734	-0.921353	AT4G34760
Chr4_16594210	Chr4	16594021	16594399	16594210	379	Chr4_16594131	27.4003	Chr4_16594096	18.3178	-0.580945	AT4G34780;AT4G34790;AT4G34800
Chr4_16689621	Chr4	16689483	16689759	16689621	277	Chr4_16689628	4.29223	NA	3.71439	-0.208602	AT4G35060
Chr4_16710128	Chr4	16710053	16710203	16710128	151	NA	7.09681	Chr4_16710128	5.21257	-0.445176	AT4G35100
Chr4_16710394	Chr4	16710287	16710502	16710394	216	Chr4_16710427	5.01494	NA	5.28247	0.0749802	AT4G35100
Chr4_16710882	Chr4	16710668	16711096	16710882	429	Chr4_16710966	6.46518	Chr4_16710743;Chr4_16711021	7.45047	0.204641	AT4G35100
Chr4_16742480	Chr4	16742309	16742652	16742480	344	NA	5.98516	Chr4_16742472	3.45985	-0.79068	AT4G35180
Chr4_16746061	Chr4	16745915	16746207	16746061	293	Chr4_16746018	10.5606	Chr4_16746094	6.52488	-0.694669	AT4G35190
Chr4_16767542	Chr4	16767415	16767669	16767542	255	NA	2.22746	Chr4_16767490	3.87039	0.797079	AT4G35240
Chr4_16800652	Chr4	16800551	16800753	16800652	203	NA	4.47823	Chr4_16800643	3.12906	-0.517199	AT4G35300;AT4G35310
Chr4_16895960	Chr4	16895770	16896150	16895960	381	Chr4_16895854	11.982	NA	10.6481	-0.170273	AT4G35590;AT4G35600
Chr4_16980521	Chr4	16980426	16980616	16980521	191	Chr4_16980514	9.27167	Chr4_16980541	5.90096	-0.65188	AT4G35830;AT4G35837;AT4G35840;AT4G35850
Chr4_17001996	Chr4	17001861	17002130	17001996	270	Chr4_17001999	34.7945	Chr4_17002019	23.3331	-0.576481	AT4G35900
Chr4_17114810	Chr4	17114717	17114902	17114810	186	NA	3.57107	Chr4_17114827	6.53842	0.872586	AT4G36160;AT4G36170
Chr4_17281716	Chr4	17281610	17281821	17281716	212	NA	2.92022	Chr4_17281685	4.25612	0.543462	AT4G36640;AT4G36648
Chr4_17282035	Chr4	17281960	17282110	17282035	151	NA	2.23643	Chr4_17282035	3.16588	0.501409	AT4G36640;AT4G36648
Chr4_17318875	Chr4	17318611	17319139	17318875	529	Chr4_17318813	4.29223	Chr4_17319064	4.3158	0.00790062	AT4G36740
Chr4_17319870	Chr4	17319763	17319977	17319870	215	Chr4_17319849	12.5648	Chr4_17319838	16.3483	0.379753	NA
Chr4_17322372	Chr4	17322265	17322480	17322372	216	Chr4_17322357	16.6312	Chr4_17322359	11.2494	-0.564044	AT4G36750
Chr4_17364402	Chr4	17364305	17364500	17364402	196	NA	3.3565	Chr4_17364380	2.78989	-0.266749	AT4G36860
Chr4_17365616	Chr4	17365522	17365711	17365616	190	NA	5.67638	Chr4_17365597	3.43584	-0.724308	NA
Chr4_17395836	Chr4	17395731	17395941	17395836	211	Chr4_17395829	66.8797	Chr4_17395839	66.8797	0	AT4G36910
Chr4_17397950	Chr4	17397867	17398034	17397950	168	Chr4_17397942	31.3268	NA	45.3408	0.533412	AT4G36920
Chr4_17398956	Chr4	17398869	17399043	17398956	175	Chr4_17398963	23.3317	Chr4_17398968	31.328	0.425161	AT4G36920
Chr4_17404839	Chr4	17404746	17404932	17404839	187	NA	8.15362	Chr4_17404857	9.37114	0.200784	AT4G36925
Chr4_17405094	Chr4	17404974	17405213	17405094	240	Chr4_17405085	14.7788	Chr4_17405128	17.263	0.224154	AT4G36925
Chr4_17431937	Chr4	17431713	17432161	17431937	449	Chr4_17432030	33.8669	Chr4_17432077	33.007	-0.0371039	AT4G36970
Chr4_17470496	Chr4	17470363	17470628	17470496	266	Chr4_17470537	11.3734	Chr4_17470438	12.3606	0.120085	AT4G37080
Chr4_17541416	Chr4	17541291	17541541	17541416	251	NA	2.20934	Chr4_17541466	3.92096	0.827591	AT4G37260;AT4G37270
Chr4_17561894	Chr4	17561758	17562029	17561894	272	Chr4_17561926	10.2594	Chr4_17561887	17.5082	0.771084	AT4G37310;AT4G37320;AT4G37330
Chr4_17576267	Chr4	17576177	17576357	17576267	181	Chr4_17576252	4.29925	Chr4_17576282	7.27705	0.759269	AT4G37380
Chr4_17576751	Chr4	17576676	17576826	17576751	151	NA	3.6189	Chr4_17576751	3.62011	0.000482293	AT4G37380;AT4G37390
Chr4_17577743	Chr4	17577632	17577854	17577743	223	Chr4_17577707	8.08461	Chr4_17577779	7.00442	-0.206913	AT4G37390
Chr4_17585284	Chr4	17585158	17585409	17585284	252	Chr4_17585293	16.7268	Chr4_17585314	11.4252	-0.549942	AT4G37400
Chr4_17667840	Chr4	17667759	17667922	17667840	164	NA	3.53582	Chr4_17667834	3.38016	-0.0649533	AT4G37590;AT4G37608
Chr4_17728070	Chr4	17727983	17728156	17728070	174	Chr4_17728081	24.8201	Chr4_17728063	40.3724	0.70186	AT4G37740
Chr4_17730748	Chr4	17730621	17730876	17730748	256	Chr4_17730740	38.5345	Chr4_17730771	20.8812	-0.883946	NA
Chr4_17754360	Chr4	17754270	17754450	17754360	181	NA	3.15313	Chr4_17754375	2.93164	-0.105077	AT4G37770
Chr4_17781888	Chr4	17781781	17781995	17781888	215	Chr4_17781920	11.1071	Chr4_17781856	5.77223	-0.944281	AT4G37810
Chr4_18019642	Chr4	18019550	18019734	18019642	185	Chr4_18019655	5.14858	Chr4_18019659	3.83052	-0.426634	AT4G38520;AT4G38530
Chr4_18128296	Chr4	18128199	18128393	18128296	195	Chr4_18128305	17.1926	Chr4_18128274	17.3051	0.00940954	AT4G38840;AT4G38860
Chr4_18129610	Chr4	18129511	18129710	18129610	200	Chr4_18129635	6.05975	Chr4_18129586	7.72566	0.3504	AT4G38860
Chr4_18207143	Chr4	18207047	18207239	18207143	193	Chr4_18207164	21.3237	Chr4_18207131	15.194	-0.488956	AT4G39070;AT4G39080
Chr4_18322922	Chr4	18322787	18323057	18322922	271	Chr4_18322982	9.83507	Chr4_18322863	8.61965	-0.190306	AT4G39400
Chr5_39098	Chr5	38985	39211	39098	227	Chr5_39104	4.4001	Chr5_39060	3.52886	-0.318334	AT5G01100
Chr5_75288	Chr5	75170	75406	75288	237	Chr5_75285	12.6137	Chr5_75245	9.78363	-0.36655	AT5G01190;AT5G01200
Chr5_158852	Chr5	158698	159005	158852	308	NA	4.97217	Chr5_158846	5.98529	0.267546	AT5G01380
Chr5_393014	Chr5	392938	393090	393014	153	NA	6.54627	Chr5_393015	10.0416	0.617244	AT5G02030
Chr5_444651	Chr5	444574	444728	444651	155	NA	4.97503	Chr5_444653	8.19646	0.720296	AT5G02220
Chr5_445776	Chr5	445655	445897	445776	243	NA	1.60076	Chr5_445822	3.12674	0.965902	AT5G02230
Chr5_566642	Chr5	566502	566783	566642	282	Chr5_566615	5.85653	NA	2.99731	-0.966378	AT5G02530;AT5G02540
Chr5_962146	Chr5	962000	962292	962146	293	Chr5_962075	7.36015	NA	4.82569	-0.609	NA
Chr5_987875	Chr5	987743	988007	987875	265	Chr5_987833	8.80733	Chr5_987907	4.59684	-0.938062	AT5G03760
Chr5_1004656	Chr5	1004563	1004750	1004656	188	Chr5_1004670	6.66801	Chr5_1004644	3.4837	-0.936636	AT5G03790
Chr5_1023040	Chr5	1022917	1023162	1023040	246	Chr5_1023087	9.39841	Chr5_1023026	4.74004	-0.987517	AT5G03837
Chr5_1044629	Chr5	1044537	1044721	1044629	185	NA	4.22691	Chr5_1044646	4.96618	0.232533	AT5G03890
Chr5_1279630	Chr5	1279511	1279749	1279630	239	Chr5_1279602	24.4397	Chr5_1279662	19.852	-0.299942	AT5G04480;AT5G04490
Chr5_1395640	Chr5	1395517	1395763	1395640	247	Chr5_1395641	10.4872	Chr5_1395669	9.52313	-0.139122	NA
Chr5_1894264	Chr5	1894148	1894379	1894264	232	Chr5_1894234	7.81445	Chr5_1894304	8.77409	0.167105	AT5G06250
Chr5_1996650	Chr5	1996564	1996736	1996650	173	Chr5_1996650	10.1659	Chr5_1996639	16.5034	0.699025	AT5G06530
Chr5_1997578	Chr5	1997448	1997708	1997578	261	NA	4.063	Chr5_1997557	4.90225	0.270899	AT5G06530
Chr5_2176390	Chr5	2176230	2176551	2176390	322	NA	8.93084	Chr5_2176476	7.95494	-0.166945	AT5G07010
Chr5_2179325	Chr5	2179206	2179444	2179325	239	NA	2.32898	Chr5_2179369	3.02895	0.37912	NA
Chr5_2234840	Chr5	2234674	2235006	2234840	333	Chr5_2234893	7.60417	Chr5_2234838	7.67234	0.0128759	AT5G07180;AT5G07190
Chr5_2284216	Chr5	2284137	2284295	2284216	159	Chr5_2284213	12.8852	Chr5_2284212	11.9917	-0.103679	AT5G07270;AT5G07280
Chr5_2298971	Chr5	2298798	2299144	2298971	347	NA	6.95411	Chr5_2298873	8.11168	0.222135	AT5G07290;AT5G07300
Chr5_2303302	Chr5	2303213	2303390	2303302	178	NA	6.86416	Chr5_2303315	10.1664	0.566654	AT5G07300;AT5G07310
Chr5_2399419	Chr5	2399222	2399616	2399419	395	Chr5_2399422	8.89018	NA	5.78694	-0.619412	AT5G07571;AT5G07580
Chr5_2409422	Chr5	2409205	2409638	2409422	434	Chr5_2409324	10.9356	Chr5_2409365	9.65173	-0.180173	AT5G07620;AT5G07625;AT5G07630
Chr5_2558106	Chr5	2557992	2558220	2558106	229	Chr5_2558067	5.07277	Chr5_2558145	3.2356	-0.64874	AT5G07980;AT5G07990
Chr5_2559522	Chr5	2559399	2559645	2559522	247	Chr5_2559474	16.5563	Chr5_2559495	10.4972	-0.657376	AT5G07990
Chr5_2561310	Chr5	2561211	2561408	2561310	198	Chr5_2561290	28.0755	Chr5_2561286	20.06	-0.48499	AT5G07990;AT5G08000
Chr5_2563436	Chr5	2563319	2563553	2563436	235	Chr5_2563455	7.51295	NA	4.13663	-0.860924	AT5G07990;AT5G08000
Chr5_2658778	Chr5	2658639	2658918	2658778	280	NA	4.44238	Chr5_2658714	2.80222	-0.664763	AT5G08250;AT5G08260;AT5G08270
Chr5_2936723	Chr5	2936633	2936813	2936723	181	Chr5_2936708	16.8656	Chr5_2936738	13.7575	-0.293865	AT5G09440
Chr5_2937229	Chr5	2937131	2937327	2937229	197	Chr5_2937228	10.1979	Chr5_2937252	7.79906	-0.3869	AT5G09440
Chr5_3161202	Chr5	3161060	3161344	3161202	285	Chr5_3161198	17.9233	Chr5_3161211	12.8682	-0.478026	AT5G10100
Chr5_3163132	Chr5	3162926	3163337	3163132	412	Chr5_3163001	11.8991	Chr5_3163046	8.93132	-0.413907	NA
Chr5_3243336	Chr5	3243221	3243451	3243336	231	Chr5_3243296	11.042	Chr5_3243376	5.78694	-0.932129	AT5G10310;AT5G10320
Chr5_3478562	Chr5	3478385	3478738	3478562	354	Chr5_3478460	7.02925	Chr5_3478460	7.96799	0.180845	AT5G10990;AT5G11000
Chr5_3505464	Chr5	3505326	3505602	3505464	277	Chr5_3505401	8.12345	Chr5_3505527	5.45724	-0.573921	NA
Chr5_3509938	Chr5	3509809	3510068	3509938	260	Chr5_3509970	9.58698	Chr5_3509884	18.2781	0.930968	AT5G11060
Chr5_3694240	Chr5	3694147	3694332	3694240	186	NA	5.66178	Chr5_3694236	3.57484	-0.663377	AT5G11530
Chr5_3857191	Chr5	3857070	3857312	3857191	243	Chr5_3857193	5.14307	Chr5_3857176	10.2518	0.995176	AT5G11950
Chr5_3858014	Chr5	3857905	3858124	3858014	220	Chr5_3858042	13.3442	Chr5_3857980	13.7905	0.0474619	AT5G11960;AT5G11950
Chr5_3880832	Chr5	3880709	3880954	3880832	246	NA	4.00669	Chr5_3880872	5.84178	0.543997	AT5G12010
Chr5_4203696	Chr5	4203536	4203856	4203696	321	Chr5_4203781	6.87354	Chr5_4203688	9.27019	0.431546	NA
Chr5_4221146	Chr5	4221035	4221256	4221146	222	Chr5_4221143	10.3678	Chr5_4221181	15.6074	0.59012	AT5G13220;AT5G13225;AT5G13230
Chr5_4271972	Chr5	4271822	4272123	4271972	302	NA	5.56913	Chr5_4271897	6.64324	0.254435	AT5G13320;AT5G13330
Chr5_4275843	Chr5	4275706	4275980	4275843	275	NA	3.64377	Chr5_4275781	6.17372	0.760708	NA
Chr5_4276508	Chr5	4276403	4276614	4276508	212	NA	8.38289	Chr5_4276493	6.61066	-0.342653	NA
Chr5_4277154	Chr5	4277056	4277253	4277154	198	NA	2.25249	Chr5_4277131	4.34141	0.946643	AT5G13340;AT5G13350
Chr5_4575404	Chr5	4575253	4575554	4575404	302	NA	7.33082	Chr5_4575479	9.80453	0.419474	AT5G14180;AT5G14200
Chr5_4741746	Chr5	4741638	4741855	4741746	218	Chr5_4741763	6.5358	NA	5.33369	-0.29323	AT5G14700
Chr5_4825536	Chr5	4825346	4825725	4825536	380	NA	3.37868	Chr5_4825477	4.3876	0.376972	AT5G14900;AT5G14910;AT5G14920
Chr5_4912513	Chr5	4912408	4912618	4912513	211	Chr5_4912512	8.19973	NA	4.91455	-0.738517	NA
Chr5_5177858	Chr5	5177646	5178069	5177858	424	NA	3.10905	Chr5_5177874	4.09146	0.396142	AT5G15845;AT5G15850;AT5G15853;AT5G15860
Chr5_5227566	Chr5	5227438	5227695	5227566	258	NA	6.53933	Chr5_5227582	7.09277	0.117206	AT5G16000;AT5G16010;AT5G16020
Chr5_5304267	Chr5	5304105	5304429	5304267	325	Chr5_5304332	5.62401	Chr5_5304272	4.03329	-0.479642	AT5G16230;AT5G16235;AT5G16240
Chr5_5420158	Chr5	5420029	5420286	5420158	258	Chr5_5420104	9.92739	Chr5_5420135	7.69678	-0.367159	NA
Chr5_5696360	Chr5	5696219	5696500	5696360	282	NA	4.70964	Chr5_5696421	7.63102	0.696259	AT5G17310
Chr5_5863229	Chr5	5863062	5863396	5863229	335	Chr5_5863137	19.9992	Chr5_5863213	13.27	-0.591774	AT5G17760
Chr5_5864228	Chr5	5864084	5864372	5864228	289	Chr5_5864297	4.52031	NA	3.24274	-0.479208	AT5G17760;AT5G17770
Chr5_5885848	Chr5	5885743	5885953	5885848	211	Chr5_5885878	5.3134	Chr5_5885855	3.42167	-0.634935	AT5G17810
Chr5_6216594	Chr5	6216443	6216746	6216594	304	Chr5_6216594	6.12477	Chr5_6216618	8.13327	0.40918	AT5G18640;AT5G18650
Chr5_6383157	Chr5	6383054	6383260	6383157	207	Chr5_6383183	4.59041	Chr5_6383129	4.49267	-0.0310499	NA
Chr5_6393442	Chr5	6393241	6393644	6393442	404	Chr5_6393527	17.5506	Chr5_6393517	11.6835	-0.587048	NA
Chr5_6399981	Chr5	6399839	6400123	6399981	285	NA	5.58012	Chr5_6400027	2.93634	-0.926277	AT5G19095
Chr5_6400308	Chr5	6400223	6400392	6400308	170	Chr5_6400298	7.6147	NA	4.29271	-0.826898	AT5G19095
Chr5_6409552	Chr5	6409337	6409766	6409552	430	Chr5_6409444	3.19269	NA	4.55075	0.511332	AT5G19100
Chr5_6424796	Chr5	6424705	6424888	6424796	184	NA	3.22467	Chr5_6424780	2.0486	-0.654513	AT5G19140;AT5G19150
Chr5_6556444	Chr5	6556308	6556581	6556444	274	Chr5_6556408	4.51719	NA	3.4726	-0.379409	AT5G19430;AT5G19440
Chr5_6812501	Chr5	6812339	6812663	6812501	325	Chr5_6812576	14.5526	Chr5_6812588	13.6532	-0.0920378	AT5G20170;AT5G20180;AT5G20181;AT5G20190
Chr5_6828989	Chr5	6828892	6829086	6828989	195	NA	2.899	Chr5_6829011	2.64192	-0.133969	AT5G20240
Chr5_6977928	Chr5	6977853	6978004	6977928	152	NA	9.52223	Chr5_6977928	9.57921	0.00860721	AT5G20620;AT5G20630
Chr5_6978372	Chr5	6978240	6978503	6978372	264	Chr5_6978356	9.08109	Chr5_6978428	4.55877	-0.994221	AT5G20630;AT5G20635
Chr5_6980592	Chr5	6980471	6980712	6980592	242	Chr5_6980597	11.3803	Chr5_6980637	5.95104	-0.935325	AT5G20635
Chr5_7175022	Chr5	7174867	7175177	7175022	311	Chr5_7175028	7.57329	NA	5.83772	-0.375515	AT5G21105
Chr5_7249116	Chr5	7248962	7249271	7249116	310	Chr5_7249037	7.53508	NA	8.50179	0.174144	AT5G21930;AT5G21940
Chr5_7251545	Chr5	7251461	7251629	7251545	169	NA	7.23349	Chr5_7251554	9.23231	0.352	AT5G21940
Chr5_7256776	Chr5	7256666	7256887	7256776	222	NA	5.87667	Chr5_7256741	5.3054	-0.147537	AT5G21950
Chr5_7265927	Chr5	7265839	7266015	7265927	177	Chr5_7265914	10.6656	Chr5_7265921	16.6078	0.638896	AT5G21280
Chr5_7468796	Chr5	7468521	7469071	7468796	551	Chr5_7468821	9.25468	Chr5_7468650	8.13639	-0.185794	AT5G22500
Chr5_7474687	Chr5	7474521	7474853	7474687	333	Chr5_7474698	6.25274	Chr5_7474778	4.23634	-0.56167	AT5G22500;AT5G22510
Chr5_7722153	Chr5	7722037	7722269	7722153	233	Chr5_7722154	2.9359	Chr5_7722112	2.11711	-0.471707	AT5G23020
Chr5_7781171	Chr5	7781096	7781246	7781171	151	NA	2.92951	Chr5_7781171	3.65306	0.318446	AT5G23120;AT5G23130;AT5G23140
Chr5_7835366	Chr5	7835267	7835466	7835366	200	Chr5_7835345	10.4318	Chr5_7835391	8.0318	-0.377193	AT5G23260
Chr5_8004988	Chr5	8004777	8005200	8004988	424	Chr5_8004999	12.8221	Chr5_8005078	8.65087	-0.567715	AT5G23730
Chr5_8379896	Chr5	8379800	8379991	8379896	192	NA	7.53838	Chr5_8379901	4.9364	-0.610795	AT5G24530
Chr5_8529484	Chr5	8529344	8529624	8529484	281	Chr5_8529462	6.73404	NA	5.15557	-0.38534	AT5G24830
Chr5_8570599	Chr5	8570470	8570728	8570599	259	Chr5_8570601	14.877	Chr5_8570565	13.0538	-0.188614	AT5G24910
Chr5_8682747	Chr5	8682602	8682892	8682747	291	Chr5_8682808	5.20067	Chr5_8682817	3.66823	-0.503613	AT5G25150
Chr5_8727015	Chr5	8726899	8727131	8727015	233	NA	3.26007	Chr5_8727056	4.04187	0.31012	NA
Chr5_9133356	Chr5	9133255	9133458	9133356	204	Chr5_9133383	13.5742	Chr5_9133359	17.7022	0.383061	AT5G26146;AT5G26147
Chr5_9799175	Chr5	9799048	9799302	9799175	255	Chr5_9799181	22.1723	Chr5_9799227	12.2779	-0.852695	AT5G27680
Chr5_10648860	Chr5	10648753	10648968	10648860	216	Chr5_10648893	8.0805	Chr5_10648874	5.26988	-0.616674	AT5G28640
Chr5_10649970	Chr5	10649823	10650116	10649970	294	Chr5_10649998	20.8242	Chr5_10650041	10.8216	-0.944347	AT5G28640
Chr5_13939264	Chr5	13939040	13939488	13939264	449	Chr5_13939200	8.58776	Chr5_13939115;Chr5_13939413	5.4108	-0.66644	AT5G35770
Chr5_14916712	Chr5	14916600	14916823	14916712	224	NA	3.04021	Chr5_14916675	3.39148	0.157744	NA
Chr5_14999265	Chr5	14999131	14999399	14999265	269	NA	3.10061	Chr5_14999278	3.91225	0.335446	AT5G37770
Chr5_15630022	Chr5	15629922	15630123	15630022	202	Chr5_15630016	4.88978	NA	2.6314	-0.893939	AT5G39040
Chr5_15631390	Chr5	15631274	15631505	15631390	232	Chr5_15631380	5.83678	Chr5_15631359	11.5848	0.988989	NA
Chr5_15711904	Chr5	15711687	15712122	15711904	436	Chr5_15712047	13.4449	Chr5_15712029	10.7923	-0.317057	AT5G39240
Chr5_15871798	Chr5	15871654	15871942	15871798	289	Chr5_15871755	22.1113	Chr5_15871764	15.4106	-0.520861	AT5G39635
Chr5_16337700	Chr5	16337574	16337827	16337700	254	Chr5_16337726	9.66997	Chr5_16337727	6.81259	-0.505308	AT5G40800;AT5G40810
Chr5_16575830	Chr5	16575613	16576048	16575830	436	NA	2.92521	Chr5_16575688	2.2987	-0.347722	NA
Chr5_16577289	Chr5	16577206	16577372	16577289	167	NA	3.87844	Chr5_16577281	5.19836	0.42258	AT5G41410
Chr5_16817552	Chr5	16817392	16817713	16817552	322	NA	2.52182	Chr5_16817467	4.82819	0.937017	AT5G42040;AT5G42050;AT5G42053;AT5G42060
Chr5_17550060	Chr5	17549831	17550290	17550060	460	Chr5_17550209	25.2389	Chr5_17550209	18.7881	-0.42583	AT5G43700
Chr5_18216015	Chr5	18215798	18216232	18216015	435	Chr5_18215915	14.9298	Chr5_18215873	20.06	0.426127	AT5G45100
Chr5_18378968	Chr5	18378817	18379119	18378968	303	Chr5_18378942	28.725	Chr5_18378983	29.006	0.0140445	NA
Chr5_18804358	Chr5	18804222	18804495	18804358	274	Chr5_18804412	9.88311	Chr5_18804297	13.8909	0.491103	AT5G46350
Chr5_18944312	Chr5	18944230	18944393	18944312	164	NA	8.11149	Chr5_18944315	7.49939	-0.113194	AT5G46690
Chr5_18947130	Chr5	18947005	18947254	18947130	250	Chr5_18947123	9.24565	Chr5_18947080	13.1321	0.506251	AT5G46690
Chr5_18973230	Chr5	18973155	18973305	18973230	151	NA	3.95058	Chr5_18973230	3.34581	-0.239709	AT5G46750;AT5G46760
Chr5_18973955	Chr5	18973880	18974030	18973955	151	NA	2.43073	Chr5_18973955	3.10896	0.355042	AT5G46750;AT5G46760
Chr5_18982510	Chr5	18982426	18982593	18982510	168	NA	2.52967	Chr5_18982501	3.82709	0.597299	NA
Chr5_18982846	Chr5	18982746	18982945	18982846	200	NA	4.83323	Chr5_18982870	4.43607	-0.123706	AT5G46790
Chr5_18983674	Chr5	18983543	18983806	18983674	264	NA	2.17623	Chr5_18983618	2.88685	0.407665	AT5G46790
Chr5_19218698	Chr5	19218587	19218809	19218698	223	Chr5_19218699	8.85762	Chr5_19218734	7.04908	-0.329484	AT5G47360;AT5G47370
Chr5_19273724	Chr5	19273586	19273862	19273724	277	Chr5_19273755	11.057	NA	6.17598	-0.84022	AT5G47500;AT5G47510
Chr5_19899284	Chr5	19899092	19899476	19899284	385	NA	5.84619	Chr5_19899384	9.33875	0.675733	AT5G49100;AT5G49110
Chr5_20014815	Chr5	20014729	20014901	20014815	173	NA	3.56931	Chr5_20014826	3.45049	-0.048844	AT5G49360
Chr5_20084326	Chr5	20084163	20084490	20084326	328	NA	4.69703	Chr5_20084415	4.04017	-0.217333	NA
Chr5_20194312	Chr5	20194106	20194517	20194312	412	Chr5_20194284	4.43442	Chr5_20194181;Chr5_20194442	4.14499	-0.0973768	AT5G49690;AT5G49700;AT5G49710
Chr5_21061658	Chr5	21061456	21061860	21061658	405	Chr5_21061619	11.477	Chr5_21061531	13.6194	0.246918	NA
Chr5_21558308	Chr5	21558223	21558392	21558308	170	Chr5_21558317	7.59395	Chr5_21558304	12.773	0.750175	AT5G53150;AT5G53160
Chr5_21583691	Chr5	21583525	21583857	21583691	333	Chr5_21583600	10.5014	Chr5_21583660	7.01442	-0.582186	AT5G53200
Chr5_21594740	Chr5	21594605	21594876	21594740	272	NA	2.29008	Chr5_21594680	2.84789	0.314495	AT5G53220
Chr5_21595543	Chr5	21595421	21595665	21595543	245	Chr5_21595514	14.2701	Chr5_21595579	8.99564	-0.665698	AT5G53220
Chr5_21663776	Chr5	21663675	21663878	21663776	204	NA	3.78005	Chr5_21663766	3.03028	-0.318954	AT5G53400
Chr5_21669340	Chr5	21669210	21669471	21669340	262	Chr5_21669376	18.3171	Chr5_21669396	17.8676	-0.0358452	NA
Chr5_21737358	Chr5	21737216	21737499	21737358	284	Chr5_21737362	6.97096	Chr5_21737300	10.26	0.557601	AT5G53510
Chr5_21884066	Chr5	21883950	21884183	21884066	234	Chr5_21884097	6.65254	Chr5_21884047	8.08115	0.280655	AT5G53900
Chr5_22191420	Chr5	22191272	22191569	22191420	298	Chr5_22191468	16.4258	Chr5_22191462	9.00232	-0.867595	AT5G54620
Chr5_22308628	Chr5	22308540	22308716	22308628	177	NA	1.48705	Chr5_22308641	2.39215	0.685855	AT5G54930;AT5G54940
Chr5_22388508	Chr5	22388381	22388634	22388508	254	Chr5_22388464	15.2222	Chr5_22388486	13.9468	-0.126243	AT5G55170;AT5G55180
Chr5_22665897	Chr5	22665788	22666006	22665897	219	Chr5_22665900	12.0652	Chr5_22665931	15.3553	0.347885	AT5G55960;AT5G55970
Chr5_22691690	Chr5	22691527	22691853	22691690	327	NA	2.93949	Chr5_22691778	2.65985	-0.144221	NA
Chr5_22779228	Chr5	22779125	22779331	22779228	207	Chr5_22779204	12.7412	Chr5_22779232	8.53645	-0.577793	AT5G56260;AT5G56270
Chr5_22994074	Chr5	22993980	22994169	22994074	190	Chr5_22994094	4.58233	NA	2.7329	-0.745649	AT5G56860
Chr5_23120916	Chr5	23120791	23121042	23120916	252	Chr5_23120967	8.32378	Chr5_23120866	5.10702	-0.704757	NA
Chr5_23237524	Chr5	23237331	23237716	23237524	386	Chr5_23237606	6.81298	Chr5_23237641	12.467	0.871756	AT5G57350
Chr5_23357558	Chr5	23357441	23357676	23357558	236	NA	4.87331	Chr5_23357574	6.06013	0.314447	AT5G57660
Chr5_23384282	Chr5	23384186	23384377	23384282	192	Chr5_23384262	11.9556	Chr5_23384261	16.8669	0.496508	AT5G57710
Chr5_23388578	Chr5	23388471	23388685	23388578	215	Chr5_23388547	10.5756	Chr5_23388597	14.3963	0.444959	AT5G57710
Chr5_23670355	Chr5	23670255	23670455	23670355	201	Chr5_23670330	12.6348	Chr5_23670380	10.2109	-0.307293	AT5G58550;AT5G58560
Chr5_23785318	Chr5	23785167	23785469	23785318	303	Chr5_23785284	21.7112	Chr5_23785242	16.5667	-0.390153	AT5G58900
Chr5_23943506	Chr5	23943330	23943683	23943506	354	NA	2.72214	Chr5_23943405	5.36903	0.97992	NA
Chr5_23997752	Chr5	23997585	23997920	23997752	336	Chr5_23997721	7.7248	Chr5_23997660	6.72126	-0.200766	AT5G59530;AT5G59540;AT5G59550
Chr5_24066260	Chr5	24066162	24066358	24066260	197	NA	6.74915	Chr5_24066237	7.61699	0.174515	AT5G59730;AT5G59732
Chr5_24239692	Chr5	24239601	24239783	24239692	183	NA	4.43158	Chr5_24239689	8.08115	0.866739	AT5G60200
Chr5_24292106	Chr5	24291993	24292219	24292106	227	Chr5_24292104	8.31571	Chr5_24292114	7.95494	-0.0639884	AT5G60400;AT5G60408;AT5G60410
Chr5_24292451	Chr5	24292376	24292526	24292451	151	NA	4.01003	Chr5_24292451	3.25487	-0.301013	AT5G60400;AT5G60408;AT5G60410
Chr5_24350704	Chr5	24350529	24350880	24350704	352	Chr5_24350710	16.3473	Chr5_24350670	18.4297	0.17298	AT5G60570
Chr5_24506324	Chr5	24506230	24506418	24506324	189	Chr5_24506305	9.26427	Chr5_24506343	15.4443	0.737325	AT5G60910
Chr5_24507244	Chr5	24507138	24507351	24507244	214	Chr5_24507227	23.7241	Chr5_24507240	14.2711	-0.733257	AT5G60910
Chr5_24508578	Chr5	24508469	24508688	24508578	220	Chr5_24508582	17.0915	Chr5_24508544	31.9393	0.902054	AT5G60910
Chr5_24509504	Chr5	24509367	24509641	24509504	275	Chr5_24509528	16.0297	Chr5_24509524	23.1623	0.531031	NA
Chr5_24510410	Chr5	24510315	24510504	24510410	190	NA	18.145	Chr5_24510390	27.0733	0.577299	AT5G60920
Chr5_24510627	Chr5	24510536	24510718	24510627	183	Chr5_24510611	12.8015	NA	15.9768	0.319666	AT5G60920
Chr5_24532512	Chr5	24532435	24532588	24532512	154	NA	3.56337	Chr5_24532510	6.30562	0.823396	AT5G60960;AT5G60966
Chr5_24533155	Chr5	24532991	24533319	24533155	329	Chr5_24533237	7.50967	Chr5_24533066	4.42983	-0.761498	NA
Chr5_24537198	Chr5	24537103	24537294	24537198	192	NA	2.43758	Chr5_24537219	3.77172	0.629773	AT5G60970
Chr5_24538150	Chr5	24538057	24538242	24538150	186	Chr5_24538134	5.52641	Chr5_24538152	5.98471	0.114939	AT5G60970
Chr5_24540616	Chr5	24540522	24540711	24540616	190	Chr5_24540636	9.4165	Chr5_24540612	8.05265	-0.225727	AT5G60980
Chr5_24844182	Chr5	24844062	24844302	24844182	241	Chr5_24844137	5.51045	NA	6.11293	0.149694	AT5G61840;AT5G61850
Chr5_24846103	Chr5	24846004	24846202	24846103	199	Chr5_24846124	20.9731	Chr5_24846079	18.7134	-0.164468	AT5G61850;AT5G61865
Chr5_25038342	Chr5	25038259	25038425	25038342	167	Chr5_25038350	6.52338	Chr5_25038339	7.8188	0.261328	AT5G62350;AT5G62360
Chr5_25039841	Chr5	25039759	25039923	25039841	165	NA	5.65423	Chr5_25039848	4.87306	-0.214503	AT5G62360
Chr5_25175490	Chr5	25175346	25175634	25175490	289	Chr5_25175485	14.6015	Chr5_25175421	7.90975	-0.884413	NA
Chr5_25383614	Chr5	25383506	25383722	25383614	217	Chr5_25383612	4.6485	Chr5_25383647	7.74474	0.736452	AT5G63350;AT5G63370
Chr5_25505752	Chr5	25505660	25505843	25505752	184	Chr5_25505735	4.78135	NA	2.41419	-0.985879	AT5G63715;AT5G63720
Chr5_25530649	Chr5	25530556	25530742	25530649	187	NA	1.51973	Chr5_25530667	2.42938	0.676773	AT5G63790;AT5G63800
Chr5_25979362	Chr5	25979186	25979537	25979362	352	Chr5_25979261	6.21313	NA	3.13809	-0.985434	AT5G65030;AT5G65040;AT5G65050
Chr5_25986524	Chr5	25986394	25986653	25986524	260	NA	2.08535	Chr5_25986578	4.12812	0.985195	AT5G65050;AT5G65060
Chr5_26053755	Chr5	26053634	26053876	26053755	243	Chr5_26053801	6.25918	Chr5_26053780	6.83233	0.126404	AT5G65205;AT5G65207
Chr5_26230807	Chr5	26230697	26230917	26230807	221	Chr5_26230803	6.1941	Chr5_26230772	5.01942	-0.303374	AT5G65630
Chr5_26231820	Chr5	26231717	26231923	26231820	207	Chr5_26231848	4.36109	Chr5_26231846	2.62936	-0.729977	NA
Chr5_26236838	Chr5	26236704	26236973	26236838	270	Chr5_26236784	8.4187	NA	4.91615	-0.776069	AT5G65640;AT5G65650
Chr5_26244976	Chr5	26244835	26245118	26244976	284	NA	3.53229	Chr5_26244917	6.7556	0.93548	AT5G65660
Chr5_26641528	Chr5	26641421	26641636	26641528	216	Chr5_26641546	23.5223	Chr5_26641532	20.619	-0.190055	AT5G66720;AT5G66730
Chr5_26645241	Chr5	26645143	26645339	26645241	197	Chr5_26645236	10.1138	Chr5_26645264	19.333	0.93474	AT5G66730;AT5G66740
Chr5_26669289	Chr5	26669188	26669390	26669289	203	Chr5_26669263	6.38098	Chr5_26669315	7.48972	0.231134	AT5G66800
Chr5_26765650	Chr5	26765544	26765755	26765650	212	Chr5_26765622	5.86272	Chr5_26765680	4.40464	-0.412546	AT5G67060;AT5G67070
Chr5_26786632	Chr5	26786441	26786823	26786632	383	NA	4.62616	Chr5_26786568	4.62047	-0.00177555	AT5G67110
Chr5_26805610	Chr5	26805488	26805733	26805610	246	Chr5_26805576	10.8563	Chr5_26805602	10.2135	-0.0880552	AT5G67180
Chr5_26835784	Chr5	26835623	26835946	26835784	324	NA	3.28046	Chr5_26835698	5.12846	0.644628	AT5G67250;AT5G67260
Chr5_26854648	Chr5	26854522	26854775	26854648	254	NA	1.24607	Chr5_26854597	2.01373	0.692485	AT5G67300;AT5G67310;AT5G67320
Chr5_26899822	Chr5	26899713	26899931	26899822	219	Chr5_26899831	15.4239	Chr5_26899856	10.534	-0.550114	AT5G67410;AT5G67411
Chr5_26916320	Chr5	26916224	26916415	26916320	192	Chr5_26916340	7.39805	NA	6.8419	-0.112748	AT5G67440
Chr5_26930740	Chr5	26930618	26930862	26930740	245	Chr5_26930693	5.43886	NA	6.51627	0.260742	AT5G67470;AT5G67480

## Sheet: AP1_4d vs AP1_8d DEC
region.name	chr	region.start	region.end	region.center	region.length	AP1.4d.peak.name	score.4d	AP1.8d.peak.name	score.8d	log2ratio	genes
Chr1_11270	Chr1	11158	11381	11270	224	Chr1_11285	14.1143	Chr1_11233	5.98921	-1.23672	AT1G01020;AT1G01030
Chr1_365574	Chr1	365433	365715	365574	283	Chr1_365537	19.3321	NA	6.56213	-1.55876	AT1G02060;AT1G02065
Chr1_1134520	Chr1	1134342	1134698	1134520	357	Chr1_1134554	9.3863	Chr1_1134417	3.86475	-1.28018	AT1G04250
Chr1_1173364	Chr1	1173267	1173461	1173364	195	Chr1_1173355	10.1793	Chr1_1173386	2.67079	-1.9303	AT1G04370
Chr1_1605947	Chr1	1605850	1606044	1605947	195	Chr1_1605935	14.4625	NA	1.80245	-3.00429	AT1G05460
Chr1_1715399	Chr1	1715295	1715503	1715399	209	Chr1_1715384	15.8599	NA	2.95234	-2.42545	AT1G05710
Chr1_1845410	Chr1	1845294	1845527	1845410	234	Chr1_1845405	7.12444	NA	2.40154	-1.56882	AT1G06080;AT1G06090
Chr1_1889062	Chr1	1888987	1889137	1889062	151	Chr1_1889062	5.98516	NA	2.47505	-1.27393	AT1G06170;AT1G06180
Chr1_2625340	Chr1	2625244	2625435	2625340	192	Chr1_2625348	5.36984	Chr1_2625360	2.27276	-1.24043	AT1G08320
Chr1_2748062	Chr1	2747909	2748214	2748062	306	Chr1_2748068	9.81738	Chr1_2748046	4.84846	-1.01781	AT1G08630;AT1G08640
Chr1_3187049	Chr1	3186962	3187136	3187049	175	Chr1_3187061	4.97503	NA	1.97481	-1.33299	AT1G09810;AT1G09812;AT1G09815
Chr1_3715935	Chr1	3715797	3716073	3715935	277	Chr1_3715998	4.97503	NA	1.83314	-1.44039	AT1G11112;AT1G11120;AT1G11125
Chr1_3718075	Chr1	3717956	3718194	3718075	239	Chr1_3718083	4.33815	NA	1.094	-1.98747	AT1G11120;AT1G11125
Chr1_4231504	Chr1	4231395	4231612	4231504	218	Chr1_4231474	5.80191	NA	1.43052	-2.01999	AT1G12420;AT1G12423
Chr1_4520444	Chr1	4520338	4520551	4520444	214	Chr1_4520413	4.25409	NA	1.39082	-1.61291	AT1G13220;AT1G13230
Chr1_4579446	Chr1	4579313	4579578	4579446	266	Chr1_4579388	13.7566	Chr1_4579503	5.33018	-1.36787	AT1G13350;AT1G13360
Chr1_4599360	Chr1	4599245	4599474	4599360	230	NA	7.9215	Chr1_4599399	2.79839	-1.50118	AT1G13400;AT1G13410
Chr1_4600144	Chr1	4600051	4600236	4600144	186	Chr1_4600161	6.80174	NA	1.20809	-2.49318	AT1G13410
Chr1_4600663	Chr1	4600519	4600807	4600663	289	Chr1_4600611	9.56095	Chr1_4600601	2.45302	-1.96259	AT1G13410
Chr1_4654846	Chr1	4654694	4654997	4654846	304	Chr1_4654769	15.1692	Chr1_4654777	4.9982	-1.60166	NA
Chr1_4904111	Chr1	4904019	4904203	4904111	185	Chr1_4904128	20.4288	Chr1_4904110	10.0566	-1.02246	NA
Chr1_4991302	Chr1	4991208	4991396	4991302	189	Chr1_4991300	8.85232	Chr1_4991317	2.5401	-1.80117	AT1G14580
Chr1_5018587	Chr1	5018507	5018667	5018587	161	Chr1_5018590	5.40014	NA	2.04035	-1.40418	AT1G14620;AT1G14630
Chr1_5086152	Chr1	5086048	5086257	5086152	210	Chr1_5086151	13.0136	Chr1_5086123	2.77596	-2.22896	AT1G14760;AT1G14770
Chr1_5282645	Chr1	5282546	5282744	5282645	199	Chr1_5282621	10.7381	NA	4.53392	-1.24391	AT1G15350;AT1G15360
Chr1_5283646	Chr1	5283518	5283773	5283646	256	Chr1_5283593	11.9986	NA	4.98804	-1.26632	AT1G15360
Chr1_6579408	Chr1	6579277	6579540	6579408	264	Chr1_6579390	9.25838	NA	3.12099	-1.56876	AT1G19050
Chr1_6683046	Chr1	6682961	6683131	6683046	171	Chr1_6683039	7.25002	Chr1_6683036	2.65389	-1.44988	AT1G19330;AT1G19340
Chr1_6844958	Chr1	6844848	6845067	6844958	220	Chr1_6844962	5.55837	NA	2.20037	-1.33692	AT1G19800
Chr1_6850926	Chr1	6850814	6851037	6850926	224	Chr1_6850951	4.89984	NA	2.35458	-1.05726	AT1G19830
Chr1_7552070	Chr1	7551992	7552148	7552070	157	Chr1_7552068	4.91597	NA	1.91675	-1.35881	AT1G21540;AT1G21560
Chr1_7609654	Chr1	7609540	7609769	7609654	230	Chr1_7609615	6.64915	Chr1_7609655	2.85625	-1.21905	AT1G21660;AT1G21670
Chr1_7660506	Chr1	7660418	7660595	7660506	178	Chr1_7660520	9.44576	Chr1_7660493	3.30129	-1.51664	AT1G21810;AT1G21830
Chr1_7765840	Chr1	7765718	7765963	7765840	246	Chr1_7765870	7.30352	NA	1.00608	-2.85985	AT1G22040
Chr1_8143337	Chr1	8143174	8143500	8143337	327	Chr1_8143363	12.6284	NA	3.22334	-1.97004	AT1G23000
Chr1_8178136	Chr1	8178014	8178257	8178136	244	Chr1_8178162	6.58297	NA	1.86164	-1.82216	AT1G23070;AT1G23074
Chr1_8193670	Chr1	8193565	8193775	8193670	211	Chr1_8193666	6.8189	NA	2.20188	-1.6308	AT1G23100
Chr1_8305384	Chr1	8305240	8305529	8305384	290	Chr1_8305368	10.9908	Chr1_8305315	2.82353	-1.96072	AT1G23380
Chr1_8595106	Chr1	8595010	8595203	8595106	194	Chr1_8595113	8.90674	NA	1.44576	-2.62307	AT1G24260
Chr1_8595644	Chr1	8595486	8595803	8595644	318	Chr1_8595561	14.4795	Chr1_8595650	6.43138	-1.17081	AT1G24260
Chr1_8727104	Chr1	8727000	8727208	8727104	209	Chr1_8727112	7.6813	NA	2.38625	-1.68661	AT1G24620;AT1G24625
Chr1_8852896	Chr1	8852782	8853011	8852896	230	Chr1_8852860	7.65839	NA	1.31667	-2.54015	NA
Chr1_9264488	Chr1	9264350	9264627	9264488	278	Chr1_9264481	13.0038	Chr1_9264552	3.94762	-1.71988	AT1G26771;AT1G26773
Chr1_9267242	Chr1	9267152	9267331	9267242	180	Chr1_9267227	15.9762	Chr1_9267250	5.5269	-1.53138	NA
Chr1_9270050	Chr1	9269950	9270150	9270050	201	Chr1_9270054	14.347	Chr1_9270075	5.2375	-1.4538	AT1G26780
Chr1_9990738	Chr1	9990590	9990886	9990738	297	Chr1_9990665	20.0895	Chr1_9990666	2.53707	-2.98521	NA
Chr1_10000500	Chr1	10000383	10000616	10000500	234	Chr1_10000514	37.5497	Chr1_10000458	10.8702	-1.78842	AT1G28440
Chr1_10228845	Chr1	10228676	10229014	10228845	339	Chr1_10228854	16.6786	Chr1_10228885	3.38326	-2.30151	AT1G29270
Chr1_10521182	Chr1	10521046	10521318	10521182	273	Chr1_10521189	13.1306	Chr1_10521148	6.28483	-1.06299	AT1G30016
Chr1_10564108	Chr1	10564013	10564203	10564108	191	Chr1_10564091	9.32635	NA	3.27432	-1.51012	AT1G30090
Chr1_10564684	Chr1	10564584	10564784	10564684	201	Chr1_10564709	10.8699	Chr1_10564695	2.61824	-2.05367	NA
Chr1_10566082	Chr1	10565933	10566231	10566082	299	Chr1_10566111	7.14714	Chr1_10566008	1.43021	-2.32114	NA
Chr1_10679170	Chr1	10679048	10679292	10679170	245	Chr1_10679172	20.9548	Chr1_10679217	8.92627	-1.23115	AT1G30320
Chr1_10793224	Chr1	10793107	10793341	10793224	235	Chr1_10793266	6.05162	NA	1.34201	-2.17293	AT1G30480
Chr1_10793609	Chr1	10793534	10793684	10793609	151	Chr1_10793609	7.42616	NA	1.44492	-2.36163	NA
Chr1_10795652	Chr1	10795537	10795767	10795652	231	Chr1_10795692	10.3377	Chr1_10795612	4.53682	-1.18816	AT1G30490
Chr1_10802143	Chr1	10802044	10802242	10802143	199	Chr1_10802133	9.34474	Chr1_10802119	4.18748	-1.15807	AT1G30490
Chr1_10874864	Chr1	10874684	10875045	10874864	362	Chr1_10874932	9.69259	Chr1_10874912	3.35804	-1.52926	AT1G30660
Chr1_11031773	Chr1	11031649	11031897	11031773	249	Chr1_11031822	15.4091	Chr1_11031724	3.87596	-1.99116	NA
Chr1_11033887	Chr1	11033777	11033997	11033887	221	Chr1_11033918	9.74017	Chr1_11033852	2.34272	-2.05576	AT1G30950
Chr1_11061581	Chr1	11061478	11061684	11061581	207	Chr1_11061563	9.18591	Chr1_11061609	4.02883	-1.18906	NA
Chr1_11071313	Chr1	11071120	11071506	11071313	387	NA	6.78685	Chr1_11071287	2.93752	-1.20814	AT1G31040
Chr1_11625436	Chr1	11625343	11625529	11625436	187	NA	8.8641	Chr1_11625454	3.9445	-1.16813	AT1G32240
Chr1_11626572	Chr1	11626390	11626753	11626572	364	Chr1_11626641	5.0367	NA	1.9559	-1.36465	AT1G32240
Chr1_11630858	Chr1	11630741	11630974	11630858	234	Chr1_11630858	14.3128	Chr1_11630875	6.687	-1.09787	AT1G32240
Chr1_11631540	Chr1	11631454	11631627	11631540	174	Chr1_11631529	19.7233	NA	7.0384	-1.48658	AT1G32240
Chr1_11771391	Chr1	11771272	11771510	11771391	239	Chr1_11771347	5.22627	NA	2.05439	-1.34707	AT1G32550
Chr1_12056977	Chr1	12056826	12057128	12056977	303	Chr1_12056972	5.80036	Chr1_12056901	2.42789	-1.25644	AT1G33240;AT1G33250
Chr1_14172335	Chr1	14172196	14172474	14172335	279	Chr1_14172399	10.0131	NA	1.80666	-2.47049	AT1G37140
Chr1_17219982	Chr1	17219874	17220090	17219982	217	Chr1_17219974	7.27143	Chr1_17219949	2.07878	-1.8065	NA
Chr1_17224656	Chr1	17224449	17224864	17224656	416	Chr1_17224717	6.62788	NA	1.49067	-2.15259	AT1G46264
Chr1_17862710	Chr1	17862597	17862823	17862710	227	Chr1_17862672	16.5728	Chr1_17862703	4.34141	-1.93258	AT1G48330
Chr1_18027195	Chr1	18027102	18027288	18027195	187	Chr1_18027194	5.94465	Chr1_18027177	2.8792	-1.04592	AT1G48740;AT1G48742
Chr1_18208598	Chr1	18208427	18208770	18208598	344	Chr1_18208502	7.87843	Chr1_18208588	2.51494	-1.64738	AT1G49230
Chr1_19828724	Chr1	19828629	19828820	19828724	192	Chr1_19828706	8.11409	NA	1.64646	-2.30106	AT1G53180
Chr1_20592964	Chr1	20592851	20593076	20592964	226	Chr1_20593001	5.16455	NA	2.001	-1.36792	AT1G55200;AT1G55205
Chr1_20671323	Chr1	20671212	20671434	20671323	223	Chr1_20671287	7.21108	NA	2.17448	-1.72954	AT1G55360
Chr1_20763000	Chr1	20762914	20763085	20763000	172	Chr1_20762994	4.27771	NA	1.1655	-1.87589	AT1G55580
Chr1_20954172	Chr1	20954080	20954263	20954172	184	Chr1_20954188	8.046	NA	3.86915	-1.05626	AT1G56020
Chr1_21192354	Chr1	21192214	21192494	21192354	281	Chr1_21192419	6.98257	Chr1_21192382	3.02933	-1.20476	AT1G56555;AT1G56560
Chr1_21232340	Chr1	21232242	21232437	21232340	196	Chr1_21232333	20.0293	Chr1_21232351	8.41153	-1.25167	NA
Chr1_22828192	Chr1	22828071	22828313	22828192	243	Chr1_22828146	4.56253	NA	2.06024	-1.14702	AT1G61810
Chr1_24034315	Chr1	24034212	24034418	24034315	207	Chr1_24034317	18.2284	Chr1_24034287	2.90582	-2.64917	AT1G64670;AT1G64680
Chr1_24621146	Chr1	24620964	24621328	24621146	365	Chr1_24621063	9.01189	Chr1_24621051	3.25638	-1.46856	AT1G66140
Chr1_25391376	Chr1	25391295	25391458	25391376	164	Chr1_25391383	7.26267	NA	1.85701	-1.96752	AT1G67720;AT1G67730
Chr1_25530340	Chr1	25530239	25530441	25530340	203	Chr1_25530314	5.59537	NA	2.04196	-1.45428	AT1G68120;AT1G68130
Chr1_25531642	Chr1	25531550	25531733	25531642	184	Chr1_25531658	8.99483	NA	2.72853	-1.72097	AT1G68130
Chr1_25537269	Chr1	25537132	25537406	25537269	275	Chr1_25537257	10.8094	NA	1.3728	-2.97709	NA
Chr1_25680068	Chr1	25679949	25680187	25680068	239	Chr1_25680097	9.51193	Chr1_25680024	2.9803	-1.67428	AT1G68470
Chr1_25681340	Chr1	25681110	25681570	25681340	461	Chr1_25681185	10.9561	Chr1_25681309	2.86051	-1.93739	AT1G68470
Chr1_25682357	Chr1	25682251	25682463	25682357	213	Chr1_25682383	13.8763	Chr1_25682326	6.27612	-1.14468	NA
Chr1_25686235	Chr1	25686106	25686364	25686235	259	Chr1_25686220	6.06648	NA	1.91097	-1.66655	AT1G68480
Chr1_25686972	Chr1	25686879	25687065	25686972	187	Chr1_25686970	10.4179	Chr1_25686954	3.65864	-1.50969	AT1G68480
Chr1_25833994	Chr1	25833877	25834111	25833994	235	Chr1_25833952	10.3799	NA	2.6093	-1.99206	AT1G68780;AT1G68790
Chr1_25834542	Chr1	25834421	25834663	25834542	243	Chr1_25834497	16.7841	Chr1_25834529	8.01879	-1.06564	AT1G68780;AT1G68790
Chr1_25850799	Chr1	25850706	25850892	25850799	187	Chr1_25850796	4.21277	NA	1.76809	-1.25258	AT1G68800
Chr1_25888294	Chr1	25888200	25888387	25888294	188	Chr1_25888275	3.95625	NA	0.732892	-2.43246	AT1G68862;AT1G68870
Chr1_25949906	Chr1	25949763	25950050	25949906	288	Chr1_25949909	15.5604	Chr1_25949890	6.48722	-1.26221	AT1G69020;AT1G69030
Chr1_25954055	Chr1	25953935	25954175	25954055	241	Chr1_25954053	9.19391	NA	1.96533	-2.22591	NA
Chr1_26099761	Chr1	26099668	26099854	26099761	187	Chr1_26099779	10.6011	NA	1.73354	-2.61242	AT1G69430
Chr1_26100258	Chr1	26100141	26100375	26100258	235	Chr1_26100300	6.9005	NA	2.86428	-1.26853	AT1G69430
Chr1_26100900	Chr1	26100796	26101003	26100900	208	Chr1_26100871	9.62737	Chr1_26100928	4.46038	-1.10998	AT1G69440
Chr1_26443369	Chr1	26443237	26443501	26443369	265	Chr1_26443426	6.66281	Chr1_26443353	2.13806	-1.63983	AT1G70210
Chr1_26443992	Chr1	26443896	26444088	26443992	193	Chr1_26444013	26.6665	Chr1_26444003	3.37872	-2.98048	NA
Chr1_26575402	Chr1	26575245	26575560	26575402	316	Chr1_26575430	7.69931	NA	2.63294	-1.54805	AT1G70510
Chr1_26727806	Chr1	26727580	26728033	26727806	454	Chr1_26727874	5.95321	NA	1.86381	-1.67541	AT1G70890;AT1G70895
Chr1_27042866	Chr1	27042716	27043017	27042866	302	Chr1_27042893	8.23632	NA	2.24492	-1.87534	NA
Chr1_27043126	Chr1	27043051	27043201	27043126	151	NA	8.94997	Chr1_27043126	2.68149	-1.73885	NA
Chr1_27048299	Chr1	27048190	27048408	27048299	219	Chr1_27048306	7.11966	NA	2.96384	-1.26434	NA
Chr1_27160064	Chr1	27159987	27160142	27160064	156	NA	7.93624	Chr1_27160067	2.83069	-1.4873	AT1G72175;AT1G72180
Chr1_27183822	Chr1	27183638	27184005	27183822	368	Chr1_27183731	6.86994	NA	2.76826	-1.31132	AT1G72220
Chr1_27292896	Chr1	27292746	27293045	27292896	300	Chr1_27292951	7.25002	NA	3.20754	-1.17652	AT1G72490
Chr1_28489690	Chr1	28489593	28489787	28489690	195	Chr1_28489680	4.95008	NA	2.20891	-1.16412	AT1G75880
Chr1_29449932	Chr1	29449784	29450081	29449932	298	Chr1_29449896	7.5262	NA	1.31323	-2.5188	AT1G78260;AT1G78265;AT1G78270;AT1G78280
Chr1_29741030	Chr1	29740946	29741115	29741030	170	Chr1_29741021	4.71231	NA	1.04284	-2.17592	AT1G79050;AT1G79060
Chr1_29755818	Chr1	29755676	29755961	29755818	286	Chr1_29755808	8.36455	NA	1.24248	-2.75107	AT1G79090
Chr1_29762786	Chr1	29762631	29762941	29762786	311	Chr1_29762706	13.528	Chr1_29762830	5.00736	-1.43383	NA
Chr1_29764386	Chr1	29764214	29764557	29764386	344	NA	7.90467	Chr1_29764289	1.97355	-2.00191	AT1G79120
Chr1_29764762	Chr1	29764629	29764896	29764762	268	NA	11.7235	Chr1_29764821	3.15156	-1.89527	AT1G79120
Chr1_30187646	Chr1	30187512	30187779	30187646	268	Chr1_30187704	7.26009	Chr1_30187653	3.6217	-1.00332	AT1G80280;AT1G80290
Chr2_423511	Chr2	423399	423623	423511	225	Chr2_423548	8.33756	Chr2_423505	2.60618	-1.67769	AT2G01913;AT2G01918;AT2G01920
Chr2_432308	Chr2	432182	432433	432308	252	Chr2_432282	5.85309	NA	2.34637	-1.31877	AT2G01940
Chr2_433744	Chr2	433664	433823	433744	160	Chr2_433743	13.4281	NA	3.52393	-1.93	AT2G01940
Chr2_435665	Chr2	435568	435762	435665	195	Chr2_435687	6.97398	NA	1.90815	-1.86981	AT2G01940
Chr2_436684	Chr2	436557	436810	436684	254	Chr2_436707	4.86838	NA	1.055	-2.2062	NA
Chr2_468365	Chr2	468245	468485	468365	241	Chr2_468368	13.9458	Chr2_468320	3.38768	-2.04146	AT2G01990
Chr2_915759	Chr2	915645	915873	915759	229	Chr2_915798	8.48682	NA	2.91676	-1.54086	NA
Chr2_1125268	Chr2	1125120	1125417	1125268	298	Chr2_1125331	5.4134	NA	2.62059	-1.04664	AT2G03690;AT2G03700
Chr2_1136776	Chr2	1136686	1136866	1136776	181	Chr2_1136785	11.2738	Chr2_1136791	3.00207	-1.90894	AT2G03730
Chr2_1256609	Chr2	1256493	1256725	1256609	233	Chr2_1256568	8.53986	NA	3.9633	-1.10751	AT2G03980
Chr2_7125954	Chr2	7125849	7126059	7125954	211	Chr2_7125931	6.4231	NA	2.94622	-1.1244	AT2G16440
Chr2_8215781	Chr2	8215692	8215870	8215781	179	Chr2_8215767	7.63539	Chr2_8215795	3.58932	-1.08899	NA
Chr2_8230507	Chr2	8230357	8230657	8230507	301	Chr2_8230540	5.07027	NA	1.43292	-1.8231	AT2G18969;AT2G18970
Chr2_9121576	Chr2	9121473	9121680	9121576	208	Chr2_9121548	9.8453	NA	4.26648	-1.20639	AT2G21300
Chr2_9580176	Chr2	9580067	9580284	9580176	218	Chr2_9580142	9.56409	NA	2.90245	-1.72036	AT2G22530;AT2G22540
Chr2_9770684	Chr2	9770598	9770769	9770684	172	Chr2_9770686	6.31336	NA	2.01827	-1.64529	AT2G22950;AT2G22955;AT2G22960
Chr2_9908911	Chr2	9908800	9909022	9908911	223	Chr2_9908919	6.8837	NA	1.89603	-1.8602	AT2G23290
Chr2_10109776	Chr2	10109593	10109959	10109776	367	Chr2_10109803	12.7597	NA	2.48078	-2.36273	AT2G23760
Chr2_10191610	Chr2	10191501	10191719	10191610	219	Chr2_10191600	11.0899	NA	5.06997	-1.1292	AT2G23950
Chr2_10516133	Chr2	10516023	10516243	10516133	221	Chr2_10516142	9.48936	NA	1.44278	-2.71746	AT2G24700;AT2G24710
Chr2_11925610	Chr2	11925499	11925722	11925610	224	Chr2_11925595	7.48544	NA	2.23929	-1.74105	AT2G27990;AT2G28000
Chr2_12002516	Chr2	12002368	12002663	12002516	296	Chr2_12002588	13.983	Chr2_12002443	4.27324	-1.71027	AT2G28150;AT2G28160
Chr2_13278903	Chr2	13278807	13278999	13278903	193	Chr2_13278891	6.25055	NA	2.83605	-1.1401	AT2G31160
Chr2_13280736	Chr2	13280586	13280885	13280736	300	Chr2_13280802	10.6474	Chr2_13280810	4.87055	-1.12834	NA
Chr2_13372492	Chr2	13372379	13372605	13372492	227	Chr2_13372469	5.65548	Chr2_13372454	2.12003	-1.41556	AT2G31360
Chr2_13490182	Chr2	13490053	13490311	13490182	259	Chr2_13490201	21.9068	NA	5.45182	-2.00657	AT2G31725;AT2G31730;AT2G31740
Chr2_14328903	Chr2	14328773	14329033	14328903	261	Chr2_14328926	9.78316	NA	3.23773	-1.59532	AT2G33860
Chr2_14339758	Chr2	14339612	14339904	14339758	293	Chr2_14339828	10.2047	Chr2_14339744	3.02512	-1.75417	AT2G33870
Chr2_14340432	Chr2	14340339	14340525	14340432	187	Chr2_14340438	7.82512	NA	2.67654	-1.54774	AT2G33870;AT2G33880
Chr2_14343709	Chr2	14343588	14343830	14343709	243	Chr2_14343713	7.86201	NA	0.776715	-3.33944	AT2G33880
Chr2_14486092	Chr2	14485922	14486263	14486092	342	Chr2_14486047	7.4192	NA	3.02676	-1.29349	AT2G34315;AT2G34320;AT2G34330
Chr2_14586675	Chr2	14586586	14586764	14586675	179	NA	7.58663	Chr2_14586661	3.27181	-1.21337	AT2G34640
Chr2_14733481	Chr2	14733330	14733632	14733481	303	Chr2_14733482	17.3043	NA	3.30942	-2.38648	AT2G34920;AT2G34925
Chr2_15003648	Chr2	15003522	15003773	15003648	252	Chr2_15003597	4.57333	NA	1.74694	-1.38841	AT2G35690;AT2G35700
Chr2_15103689	Chr2	15103567	15103811	15103689	245	Chr2_15103680	11.455	NA	3.63118	-1.65747	AT2G35950
Chr2_15129713	Chr2	15129611	15129815	15129713	205	Chr2_15129740	6.01211	NA	1.55335	-1.95249	AT2G36030
Chr2_15346992	Chr2	15346820	15347165	15346992	346	Chr2_15346969	10.1548	Chr2_15346916	4.87614	-1.05835	AT2G36590;AT2G36600;AT2G36610
Chr2_15684618	Chr2	15684538	15684698	15684618	161	NA	4.75767	Chr2_15684619	1.97752	-1.26656	AT2G37380
Chr2_15785873	Chr2	15785761	15785985	15785873	225	Chr2_15785862	18.5256	NA	5.60428	-1.72492	AT2G37630
Chr2_16381230	Chr2	16381084	16381376	16381230	293	Chr2_16381228	5.68949	NA	2.24492	-1.34164	AT2G39230
Chr2_16549236	Chr2	16549126	16549345	16549236	220	Chr2_16549205	10.7493	NA	3.41741	-1.65327	NA
Chr2_16559126	Chr2	16558972	16559280	16559126	309	Chr2_16559129	7.14347	NA	1.93849	-1.88169	NA
Chr2_16641476	Chr2	16641305	16641647	16641476	343	Chr2_16641554	4.86523	Chr2_16641380	2.16549	-1.16781	AT2G39860;AT2G39865;AT2G39870
Chr2_16760816	Chr2	16760683	16760948	16760816	266	Chr2_16760785	6.85372	NA	2.53815	-1.43311	NA
Chr2_16885612	Chr2	16885537	16885687	16885612	151	Chr2_16885612	2.6789	NA	1.21675	-1.13861	AT2G40435
Chr2_17212208	Chr2	17212102	17212313	17212208	212	Chr2_17212238	11.1921	NA	1.80245	-2.63445	AT2G41290
Chr2_17242869	Chr2	17242758	17242980	17242869	223	Chr2_17242874	13.82	NA	5.9451	-1.21698	AT2G41370
Chr2_17248466	Chr2	17248371	17248561	17248466	191	Chr2_17248446	5.97476	NA	2.19253	-1.44628	NA
Chr2_17250280	Chr2	17250147	17250412	17250280	266	Chr2_17250281	8.54541	NA	1.55302	-2.46007	AT2G41380
Chr2_17420410	Chr2	17420282	17420537	17420410	256	Chr2_17420462	5.60481	NA	1.10307	-2.34514	AT2G41740;AT2G41760
Chr2_17443982	Chr2	17443836	17444129	17443982	294	Chr2_17444041	10.4966	NA	2.80389	-1.90442	AT2G41810;AT2G41820
Chr2_17446502	Chr2	17446339	17446665	17446502	327	Chr2_17446436	21.5901	Chr2_17446414	8.40017	-1.36188	AT2G41820
Chr2_17506588	Chr2	17506484	17506692	17506588	209	Chr2_17506617	5.48587	NA	1.84253	-1.57403	AT2G41940
Chr2_17584860	Chr2	17584748	17584972	17584860	225	Chr2_17584823	10.9273	NA	2.70312	-2.01524	AT2G42180;AT2G42190;AT2G42200
Chr2_17585270	Chr2	17585072	17585469	17585270	398	Chr2_17585336	24.6896	Chr2_17585345	10.2685	-1.26568	AT2G42200
Chr2_17587256	Chr2	17587102	17587410	17587256	309	Chr2_17587210	6.87943	NA	2.29801	-1.5819	AT2G42200;AT2G42210
Chr2_17624042	Chr2	17623838	17624245	17624042	408	Chr2_17623984	5.80036	NA	2.48294	-1.22409	AT2G42300;AT2G42310
Chr2_17743062	Chr2	17742900	17743224	17743062	325	Chr2_17743081	13.7893	Chr2_17743136	2.35458	-2.55001	NA
Chr2_17807324	Chr2	17807175	17807473	17807324	299	Chr2_17807323	6.16549	NA	2.56864	-1.26321	AT2G42790;AT2G42800
Chr2_17809844	Chr2	17809715	17809974	17809844	260	Chr2_17809895	15.9103	NA	2.36672	-2.749	AT2G42800
Chr2_18493130	Chr2	18492984	18493275	18493130	292	Chr2_18493107	13.4915	Chr2_18493059	4.70752	-1.51901	AT2G44830;AT2G44840
Chr2_18535748	Chr2	18535637	18535859	18535748	223	Chr2_18535784	7.06343	NA	1.94748	-1.85876	AT2G44940
Chr2_18580718	Chr2	18580574	18580861	18580718	288	Chr2_18580726	12.2775	Chr2_18580649	5.06671	-1.2769	AT2G45050
Chr2_18588985	Chr2	18588905	18589065	18588985	161	Chr2_18588985	9.15551	NA	2.72427	-1.74877	AT2G45060;AT2G45070;AT2G45080
Chr2_18633690	Chr2	18633599	18633782	18633690	184	Chr2_18633707	5.2021	NA	1.27808	-2.02512	AT2G45190
Chr2_18634678	Chr2	18634591	18634764	18634678	174	Chr2_18634670	7.87461	NA	1.74143	-2.17694	NA
Chr2_18635682	Chr2	18635556	18635809	18635682	254	Chr2_18635642	19.3728	Chr2_18635734	6.31398	-1.61741	NA
Chr2_18690288	Chr2	18690144	18690431	18690288	288	Chr2_18690264	9.65119	Chr2_18690224	2.88602	-1.74163	AT2G45340
Chr2_18725538	Chr2	18725409	18725667	18725538	259	Chr2_18725526	13.3092	Chr2_18725592	5.28291	-1.33302	AT2G45430
Chr2_18804072	Chr2	18803902	18804243	18804072	342	Chr2_18804055	6.25918	NA	1.6733	-1.90328	AT2G45640;AT2G45650
Chr2_19013779	Chr2	19013672	19013886	19013779	215	Chr2_19013811	8.39954	NA	3.28666	-1.35369	AT2G46308;AT2G46310;AT2G46320
Chr2_19132386	Chr2	19132308	19132464	19132386	157	Chr2_19132389	7.27143	NA	3.57134	-1.02577	AT2G46580;AT2G46590
Chr2_19152742	Chr2	19152616	19152867	19152742	252	Chr2_19152752	6.68049	NA	1.81407	-1.88072	AT2G46650;AT2G46660
Chr2_19262796	Chr2	19262680	19262911	19262796	232	Chr2_19262836	7.62442	NA	2.09613	-1.8629	AT2G46870
Chr2_19467510	Chr2	19467421	19467600	19467510	180	Chr2_19467496	8.60701	NA	2.07615	-2.0516	AT2G47440
Chr3_374300	Chr3	374162	374438	374300	277	Chr3_374341	4.87071	Chr3_374363	1.89162	-1.36451	AT3G02110;AT3G02120
Chr3_822798	Chr3	822679	822917	822798	239	Chr3_822806	10.4481	Chr3_822781	4.6632	-1.16385	AT3G03450;AT3G03456;AT3G03460
Chr3_1315538	Chr3	1315332	1315743	1315538	412	Chr3_1315572	8.65039	Chr3_1315605	3.82151	-1.17862	AT3G04780;AT3G04790;AT3G04800;AT3G04810
Chr3_1584921	Chr3	1584720	1585122	1584921	403	Chr3_1584804	8.4977	NA	2.60127	-1.70786	AT3G05470;AT3G05480
Chr3_1730514	Chr3	1730395	1730634	1730514	240	Chr3_1730541	8.46626	Chr3_1730470	2.9777	-1.50753	AT3G05810
Chr3_1856137	Chr3	1856050	1856224	1856137	175	NA	7.92751	Chr3_1856149	3.02676	-1.38909	AT3G06130;AT3G06140
Chr3_2745327	Chr3	2745199	2745455	2745327	257	NA	4.79197	Chr3_2745274	2.16549	-1.14593	AT3G08990;AT3G09000
Chr3_3098218	Chr3	3098100	3098337	3098218	238	Chr3_3098213	18.6804	Chr3_3098229	6.47694	-1.52814	AT3G10040;AT3G10050
Chr3_4117412	Chr3	4117240	4117585	4117412	346	NA	4.63156	Chr3_4117337	2.16549	-1.0968	NA
Chr3_4122006	Chr3	4121848	4122163	4122006	316	Chr3_4121982	14.4168	Chr3_4122004	3.81676	-1.91733	AT3G12920
Chr3_4127968	Chr3	4127817	4128118	4127968	302	Chr3_4127892	12.4131	Chr3_4127958	6.0159	-1.04501	AT3G12930
Chr3_4161678	Chr3	4161598	4161759	4161678	162	Chr3_4161684	6.71242	NA	2.42998	-1.46589	AT3G13000
Chr3_4482439	Chr3	4482340	4482538	4482439	199	Chr3_4482415	5.01877	NA	1.50425	-1.73829	AT3G13682;AT3G13686
Chr3_4582536	Chr3	4582428	4582645	4582536	218	Chr3_4582528	9.45708	Chr3_4582549	3.22244	-1.55324	AT3G13898
Chr3_4603797	Chr3	4603707	4603887	4603797	181	Chr3_4603782	13.268	NA	2.94622	-2.17101	AT3G13940;AT3G13950
Chr3_5143690	Chr3	5143599	5143780	5143690	182	Chr3_5143705	9.36914	Chr3_5143691	2.99446	-1.64562	AT3G15270;AT3G15280;AT3G15290
Chr3_5483398	Chr3	5483209	5483587	5483398	379	Chr3_5483284	11.2316	NA	0.872116	-3.6869	AT3G16180
Chr3_5487450	Chr3	5487319	5487582	5487450	264	Chr3_5487485	6.77699	NA	2.40256	-1.49607	AT3G16180
Chr3_5612244	Chr3	5612098	5612391	5612244	294	Chr3_5612255	9.68402	Chr3_5612173	3.41235	-1.50484	AT3G16500
Chr3_6146019	Chr3	6145811	6146227	6146019	417	Chr3_6145937	7.91814	Chr3_6145924	3.12983	-1.33908	AT3G17930;AT3G17940;AT3G17950;AT3G17970
Chr3_6153796	Chr3	6153652	6153940	6153796	289	Chr3_6153832	5.46259	NA	1.62178	-1.75201	AT3G17980;AT3G17998;AT3G18000
Chr3_6158090	Chr3	6157971	6158208	6158090	238	Chr3_6158052	6.93597	NA	3.23864	-1.09871	AT3G17998;AT3G18000
Chr3_6160078	Chr3	6159970	6160186	6160078	217	Chr3_6160045	5.50064	NA	2.26904	-1.27752	NA
Chr3_6160989	Chr3	6160895	6161083	6160989	189	NA	4.6544	Chr3_6161008	2.04239	-1.18834	AT3G18010
Chr3_6246456	Chr3	6246347	6246564	6246456	218	Chr3_6246440	11.0265	NA	1.8455	-2.57889	AT3G18217;AT3G18220
Chr3_7297962	Chr3	7297863	7298060	7297962	198	Chr3_7297938	7.28075	NA	2.66791	-1.44838	AT3G20840
Chr3_7322745	Chr3	7322650	7322840	7322745	191	Chr3_7322725	11.9469	NA	1.5358	-2.95957	AT3G20898
Chr3_8244954	Chr3	8244843	8245064	8244954	222	Chr3_8244918	4.45299	NA	1.52697	-1.5441	NA
Chr3_8325763	Chr3	8325601	8325925	8325763	325	Chr3_8325692	6.65849	NA	2.9209	-1.18878	AT3G23290
Chr3_8498366	Chr3	8498201	8498531	8498366	331	Chr3_8498380	5.31745	Chr3_8498429	2.31909	-1.19718	AT3G23633;AT3G23635
Chr3_9343816	Chr3	9343633	9343999	9343816	367	Chr3_9343924	7.72709	Chr3_9343846	3.39406	-1.18691	AT3G25660;AT3G25670
Chr3_9549576	Chr3	9549458	9549693	9549576	236	Chr3_9549586	7.15193	NA	1.79739	-1.99243	AT3G26120;AT3G26125
Chr3_9959062	Chr3	9958889	9959235	9959062	347	Chr3_9959157	8.82501	NA	2.32848	-1.92221	AT3G27010
Chr3_9969410	Chr3	9969225	9969596	9969410	372	Chr3_9969434	9.42594	Chr3_9969300	2.31064	-2.02834	AT3G27025;AT3G27027
Chr3_10242710	Chr3	10242584	10242835	10242710	252	Chr3_10242673	7.36278	NA	1.60134	-2.20097	AT3G27660;AT3G27670
Chr3_10867154	Chr3	10867037	10867271	10867154	235	Chr3_10867151	18.9826	Chr3_10867196	2.92895	-2.69622	NA
Chr3_16599356	Chr3	16599275	16599438	16599356	164	NA	5.89792	Chr3_16599350	2.4249	-1.28228	AT3G45260
Chr3_16816175	Chr3	16816087	16816263	16816175	177	Chr3_16816183	7.6147	Chr3_16816162	2.41494	-1.6568	AT3G45780
Chr3_18415708	Chr3	18415536	18415879	18415708	344	Chr3_18415683	8.76909	NA	1.38054	-2.66719	AT3G49660;AT3G49670
Chr3_18564764	Chr3	18564568	18564960	18564764	393	Chr3_18564721	6.3033	NA	1.75277	-1.84647	AT3G50070
Chr3_19696624	Chr3	19696509	19696740	19696624	232	Chr3_19696665	3.85819	NA	1.32044	-1.54691	AT3G53130;AT3G53140
Chr3_20069436	Chr3	20069305	20069568	20069436	264	Chr3_20069396	29.6431	Chr3_20069415	13.0644	-1.18206	AT3G54210;AT3G54220
Chr3_20301021	Chr3	20300932	20301110	20301021	179	Chr3_20301025	6.1941	NA	3.02785	-1.0326	AT3G54820
Chr3_20583744	Chr3	20583595	20583894	20583744	300	Chr3_20583696	12.7724	NA	1.28189	-3.31669	NA
Chr3_20585862	Chr3	20585764	20585959	20585862	196	Chr3_20585839	12.72	NA	3.16263	-2.0079	AT3G55512
Chr3_20739449	Chr3	20739205	20739693	20739449	489	Chr3_20739618	6.38727	NA	1.59895	-1.99807	AT3G55880;AT3G55890
Chr3_21141653	Chr3	21141548	21141758	21141653	211	Chr3_21141683	9.03434	NA	2.14287	-2.07587	NA
Chr3_21142758	Chr3	21142678	21142837	21142758	160	Chr3_21142762	7.46803	NA	0.721451	-3.37175	NA
Chr3_21309700	Chr3	21309592	21309807	21309700	216	Chr3_21309677	10.5926	NA	2.49103	-2.08824	AT3G57550;AT3G57570
Chr3_21371984	Chr3	21371834	21372135	21371984	302	Chr3_21372037	29.7778	Chr3_21372060	1.87208	-3.99152	AT3G57670
Chr3_21375096	Chr3	21374963	21375230	21375096	268	Chr3_21375038	4.68607	NA	2.0188	-1.21488	NA
Chr3_21378890	Chr3	21378713	21379068	21378890	356	Chr3_21378981	4.98836	NA	1.83815	-1.44031	AT3G57680
Chr3_21446510	Chr3	21446378	21446643	21446510	266	Chr3_21446532	7.0171	NA	3.03871	-1.20742	AT3G57920;AT3G57930;AT3G57940
Chr3_21504817	Chr3	21504676	21504958	21504817	283	Chr3_21504764	9.65758	Chr3_21504770	2.57446	-1.90739	NA
Chr3_21732148	Chr3	21732040	21732255	21732148	216	Chr3_21732143	10.1259	NA	2.13885	-2.24314	AT3G58760;AT3G58770
Chr3_22323918	Chr3	22323782	22324055	22323918	274	Chr3_22323897	11.4128	NA	3.79924	-1.58687	AT3G60390
Chr3_22741244	Chr3	22741133	22741356	22741244	224	Chr3_22741208	12.8428	Chr3_22741281	6.08591	-1.07741	AT3G61460
Chr3_22921524	Chr3	22921377	22921670	22921524	294	Chr3_22921568	14.2403	Chr3_22921513	2.80341	-2.34472	AT3G61897;AT3G61898
Chr3_22939578	Chr3	22939488	22939669	22939578	182	Chr3_22939594	10.6364	NA	1.51632	-2.81036	AT3G61947;AT3G61950
Chr3_22950414	Chr3	22950305	22950522	22950414	218	Chr3_22950406	8.02579	Chr3_22950447	2.17028	-1.88676	AT3G61970
Chr3_22954282	Chr3	22954187	22954378	22954282	192	Chr3_22954303	10.2453	NA	1.06121	-3.27118	NA
Chr3_23347887	Chr3	23347691	23348083	23347887	393	Chr3_23347897	5.15955	NA	1.41833	-1.86305	AT3G63200
Chr3_23383346	Chr3	23383171	23383522	23383346	352	Chr3_23383447	5.77471	NA	1.57546	-1.87398	AT3G63290;AT3G63300
Chr3_23423872	Chr3	23423779	23423965	23423872	187	Chr3_23423887	8.37049	NA	2.18198	-1.93967	AT3G63440;AT3G63445
Chr3_23458970	Chr3	23458877	23459064	23458970	188	Chr3_23458989	25.6794	Chr3_23458952	1.94571	-3.72224	AT3G63530;AT3G63540
Chr4_1178784	Chr4	1178696	1178873	1178784	178	Chr4_1178798	5.87503	NA	1.22808	-2.25819	AT4G02670
Chr4_2334648	Chr4	2334534	2334762	2334648	229	Chr4_2334666	8.25041	Chr4_2334609	3.49761	-1.2381	AT4G04630
Chr4_5155634	Chr4	5155518	5155750	5155634	233	Chr4_5155675	17.2624	NA	4.06049	-2.08791	NA
Chr4_5157510	Chr4	5157358	5157662	5157510	305	Chr4_5157570	7.1067	NA	1.19088	-2.57715	NA
Chr4_7868952	Chr4	7868791	7869114	7868952	324	Chr4_7868955	21.9908	Chr4_7868912	6.13805	-1.84105	AT4G13530;AT4G13540
Chr4_8442087	Chr4	8441894	8442280	8442087	387	Chr4_8442081	8.42046	Chr4_8442034	3.69035	-1.19014	NA
Chr4_8444072	Chr4	8443937	8444208	8444072	272	Chr4_8444115	11.6812	NA	2.2193	-2.39601	NA
Chr4_8445077	Chr4	8444961	8445193	8445077	233	Chr4_8445069	6.95661	NA	2.28669	-1.60512	NA
Chr4_9353791	Chr4	9353688	9353894	9353791	207	Chr4_9353819	7.75936	NA	3.29196	-1.23699	AT4G16610
Chr4_9739542	Chr4	9739420	9739665	9739542	246	Chr4_9739557	10.5103	NA	3.89688	-1.43141	AT4G17453;AT4G17460
Chr4_9849473	Chr4	9849348	9849598	9849473	251	Chr4_9849436	15.7578	NA	1.15939	-3.76463	AT4G17695
Chr4_10381731	Chr4	10381641	10381821	10381731	181	Chr4_10381728	9.47322	NA	2.34469	-2.01446	AT4G18960
Chr4_10579464	Chr4	10579365	10579564	10579464	200	Chr4_10579479	8.02236	NA	3.02622	-1.40651	AT4G19395
Chr4_11304690	Chr4	11304601	11304779	11304690	179	Chr4_11304704	7.36784	Chr4_11304691	3.43182	-1.10227	AT4G21200;AT4G21210
Chr4_11525846	Chr4	11525713	11525980	11525846	268	Chr4_11525824	8.73581	NA	2.57906	-1.7601	AT4G21690
Chr4_11723010	Chr4	11722908	11723111	11723010	204	Chr4_11723000	9.7099	NA	3.36052	-1.53077	AT4G22130
Chr4_11865460	Chr4	11865365	11865555	11865460	191	Chr4_11865463	5.78143	NA	2.77545	-1.0587	AT4G22540
Chr4_11876256	Chr4	11876110	11876402	11876256	293	Chr4_11876311	6.68593	NA	2.33793	-1.5159	NA
Chr4_11883758	Chr4	11883620	11883895	11883758	276	Chr4_11883695	14.2902	Chr4_11883746	5.38948	-1.40681	AT4G22570
Chr4_11887440	Chr4	11887346	11887533	11887440	188	Chr4_11887455	16.7586	Chr4_11887445	7.75997	-1.11078	AT4G22570
Chr4_11995930	Chr4	11995836	11996024	11995930	189	Chr4_11995949	6.18645	NA	1.06777	-2.53451	AT4G22840;AT4G22850;AT4G22860
Chr4_11996564	Chr4	11996435	11996693	11996564	259	Chr4_11996560	30.3067	Chr4_11996564	12.1372	-1.3202	AT4G22840;AT4G22850;AT4G22860
Chr4_12084528	Chr4	12084425	12084630	12084528	206	Chr4_12084500	12.3585	Chr4_12084555	4.16688	-1.56846	AT4G23050;AT4G23060
Chr4_12355612	Chr4	12355525	12355699	12355612	175	Chr4_12355610	10.2321	NA	1.50234	-2.76782	NA
Chr4_12836272	Chr4	12836159	12836385	12836272	227	Chr4_12836234	5.71354	NA	1.25126	-2.191	AT4G24970;AT4G24972
Chr4_12989240	Chr4	12989118	12989362	12989240	245	Chr4_12989204	4.81451	NA	1.79739	-1.42149	NA
Chr4_13639617	Chr4	13639454	13639780	13639617	327	Chr4_13639529	9.39841	NA	2.70312	-1.79779	AT4G27220;AT4G27230;AT4G27240
Chr4_14196828	Chr4	14196682	14196975	14196828	294	Chr4_14196842	6.99347	Chr4_14196847	2.14644	-1.70406	AT4G28730
Chr4_14207944	Chr4	14207832	14208056	14207944	225	Chr4_14207981	6.89507	NA	1.79157	-1.94434	AT4G28760
Chr4_14371362	Chr4	14371219	14371504	14371362	286	Chr4_14371386	11.4014	NA	4.27715	-1.41449	AT4G29140
Chr4_14372977	Chr4	14372795	14373159	14372977	365	Chr4_14372893	18.5131	Chr4_14372892	8.72353	-1.08556	NA
Chr4_14558373	Chr4	14558250	14558496	14558373	247	Chr4_14558421	6.3192	NA	1.11327	-2.50494	AT4G29730
Chr4_15110771	Chr4	15110685	15110857	15110771	173	Chr4_15110760	7.1689	NA	2.69687	-1.41047	AT4G31020;AT4G31030;AT4G31040
Chr4_15817425	Chr4	15817245	15817605	15817425	361	Chr4_15817420	9.35801	Chr4_15817530	3.90004	-1.26271	AT4G32800
Chr4_15819151	Chr4	15818989	15819313	15819151	325	Chr4_15819238	11.9912	NA	2.38244	-2.33146	AT4G32800
Chr4_15918278	Chr4	15918142	15918414	15918278	273	Chr4_15918227	53.6641	Chr4_15918228	24.2784	-1.14428	AT4G32980;AT4G32990
Chr4_16596510	Chr4	16596374	16596646	16596510	273	Chr4_16596485	15.9517	Chr4_16596449	7.52727	-1.08351	AT4G34800;AT4G34810
Chr4_17002646	Chr4	17002473	17002820	17002646	348	Chr4_17002653	15.043	Chr4_17002548	4.96999	-1.59778	AT4G35900
Chr4_17006818	Chr4	17006683	17006953	17006818	271	Chr4_17006825	39.4751	Chr4_17006792	9.48114	-2.05781	AT4G35900;AT4G35905
Chr4_17136286	Chr4	17136110	17136463	17136286	354	Chr4_17136313	5.27264	NA	1.80559	-1.54606	NA
Chr4_17150876	Chr4	17150691	17151060	17150876	370	Chr4_17150891	9.30042	Chr4_17150788	2.96627	-1.64865	AT4G36240;AT4G36250
Chr4_17161014	Chr4	17160920	17161107	17161014	188	Chr4_17161032	9.32188	NA	1.29548	-2.84713	AT4G36268;AT4G36270
Chr4_17372100	Chr4	17371919	17372282	17372100	364	Chr4_17372070	32.6801	Chr4_17371994	14.0026	-1.22272	AT4G36870
Chr4_17372908	Chr4	17372777	17373040	17372908	264	Chr4_17372875	13.352	Chr4_17372918	5.19009	-1.36322	AT4G36870
Chr4_17408444	Chr4	17408359	17408530	17408444	172	Chr4_17408434	29.0048	NA	14.1154	-1.03902	NA
Chr4_17457639	Chr4	17457551	17457727	17457639	177	Chr4_17457652	8.79429	NA	1.42697	-2.62361	AT4G37040;AT4G37050
Chr4_17523775	Chr4	17523660	17523890	17523775	231	Chr4_17523735	11.8606	NA	3.79597	-1.64364	AT4G37240
Chr4_17574320	Chr4	17574178	17574462	17574320	285	NA	15.8183	Chr4_17574348	7.47015	-1.08239	AT4G37370;AT4G37380
Chr4_17690254	Chr4	17690142	17690367	17690254	226	Chr4_17690282	5.71999	NA	1.96999	-1.53782	AT4G37650
Chr4_17694757	Chr4	17694652	17694862	17694757	211	Chr4_17694787	15.4791	Chr4_17694784	3.2281	-2.26156	AT4G37660
Chr4_17780866	Chr4	17780707	17781024	17780866	318	Chr4_17780782	5.16715	NA	1.36908	-1.91616	AT4G37810
Chr4_17782685	Chr4	17782536	17782834	17782685	299	Chr4_17782676	20.4494	Chr4_17782611	2.96091	-2.78795	AT4G37810;AT4G37820
Chr4_17783585	Chr4	17783449	17783721	17783585	273	Chr4_17783611	8.70538	NA	1.21319	-2.8431	AT4G37820
Chr4_17784452	Chr4	17784333	17784570	17784452	238	Chr4_17784408	6.7676	NA	1.77234	-1.93299	AT4G37820
Chr4_18125728	Chr4	18125561	18125896	18125728	336	Chr4_18125758	7.60075	Chr4_18125695	1.93203	-1.97602	AT4G38830;AT4G38840;AT4G38850
Chr4_18361770	Chr4	18361641	18361900	18361770	260	Chr4_18361728	7.81033	NA	2.89816	-1.43025	AT4G39460;AT4G39470;AT4G39480
Chr4_18465933	Chr4	18465815	18466051	18465933	237	Chr4_18465976	5.68261	NA	1.5105	-1.91153	AT4G39790;AT4G39795
Chr4_18570308	Chr4	18570220	18570396	18570308	177	Chr4_18570314	8.96709	NA	2.62978	-1.7697	NA
Chr4_18570774	Chr4	18570678	18570871	18570774	194	Chr4_18570796	12.5146	NA	3.34974	-1.90149	AT4G40060
Chr5_327638	Chr5	327469	327806	327638	338	Chr5_327731	10.6656	Chr5_327712	4.69733	-1.18305	NA
Chr5_328923	Chr5	328848	328998	328923	151	Chr5_328923	6.05665	NA	2.41595	-1.32593	AT5G01849
Chr5_676092	Chr5	675842	676343	676092	502	Chr5_675966	6.09712	NA	1.85128	-1.7196	AT5G02900;AT5G02910
Chr5_945654	Chr5	945553	945756	945654	204	Chr5_945628	6.71653	NA	1.76263	-1.92999	AT5G03670
Chr5_959018	Chr5	958913	959124	959018	212	Chr5_958988	7.89849	NA	1.11327	-2.82677	AT5G03680
Chr5_1003668	Chr5	1003469	1003866	1003668	398	Chr5_1003630	19.0583	Chr5_1003791	9.50757	-1.00327	AT5G03780;AT5G03790
Chr5_1397938	Chr5	1397810	1398066	1397938	257	NA	7.56426	Chr5_1397885	2.19756	-1.7833	AT5G04820
Chr5_1711544	Chr5	1711448	1711641	1711544	194	Chr5_1711546	7.19245	NA	3.39917	-1.0813	NA
Chr5_1750980	Chr5	1750885	1751075	1750980	191	Chr5_1750965	16.1657	NA	2.12705	-2.92601	AT5G05820
Chr5_1751436	Chr5	1751348	1751523	1751436	176	Chr5_1751446	13.0521	Chr5_1751423	2.32834	-2.48691	AT5G05820
Chr5_1826928	Chr5	1826834	1827022	1826928	189	Chr5_1826925	11.8453	NA	2.81128	-2.07502	AT5G06060
Chr5_1827214	Chr5	1827139	1827289	1827214	151	NA	8.90117	Chr5_1827214	3.34673	-1.41124	AT5G06060;AT5G06070
Chr5_1891630	Chr5	1891498	1891762	1891630	265	Chr5_1891592	23.1615	Chr5_1891573	11.4608	-1.01502	NA
Chr5_1901126	Chr5	1901051	1901201	1901126	151	NA	5.11151	Chr5_1901126	2.25485	-1.18072	NA
Chr5_1951240	Chr5	1951043	1951437	1951240	395	Chr5_1951256	13.6887	NA	6.03168	-1.18235	AT5G06370;AT5G06380;AT5G06390
Chr5_2557293	Chr5	2557124	2557462	2557293	339	Chr5_2557242	10.0561	Chr5_2557269	2.22554	-2.17584	AT5G07980
Chr5_2559099	Chr5	2559023	2559175	2559099	153	Chr5_2559098	15.302	NA	3.9547	-1.95208	AT5G07990
Chr5_2839234	Chr5	2839101	2839368	2839234	268	Chr5_2839274	7.60981	NA	3.66823	-1.05278	AT5G08710;AT5G08712;AT5G08717
Chr5_2840332	Chr5	2840167	2840497	2840332	331	Chr5_2840398	8.54866	NA	3.46893	-1.30121	AT5G08710;AT5G08717
Chr5_2939900	Chr5	2939785	2940016	2939900	232	Chr5_2939941	9.33771	NA	2.96912	-1.65303	AT5G09440;AT5G09443;AT5G09445;AT5G09450
Chr5_3045882	Chr5	3045796	3045969	3045882	174	Chr5_3045883	7.75303	NA	2.02775	-1.93488	AT5G09800;AT5G09805
Chr5_3046716	Chr5	3046599	3046833	3046716	235	Chr5_3046720	7.48544	NA	1.59475	-2.23076	AT5G09800;AT5G09805
Chr5_3048920	Chr5	3048823	3049016	3048920	194	Chr5_3048941	11.1615	NA	1.98983	-2.48781	NA
Chr5_3184437	Chr5	3184255	3184619	3184437	365	Chr5_3184386	6.34715	NA	2.64489	-1.2629	AT5G10150;AT5G10160
Chr5_3242395	Chr5	3242298	3242492	3242395	195	Chr5_3242403	15.0816	NA	5.84677	-1.36708	AT5G10310
Chr5_3318131	Chr5	3317946	3318316	3318131	371	Chr5_3318226	13.8904	Chr5_3318048	3.93439	-1.81988	AT5G10510
Chr5_3468118	Chr5	3467988	3468248	3468118	261	Chr5_3468123	9.8301	NA	2.001	-2.29648	AT5G10970
Chr5_3468964	Chr5	3468775	3469154	3468964	380	Chr5_3468997	7.15553	NA	1.65757	-2.10999	AT5G10970
Chr5_3508594	Chr5	3508456	3508733	3508594	278	Chr5_3508572	10.0492	NA	4.30998	-1.22133	AT5G11060
Chr5_3511328	Chr5	3511208	3511449	3511328	242	Chr5_3511369	15.0675	NA	1.93302	-2.96251	AT5G11060
Chr5_3515237	Chr5	3515083	3515391	3515237	309	Chr5_3515175	11.455	NA	3.09396	-1.88845	NA
Chr5_3550252	Chr5	3550094	3550410	3550252	317	Chr5_3550237	13.7334	Chr5_3550169	5.71407	-1.2651	AT5G11150;AT5G11160;AT5G11170
Chr5_3693574	Chr5	3693431	3693717	3693574	287	Chr5_3693607	9.60997	NA	4.36288	-1.13925	AT5G11530
Chr5_3865724	Chr5	3865630	3865817	3865724	188	Chr5_3865711	9.48055	Chr5_3865742	3.2083	-1.56316	AT5G11970;AT5G11977
Chr5_4229679	Chr5	4229559	4229799	4229679	241	Chr5_4229724	4.57508	NA	1.41579	-1.69219	AT5G13240
Chr5_4451068	Chr5	4450958	4451178	4451068	221	Chr5_4451058	27.6667	Chr5_4451065	10.7563	-1.36297	AT5G13780;AT5G13790;AT5G13800
Chr5_4451666	Chr5	4451561	4451770	4451666	210	Chr5_4451663	4.82943	NA	2.23218	-1.1134	AT5G13790;AT5G13800
Chr5_4593332	Chr5	4593179	4593484	4593332	306	Chr5_4593373	6.27654	NA	1.94758	-1.68829	AT5G14230
Chr5_5236711	Chr5	5236582	5236840	5236711	259	Chr5_5236658	6.00265	Chr5_5236671	2.16007	-1.47452	AT5G16030
Chr5_5412498	Chr5	5412397	5412600	5412498	204	Chr5_5412472	8.71186	NA	1.74227	-2.32201	AT5G16560
Chr5_6381196	Chr5	6381073	6381319	6381196	247	Chr5_6381185	6.73044	NA	2.53133	-1.41081	AT5G19080
Chr5_6445709	Chr5	6445589	6445829	6445709	241	Chr5_6445713	7.23573	NA	2.95412	-1.29241	AT5G19170
Chr5_7433294	Chr5	7433176	7433413	7433294	238	Chr5_7433251	14.3955	Chr5_7433251	2.66077	-2.4357	AT5G22420;AT5G22430
Chr5_7694991	Chr5	7694892	7695090	7694991	199	Chr5_7695015	17.4065	Chr5_7694967	2.26824	-2.93998	AT5G22990;AT5G23000
Chr5_7697703	Chr5	7697607	7697799	7697703	193	Chr5_7697705	9.23175	NA	1.1655	-2.98566	AT5G23000
Chr5_7699638	Chr5	7699504	7699772	7699638	269	Chr5_7699642	16.0039	NA	2.23703	-2.83877	NA
Chr5_8543414	Chr5	8543239	8543588	8543414	350	Chr5_8543356	7.96213	NA	1.63632	-2.2827	AT5G24860
Chr5_8686808	Chr5	8686709	8686908	8686808	200	Chr5_8686833	13.221	Chr5_8686809	3.98735	-1.72933	AT5G25160
Chr5_8687240	Chr5	8687165	8687315	8687240	151	Chr5_8687240	7.4334	NA	1.44335	-2.3646	AT5G25160
Chr5_8920878	Chr5	8920780	8920976	8920878	197	Chr5_8920855	6.05803	Chr5_8920901	2.84177	-1.09206	NA
Chr5_10452042	Chr5	10451896	10452187	10452042	292	Chr5_10452059	13.0964	NA	4.75152	-1.46271	NA
Chr5_10455514	Chr5	10455366	10455663	10455514	298	Chr5_10455501	45.3387	Chr5_10455524	15.1699	-1.57953	AT5G28490;AT5G28491
Chr5_13936318	Chr5	13936175	13936461	13936318	287	Chr5_13936290	17.0004	Chr5_13936305	7.85584	-1.11373	AT5G35770
Chr5_13937750	Chr5	13937675	13937825	13937750	151	NA	30.9745	Chr5_13937750	8.25672	-1.90744	AT5G35770
Chr5_13938089	Chr5	13937899	13938279	13938089	381	Chr5_13938201	20.1724	Chr5_13938204	5.22177	-1.94977	AT5G35770
Chr5_13939958	Chr5	13939881	13940035	13939958	155	Chr5_13939960	10.8818	NA	4.24145	-1.35929	AT5G35770
Chr5_14916116	Chr5	14916041	14916191	14916116	151	NA	5.47582	Chr5_14916116	2.61259	-1.06759	NA
Chr5_15423614	Chr5	15423441	15423788	15423614	348	Chr5_15423559	12.9816	Chr5_15423553	5.57009	-1.2207	AT5G38510;AT5G38520;AT5G38530
Chr5_16563652	Chr5	16563543	16563761	16563652	219	Chr5_16563660	20.6025	Chr5_16563686	3.01144	-2.77429	AT5G41380;AT5G41390
Chr5_16582696	Chr5	16582511	16582881	16582696	371	Chr5_16582698	6.95083	NA	3.12149	-1.15495	AT5G41410
Chr5_17083044	Chr5	17082952	17083137	17083044	186	Chr5_17083027	6.56001	NA	1.652	-1.98948	NA
Chr5_17363446	Chr5	17363303	17363590	17363446	288	Chr5_17363469	18.3569	NA	3.39917	-2.43307	AT5G43270
Chr5_17609822	Chr5	17609742	17609903	17609822	162	NA	10.8951	Chr5_17609821	1.80143	-2.59646	AT5G43810
Chr5_18000414	Chr5	18000302	18000526	18000414	225	Chr5_18000408	18.0399	Chr5_18000451	5.77223	-1.64399	AT5G44620;AT5G44630
Chr5_18001172	Chr5	18001049	18001294	18001172	246	Chr5_18001153	19.6156	Chr5_18001219	6.70872	-1.54789	AT5G44620;AT5G44630
Chr5_18002202	Chr5	18002090	18002315	18002202	226	Chr5_18002240	4.65304	NA	1.54483	-1.59073	AT5G44620;AT5G44630
Chr5_18213792	Chr5	18213632	18213951	18213792	320	Chr5_18213838	25.344	Chr5_18213876	9.65809	-1.39183	NA
Chr5_18221394	Chr5	18221286	18221501	18221394	216	Chr5_18221366	9.55008	Chr5_18221361	4.27561	-1.15938	NA
Chr5_18943728	Chr5	18943653	18943803	18943728	151	Chr5_18943728	4.57246	NA	1.83247	-1.31918	AT5G46690
Chr5_19111934	Chr5	19111735	19112132	19111934	398	Chr5_19112053	16.5026	Chr5_19111810	4.97806	-1.72904	NA
Chr5_19791688	Chr5	19791566	19791809	19791688	244	Chr5_19791734	5.14004	NA	1.84725	-1.4764	AT5G48810;AT5G48820
Chr5_19793244	Chr5	19793169	19793319	19793244	151	Chr5_19793244	6.24188	NA	1.941	-1.68518	AT5G48810;AT5G48820
Chr5_19899684	Chr5	19899593	19899776	19899684	184	Chr5_19899668	5.95581	NA	1.68198	-1.82414	AT5G49100;AT5G49110
Chr5_20001540	Chr5	20001429	20001651	20001540	223	Chr5_20001573	3.05057	NA	0.988513	-1.62575	AT5G49330
Chr5_21045208	Chr5	21045117	21045299	21045208	183	Chr5_21045224	5.38213	NA	2.13522	-1.33379	AT5G51795;AT5G51800
Chr5_21046662	Chr5	21046573	21046751	21046662	179	Chr5_21046655	14.7513	NA	5.69054	-1.3742	AT5G51795;AT5G51800
Chr5_21451174	Chr5	21451086	21451261	21451174	176	Chr5_21451161	4.29347	NA	1.97231	-1.12226	NA
Chr5_21452584	Chr5	21452418	21452749	21452584	332	Chr5_21452586	7.69607	Chr5_21452493	2.98642	-1.3657	AT5G52900;AT5G52901
Chr5_21562269	Chr5	21562131	21562407	21562269	277	NA	4.91841	Chr5_21562320	2.41595	-1.0256	AT5G53160;AT5G53170
Chr5_21793652	Chr5	21793473	21793832	21793652	360	Chr5_21793564	13.2893	NA	2.35202	-2.49829	AT5G53640;AT5G53660
Chr5_21855134	Chr5	21855047	21855220	21855134	174	Chr5_21855123	7.71096	Chr5_21855145	3.62371	-1.08944	AT5G53810;AT5G53830
Chr5_22083891	Chr5	22083764	22084018	22083891	255	Chr5_22083906	8.50353	Chr5_22083900	3.65525	-1.21809	AT5G54390
Chr5_22997247	Chr5	22997087	22997407	22997247	321	Chr5_22997162	9.59441	NA	2.31175	-2.05321	AT5G56865
Chr5_23131579	Chr5	23131399	23131759	23131579	361	Chr5_23131474	5.68063	NA	2.33996	-1.27957	NA
Chr5_23132946	Chr5	23132830	23133061	23132946	232	Chr5_23132959	7.39185	Chr5_23132905	2.25944	-1.70997	NA
Chr5_23147412	Chr5	23147233	23147591	23147412	359	Chr5_23147509	8.35695	Chr5_23147484	3.25487	-1.36038	AT5G57130;AT5G57140
Chr5_24395918	Chr5	24395826	24396010	24395918	185	Chr5_24395901	6.5637	NA	1.25274	-2.38942	AT5G60690
Chr5_24505211	Chr5	24505074	24505348	24505211	275	Chr5_24505273	16.4664	Chr5_24505149	5.10978	-1.68819	AT5G60910
Chr5_24505491	Chr5	24505404	24505578	24505491	175	NA	12.4259	Chr5_24505503	5.81128	-1.09642	AT5G60910
Chr5_24641814	Chr5	24641608	24642019	24641814	412	Chr5_24641776	14.8394	Chr5_24641790	3.05327	-2.28101	AT5G61270
Chr5_24843068	Chr5	24842942	24843193	24843068	252	Chr5_24843118	5.97075	NA	2.92218	-1.03087	AT5G61840;AT5G61850
Chr5_24993908	Chr5	24993722	24994095	24993908	374	Chr5_24994020	12.0334	NA	3.71439	-1.69585	AT5G62230
Chr5_24994806	Chr5	24994706	24994906	24994806	201	Chr5_24994831	4.60013	NA	2.28535	-1.00926	AT5G62230
Chr5_24996155	Chr5	24995951	24996359	24996155	409	Chr5_24996117	5.91043	NA	2.37592	-1.31478	AT5G62230
Chr5_25109755	Chr5	25109562	25109948	25109755	387	Chr5_25109698	5.20942	NA	2.28751	-1.18734	AT5G62550;AT5G62560
Chr5_25504478	Chr5	25504310	25504645	25504478	336	Chr5_25504531	20.8805	Chr5_25504563	3.10132	-2.7512	AT5G63715;AT5G63720
Chr5_26050509	Chr5	26050411	26050607	26050509	197	Chr5_26050532	5.09799	NA	1.43663	-1.82724	AT5G65200;AT5G65205
Chr5_26138630	Chr5	26138451	26138810	26138630	360	Chr5_26138600	17.866	Chr5_26138735	3.71074	-2.26744	NA
Chr5_26211402	Chr5	26211271	26211532	26211402	262	Chr5_26211395	3.66857	NA	0.909183	-2.01258	AT5G65590
Chr5_26286591	Chr5	26286466	26286716	26286591	251	Chr5_26286622	7.41414	NA	2.74115	-1.4355	NA
Chr5_26363702	Chr5	26363578	26363825	26363702	248	Chr5_26363750	17.5506	NA	3.0706	-2.51493	AT5G65910;AT5G65920
Chr5_26533156	Chr5	26532982	26533331	26533156	350	Chr5_26533114	10.4603	Chr5_26533057	3.82709	-1.4506	AT5G66440;AT5G66450
Chr5_26730036	Chr5	26729863	26730208	26730036	346	Chr5_26730023	5.13042	NA	2.32624	-1.14108	AT5G66940;AT5G66950
Chr5_26838366	Chr5	26838240	26838491	26838366	252	Chr5_26838389	19.2689	Chr5_26838397	6.23302	-1.62827	AT5G67260

## Sheet: SEP3_2d vs SEP3_4d INC
region.name	chr	region.start	region.end	region.center	region.length	SEP3.2d.peak.name	score.2d	SEP3.4d.peak.name	score.4d	log2ratio	genes
Chr1_11270	Chr1	11158	11381	11270	224	NA	4.02298	Chr1_11306	8.27579	1.04063	AT1G01020;AT1G01030
Chr1_182439	Chr1	182289	182589	182439	301	NA	1.58689	Chr1_182364	3.68519	1.21554	AT1G01490;AT1G01500
Chr1_367509	Chr1	367422	367596	367509	175	NA	1.6212	Chr1_367497	3.51511	1.11651	AT1G02065
Chr1_369774	Chr1	369694	369853	369774	160	NA	1.62579	Chr1_369778	3.27348	1.00968	AT1G02070;AT1G02074
Chr1_555178	Chr1	555099	555257	555178	159	NA	1.41997	Chr1_555182	3.75857	1.40432	AT1G02590;AT1G02610;AT1G02620
Chr1_653392	Chr1	653311	653474	653392	164	NA	1.52185	Chr1_653386	3.54911	1.22163	AT1G02890;AT1G02900
Chr1_767193	Chr1	767107	767279	767193	173	NA	0.591351	Chr1_767182	2.99908	2.34243	AT1G03170
Chr1_850827	Chr1	850749	850905	850827	157	NA	1.62297	Chr1_850824	3.92593	1.2744	AT1G03440
Chr1_851956	Chr1	851755	852157	851956	403	NA	1.9059	Chr1_851933	3.87345	1.02315	AT1G03440
Chr1_864318	Chr1	864233	864402	864318	170	NA	4.69251	Chr1_864308	20.8805	2.15372	AT1G03457
Chr1_1159338	Chr1	1159261	1159415	1159338	155	NA	2.57373	Chr1_1159340	5.86272	1.18771	AT1G04310;AT1G04320
Chr1_1198139	Chr1	1198025	1198253	1198139	229	NA	3.62914	Chr1_1198100	8.58159	1.24162	AT1G04430
Chr1_1343322	Chr1	1343245	1343400	1343322	156	NA	3.63262	Chr1_1343325	8.00861	1.14054	AT1G04780;AT1G04790
Chr1_1504911	Chr1	1504835	1504987	1504911	153	NA	5.29847	Chr1_1504910	16.8656	1.67044	AT1G05190;AT1G05200
Chr1_1570615	Chr1	1570492	1570738	1570615	247	Chr1_1570567	5.55094	Chr1_1570629	11.5372	1.05549	AT1G05370
Chr1_1637986	Chr1	1637891	1638081	1637986	191	NA	2.32754	Chr1_1637966	5.56637	1.25793	AT1G05520;AT1G05530;AT1G05540
Chr1_1639222	Chr1	1639133	1639310	1639222	178	NA	2.14678	Chr1_1639235	4.86271	1.17959	AT1G05530;AT1G05540
Chr1_1715399	Chr1	1715295	1715503	1715399	209	NA	4.288	Chr1_1715428	10.07	1.23169	AT1G05710
Chr1_1768866	Chr1	1768765	1768968	1768866	204	NA	2.92732	Chr1_1768851	6.05803	1.04927	AT1G05840;AT1G05850;AT1G05860
Chr1_1822087	Chr1	1821944	1822230	1822087	287	NA	1.74428	Chr1_1822019	5.12865	1.55595	AT1G06000;AT1G06002;AT1G06010;AT1G06020
Chr1_1830246	Chr1	1830105	1830386	1830246	282	NA	1.55944	Chr1_1830254	3.91941	1.32961	AT1G06040;AT1G06050;AT1G06060
Chr1_1873868	Chr1	1873647	1874090	1873868	444	NA	1.16527	Chr1_1873722	2.475	1.08676	AT1G06149;AT1G06150
Chr1_1879510	Chr1	1879399	1879621	1879510	223	NA	0.960794	Chr1_1879540	2.48544	1.3712	AT1G06148
Chr1_2237699	Chr1	2237473	2237925	2237699	453	NA	1.19703	Chr1_2237633	2.43147	1.02237	AT1G07280
Chr1_2621690	Chr1	2621583	2621796	2621690	214	NA	3.08524	Chr1_2621708	9.1134	1.56261	AT1G08315;AT1G08320
Chr1_2681134	Chr1	2681045	2681224	2681134	180	NA	1.79027	Chr1_2681133	4.00189	1.1605	AT1G08470
Chr1_2748062	Chr1	2747909	2748214	2748062	306	NA	2.04352	Chr1_2748057	5.70839	1.48203	AT1G08630;AT1G08640
Chr1_2872468	Chr1	2872380	2872557	2872468	178	NA	1.51581	Chr1_2872482	3.44539	1.18458	AT1G08930
Chr1_2926002	Chr1	2925926	2926077	2926002	152	NA	1.51819	Chr1_2926001	6.54401	2.10782	AT1G09060;AT1G09070
Chr1_2990840	Chr1	2990736	2990943	2990840	208	Chr1_2990834	8.61058	Chr1_2990868	17.7816	1.0462	AT1G09250;AT1G09260
Chr1_3105012	Chr1	3104937	3105087	3105012	151	NA	0.804888	Chr1_3105012	2.04056	1.34211	AT1G09575;AT1G09580;AT1G09590
Chr1_3296273	Chr1	3296114	3296432	3296273	319	NA	2.13595	Chr1_3296305	5.88321	1.46173	AT1G10090
Chr1_3306211	Chr1	3306090	3306332	3306211	243	NA	1.08532	Chr1_3306257	4.9409	2.18665	AT1G10120
Chr1_3521170	Chr1	3521092	3521247	3521170	156	NA	1.62956	Chr1_3521167	5.33809	1.71184	NA
Chr1_3716934	Chr1	3716859	3717009	3716934	151	NA	0.786974	Chr1_3716934	2.31262	1.55514	AT1G11120;AT1G11125
Chr1_3928143	Chr1	3928061	3928225	3928143	165	NA	1.22471	Chr1_3928150	2.83409	1.21045	AT1G11670
Chr1_3931776	Chr1	3931645	3931908	3931776	264	NA	1.18141	Chr1_3931833	2.49654	1.07942	AT1G11670
Chr1_3932976	Chr1	3932896	3933055	3932976	160	NA	1.14655	Chr1_3932971	2.67838	1.22406	AT1G11670
Chr1_4136970	Chr1	4136882	4137059	4136970	178	NA	1.32537	Chr1_4136984	4.36812	1.72062	AT1G12190;AT1G12200
Chr1_4140066	Chr1	4139991	4140141	4140066	151	NA	6.43735	Chr1_4140066	15.5604	1.27334	AT1G12200;AT1G12210
Chr1_4503840	Chr1	4503753	4503928	4503840	176	NA	1.476	Chr1_4503828	3.94812	1.41947	AT1G13195
Chr1_4531373	Chr1	4531298	4531448	4531373	151	NA	1.05865	Chr1_4531373	3.25063	1.61849	AT1G13250
Chr1_4701622	Chr1	4701506	4701737	4701622	232	NA	0.990497	Chr1_4701588	2.17861	1.13718	NA
Chr1_4768723	Chr1	4768552	4768894	4768723	343	NA	3.75689	Chr1_4768631	8.70538	1.21237	AT1G13940
Chr1_4872790	Chr1	4872668	4872912	4872790	245	NA	2.25733	Chr1_4872743	4.69124	1.05535	AT1G14260
Chr1_4998348	Chr1	4998262	4998435	4998348	174	NA	2.03138	Chr1_4998337	6.09329	1.58476	AT1G14590
Chr1_5005722	Chr1	5005635	5005808	5005722	174	NA	1.20691	Chr1_5005710	2.47967	1.03883	AT1G14600
Chr1_5067515	Chr1	5067431	5067599	5067515	169	Chr1_5067524	8.61778	Chr1_5067506	17.7014	1.03848	AT1G14710;AT1G14720
Chr1_5069173	Chr1	5069072	5069274	5069173	203	NA	1.80314	Chr1_5069199	3.79473	1.07349	AT1G14720
Chr1_5115688	Chr1	5115519	5115857	5115688	339	NA	1.08199	Chr1_5115733	3.08808	1.51302	AT1G14840;AT1G14850
Chr1_5127886	Chr1	5127788	5127984	5127886	197	NA	1.81396	Chr1_5127909	4.66623	1.36311	AT1G14870
Chr1_5136140	Chr1	5136034	5136247	5136140	214	NA	1.55819	Chr1_5136109	3.24333	1.0576	AT1G14880;AT1G14890
Chr1_5144384	Chr1	5144300	5144468	5144384	169	NA	1.13619	Chr1_5144393	3.17207	1.48122	AT1G14910
Chr1_5145797	Chr1	5145721	5145873	5145797	153	NA	0.917967	Chr1_5145796	2.24391	1.2895	AT1G14910
Chr1_5283646	Chr1	5283518	5283773	5283646	256	NA	1.47866	Chr1_5283623	4.53882	1.61803	AT1G15360
Chr1_5286654	Chr1	5286499	5286808	5286654	310	NA	2.9162	Chr1_5286584	6.93597	1.25001	AT1G15370
Chr1_5387042	Chr1	5386956	5387127	5387042	172	NA	1.58915	Chr1_5387052	3.27659	1.04394	AT1G15670
Chr1_5389029	Chr1	5388950	5389108	5389029	159	NA	0.85933	Chr1_5389033	2.92177	1.76556	AT1G15670
Chr1_5423671	Chr1	5423594	5423748	5423671	155	NA	2.17081	Chr1_5423673	5.20709	1.26224	AT1G15750;AT1G15757;AT1G15760
Chr1_5875140	Chr1	5875012	5875269	5875140	258	NA	1.45738	Chr1_5875087	3.28749	1.17361	AT1G17190
Chr1_6102248	Chr1	6102120	6102375	6102248	256	NA	3.39209	Chr1_6102227	10.1042	1.57471	AT1G17744;AT1G17745
Chr1_6447358	Chr1	6447282	6447434	6447358	153	NA	1.03866	Chr1_6447359	3.11774	1.58578	NA
Chr1_6460190	Chr1	6460056	6460324	6460190	269	NA	2.48662	Chr1_6460249	5.26791	1.08304	AT1G18720;AT1G18730;AT1G18735
Chr1_6634751	Chr1	6634676	6634826	6634751	151	NA	2.04692	Chr1_6634751	5.01208	1.29195	AT1G19220
Chr1_6728180	Chr1	6728002	6728357	6728180	356	NA	1.31206	Chr1_6728077	4.16941	1.66801	AT1G19430;AT1G19440
Chr1_6795964	Chr1	6795869	6796058	6795964	190	NA	1.34843	Chr1_6795983	2.87006	1.0898	AT1G19650
Chr1_6802926	Chr1	6802817	6803036	6802926	220	NA	1.09162	Chr1_6802961	2.5768	1.23911	AT1G19660;AT1G19670;AT1G19680
Chr1_6845768	Chr1	6845693	6845843	6845768	151	NA	2.15048	Chr1_6845768	4.90338	1.18912	AT1G19800
Chr1_6867270	Chr1	6867185	6867355	6867270	171	NA	1.15615	Chr1_6867280	2.31905	1.00421	NA
Chr1_6868050	Chr1	6867949	6868150	6868050	202	NA	1.40766	Chr1_6868024	3.46914	1.30128	NA
Chr1_6898708	Chr1	6898615	6898800	6898708	186	NA	3.00158	Chr1_6898690	7.75704	1.36978	AT1G19870
Chr1_6939420	Chr1	6939341	6939500	6939420	160	NA	1.40124	Chr1_6939425	3.38296	1.27158	AT1G20000;AT1G20010;AT1G20015
Chr1_7111736	Chr1	7111659	7111813	7111736	155	NA	1.87345	Chr1_7111734	3.99349	1.09195	AT1G20530;AT1G20540
Chr1_7261619	Chr1	7261544	7261694	7261619	151	NA	2.58002	Chr1_7261619	5.65812	1.13294	AT1G20860;AT1G20870;AT1G20875;AT1G20880
Chr1_7378268	Chr1	7378190	7378345	7378268	156	NA	1.97697	Chr1_7378265	4.5025	1.18744	AT1G21070;AT1G21080
Chr1_7460558	Chr1	7460481	7460636	7460558	156	NA	1.76573	Chr1_7460556	5.31129	1.5888	NA
Chr1_7489074	Chr1	7488990	7489157	7489074	168	Chr1_7489082	4.69713	Chr1_7489065	15.043	1.67924	AT1G21380;AT1G21390;AT1G21395
Chr1_7700276	Chr1	7700198	7700353	7700276	156	NA	1.6014	Chr1_7700273	3.31499	1.04967	NA
Chr1_7830555	Chr1	7830356	7830754	7830555	399	NA	3.75758	Chr1_7830565	9.84	1.38885	AT1G22180
Chr1_7907240	Chr1	7907158	7907322	7907240	165	NA	1.57699	Chr1_7907247	3.53788	1.16571	AT1G22400
Chr1_7944471	Chr1	7944388	7944554	7944471	167	NA	1.85543	Chr1_7944479	3.81477	1.03984	NA
Chr1_7954602	Chr1	7954442	7954761	7954602	320	NA	0.899315	Chr1_7954640	2.15976	1.26397	AT1G22510;AT1G22520;AT1G22530
Chr1_8179552	Chr1	8179417	8179686	8179552	270	NA	1.41422	Chr1_8179492	2.84112	1.00645	NA
Chr1_8181518	Chr1	8181366	8181671	8181518	306	NA	1.356	Chr1_8181441	3.37012	1.31344	AT1G23080
Chr1_8307260	Chr1	8307157	8307364	8307260	208	NA	1.42194	Chr1_8307276	5.80944	2.03054	NA
Chr1_8903377	Chr1	8903299	8903455	8903377	157	NA	1.3695	Chr1_8903374	3.79257	1.46953	AT1G25375;AT1G25380
Chr1_8922166	Chr1	8922053	8922280	8922166	228	NA	1.73664	Chr1_8922128	3.47526	1.00082	AT1G25425
Chr1_8938314	Chr1	8938239	8938389	8938314	151	NA	1.24308	Chr1_8938314	2.59876	1.0639	AT1G25440;AT1G25450
Chr1_9455269	Chr1	9455084	9455454	9455269	371	NA	1.35444	Chr1_9455159	4.1986	1.63221	AT1G27210
Chr1_9456667	Chr1	9456589	9456745	9456667	157	NA	1.16681	Chr1_9456664	2.39009	1.0345	AT1G27210
Chr1_9459248	Chr1	9459147	9459350	9459248	204	NA	0.921536	Chr1_9459222	3.57355	1.95525	AT1G27210;AT1G27213
Chr1_9763204	Chr1	9763128	9763279	9763204	152	NA	0.666451	Chr1_9763203	4.06588	2.609	AT1G28007;AT1G28010
Chr1_10680223	Chr1	10680112	10680334	10680223	223	Chr1_10680187	4.1765	Chr1_10680251	11.3362	1.44057	AT1G30320
Chr1_10975882	Chr1	10975755	10976009	10975882	255	NA	0.854582	Chr1_10975922	2.56449	1.58538	AT1G30840
Chr1_11552620	Chr1	11552497	11552744	11552620	248	NA	5.18133	Chr1_11552669	10.8094	1.06089	AT1G32120
Chr1_11621979	Chr1	11621891	11622067	11621979	177	Chr1_11621992	3.91924	Chr1_11621966	9.32188	1.25005	NA
Chr1_11622151	Chr1	11622076	11622226	11622151	151	Chr1_11622151	3.51365	NA	9.64069	1.45617	NA
Chr1_11631540	Chr1	11631454	11631627	11631540	174	NA	4.08676	Chr1_11631552	8.65039	1.08181	AT1G32240
Chr1_12005612	Chr1	12005537	12005687	12005612	151	NA	0.85963	Chr1_12005612	1.96693	1.19416	AT1G33102;AT1G33110
Chr1_12055002	Chr1	12054895	12055110	12055002	216	Chr1_12055035	4.8115	Chr1_12055011	14.7309	1.61429	AT1G33240
Chr1_13075445	Chr1	13075352	13075538	13075445	187	NA	2.28831	Chr1_13075463	4.7718	1.06025	AT1G35510;AT1G35515
Chr1_13115606	Chr1	13115472	13115739	13115606	268	NA	1.93355	Chr1_13115547	4.1315	1.09541	AT1G35545;AT1G35560
Chr1_16898525	Chr1	16898446	16898604	16898525	159	NA	1.73438	Chr1_16898529	4.92293	1.5051	AT1G44760
Chr1_17350972	Chr1	17350855	17351090	17350972	236	NA	2.76097	Chr1_17350988	6.01721	1.12392	AT1G47330
Chr1_17873158	Chr1	17873078	17873237	17873158	160	NA	1.76302	Chr1_17873153	7.86201	2.15685	AT1G48360;AT1G48370
Chr1_17921666	Chr1	17921572	17921761	17921666	190	NA	3.62593	Chr1_17921654	7.94305	1.13134	AT1G48480;AT1G48490
Chr1_18176329	Chr1	18176224	18176434	18176329	211	NA	1.66595	Chr1_18176340	3.4053	1.03144	AT1G49130;AT1G49140;AT1G49150
Chr1_18691624	Chr1	18691510	18691738	18691624	229	NA	1.67861	Chr1_18691663	4.9105	1.5486	AT1G50450;AT1G50460
Chr1_19081836	Chr1	19081686	19081986	19081836	301	NA	1.65131	Chr1_19081911	4.08079	1.30524	AT1G51460
Chr1_19300659	Chr1	19300578	19300740	19300659	163	NA	1.29851	Chr1_19300653	2.72214	1.06788	AT1G51940
Chr1_19308057	Chr1	19307977	19308137	19308057	161	NA	0.92452	Chr1_19308052	2.29272	1.31028	AT1G51950;AT1G51960
Chr1_19778212	Chr1	19778055	19778370	19778212	316	NA	1.13891	Chr1_19778263	2.73334	1.26301	AT1G53070
Chr1_19820472	Chr1	19820384	19820561	19820472	178	NA	2.2003	Chr1_19820486	4.91161	1.1585	AT1G53165;AT1G53170
Chr1_19901603	Chr1	19901435	19901771	19901603	337	NA	0.683026	Chr1_19901510	1.93094	1.49929	AT1G53340;AT1G53345;AT1G53350
Chr1_20106346	Chr1	20106252	20106439	20106346	188	NA	1.25379	Chr1_20106364	3.78622	1.59446	AT1G53850;AT1G53860
Chr1_20109572	Chr1	20109386	20109757	20109572	372	Chr1_20109596	3.93485	Chr1_20109585	8.53574	1.11721	AT1G53860;AT1G53870
Chr1_20613640	Chr1	20613565	20613716	20613640	152	NA	2.27264	Chr1_20613641	4.7464	1.06246	AT1G55260
Chr1_20911704	Chr1	20911605	20911803	20911704	199	Chr1_20911680	3.47364	Chr1_20911721	11.3803	1.71202	AT1G55920
Chr1_20956076	Chr1	20955977	20956176	20956076	200	Chr1_20956052	11.2196	NA	27.8927	1.31387	NA
Chr1_21207082	Chr1	21206926	21207239	21207082	314	Chr1_21207001	10.4485	Chr1_21207031	22.3599	1.09762	AT1G56590;AT1G56600
Chr1_21443146	Chr1	21443061	21443230	21443146	170	NA	1.12713	Chr1_21443155	2.29636	1.02669	AT1G57980;AT1G57990
Chr1_21727002	Chr1	21726905	21727098	21727002	194	NA	1.65792	Chr1_21727023	5.7389	1.7914	AT1G58470;AT1G58520
Chr1_22184862	Chr1	22184775	22184948	22184862	174	NA	1.84248	Chr1_22184873	4.30546	1.22452	NA
Chr1_22321724	Chr1	22321639	22321809	22321724	171	NA	1.95705	Chr1_22321734	4.63571	1.24411	NA
Chr1_22549544	Chr1	22549404	22549685	22549544	282	NA	2.42642	Chr1_22549550	5.18215	1.09472	AT1G61170;AT1G61180
Chr1_22829924	Chr1	22829786	22830063	22829924	278	NA	3.13939	Chr1_22829876	6.68943	1.0914	AT1G61810
Chr1_22879856	Chr1	22879756	22879956	22879856	201	NA	1.2844	Chr1_22879831	2.78145	1.11474	NA
Chr1_22880728	Chr1	22880627	22880829	22880728	203	NA	2.15785	Chr1_22880754	4.8598	1.1713	NA
Chr1_23200980	Chr1	23200860	23201101	23200980	242	Chr1_23200983	4.48191	Chr1_23201026	9.3863	1.06644	AT1G62660
Chr1_23210281	Chr1	23210206	23210356	23210281	151	NA	1.74428	Chr1_23210281	4.81112	1.46374	AT1G62680;AT1G62690
Chr1_23286910	Chr1	23286816	23287005	23286910	190	NA	2.35711	Chr1_23286894	5.96444	1.33937	AT1G62870
Chr1_23638302	Chr1	23638211	23638393	23638302	183	NA	0.957016	Chr1_23638286	2.29344	1.2609	AT1G63720
Chr1_24034315	Chr1	24034212	24034418	24034315	207	Chr1_24034311	5.78812	Chr1_24034313	11.6812	1.01302	AT1G64670;AT1G64680
Chr1_24050006	Chr1	24049928	24050084	24050006	157	NA	2.15527	Chr1_24050009	4.47823	1.05506	AT1G64720;AT1G64740
Chr1_24136290	Chr1	24136114	24136467	24136290	354	NA	5.37519	Chr1_24136392	12.9133	1.26447	AT1G64970
Chr1_24698500	Chr1	24698414	24698586	24698500	173	NA	1.88002	Chr1_24698489	4.96466	1.40095	AT1G66260
Chr1_24847982	Chr1	24847857	24848107	24847982	251	NA	1.8009	Chr1_24847984	4.14454	1.20249	AT1G66600
Chr1_24911728	Chr1	24911648	24911807	24911728	160	NA	2.13043	Chr1_24911723	4.81969	1.1778	AT1G66780
Chr1_24915655	Chr1	24915540	24915770	24915655	231	Chr1_24915649	5.69441	Chr1_24915615	16.5728	1.5412	AT1G66783
Chr1_25046842	Chr1	25046752	25046931	25046842	180	NA	4.23715	Chr1_25046827	9.50711	1.16591	AT1G67080
Chr1_25049580	Chr1	25049497	25049664	25049580	168	NA	1.48761	Chr1_25049589	5.65074	1.92544	AT1G67080;AT1G67090
Chr1_25221115	Chr1	25220968	25221262	25221115	295	NA	4.50717	Chr1_25221043	12.6597	1.48995	NA
Chr1_25464787	Chr1	25464702	25464872	25464787	171	NA	2.37237	Chr1_25464777	5.29712	1.15888	AT1G67900
Chr1_25528456	Chr1	25528380	25528531	25528456	152	NA	1.58329	Chr1_25528455	4.57375	1.53045	AT1G68120
Chr1_25656326	Chr1	25656250	25656402	25656326	153	NA	1.44278	Chr1_25656325	3.10096	1.10386	AT1G68430;AT1G68440
Chr1_25670641	Chr1	25670566	25670716	25670641	151	NA	1.76951	Chr1_25670641	3.96332	1.16336	AT1G68460
Chr1_25684100	Chr1	25684004	25684195	25684100	192	Chr1_25684082	3.89203	Chr1_25684079	9.55008	1.29499	AT1G68480
Chr1_25686235	Chr1	25686106	25686364	25686235	259	NA	1.16434	Chr1_25686181	2.92312	1.328	AT1G68480
Chr1_25688573	Chr1	25688481	25688665	25688573	185	NA	2.82218	Chr1_25688585	6.2838	1.15483	AT1G68480
Chr1_25711086	Chr1	25710959	25711214	25711086	256	NA	1.18945	Chr1_25711139	2.49977	1.0715	AT1G68520;AT1G68526
Chr1_25734014	Chr1	25733939	25734089	25734014	151	NA	1.57478	Chr1_25734014	3.85148	1.29026	AT1G68560
Chr1_25745281	Chr1	25745206	25745356	25745281	151	NA	1.90121	Chr1_25745281	4.02192	1.08097	AT1G68570
Chr1_25765506	Chr1	25765370	25765643	25765506	274	NA	1.74428	Chr1_25765568	4.67993	1.42386	AT1G68620;AT1G68630
Chr1_25833994	Chr1	25833877	25834111	25833994	235	NA	0.907995	Chr1_25834018	4.0245	2.14805	AT1G68780;AT1G68790
Chr1_25887552	Chr1	25887406	25887699	25887552	294	NA	0.934263	Chr1_25887481	3.32251	1.83037	AT1G68850;AT1G68860;AT1G68862;AT1G68870
Chr1_26011762	Chr1	26011648	26011876	26011762	229	Chr1_26011729	10.8954	Chr1_26011725	21.9908	1.01318	AT1G69180
Chr1_26052600	Chr1	26052522	26052677	26052600	156	NA	4.74165	Chr1_26052597	10.5756	1.15728	AT1G69295
Chr1_26161385	Chr1	26161236	26161534	26161385	299	NA	1.25103	Chr1_26161318	2.92977	1.22767	AT1G69570;AT1G69572
Chr1_26214236	Chr1	26214159	26214313	26214236	155	NA	1.08687	Chr1_26214238	3.02519	1.47685	AT1G69690
Chr1_26216142	Chr1	26216047	26216237	26216142	191	NA	1.09417	Chr1_26216144	2.23574	1.03092	AT1G69690
Chr1_26258944	Chr1	26258869	26259019	26258944	151	NA	1.48915	Chr1_26258944	3.4845	1.22646	AT1G69780
Chr1_26295756	Chr1	26295641	26295870	26295756	230	NA	1.03163	Chr1_26295795	2.30266	1.15838	AT1G69830;AT1G69840;AT1G69850
Chr1_26300338	Chr1	26300263	26300413	26300338	151	NA	1.41701	Chr1_26300338	3.16353	1.15869	AT1G69850
Chr1_26373752	Chr1	26373677	26373827	26373752	151	NA	1.01797	Chr1_26373752	2.45893	1.27234	NA
Chr1_26382678	Chr1	26382575	26382782	26382678	208	NA	2.14021	Chr1_26382669	8.24414	1.94562	AT1G70040;AT1G70050;AT1G70060
Chr1_26445505	Chr1	26445416	26445594	26445505	179	NA	1.07882	Chr1_26445519	2.22205	1.04244	AT1G70220
Chr1_26469683	Chr1	26469572	26469794	26469683	223	NA	3.22858	Chr1_26469672	7.51134	1.21817	AT1G70280
Chr1_26470914	Chr1	26470759	26471069	26470914	311	NA	1.49555	Chr1_26470834	3.40579	1.18731	AT1G70280;AT1G70290
Chr1_26476643	Chr1	26476506	26476780	26476643	275	Chr1_26476581	13.4283	Chr1_26476633	33.006	1.29745	AT1G70290
Chr1_26668476	Chr1	26668394	26668558	26668476	165	NA	0.975608	Chr1_26668469	2.92497	1.58405	AT1G70730
Chr1_26729180	Chr1	26729077	26729282	26729180	206	NA	2.22592	Chr1_26729152	4.75767	1.09585	AT1G70890;AT1G70895;AT1G70900
Chr1_26818008	Chr1	26817929	26818086	26818008	158	NA	2.04864	Chr1_26818004	4.85753	1.24556	AT1G71110
Chr1_26978591	Chr1	26978381	26978801	26978591	421	NA	1.58585	Chr1_26978456	3.9376	1.31206	AT1G71710
Chr1_27160064	Chr1	27159987	27160142	27160064	156	NA	2.69797	Chr1_27160062	6.66281	1.30426	AT1G72175;AT1G72180
Chr1_27265762	Chr1	27265686	27265839	27265762	154	NA	5.41897	Chr1_27265761	16.6557	1.61993	AT1G72420;AT1G72430
Chr1_27266898	Chr1	27266818	27266979	27266898	162	NA	1.3491	Chr1_27266904	2.99656	1.15131	AT1G72430
Chr1_27363762	Chr1	27363572	27363952	27363762	381	Chr1_27363778	3.74199	Chr1_27363877	8.58869	1.19863	AT1G72680;AT1G72700
Chr1_27365249	Chr1	27365167	27365331	27365249	165	NA	6.62296	Chr1_27365256	13.3946	1.0161	AT1G72700
Chr1_27588772	Chr1	27588589	27588955	27588772	367	NA	2.91333	Chr1_27588681	6.35947	1.12624	AT1G73370;AT1G73380
Chr1_27699182	Chr1	27699093	27699272	27699182	180	NA	1.89803	Chr1_27699197	4.19217	1.14319	AT1G73660;AT1G73670
Chr1_27699852	Chr1	27699776	27699927	27699852	152	NA	2.73176	Chr1_27699851	6.17028	1.17551	AT1G73660;AT1G73670
Chr1_27763280	Chr1	27763164	27763396	27763280	233	Chr1_27763239	4.86847	Chr1_27763321	11.0899	1.18771	AT1G73840
Chr1_28004341	Chr1	28004242	28004440	28004341	199	NA	0.625506	Chr1_28004323	2.13334	1.77002	AT1G74510
Chr1_28005238	Chr1	28005140	28005337	28005238	198	Chr1_28005241	4.95013	Chr1_28005259	14.2196	1.52234	AT1G74510
Chr1_28009014	Chr1	28008919	28009110	28009014	192	NA	1.37036	Chr1_28009035	2.95158	1.10693	AT1G74520;AT1G74530
Chr1_28009414	Chr1	28009284	28009545	28009414	262	NA	1.33623	Chr1_28009359	3.49889	1.38873	AT1G74520;AT1G74530
Chr1_28190150	Chr1	28190053	28190248	28190150	196	NA	3.28718	Chr1_28190173	8.50145	1.37086	AT1G75090;AT1G75100
Chr1_28237068	Chr1	28236976	28237161	28237068	186	NA	2.84526	Chr1_28237086	7.8115	1.45704	AT1G75230
Chr1_28239692	Chr1	28239605	28239779	28239692	175	NA	6.72941	Chr1_28239704	14.6015	1.11756	AT1G75240
Chr1_28292970	Chr1	28292826	28293114	28292970	289	NA	2.52618	Chr1_28293025	5.3016	1.06947	AT1G75388;AT1G75390
Chr1_28294308	Chr1	28294154	28294462	28294308	309	Chr1_28294368	4.14221	Chr1_28294385	9.59991	1.21262	AT1G75400
Chr1_28336935	Chr1	28336693	28337177	28336935	485	NA	3.01967	Chr1_28336865	9.19391	1.60629	AT1G75490;AT1G75500
Chr1_28366987	Chr1	28366906	28367068	28366987	163	NA	2.51011	Chr1_28366981	6.58626	1.39171	AT1G75540
Chr1_28425810	Chr1	28425700	28425921	28425810	222	NA	2.12234	Chr1_28425775	4.40902	1.0548	AT1G75690;AT1G75700;AT1G75710
Chr1_28461442	Chr1	28461359	28461525	28461442	167	Chr1_28461445	6.66894	Chr1_28461434	17.866	1.42169	AT1G75800;AT1G75810
Chr1_28583152	Chr1	28583027	28583278	28583152	252	NA	2.21702	Chr1_28583187	5.09353	1.20004	AT1G76160;AT1G76170
Chr1_28675502	Chr1	28675424	28675579	28675502	156	NA	2.07164	Chr1_28675504	5.42784	1.3896	AT1G76420
Chr1_28676901	Chr1	28676826	28676976	28676901	151	NA	1.10599	Chr1_28676901	3.86411	1.8048	AT1G76420
Chr1_28746024	Chr1	28745870	28746177	28746024	308	NA	2.85069	Chr1_28745953	8.56949	1.5879	AT1G76600
Chr1_28871956	Chr1	28871861	28872052	28871956	192	NA	2.10926	Chr1_28871977	4.24752	1.00988	AT1G76892
Chr1_28939444	Chr1	28939318	28939570	28939444	253	NA	1.22663	Chr1_28939495	2.87313	1.22792	AT1G77000
Chr1_29656426	Chr1	29656294	29656558	29656426	265	NA	1.18467	Chr1_29656483	3.45031	1.54224	AT1G78880;AT1G78882;AT1G78890
Chr1_29741030	Chr1	29740946	29741115	29741030	170	NA	0.877046	Chr1_29741034	2.86148	1.70604	AT1G79050;AT1G79060
Chr1_30357761	Chr1	30357686	30357836	30357761	151	NA	1.27899	Chr1_30357761	3.09946	1.27701	AT1G80770;AT1G80780;AT1G80790
Chr2_258486	Chr2	258408	258563	258486	156	NA	1.96383	Chr2_258488	5.68547	1.53361	AT2G01570
Chr2_428782	Chr2	428625	428939	428782	315	NA	2.45027	Chr2_428700	10.1138	2.04531	AT2G01918;AT2G01930
Chr2_506547	Chr2	506472	506622	506547	151	NA	1.46315	Chr2_506547	3.55074	1.27904	AT2G02070
Chr2_509925	Chr2	509850	510000	509925	151	NA	1.5408	Chr2_509925	3.7507	1.28348	AT2G02070
Chr2_915759	Chr2	915645	915873	915759	229	NA	3.25798	Chr2_915764	6.98519	1.10032	NA
Chr2_2198394	Chr2	2198318	2198469	2198394	152	NA	3.49869	Chr2_2198394	12.7412	1.86461	AT2G05786;AT2G05790
Chr2_6542292	Chr2	6542217	6542367	6542292	151	NA	0.896102	Chr2_6542292	1.85362	1.04861	AT2G15090
Chr2_7150363	Chr2	7150278	7150448	7150363	171	NA	1.68185	Chr2_7150353	4.33699	1.36665	AT2G16490;AT2G16500
Chr2_7303742	Chr2	7303596	7303887	7303742	292	NA	1.20849	Chr2_7303737	2.71479	1.16764	AT2G16850;AT2G16860
Chr2_7630610	Chr2	7630530	7630690	7630610	161	NA	1.0664	Chr2_7630615	2.23335	1.06646	AT2G17540
Chr2_7637665	Chr2	7637590	7637740	7637665	151	NA	1.81675	Chr2_7637665	4.01267	1.1432	AT2G17550
Chr2_7660578	Chr2	7660465	7660691	7660578	227	NA	3.35627	Chr2_7660540	7.99343	1.25196	NA
Chr2_7895928	Chr2	7895848	7896007	7895928	160	NA	1.14655	Chr2_7895932	2.98487	1.38037	AT2G18150
Chr2_7939782	Chr2	7939676	7939887	7939782	212	NA	3.25324	Chr2_7939751	6.78428	1.06032	AT2G18245;AT2G18250;AT2G18260
Chr2_8117954	Chr2	8117832	8118076	8117954	245	NA	4.35435	Chr2_8117924	11.2484	1.36919	AT2G18720;AT2G18721;AT2G18730
Chr2_8230507	Chr2	8230357	8230657	8230507	301	NA	1.28092	Chr2_8230432	2.9277	1.19259	AT2G18969;AT2G18970
Chr2_8398918	Chr2	8398831	8399004	8398918	174	NA	1.38738	Chr2_8398906	2.95785	1.09219	AT2G19390;AT2G19400
Chr2_8692473	Chr2	8692317	8692629	8692473	313	NA	3.36349	Chr2_8692432	6.769	1.00898	AT2G20120;AT2G20130;AT2G20140;AT2G20142
Chr2_9120360	Chr2	9120266	9120453	9120360	188	NA	2.76097	Chr2_9120378	7.31348	1.40538	AT2G21300
Chr2_9517113	Chr2	9517036	9517190	9517113	155	Chr2_9517115	6.84086	Chr2_9517111	14.4795	1.08176	AT2G22426
Chr2_9568548	Chr2	9568352	9568744	9568548	393	NA	2.09876	Chr2_9568488	4.4509	1.08456	AT2G22510
Chr2_9692067	Chr2	9691992	9692142	9692067	151	NA	1.27967	Chr2_9692067	3.61802	1.49943	AT2G22780
Chr2_9749668	Chr2	9749589	9749746	9749668	158	NA	1.26401	Chr2_9749671	5.74541	2.1844	AT2G22905;AT2G22910
Chr2_10080292	Chr2	10080212	10080373	10080292	162	NA	2.81982	Chr2_10080294	6.5358	1.21276	AT2G23700
Chr2_10080740	Chr2	10080665	10080815	10080740	151	NA	2.36107	Chr2_10080740	9.1365	1.9522	AT2G23700
Chr2_10572878	Chr2	10572754	10573003	10572878	250	NA	1.32181	Chr2_10572852	2.93196	1.14935	AT2G24800;AT2G24810;AT2G24820
Chr2_10836554	Chr2	10836435	10836672	10836554	238	NA	1.27899	Chr2_10836515	7.00409	2.45319	AT2G25460;AT2G25470
Chr2_10942428	Chr2	10942312	10942543	10942428	232	NA	2.14561	Chr2_10942468	4.64094	1.11303	AT2G25690
Chr2_11118292	Chr2	11118110	11118474	11118292	365	NA	1.63709	Chr2_11118399	5.48587	1.74459	AT2G26090;AT2G26100;AT2G26110
Chr2_11374484	Chr2	11374393	11374576	11374484	184	NA	1.07232	Chr2_11374501	3.57107	1.73562	NA
Chr2_11382764	Chr2	11382639	11382888	11382764	250	NA	2.54942	Chr2_11382714	6.07566	1.25287	AT2G26710;AT2G26720
Chr2_11828214	Chr2	11828116	11828313	11828214	198	NA	1.14447	Chr2_11828191	2.7512	1.26538	AT2G27760
Chr2_11841566	Chr2	11841484	11841649	11841566	166	NA	1.7844	Chr2_11841559	3.99527	1.16285	AT2G27775
Chr2_11994271	Chr2	11994121	11994421	11994271	301	NA	1.71939	Chr2_11994204	5.97826	1.79783	AT2G28140
Chr2_12024306	Chr2	12024220	12024393	12024306	174	NA	0.987626	Chr2_12024318	2.31382	1.22824	AT2G28200
Chr2_12076984	Chr2	12076813	12077156	12076984	344	NA	0.86172	Chr2_12077081	1.78101	1.0474	NA
Chr2_12113510	Chr2	12113422	12113597	12113510	176	NA	2.44737	Chr2_12113522	5.37794	1.13582	AT2G28350
Chr2_12228662	Chr2	12228584	12228740	12228662	157	Chr2_12228659	11.0996	Chr2_12228665	34.3262	1.6288	AT2G28550
Chr2_12261856	Chr2	12261727	12261984	12261856	258	NA	1.61969	Chr2_12261854	4.2648	1.39676	AT2G28610
Chr2_12353772	Chr2	12353563	12353982	12353772	420	NA	1.26401	Chr2_12353777	3.06302	1.27695	AT2G28790
Chr2_12422507	Chr2	12422407	12422607	12422507	201	NA	2.27264	Chr2_12422482	4.81112	1.082	AT2G28930
Chr2_12522860	Chr2	12522785	12522935	12522860	151	NA	1.16407	Chr2_12522860	3.36124	1.52982	AT2G29125
Chr2_12962717	Chr2	12962641	12962793	12962717	153	NA	1.62297	Chr2_12962716	3.56408	1.13489	AT2G30420
Chr2_13490182	Chr2	13490053	13490311	13490182	259	NA	4.00516	Chr2_13490236	10.69	1.41633	AT2G31725;AT2G31730;AT2G31740
Chr2_13647368	Chr2	13647264	13647472	13647368	209	NA	2.10926	Chr2_13647397	4.98634	1.24124	AT2G32100
Chr2_13790174	Chr2	13790060	13790288	13790174	229	NA	1.42519	Chr2_13790142	5.62401	1.98044	AT2G32480;AT2G32487
Chr2_13824440	Chr2	13824235	13824645	13824440	411	NA	1.84801	Chr2_13824475	5.8968	1.67396	AT2G32560;AT2G32580
Chr2_13875928	Chr2	13875853	13876003	13875928	151	NA	1.16587	Chr2_13875928	2.59805	1.15602	AT2G32710;AT2G32720
Chr2_14118984	Chr2	14118829	14119139	14118984	311	NA	2.86532	Chr2_14119062	5.8248	1.02351	AT2G33310;AT2G33320
Chr2_14491734	Chr2	14491653	14491815	14491734	163	NA	1.49243	Chr2_14491728	3.13464	1.07064	AT2G34340;AT2G34350
Chr2_14585294	Chr2	14585183	14585405	14585294	223	NA	4.75691	Chr2_14585323	9.66997	1.02349	AT2G34640
Chr2_14864694	Chr2	14864618	14864771	14864694	154	NA	2.03138	Chr2_14864696	6.11984	1.59103	AT2G35290;AT2G35300;AT2G35310
Chr2_14944662	Chr2	14944584	14944739	14944662	156	NA	1.9859	Chr2_14944659	5.05832	1.34887	AT2G35600;AT2G35605
Chr2_15003648	Chr2	15003522	15003773	15003648	252	NA	1.03163	Chr2_15003668	2.41594	1.22766	AT2G35690;AT2G35700
Chr2_15008016	Chr2	15007917	15008116	15008016	200	NA	2.09236	Chr2_15007992	5.97288	1.5133	NA
Chr2_15153936	Chr2	15153847	15154024	15153936	178	NA	1.03866	Chr2_15153949	2.22888	1.1016	AT2G36080
Chr2_15157584	Chr2	15157466	15157702	15157584	237	NA	2.42728	Chr2_15157582	6.40896	1.40075	AT2G36090
Chr2_15499357	Chr2	15499282	15499432	15499357	151	Chr2_15499357	3.6594	NA	9.10063	1.31436	AT2G36910
Chr2_15528214	Chr2	15528128	15528301	15528214	174	NA	0.933745	Chr2_15528203	1.96532	1.07366	AT2G36960;AT2G36970;AT2G36980
Chr2_15541306	Chr2	15541230	15541383	15541306	154	NA	2.33457	Chr2_15541305	6.63509	1.50696	AT2G36990;AT2G37000;AT2G37010
Chr2_15692159	Chr2	15692078	15692240	15692159	163	NA	0.874172	Chr2_15692165	1.85064	1.08204	AT2G37390
Chr2_16075181	Chr2	16075089	16075273	16075181	185	NA	1.22862	Chr2_16075164	3.14159	1.35446	AT2G38370;AT2G38380
Chr2_16126792	Chr2	16126628	16126956	16126792	329	NA	1.41492	Chr2_16126881	2.86207	1.01634	AT2G38530
Chr2_16131334	Chr2	16131253	16131414	16131334	162	NA	4.16968	Chr2_16131339	8.71186	1.06304	AT2G38540;AT2G38544;AT2G38550
Chr2_16221702	Chr2	16221575	16221830	16221702	256	NA	2.67829	Chr2_16221743	6.96403	1.37861	AT2G38810;AT2G38820;AT2G38823
Chr2_16505438	Chr2	16505360	16505517	16505438	158	NA	3.11619	Chr2_16505442	7.45627	1.25867	AT2G39560;AT2G39570
Chr2_16506125	Chr2	16506029	16506221	16506125	193	NA	1.17587	Chr2_16506104	2.92944	1.3169	AT2G39560;AT2G39570
Chr2_16549567	Chr2	16549492	16549642	16549567	151	Chr2_16549567	3.33834	NA	7.97507	1.25637	NA
Chr2_16690104	Chr2	16689955	16690253	16690104	299	NA	2.0706	Chr2_16690148	4.18837	1.01634	AT2G39980
Chr2_17000270	Chr2	17000194	17000345	17000270	152	NA	0.949824	Chr2_17000270	2.85657	1.58855	AT2G40740;AT2G40750
Chr2_17135577	Chr2	17135347	17135807	17135577	461	NA	2.38358	Chr2_17135732	5.29621	1.15183	AT2G41082;AT2G41090;AT2G41100
Chr2_17212208	Chr2	17212102	17212313	17212208	212	NA	3.42837	Chr2_17212177	15.7871	2.20315	AT2G41290
Chr2_17527078	Chr2	17526984	17527171	17527078	188	NA	3.45641	Chr2_17527093	7.36156	1.09074	AT2G41980;AT2G41990
Chr2_17624042	Chr2	17623838	17624245	17624042	408	NA	2.04352	Chr2_17623913	4.37146	1.09706	AT2G42300;AT2G42310
Chr2_18005022	Chr2	18004897	18005146	18005022	250	NA	1.86164	Chr2_18004994	4.18473	1.16856	AT2G43330;AT2G43340
Chr2_18251334	Chr2	18251259	18251409	18251334	151	NA	2.56609	Chr2_18251334	5.74324	1.16229	AT2G44120;AT2G44130
Chr2_18441824	Chr2	18441746	18441901	18441824	156	NA	1.37808	Chr2_18441826	4.08014	1.56596	AT2G44735;AT2G44740
Chr2_18620696	Chr2	18620565	18620826	18620696	262	Chr2_18620751	6.33839	Chr2_18620715	13.7566	1.11794	AT2G45160;AT2G45161
Chr2_18690984	Chr2	18690909	18691059	18690984	151	NA	1.17856	Chr2_18690984	3.28783	1.48011	AT2G45340
Chr2_18814380	Chr2	18814285	18814475	18814380	191	NA	0.878276	Chr2_18814400	2.9439	1.74498	AT2G45670
Chr2_19014059	Chr2	19013971	19014147	19014059	177	Chr2_19014072	7.35647	Chr2_19014057	15.2714	1.05375	AT2G46308;AT2G46320
Chr2_19053428	Chr2	19053335	19053522	19053428	188	Chr2_19053443	4.43078	Chr2_19053447	8.99051	1.02084	AT2G46420
Chr2_19101664	Chr2	19101584	19101745	19101664	162	NA	1.4798	Chr2_19101659	4.31705	1.54464	NA
Chr2_19131242	Chr2	19131127	19131358	19131242	232	NA	1.72354	Chr2_19131283	3.51259	1.02716	AT2G46572;AT2G46580;AT2G46590
Chr2_19191840	Chr2	19191690	19191989	19191840	300	NA	1.39177	Chr2_19191914	3.45381	1.31127	AT2G46710
Chr2_19335506	Chr2	19335430	19335581	19335506	152	NA	1.4911	Chr2_19335505	3.23413	1.117	AT2G47050;AT2G47060;AT2G47070
Chr2_19411340	Chr2	19411263	19411416	19411340	154	NA	0.990497	Chr2_19411341	2.4578	1.31114	AT2G47270
Chr2_19472690	Chr2	19472564	19472816	19472690	253	NA	1.77233	Chr2_19472741	3.92863	1.14838	AT2G47440;AT2G47450
Chr2_19574812	Chr2	19574733	19574891	19574812	159	NA	2.63126	Chr2_19574816	5.47473	1.05703	AT2G47790;AT2G47800
Chr3_589910	Chr3	589760	590061	589910	302	NA	1.67554	Chr3_589986	3.57045	1.09148	AT3G02730;AT3G02740
Chr3_648906	Chr3	648786	649027	648906	242	NA	2.9808	Chr3_648882	9.47322	1.66816	AT3G02910
Chr3_1021286	Chr3	1021208	1021364	1021286	157	NA	1.17587	Chr3_1021289	3.31327	1.49453	AT3G03940;AT3G03950;AT3G03960
Chr3_1488548	Chr3	1488458	1488639	1488548	182	NA	1.6014	Chr3_1488533	3.3413	1.06108	AT3G05220
Chr3_1584921	Chr3	1584720	1585122	1584921	403	NA	2.64886	Chr3_1584795	8.03155	1.60031	AT3G05470;AT3G05480
Chr3_1838523	Chr3	1838438	1838608	1838523	171	NA	1.28624	Chr3_1838513	2.64052	1.03766	AT3G06080;AT3G06090
Chr3_2130994	Chr3	2130919	2131070	2130994	152	NA	1.09477	Chr3_2130994	2.20483	1.01004	AT3G06750;AT3G06760
Chr3_2132040	Chr3	2131958	2132123	2132040	166	NA	1.17946	Chr3_2132048	4.36898	1.88917	AT3G06750;AT3G06760
Chr3_2156610	Chr3	2156457	2156764	2156610	308	NA	0.649525	Chr3_2156651	1.72095	1.40575	AT3G06830;AT3G06840
Chr3_2345706	Chr3	2345626	2345787	2345706	162	NA	1.41884	Chr3_2345701	4.24216	1.58009	AT3G07340;AT3G07350
Chr3_2660954	Chr3	2660827	2661080	2660954	254	NA	2.07164	Chr3_2660934	4.38631	1.08223	AT3G08760;AT3G08762
Chr3_2775010	Chr3	2774881	2775140	2775010	260	NA	1.55008	Chr3_2775065	3.62169	1.22432	NA
Chr3_3000210	Chr3	3000111	3000308	3000210	198	NA	0.971567	Chr3_3000233	2.29217	1.23833	AT3G09770;AT3G09780
Chr3_3215517	Chr3	3215428	3215606	3215517	179	NA	2.51514	Chr3_3215503	5.58088	1.14985	AT3G10360;AT3G10370
Chr3_3372126	Chr3	3372038	3372214	3372126	177	NA	2.86752	Chr3_3372139	10.0608	1.81087	AT3G10760;AT3G10770;AT3G10780
Chr3_3658423	Chr3	3658326	3658520	3658423	195	NA	1.37765	Chr3_3658401	3.98684	1.53304	AT3G11590
Chr3_3879008	Chr3	3878933	3879083	3879008	151	NA	2.0599	Chr3_3879008	5.13283	1.31718	AT3G12145;AT3G12150;AT3G12160;AT3G12170
Chr3_3885096	Chr3	3884947	3885246	3885096	300	NA	2.14678	Chr3_3885171	6.0363	1.49149	AT3G12180;AT3G12190
Chr3_3985788	Chr3	3985697	3985880	3985788	184	Chr3_3985772	5.95599	Chr3_3985799	15.6527	1.394	AT3G12560;AT3G12570
Chr3_4011378	Chr3	4011297	4011460	4011378	164	NA	4.49622	Chr3_4011372	9.0796	1.01392	AT3G12620;AT3G12630;AT3G12640
Chr3_4039710	Chr3	4039617	4039803	4039710	187	NA	2.37992	Chr3_4039728	4.96878	1.06198	AT3G12700;AT3G12710
Chr3_4201600	Chr3	4201524	4201677	4201600	154	NA	7.22861	Chr3_4201599	20.8242	1.52647	AT3G13080
Chr3_4388544	Chr3	4388438	4388650	4388544	213	NA	3.02676	Chr3_4388575	6.64428	1.13434	AT3G13460;AT3G13470
Chr3_4441895	Chr3	4441820	4441970	4441895	151	NA	1.83506	Chr3_4441895	4.03605	1.13712	AT3G13594
Chr3_4531237	Chr3	4531123	4531351	4531237	229	NA	1.50192	Chr3_4531276	3.09361	1.04248	AT3G13784
Chr3_4542549	Chr3	4542458	4542640	4542549	183	NA	1.25103	Chr3_4542533	2.95675	1.2409	AT3G13810
Chr3_4544680	Chr3	4544604	4544757	4544680	154	NA	1.25204	Chr3_4544682	3.04369	1.28154	AT3G13810
Chr3_4548836	Chr3	4548734	4548938	4548836	205	NA	1.18536	Chr3_4548809	2.81242	1.24649	AT3G13820
Chr3_4641969	Chr3	4641823	4642115	4641969	293	NA	2.72024	Chr3_4641898	6.32316	1.21691	AT3G14010;AT3G14020
Chr3_4657865	Chr3	4657786	4657944	4657865	159	NA	1.34433	Chr3_4657861	3.05732	1.18538	AT3G14060;AT3G14067
Chr3_4744959	Chr3	4744883	4745035	4744959	153	NA	1.75277	Chr3_4744958	4.4794	1.35367	AT3G14240;AT3G14250
Chr3_4933084	Chr3	4932966	4933202	4933084	237	NA	1.67029	Chr3_4933041	3.56009	1.09182	AT3G14680
Chr3_4943636	Chr3	4943554	4943718	4943636	165	NA	1.13159	Chr3_4943629	2.53296	1.16247	AT3G14710;AT3G14720
Chr3_5079881	Chr3	5079806	5079956	5079881	151	NA	1.09972	Chr3_5079881	3.22139	1.55055	AT3G15090;AT3G15095
Chr3_5124876	Chr3	5124801	5124951	5124876	151	NA	2.16771	Chr3_5124876	4.97355	1.1981	NA
Chr3_5141760	Chr3	5141570	5141951	5141760	382	NA	2.01422	Chr3_5141856	4.69245	1.22012	AT3G15260;AT3G15270
Chr3_5272978	Chr3	5272880	5273076	5272978	197	NA	1.26401	Chr3_5272955	3.06476	1.27777	AT3G15570;AT3G15578;AT3G15580;AT3G15585
Chr3_5565266	Chr3	5565117	5565415	5565266	299	NA	1.12044	Chr3_5565219	2.24858	1.00495	AT3G16390;AT3G16400
Chr3_5695052	Chr3	5694949	5695156	5695052	208	Chr3_5695081	4.31254	Chr3_5695030	8.8194	1.03214	AT3G16720;AT3G16730
Chr3_5800200	Chr3	5800105	5800294	5800200	190	NA	1.48718	Chr3_5800219	5.65548	1.92707	AT3G17000;AT3G17010
Chr3_5863419	Chr3	5863289	5863549	5863419	261	NA	3.15207	Chr3_5863365	6.61879	1.07027	AT3G17185
Chr3_6023850	Chr3	6023774	6023926	6023850	153	NA	2.51493	Chr3_6023849	8.31571	1.72532	AT3G17600;AT3G17609;AT3G17611
Chr3_6160989	Chr3	6160895	6161083	6160989	189	NA	1.20455	Chr3_6160976	2.69477	1.16167	AT3G18010
Chr3_6525696	Chr3	6525557	6525835	6525696	279	Chr3_6525754	3.3004	Chr3_6525754	7.21599	1.12856	AT3G18930
Chr3_7094456	Chr3	7094353	7094558	7094456	206	Chr3_7094483	7.12205	Chr3_7094439	22.5883	1.66521	AT3G20330;AT3G20340;AT3G20350
Chr3_7321602	Chr3	7321526	7321677	7321602	152	NA	1.36394	Chr3_7321601	3.02421	1.14878	AT3G20885;AT3G20890;AT3G20898
Chr3_7322745	Chr3	7322650	7322840	7322745	191	NA	1.85164	Chr3_7322765	7.23199	1.96559	AT3G20898
Chr3_7503484	Chr3	7503287	7503682	7503484	396	NA	1.5317	Chr3_7503509	4.09842	1.41993	AT3G21320
Chr3_7666766	Chr3	7666612	7666921	7666766	310	NA	1.12425	Chr3_7666722	2.41166	1.10106	AT3G21740;AT3G21750;AT3G21755;AT3G21760
Chr3_7789594	Chr3	7789446	7789741	7789594	296	Chr3_7789556	6.33839	Chr3_7789666	15.0948	1.25186	AT3G22104
Chr3_7796502	Chr3	7796413	7796590	7796502	178	NA	2.434	Chr3_7796515	5.19627	1.09415	AT3G22110;AT3G22120;AT3G22121
Chr3_7945995	Chr3	7945844	7946146	7945995	303	NA	1.26709	Chr3_7945919	2.57243	1.02161	AT3G22420
Chr3_8072631	Chr3	8072520	8072742	8072631	223	NA	1.57699	Chr3_8072667	3.84186	1.28463	AT3G22820
Chr3_8109554	Chr3	8109451	8109656	8109554	206	NA	3.00158	Chr3_8109526	6.54818	1.12537	AT3G22886
Chr3_8151714	Chr3	8151625	8151803	8151714	179	NA	3.09952	Chr3_8151700	6.76135	1.12527	AT3G22968;AT3G22970
Chr3_8264170	Chr3	8264043	8264297	8264170	255	NA	0.914316	Chr3_8264118	3.33036	1.86491	AT3G23160;AT3G23165
Chr3_8511898	Chr3	8511822	8511975	8511898	154	NA	2.46024	Chr3_8511900	5.17851	1.07374	AT3G23650
Chr3_8687944	Chr3	8687869	8688019	8687944	151	NA	1.59337	Chr3_8687944	4.10675	1.36592	AT3G24050
Chr3_8906004	Chr3	8905901	8906108	8906004	208	NA	1.91867	Chr3_8905976	6.39959	1.73787	NA
Chr3_8906447	Chr3	8906310	8906584	8906447	275	NA	1.12223	Chr3_8906415	2.97913	1.40852	NA
Chr3_9008079	Chr3	9008001	9008157	9008079	157	NA	2.41485	Chr3_9008082	5.3723	1.15361	AT3G24670
Chr3_9151836	Chr3	9151761	9151911	9151836	151	NA	0.839078	Chr3_9151836	2.51891	1.58592	AT3G25120;AT3G25130;AT3G25140
Chr3_9328970	Chr3	9328882	9329058	9328970	177	NA	0.902279	Chr3_9328957	2.30171	1.35106	NA
Chr3_9358802	Chr3	9358721	9358884	9358802	164	NA	2.24932	Chr3_9358796	5.22828	1.21685	AT3G25690;AT3G25700
Chr3_9483349	Chr3	9483270	9483428	9483349	159	NA	1.71087	Chr3_9483353	3.80553	1.15337	AT3G25900
Chr3_9485528	Chr3	9485442	9485615	9485528	174	NA	3.00706	Chr3_9485540	6.95411	1.20951	AT3G25905
Chr3_9738772	Chr3	9738657	9738888	9738772	232	NA	0.941264	Chr3_9738732	2.27745	1.27475	NA
Chr3_9856044	Chr3	9855961	9856126	9856044	166	NA	1.10089	Chr3_9856051	2.30209	1.06427	AT3G26790
Chr3_9865500	Chr3	9865412	9865589	9865500	178	NA	1.93094	Chr3_9865487	4.25854	1.14106	AT3G26810
Chr3_9892752	Chr3	9892666	9892837	9892752	172	NA	1.45847	Chr3_9892741	2.99908	1.04006	AT3G26840
Chr3_10755020	Chr3	10754923	10755116	10755020	194	NA	3.22974	Chr3_10755007	7.82377	1.27645	AT3G28690
Chr3_10872144	Chr3	10871974	10872314	10872144	341	NA	2.9039	Chr3_10872122	7.17241	1.30447	AT3G28860
Chr3_11013788	Chr3	11013713	11013863	11013788	151	NA	1.15053	Chr3_11013788	3.31632	1.52728	AT3G29030
Chr3_16817587	Chr3	16817479	16817695	16817587	217	NA	1.22338	Chr3_16817554	2.8905	1.24045	AT3G45780
Chr3_17156348	Chr3	17156246	17156449	17156348	204	NA	2.60241	Chr3_17156321	5.36043	1.0425	AT3G46590;AT3G46600
Chr3_17633896	Chr3	17633816	17633977	17633896	162	NA	1.94205	Chr3_17633902	6.81343	1.8108	AT3G47790;AT3G47800
Chr3_17635424	Chr3	17635347	17635502	17635424	156	NA	2.24932	Chr3_17635427	4.83482	1.10397	AT3G47800
Chr3_17700882	Chr3	17700787	17700977	17700882	191	NA	1.13785	Chr3_17700873	2.5241	1.14946	AT3G47960
Chr3_17720476	Chr3	17720401	17720551	17720476	151	NA	1.84039	Chr3_17720476	3.8709	1.07266	AT3G48000;AT3G48010
Chr3_17867234	Chr3	17867158	17867311	17867234	154	NA	3.49869	Chr3_17867233	7.21108	1.0434	AT3G48237;AT3G48240
Chr3_18179640	Chr3	18179565	18179715	18179640	151	NA	2.75968	Chr3_18179640	5.73435	1.05513	AT3G49040;AT3G49050
Chr3_18365434	Chr3	18365359	18365509	18365434	151	NA	1.03163	Chr3_18365434	3.22922	1.64626	AT3G49530;AT3G49540;AT3G49550
Chr3_18367432	Chr3	18367357	18367507	18367432	151	NA	1.75277	Chr3_18367432	3.74027	1.09351	AT3G49530;AT3G49540;AT3G49550
Chr3_18415708	Chr3	18415536	18415879	18415708	344	NA	2.17108	Chr3_18415611	5.35684	1.30297	AT3G49660;AT3G49670
Chr3_18629402	Chr3	18629311	18629492	18629402	182	NA	2.83614	Chr3_18629417	6.50242	1.19705	AT3G50240;AT3G50250
Chr3_18809816	Chr3	18809676	18809955	18809816	280	Chr3_18809880	7.89874	Chr3_18809838	19.9992	1.34025	AT3G50650;AT3G50651
Chr3_18839851	Chr3	18839772	18839930	18839851	159	NA	1.75277	Chr3_18839847	5.15377	1.55599	AT3G50690;AT3G50695;AT3G50700
Chr3_18882270	Chr3	18882174	18882366	18882270	193	NA	3.20609	Chr3_18882249	10.2134	1.67158	AT3G50790;AT3G50800
Chr3_18913041	Chr3	18912965	18913117	18913041	153	NA	1.71905	Chr3_18913042	9.60997	2.48292	AT3G50870;AT3G50880
Chr3_18977404	Chr3	18977326	18977483	18977404	158	NA	0.968093	Chr3_18977401	1.94033	1.00308	AT3G51090
Chr3_19092426	Chr3	19092350	19092501	19092426	152	NA	2.17635	Chr3_19092425	4.56156	1.06762	AT3G51450;AT3G51460
Chr3_19264062	Chr3	19263985	19264140	19264062	156	NA	1.05431	Chr3_19264060	2.70613	1.35993	AT3G51910
Chr3_19728564	Chr3	19728457	19728670	19728564	214	NA	1.16005	Chr3_19728592	2.38385	1.03911	NA
Chr3_19846048	Chr3	19845970	19846126	19846048	157	NA	1.66907	Chr3_19846045	4.55002	1.44683	AT3G53530;AT3G53540
Chr3_19999808	Chr3	19999691	19999926	19999808	236	NA	0.762166	Chr3_19999851	1.68537	1.14489	AT3G54010
Chr3_20356970	Chr3	20356864	20357076	20356970	213	NA	2.60959	Chr3_20356939	5.90151	1.17726	AT3G54940
Chr3_20603933	Chr3	20603847	20604019	20603933	173	NA	3.01659	Chr3_20603930	7.76934	1.36487	AT3G55550;AT3G55560
Chr3_20961429	Chr3	20961279	20961579	20961429	301	NA	2.09385	Chr3_20961354	4.76921	1.18759	AT3G56570;AT3G56580
Chr3_20988358	Chr3	20988219	20988497	20988358	279	NA	2.46329	Chr3_20988294	8.07467	1.71282	AT3G56660;AT3G56670;AT3G56680
Chr3_21103464	Chr3	21103388	21103539	21103464	152	NA	1.30892	Chr3_21103463	2.96149	1.17795	AT3G57030
Chr3_21122758	Chr3	21122683	21122834	21122758	152	NA	2.48662	Chr3_21122759	5.07205	1.02838	AT3G57060;AT3G57062;AT3G57070
Chr3_21237064	Chr3	21236899	21237229	21237064	331	Chr3_21237154	6.22489	Chr3_21237103	14.4328	1.21323	AT3G57400
Chr3_21242312	Chr3	21242140	21242484	21242312	345	NA	2.79895	Chr3_21242364	5.95074	1.08818	AT3G57410
Chr3_21371984	Chr3	21371834	21372135	21371984	302	Chr3_21372055	5.31489	Chr3_21372031	11.2255	1.07867	AT3G57670
Chr3_21509020	Chr3	21508913	21509128	21509020	216	NA	1.61555	Chr3_21509026	6.13091	1.92408	AT3G58070
Chr3_21510438	Chr3	21510338	21510537	21510438	200	NA	4.47977	Chr3_21510418	9.31732	1.05649	AT3G58070;AT3G58080
Chr3_21827750	Chr3	21827557	21827943	21827750	387	NA	1.5104	Chr3_21827868	3.54733	1.2318	AT3G59050;AT3G59052;AT3G59060
Chr3_21830424	Chr3	21830349	21830500	21830424	152	NA	4.41326	Chr3_21830424	9.63608	1.1266	AT3G59050;AT3G59052;AT3G59060;AT3G59068
Chr3_21932382	Chr3	21932205	21932560	21932382	356	NA	1.6331	Chr3_21932281	3.72128	1.18819	AT3G59340;AT3G59350
Chr3_21993160	Chr3	21993082	21993238	21993160	157	NA	1.06155	Chr3_21993157	2.40907	1.1823	AT3G59520;AT3G59530
Chr3_22197621	Chr3	22197499	22197743	22197621	245	Chr3_22197618	12.6349	Chr3_22197668	29.6431	1.23028	AT3G60110
Chr3_22323918	Chr3	22323782	22324055	22323918	274	Chr3_22323857	10.5836	Chr3_22323898	21.3009	1.00908	AT3G60390
Chr3_22745572	Chr3	22745460	22745684	22745572	225	NA	1.15407	Chr3_22745609	2.92944	1.34389	AT3G61470
Chr3_22886583	Chr3	22886508	22886658	22886583	151	NA	1.85044	Chr3_22886583	3.94812	1.0933	AT3G61826;AT3G61827;AT3G61829;AT3G61830
Chr3_22906671	Chr3	22906501	22906841	22906671	341	NA	2.41069	Chr3_22906756	5.68261	1.23711	AT3G61880
Chr3_22984654	Chr3	22984547	22984760	22984654	214	NA	0.89074	Chr3_22984622	1.90477	1.09654	AT3G62070;AT3G62080
Chr3_22991248	Chr3	22991130	22991367	22991248	238	NA	4.25869	Chr3_22991291	8.84618	1.05464	AT3G62090
Chr3_22992998	Chr3	22992891	22993105	22992998	215	NA	1.22471	Chr3_22993030	3.12622	1.35198	AT3G62090;AT3G62100
Chr3_23293370	Chr3	23293281	23293458	23293370	178	NA	1.85984	Chr3_23293356	4.27771	1.20166	AT3G63020;AT3G63030
Chr4_55686	Chr4	55603	55770	55686	168	NA	2.03555	Chr4_55678	4.23577	1.05721	AT4G00140
Chr4_132771	Chr4	132695	132847	132771	153	NA	3.07381	Chr4_132770	6.86994	1.16027	AT4G00305;AT4G00310
Chr4_305243	Chr4	305162	305324	305243	163	NA	1.11966	Chr4_305237	2.7654	1.30443	AT4G00730
Chr4_361746	Chr4	361641	361852	361746	212	NA	0.946981	Chr4_361777	2.74079	1.53318	AT4G00860;AT4G00870
Chr4_363778	Chr4	363672	363884	363778	213	NA	1.51124	Chr4_363807	5.03362	1.73586	AT4G00870;AT4G00872
Chr4_403198	Chr4	403111	403286	403198	176	NA	1.00103	Chr4_403186	2.17607	1.12024	AT4G00940
Chr4_468354	Chr4	468242	468467	468354	226	NA	0.88267	Chr4_468392	3.44068	1.96275	AT4G01080
Chr4_929948	Chr4	929853	930043	929948	191	NA	8.05826	Chr4_929928	16.7586	1.05636	AT4G02100
Chr4_1008804	Chr4	1008676	1008933	1008804	258	NA	1.39683	Chr4_1008806	2.87632	1.04207	AT4G02300
Chr4_2447981	Chr4	2447903	2448059	2447981	157	NA	1.22338	Chr4_2447978	2.72836	1.15716	AT4G04830;AT4G04840
Chr4_2567166	Chr4	2567048	2567285	2567166	238	NA	2.46754	Chr4_2567206	5.47723	1.15037	AT4G05010
Chr4_4073499	Chr4	4073415	4073583	4073499	169	NA	0.973914	Chr4_4073508	2.79474	1.52085	AT4G06744;AT4G06746
Chr4_6290128	Chr4	6290052	6290205	6290128	154	NA	2.34166	Chr4_6290127	8.01767	1.77565	AT4G10050;AT4G10060
Chr4_6796314	Chr4	6796210	6796417	6796314	208	NA	2.17081	Chr4_6796285	4.52287	1.05901	AT4G11140
Chr4_6835759	Chr4	6835579	6835939	6835759	361	NA	1.44886	Chr4_6835671	3.17829	1.13333	AT4G11211
Chr4_7144190	Chr4	7144112	7144267	7144190	156	NA	1.33342	Chr4_7144187	2.83607	1.08876	AT4G11880
Chr4_7352153	Chr4	7352078	7352228	7352153	151	NA	1.58033	Chr4_7352153	4.9577	1.64945	AT4G12420
Chr4_7479900	Chr4	7479824	7479977	7479900	154	NA	1.7308	Chr4_7479899	3.8434	1.15094	AT4G12690
Chr4_8195219	Chr4	8195143	8195295	8195219	153	NA	2.03345	Chr4_8195218	5.30978	1.38472	AT4G14210;AT4G14220
Chr4_8442087	Chr4	8441894	8442280	8442087	387	NA	1.12441	Chr4_8442097	3.41247	1.60165	NA
Chr4_8467176	Chr4	8467090	8467263	8467176	174	NA	1.40718	Chr4_8467165	3.30054	1.2299	AT4G14746
Chr4_8524837	Chr4	8524755	8524919	8524837	165	NA	1.62498	Chr4_8524830	4.45353	1.45453	AT4G14900
Chr4_8565598	Chr4	8565444	8565753	8565598	310	NA	1.39906	Chr4_8565562	3.46235	1.30729	AT4G14980;AT4G14990
Chr4_9215012	Chr4	9214933	9215090	9215012	158	NA	1.44081	Chr4_9215015	2.88796	1.00317	AT4G16280;AT4G16295
Chr4_9332590	Chr4	9332514	9332666	9332590	153	NA	1.18945	Chr4_9332591	3.41033	1.51962	AT4G16563
Chr4_9391679	Chr4	9391535	9391823	9391679	289	NA	0.970985	Chr4_9391741	2.51055	1.37048	AT4G16680;AT4G16690;AT4G16695
Chr4_9393470	Chr4	9393394	9393547	9393470	154	NA	2.10202	Chr4_9393469	4.67102	1.15196	AT4G16680;AT4G16690;AT4G16695
Chr4_9556500	Chr4	9556420	9556581	9556500	162	NA	1.10026	Chr4_9556506	2.30564	1.06732	AT4G16970;AT4G16980
Chr4_9706006	Chr4	9705928	9706085	9706006	158	NA	2.54379	Chr4_9706003	5.31431	1.0629	AT4G17360;AT4G17370;AT4G17380
Chr4_9738680	Chr4	9738554	9738805	9738680	252	NA	2.65046	Chr4_9738730	6.19264	1.22431	AT4G17453;AT4G17460
Chr4_9759086	Chr4	9758934	9759239	9759086	306	NA	1.17523	Chr4_9759009	2.5661	1.12663	AT4G17500
Chr4_9849473	Chr4	9849348	9849598	9849473	251	NA	3.52934	Chr4_9849423	7.5284	1.09294	AT4G17695
Chr4_9906296	Chr4	9906212	9906379	9906296	168	NA	1.75864	Chr4_9906287	4.07761	1.21326	AT4G17810
Chr4_9908746	Chr4	9908625	9908866	9908746	242	NA	0.899315	Chr4_9908700	2.56235	1.51057	NA
Chr4_9993736	Chr4	9993638	9993834	9993736	197	NA	1.64282	Chr4_9993759	3.49004	1.08707	AT4G18010
Chr4_10046004	Chr4	10045928	10046080	10046004	153	NA	1.42812	Chr4_10046005	4.48007	1.6494	AT4G18130;AT4G18140
Chr4_10164498	Chr4	10164423	10164573	10164498	151	NA	0.886094	Chr4_10164498	4.97761	2.48992	AT4G18390
Chr4_10288486	Chr4	10288265	10288706	10288486	442	NA	2.90112	Chr4_10288586	6.13091	1.07949	AT4G18700
Chr4_10309547	Chr4	10309440	10309654	10309547	215	NA	1.47389	Chr4_10309515	3.01034	1.0303	AT4G18760;AT4G18770
Chr4_10328440	Chr4	10328358	10328523	10328440	166	NA	1.08617	Chr4_10328448	2.2147	1.02786	AT4G18810;AT4G18815;AT4G18820
Chr4_10488804	Chr4	10488665	10488944	10488804	280	NA	1.66369	Chr4_10488830	4.46968	1.42578	AT4G19180;AT4G19185
Chr4_10512667	Chr4	10512577	10512757	10512667	181	NA	1.19656	Chr4_10512652	4.93221	2.04334	NA
Chr4_10517809	Chr4	10517720	10517898	10517809	179	Chr4_10517795	6.00954	Chr4_10517796	14.9042	1.31039	NA
Chr4_10570386	Chr4	10570309	10570464	10570386	156	NA	1.03866	Chr4_10570389	2.43202	1.22743	AT4G19370;AT4G19380
Chr4_10578432	Chr4	10578294	10578571	10578432	278	NA	1.75668	Chr4_10578496	4.03744	1.20059	AT4G19390;AT4G19395
Chr4_10579464	Chr4	10579365	10579564	10579464	200	Chr4_10579440	3.47164	Chr4_10579487	7.1352	1.03934	AT4G19395
Chr4_10722181	Chr4	10722023	10722339	10722181	317	NA	1.30048	Chr4_10722098	3.95036	1.60294	AT4G19710
Chr4_10967941	Chr4	10967837	10968045	10967941	209	NA	1.21804	Chr4_10967912	3.53629	1.53768	NA
Chr4_10970994	Chr4	10970851	10971138	10970994	288	NA	0.856216	Chr4_10970927	2.45522	1.51981	NA
Chr4_11304690	Chr4	11304601	11304779	11304690	179	NA	1.15467	Chr4_11304678	3.1217	1.43485	AT4G21200;AT4G21210
Chr4_11443002	Chr4	11442926	11443077	11443002	152	NA	1.54788	Chr4_11443001	3.39638	1.1337	AT4G21500
Chr4_11596243	Chr4	11596163	11596323	11596243	161	NA	1.23267	Chr4_11596238	3.06192	1.31265	NA
Chr4_11632926	Chr4	11632774	11633079	11632926	306	Chr4_11632876	4.41326	Chr4_11632849	9.4165	1.09335	AT4G21910
Chr4_11640718	Chr4	11640631	11640806	11640718	176	NA	2.13824	Chr4_11640706	9.36417	2.13073	AT4G21926;AT4G21930;AT4G21940
Chr4_11722435	Chr4	11722356	11722514	11722435	159	NA	2.33457	Chr4_11722439	4.92216	1.07613	AT4G22120;AT4G22130
Chr4_11723010	Chr4	11722908	11723111	11723010	204	Chr4_11723024	5.74932	Chr4_11723036	12.6808	1.14118	AT4G22130
Chr4_11745102	Chr4	11745027	11745178	11745102	152	NA	2.18647	Chr4_11745103	4.83984	1.14636	AT4G22190
Chr4_11887440	Chr4	11887346	11887533	11887440	188	Chr4_11887458	7.66581	Chr4_11887445	17.0233	1.151	AT4G22570
Chr4_11996564	Chr4	11996435	11996693	11996564	259	Chr4_11996586	8.39975	Chr4_11996612	17.2624	1.03921	AT4G22840;AT4G22850;AT4G22860
Chr4_12063614	Chr4	12063488	12063739	12063614	252	Chr4_12063563	3.13334	Chr4_12063629	10.0378	1.67967	AT4G23010
Chr4_12431311	Chr4	12431236	12431386	12431311	151	NA	1.01253	Chr4_12431311	2.09096	1.0462	AT4G23920
Chr4_12494794	Chr4	12494627	12494960	12494794	334	NA	1.07648	Chr4_12494879	3.31877	1.62433	AT4G24050
Chr4_12496364	Chr4	12496269	12496458	12496364	190	NA	1.17364	Chr4_12496383	3.46286	1.56097	AT4G24050
Chr4_12522744	Chr4	12522641	12522846	12522744	206	NA	1.64233	Chr4_12522738	5.19992	1.66275	AT4G24110;AT4G24120
Chr4_13013990	Chr4	13013898	13014081	13013990	184	Chr4_13013973	2.96384	Chr4_13013996	6.51784	1.13693	AT4G25450
Chr4_13141675	Chr4	13141598	13141752	13141675	155	NA	0.996313	Chr4_13141677	2.73608	1.45744	AT4G25840;AT4G25845;AT4G25850
Chr4_13240272	Chr4	13240174	13240371	13240272	198	NA	1.10707	Chr4_13240296	4.30808	1.9603	AT4G26130
Chr4_13400252	Chr4	13400151	13400354	13400252	204	NA	1.24686	Chr4_13400226	2.54083	1.027	AT4G26540
Chr4_13463454	Chr4	13463368	13463541	13463454	174	NA	1.12986	Chr4_13463466	2.89723	1.35853	AT4G26700
Chr4_13639617	Chr4	13639454	13639780	13639617	327	NA	1.72171	Chr4_13639557	5.14378	1.57899	AT4G27220;AT4G27230;AT4G27240
Chr4_13731317	Chr4	13731214	13731420	13731317	207	NA	1.2353	Chr4_13731326	2.7273	1.14261	AT4G27450;AT4G27460
Chr4_13889304	Chr4	13889213	13889395	13889304	183	NA	0.990497	Chr4_13889320	3.0771	1.63535	AT4G27900
Chr4_13889935	Chr4	13889860	13890010	13889935	151	NA	1.07967	Chr4_13889935	2.40638	1.15627	AT4G27900
Chr4_14023086	Chr4	14022930	14023241	14023086	312	Chr4_14023038	7.05538	Chr4_14023166	22.6918	1.68538	AT4G28320;AT4G28330
Chr4_14442378	Chr4	14442240	14442517	14442378	278	NA	1.02712	Chr4_14442442	2.37164	1.20728	AT4G29310;AT4G29330
Chr4_14644038	Chr4	14643963	14644114	14644038	152	NA	1.8179	Chr4_14644039	4.34349	1.25658	AT4G29930
Chr4_14675643	Chr4	14675531	14675755	14675643	225	NA	1.31477	Chr4_14675606	3.3814	1.36281	AT4G30000;AT4G30020
Chr4_14677388	Chr4	14677301	14677476	14677388	176	NA	3.12131	Chr4_14677401	6.74546	1.11177	AT4G30020
Chr4_14734202	Chr4	14734058	14734347	14734202	290	NA	0.993954	Chr4_14734245	3.05269	1.61883	AT4G30120;AT4G30130
Chr4_14766660	Chr4	14766491	14766828	14766660	338	NA	1.99598	Chr4_14766566	4.99775	1.32418	AT4G30180
Chr4_14880434	Chr4	14880358	14880509	14880434	152	NA	1.67861	Chr4_14880434	4.29026	1.3538	AT4G30430
Chr4_15416065	Chr4	15415988	15416142	15416065	155	NA	3.87805	Chr4_15416063	12.2738	1.66218	AT4G31877
Chr4_15699706	Chr4	15699621	15699791	15699706	171	NA	1.19887	Chr4_15699696	2.87906	1.26392	AT4G32540
Chr4_15704840	Chr4	15704765	15704915	15704840	151	NA	1.36509	Chr4_15704840	3.47526	1.34812	AT4G32551
Chr4_16345168	Chr4	16345056	16345280	16345168	225	NA	1.77306	Chr4_16345131	3.75958	1.08433	AT4G34131;AT4G34135
Chr4_16360698	Chr4	16360620	16360777	16360698	158	NA	1.13557	Chr4_16360702	2.32751	1.03537	NA
Chr4_16364621	Chr4	16364500	16364742	16364621	243	NA	1.54021	Chr4_16364575	3.39617	1.14078	NA
Chr4_16384584	Chr4	16384431	16384736	16384584	306	NA	1.49243	Chr4_16384646	3.2578	1.12623	AT4G34220
Chr4_16576767	Chr4	16576627	16576907	16576767	281	NA	2.06472	Chr4_16576702	4.49179	1.12134	AT4G34740;AT4G34750
Chr4_16742480	Chr4	16742309	16742652	16742480	344	NA	1.43806	Chr4_16742511	2.95785	1.04043	AT4G35180
Chr4_16759646	Chr4	16759550	16759743	16759646	194	NA	1.17704	Chr4_16759668	3.30054	1.48754	AT4G35230
Chr4_16895960	Chr4	16895770	16896150	16895960	381	NA	6.00457	Chr4_16895913	12.3824	1.04416	AT4G35600
Chr4_17185024	Chr4	17184921	17185126	17185024	206	NA	1.04479	Chr4_17185051	2.65416	1.34504	AT4G36370
Chr4_17313489	Chr4	17313347	17313631	17313489	285	NA	1.45204	Chr4_17313422	3.12926	1.10774	AT4G36730
Chr4_17314212	Chr4	17314102	17314322	17314212	221	NA	0.912059	Chr4_17314247	2.48177	1.44417	AT4G36730;AT4G36740
Chr4_17322372	Chr4	17322265	17322480	17322372	216	Chr4_17322368	7.93634	Chr4_17322340	18.145	1.19303	AT4G36750
Chr4_17342975	Chr4	17342897	17343053	17342975	157	NA	1.84801	Chr4_17342972	3.98215	1.10758	AT4G36800;AT4G36808;AT4G36810
Chr4_17367960	Chr4	17367884	17368035	17367960	152	NA	2.53241	Chr4_17367960	5.9597	1.23473	AT4G36870
Chr4_17403484	Chr4	17403362	17403605	17403484	244	NA	2.12337	Chr4_17403508	5.46496	1.36386	AT4G36920;AT4G36925
Chr4_17440315	Chr4	17440237	17440393	17440315	157	NA	1.43091	Chr4_17440318	3.53721	1.30568	AT4G36988;AT4G36990;AT4G37000
Chr4_17470496	Chr4	17470363	17470628	17470496	266	NA	2.21578	Chr4_17470489	5.16715	1.22155	AT4G37080
Chr4_17471520	Chr4	17471372	17471668	17471520	297	NA	0.728114	Chr4_17471475	1.7039	1.2266	AT4G37080
Chr4_17503696	Chr4	17503610	17503783	17503696	174	NA	0.957582	Chr4_17503708	2.65495	1.47122	AT4G37175;AT4G37180
Chr4_17574320	Chr4	17574178	17574462	17574320	285	NA	2.71288	Chr4_17574387	6.67835	1.29967	AT4G37370;AT4G37380
Chr4_17658653	Chr4	17658576	17658730	17658653	155	NA	4.82056	Chr4_17658655	9.96977	1.04836	AT4G37580
Chr4_17661354	Chr4	17661275	17661432	17661354	158	NA	1.03866	Chr4_17661350	2.67722	1.36601	AT4G37580
Chr4_17694757	Chr4	17694652	17694862	17694757	211	NA	2.79273	Chr4_17694779	6.3067	1.17521	AT4G37660
Chr4_17728070	Chr4	17727983	17728156	17728070	174	Chr4_17728058	6.69739	Chr4_17728065	13.5742	1.0192	AT4G37740
Chr4_17776462	Chr4	17776383	17776542	17776462	160	NA	1.27282	Chr4_17776467	3.28685	1.36868	AT4G37800
Chr4_17778376	Chr4	17778295	17778457	17778376	163	NA	2.06378	Chr4_17778382	5.78787	1.48774	AT4G37800;AT4G37810
Chr4_17839634	Chr4	17839558	17839709	17839634	152	NA	3.11619	Chr4_17839634	6.65254	1.09412	AT4G37940
Chr4_17998942	Chr4	17998827	17999056	17998942	230	NA	1.51373	Chr4_17998980	3.90487	1.36717	AT4G38470
Chr4_18055522	Chr4	18055394	18055650	18055522	257	Chr4_18055575	3.60166	Chr4_18055547	7.4192	1.0426	AT4G38620
Chr4_18128296	Chr4	18128199	18128393	18128296	195	NA	1.94102	Chr4_18128304	6.94529	1.83922	AT4G38840;AT4G38860
Chr4_18205792	Chr4	18205711	18205873	18205792	163	NA	1.28307	Chr4_18205786	2.86079	1.15681	AT4G39070
Chr4_18362339	Chr4	18362257	18362421	18362339	165	NA	1.27635	Chr4_18362332	2.62997	1.04302	AT4G39470;AT4G39480;AT4G39490
Chr4_18485188	Chr4	18485069	18485306	18485188	238	NA	1.79955	Chr4_18485144	4.91511	1.44959	AT4G39838;AT4G39840
Chr4_18539496	Chr4	18539388	18539604	18539496	217	NA	2.22193	Chr4_18539529	6.67835	1.58768	AT4G39970;AT4G39980;AT4G39985
Chr5_34454	Chr5	34376	34531	34454	156	NA	1.58517	Chr5_34456	3.7647	1.2479	AT5G01090;AT5G01100
Chr5_285362	Chr5	285272	285453	285362	182	NA	1.71315	Chr5_285364	4.58852	1.42138	AT5G01747
Chr5_327638	Chr5	327469	327806	327638	338	NA	2.96924	Chr5_327708	6.07885	1.0337	NA
Chr5_434242	Chr5	434146	434337	434242	192	NA	1.41273	Chr5_434221	3.06302	1.11647	AT5G02180;AT5G02190
Chr5_442619	Chr5	442543	442695	442619	153	NA	5.30492	Chr5_442618	13.187	1.31371	AT5G02210;AT5G02220
Chr5_714638	Chr5	714521	714755	714638	235	NA	1.93975	Chr5_714618	5.01025	1.36901	AT5G03040;AT5G03050
Chr5_721719	Chr5	721616	721822	721719	207	NA	1.18302	Chr5_721747	2.5152	1.0882	AT5G03070;AT5G03080
Chr5_828791	Chr5	828682	828900	828791	219	NA	0.933488	Chr5_828812	2.91964	1.64509	AT5G03370
Chr5_962146	Chr5	962000	962292	962146	293	NA	2.36349	Chr5_962188	5.12315	1.11611	AT5G03690
Chr5_990290	Chr5	990209	990372	990290	164	NA	1.34754	Chr5_990297	2.79474	1.05239	AT5G03760
Chr5_1003668	Chr5	1003469	1003866	1003668	398	NA	2.48662	Chr5_1003656	8.43091	1.7615	AT5G03780;AT5G03790
Chr5_1005464	Chr5	1005381	1005548	1005464	168	NA	2.02457	Chr5_1005456	4.99299	1.30229	AT5G03790
Chr5_1018212	Chr5	1018133	1018290	1018212	158	NA	2.113	Chr5_1018215	4.29523	1.02344	AT5G03810;AT5G03820;AT5G03830
Chr5_1279630	Chr5	1279511	1279749	1279630	239	Chr5_1279591	14.9871	Chr5_1279591	35.9077	1.26057	AT5G04480;AT5G04490
Chr5_1291910	Chr5	1291754	1292067	1291910	314	NA	1.97232	Chr5_1291875	5.80191	1.55663	AT5G04520;AT5G04530
Chr5_1293932	Chr5	1293852	1294011	1293932	160	NA	0.919249	Chr5_1293936	2.41756	1.39502	AT5G04520;AT5G04530
Chr5_1383282	Chr5	1383199	1383365	1383282	167	NA	1.01494	Chr5_1383274	2.82356	1.47612	AT5G04770;AT5G04780
Chr5_1397938	Chr5	1397810	1398066	1397938	257	NA	2.79551	Chr5_1397965	6.47163	1.21102	AT5G04820
Chr5_1527714	Chr5	1527622	1527806	1527714	185	NA	0.592862	Chr5_1527697	1.79665	1.59954	AT5G05150;AT5G05160
Chr5_1540521	Chr5	1540446	1540596	1540521	151	NA	1.356	Chr5_1540521	3.54733	1.38738	AT5G05190
Chr5_1552066	Chr5	1551976	1552155	1552066	180	NA	1.50192	Chr5_1552051	3.16103	1.07359	AT5G05230
Chr5_1704904	Chr5	1704801	1705007	1704904	207	NA	3.03702	Chr5_1704931	7.53838	1.3116	AT5G05690
Chr5_1742837	Chr5	1742742	1742932	1742837	191	NA	1.72093	Chr5_1742829	3.63495	1.07875	AT5G05790;AT5G05795;AT5G05800
Chr5_1785706	Chr5	1785622	1785790	1785706	169	NA	2.58978	Chr5_1785697	7.55114	1.54386	AT5G05930;AT5G05940;AT5G05945
Chr5_1948638	Chr5	1948501	1948774	1948638	274	NA	1.30892	Chr5_1948576	2.7412	1.06643	AT5G06370;AT5G06380
Chr5_2029754	Chr5	2029679	2029829	2029754	151	NA	0.847736	Chr5_2029754	1.95518	1.20561	AT5G06600;AT5G06610
Chr5_2124016	Chr5	2123941	2124091	2124016	151	NA	2.46005	Chr5_2124016	8.20475	1.73777	AT5G06839
Chr5_2176390	Chr5	2176230	2176551	2176390	322	NA	4.58712	Chr5_2176422	9.62737	1.06955	AT5G07010
Chr5_2298971	Chr5	2298798	2299144	2298971	347	NA	1.90743	Chr5_2298981	4.54218	1.25175	AT5G07290;AT5G07300
Chr5_2325558	Chr5	2325468	2325648	2325558	181	Chr5_2325543	4.6082	Chr5_2325563	11.9986	1.38059	AT5G07350
Chr5_2559522	Chr5	2559399	2559645	2559522	247	NA	2.51605	Chr5_2559502	7.44002	1.56415	AT5G07990
Chr5_2563436	Chr5	2563319	2563553	2563436	235	NA	1.36721	Chr5_2563394	3.37443	1.30341	AT5G07990;AT5G08000
Chr5_2588170	Chr5	2588066	2588275	2588170	210	Chr5_2588141	10.6476	Chr5_2588143	23.078	1.11599	AT5G08075;AT5G08080
Chr5_2856588	Chr5	2856510	2856666	2856588	157	Chr5_2856585	16.8784	Chr5_2856588	39.4751	1.22576	AT5G08760;AT5G08770;AT5G08780
Chr5_3181993	Chr5	3181829	3182157	3181993	329	Chr5_3181998	11.6094	Chr5_3181998	24.2777	1.06434	AT5G10140;AT5G10150
Chr5_3468118	Chr5	3467988	3468248	3468118	261	NA	2.87641	Chr5_3468063	6.44174	1.16318	AT5G10970
Chr5_3505464	Chr5	3505326	3505602	3505464	277	NA	0.938219	Chr5_3505405	3.49554	1.89752	NA
Chr5_3545043	Chr5	3544936	3545150	3545043	215	NA	3.38799	Chr5_3545075	6.85019	1.01571	AT5G11130;AT5G11140
Chr5_3626981	Chr5	3626903	3627059	3626981	157	NA	1.53646	Chr5_3626978	4.98385	1.69765	AT5G11360;AT5G11370
Chr5_3753742	Chr5	3753667	3753817	3753742	151	NA	1.15904	Chr5_3753742	2.61701	1.17499	AT5G11670
Chr5_3771588	Chr5	3771451	3771724	3771588	274	NA	3.87611	Chr5_3771559	8.58532	1.14726	AT5G11700;AT5G11710
Chr5_3846192	Chr5	3846117	3846267	3846192	151	NA	1.17997	Chr5_3846192	2.39905	1.02371	AT5G11930
Chr5_3989652	Chr5	3989572	3989731	3989652	160	NA	1.43091	Chr5_3989656	3.74027	1.38621	AT5G12330
Chr5_4185198	Chr5	4185079	4185316	4185198	238	NA	1.41701	Chr5_4185238	3.91059	1.46454	AT5G13170
Chr5_4279640	Chr5	4279557	4279723	4279640	167	NA	1.7921	Chr5_4279632	4.12456	1.20259	AT5G13340;AT5G13350
Chr5_4444956	Chr5	4444851	4445061	4444956	211	Chr5_4444986	8.27059	Chr5_4444962	17.1926	1.05573	AT5G13760;AT5G13770
Chr5_4735864	Chr5	4735742	4735986	4735864	245	NA	0.747441	Chr5_4735911	2.2998	1.62148	AT5G14680;AT5G14690
Chr5_4874532	Chr5	4874451	4874613	4874532	163	NA	2.26291	Chr5_4874538	6.22027	1.4588	AT5G15050;AT5G15060;AT5G15070
Chr5_4919549	Chr5	4919474	4919624	4919549	151	NA	1.41701	Chr5_4919549	4.60657	1.70084	NA
Chr5_5008836	Chr5	5008758	5008915	5008836	158	NA	2.33922	Chr5_5008840	4.8614	1.05534	AT5G15410;AT5G15420;AT5G15430
Chr5_5264034	Chr5	5263951	5264117	5264034	167	NA	1.72015	Chr5_5264026	3.81416	1.14883	AT5G16110;AT5G16120
Chr5_5412498	Chr5	5412397	5412600	5412498	204	NA	3.59397	Chr5_5412476	7.48717	1.05884	AT5G16560
Chr5_5418976	Chr5	5418883	5419070	5418976	188	NA	1.54237	Chr5_5418958	3.57507	1.21282	AT5G16567
Chr5_5642726	Chr5	5642627	5642825	5642726	199	NA	1.93355	Chr5_5642702	4.18752	1.11484	AT5G17160;AT5G17165
Chr5_5876368	Chr5	5876287	5876448	5876368	162	NA	1.2574	Chr5_5876366	2.87116	1.19119	AT5G17795;AT5G17800
Chr5_5885848	Chr5	5885743	5885953	5885848	211	NA	1.91116	Chr5_5885859	3.97709	1.05726	AT5G17810
Chr5_6056806	Chr5	6056729	6056884	6056806	156	NA	2.80794	Chr5_6056804	7.00133	1.31812	AT5G18280;AT5G18290;AT5G18300
Chr5_6182105	Chr5	6182030	6182180	6182105	151	NA	1.32843	Chr5_6182105	3.54106	1.41446	AT5G18590
Chr5_6225256	Chr5	6225178	6225334	6225256	157	NA	2.51865	Chr5_6225253	5.91604	1.23198	AT5G18661;AT5G18670
Chr5_6382660	Chr5	6382563	6382757	6382660	195	NA	1.59174	Chr5_6382638	5.05544	1.66723	NA
Chr5_6399616	Chr5	6399536	6399696	6399616	161	Chr5_6399611	4.18492	NA	10.3161	1.30163	AT5G19095
Chr5_6583374	Chr5	6583296	6583452	6583374	157	NA	3.81448	Chr5_6583371	10.0807	1.40204	AT5G19510;AT5G19520
Chr5_6795462	Chr5	6795387	6795537	6795462	151	NA	1.49645	Chr5_6795462	3.39677	1.18262	AT5G20110;AT5G20120;AT5G20130
Chr5_6805312	Chr5	6805178	6805445	6805312	268	NA	0.89074	Chr5_6805370	2.334	1.38973	AT5G20160;AT5G20165
Chr5_6812501	Chr5	6812339	6812663	6812501	325	Chr5_6812414;Chr5_6812588	3.22393	Chr5_6812496	11.3734	1.81877	AT5G20170;AT5G20180;AT5G20181;AT5G20190
Chr5_6950062	Chr5	6949956	6950169	6950062	214	NA	3.40848	Chr5_6950094	7.15193	1.0692	AT5G20540
Chr5_6963372	Chr5	6963295	6963449	6963372	155	NA	1.65465	Chr5_6963370	4.2745	1.36923	AT5G20580;AT5G20590
Chr5_7026789	Chr5	7026605	7026973	7026789	369	NA	1.7316	Chr5_7026884	4.29223	1.30962	AT5G20736;AT5G20740
Chr5_7217140	Chr5	7217063	7217216	7217140	154	NA	2.17081	Chr5_7217141	4.68247	1.10904	AT5G21274;AT5G21326
Chr5_7252045	Chr5	7251970	7252120	7252045	151	NA	1.52314	Chr5_7252045	3.31549	1.12217	AT5G21940
Chr5_7256776	Chr5	7256666	7256887	7256776	222	Chr5_7256812	4.30151	Chr5_7256805	9.03434	1.07058	AT5G21950
Chr5_7385754	Chr5	7385677	7385831	7385754	155	Chr5_7385752	4.32527	Chr5_7385756	8.99051	1.05561	AT5G22310;AT5G22315
Chr5_7674976	Chr5	7674878	7675074	7674976	197	NA	1.19356	Chr5_7674999	3.19779	1.4218	AT5G22940
Chr5_7933137	Chr5	7932971	7933303	7933137	333	NA	0.796469	Chr5_7933066	1.92259	1.27136	AT5G23520;AT5G23530;AT5G23535
Chr5_8621858	Chr5	8621782	8621934	8621858	153	NA	2.00729	Chr5_8621857	4.08813	1.02619	AT5G25030;AT5G25040
Chr5_8686808	Chr5	8686709	8686908	8686808	200	NA	2.17293	Chr5_8686809	6.43343	1.56595	AT5G25160
Chr5_8709773	Chr5	8709682	8709864	8709773	183	NA	1.41701	Chr5_8709789	3.22445	1.1862	AT5G25190
Chr5_8730930	Chr5	8730832	8731028	8730930	197	NA	3.0624	Chr5_8730918	6.12665	1.00044	NA
Chr5_9553354	Chr5	9553263	9553446	9553354	184	NA	1.03866	Chr5_9553371	2.61481	1.33198	AT5G27150
Chr5_13238240	Chr5	13238161	13238320	13238240	160	NA	2.10855	Chr5_13238245	5.55537	1.39763	AT5G34940
Chr5_13939958	Chr5	13939881	13940035	13939958	155	NA	3.15372	Chr5_13939956	6.7676	1.10159	AT5G35770
Chr5_15305792	Chr5	15305698	15305886	15305792	189	NA	1.93872	Chr5_15305773	4.15835	1.10091	AT5G38290;AT5G38300
Chr5_15423614	Chr5	15423441	15423788	15423614	348	Chr5_15423516	2.90221	Chr5_15423567	7.93624	1.4513	AT5G38510;AT5G38520;AT5G38530
Chr5_15641257	Chr5	15641182	15641332	15641257	151	NA	1.14655	Chr5_15641257	4.33235	1.91785	AT5G39080;AT5G39090
Chr5_15871798	Chr5	15871654	15871942	15871798	289	Chr5_15871744	6.82491	Chr5_15871747	14.9298	1.12931	AT5G39635
Chr5_15915020	Chr5	15914921	15915120	15915020	200	NA	1.07391	Chr5_15915045	2.73955	1.35107	NA
Chr5_15957885	Chr5	15957802	15957968	15957885	167	NA	1.50856	Chr5_15957893	3.48536	1.20814	AT5G39860
Chr5_16434466	Chr5	16434379	16434552	16434466	174	NA	1.61017	Chr5_16434454	3.7266	1.21065	AT5G41050;AT5G41060
Chr5_16438255	Chr5	16438179	16438331	16438255	153	NA	1.06227	Chr5_16438256	2.47992	1.22314	AT5G41060;AT5G41070;AT5G41071
Chr5_16530299	Chr5	16530208	16530390	16530299	183	NA	1.65601	Chr5_16530315	3.48225	1.07231	AT5G41315
Chr5_16577289	Chr5	16577206	16577372	16577289	167	NA	0.980617	Chr5_16577297	2.0692	1.07731	AT5G41410
Chr5_17083044	Chr5	17082952	17083137	17083044	186	NA	2.00044	Chr5_17083062	5.22278	1.3845	NA
Chr5_17609434	Chr5	17609339	17609530	17609434	192	NA	2.88665	Chr5_17609414	9.40563	1.70413	AT5G43810
Chr5_17609822	Chr5	17609742	17609903	17609822	162	NA	2.03005	Chr5_17609817	6.64268	1.71025	AT5G43810
Chr5_17792789	Chr5	17792710	17792868	17792789	159	NA	1.39378	Chr5_17792785	3.13848	1.17106	NA
Chr5_18213792	Chr5	18213632	18213951	18213792	320	NA	4.28678	Chr5_18213813	9.83507	1.19804	NA
Chr5_18804358	Chr5	18804222	18804495	18804358	274	NA	1.94889	Chr5_18804420	4.22775	1.11724	AT5G46350
Chr5_18944312	Chr5	18944230	18944393	18944312	164	NA	1.12485	Chr5_18944305	5.96444	2.40665	AT5G46690
Chr5_19218698	Chr5	19218587	19218809	19218698	223	NA	2.40233	Chr5_19218662	5.8475	1.28339	AT5G47360;AT5G47370
Chr5_19219397	Chr5	19219318	19219476	19219397	159	NA	1.92957	Chr5_19219393	4.88751	1.34082	AT5G47370
Chr5_19545201	Chr5	19545058	19545344	19545201	287	NA	1.4473	Chr5_19545133	3.05269	1.07672	AT5G48180;AT5G48190;AT5G48200
Chr5_19595596	Chr5	19595491	19595702	19595596	212	NA	2.07863	Chr5_19595579	7.1067	1.77355	AT5G48360
Chr5_19652363	Chr5	19652216	19652510	19652363	295	NA	5.57217	Chr5_19652435	18.3171	1.71688	AT5G48500
Chr5_19792226	Chr5	19792131	19792322	19792226	192	NA	1.20984	Chr5_19792223	2.45805	1.0227	AT5G48810;AT5G48820
Chr5_19793656	Chr5	19793569	19793744	19793656	176	NA	1.82819	Chr5_19793669	5.52844	1.59646	AT5G48820
Chr5_20368930	Chr5	20368844	20369017	20368930	174	NA	1.43718	Chr5_20368941	3.68312	1.35769	AT5G50090;AT5G50100
Chr5_20442484	Chr5	20442340	20442629	20442484	290	NA	1.71087	Chr5_20442423	4.17843	1.28823	AT5G50210
Chr5_20938856	Chr5	20938745	20938968	20938856	224	NA	1.21957	Chr5_20938820	2.66069	1.12543	AT5G51550
Chr5_20941348	Chr5	20941208	20941487	20941348	280	NA	1.21262	Chr5_20941283	2.70484	1.15742	AT5G51550
Chr5_20943494	Chr5	20943412	20943575	20943494	164	NA	1.88002	Chr5_20943487	5.09164	1.43738	AT5G51550;AT5G51560
Chr5_20946604	Chr5	20946528	20946680	20946604	153	NA	1.13485	Chr5_20946605	2.64933	1.22313	AT5G51560;AT5G51570
Chr5_21611239	Chr5	21611102	21611376	21611239	275	NA	1.16176	Chr5_21611235	2.33385	1.0064	NA
Chr5_21663776	Chr5	21663675	21663878	21663776	204	NA	1.56904	Chr5_21663793	3.32189	1.08212	AT5G53400
Chr5_21671855	Chr5	21671773	21671937	21671855	165	NA	1.97697	Chr5_21671862	4.80109	1.28007	AT5G53420
Chr5_21692842	Chr5	21692689	21692996	21692842	308	NA	2.70889	Chr5_21692768	6.61001	1.28695	AT5G53450;AT5G53451
Chr5_21858458	Chr5	21858347	21858569	21858458	223	NA	2.46754	Chr5_21858494	6.69725	1.4405	AT5G53830;AT5G53840
Chr5_21980659	Chr5	21980584	21980734	21980659	151	NA	1.34077	Chr5_21980659	3.08414	1.20181	AT5G54150;AT5G54160
Chr5_22191420	Chr5	22191272	22191569	22191420	298	Chr5_22191458	6.07403	Chr5_22191460	19.6775	1.69582	AT5G54620
Chr5_22472840	Chr5	22472738	22472942	22472840	205	NA	1.77686	Chr5_22472831	4.2438	1.25603	AT5G55470;AT5G55480
Chr5_22758152	Chr5	22758059	22758244	22758152	186	NA	0.948839	Chr5_22758134	2.32011	1.28996	AT5G56220;AT5G56230
Chr5_23359348	Chr5	23359273	23359423	23359348	151	NA	1.41701	Chr5_23359348	3.03146	1.09716	NA
Chr5_23394005	Chr5	23393930	23394080	23394005	151	NA	2.27264	Chr5_23394005	8.43475	1.89198	AT5G57720;AT5G57730;AT5G57735;AT5G57740
Chr5_23466580	Chr5	23466503	23466658	23466580	156	NA	3.84199	Chr5_23466578	8.44743	1.13666	AT5G57960;AT5G57970
Chr5_23524480	Chr5	23524404	23524556	23524480	153	NA	1.76122	Chr5_23524481	3.8608	1.13232	AT5G58130;AT5G58140
Chr5_23762607	Chr5	23762453	23762761	23762607	309	NA	2.25257	Chr5_23762645	4.65304	1.0466	AT5G58840;AT5G58850
Chr5_23785318	Chr5	23785167	23785469	23785318	303	Chr5_23785263	20.2528	Chr5_23785256	49.1173	1.27811	AT5G58900
Chr5_23875812	Chr5	23875734	23875889	23875812	156	NA	1.96112	Chr5_23875809	4.20423	1.10016	AT5G59130;AT5G59140;AT5G59150
Chr5_23954120	Chr5	23953956	23954283	23954120	328	Chr5_23954193	5.54351	Chr5_23954190	12.545	1.17824	AT5G59380;AT5G59385;AT5G59390
Chr5_24007881	Chr5	24007803	24007959	24007881	157	NA	1.92102	Chr5_24007878	4.12759	1.10343	AT5G59580
Chr5_24057177	Chr5	24056996	24057358	24057177	363	NA	1.61697	Chr5_24057071	3.27272	1.0172	AT5G59700;AT5G59710
Chr5_24073160	Chr5	24073084	24073235	24073160	152	NA	4.44995	Chr5_24073160	12.7724	1.52117	AT5G59740;AT5G59750
Chr5_24089212	Chr5	24089136	24089287	24089212	152	NA	2.26291	Chr5_24089212	4.88939	1.11148	AT5G59790
Chr5_24316150	Chr5	24316075	24316225	24316150	151	NA	2.4245	Chr5_24316150	6.48241	1.41884	NA
Chr5_24390154	Chr5	24390070	24390237	24390154	168	NA	1.36394	Chr5_24390162	3.17025	1.21682	NA
Chr5_24397054	Chr5	24396942	24397165	24397054	224	NA	1.9895	Chr5_24397017	4.79815	1.27007	AT5G60690
Chr5_24460104	Chr5	24460024	24460183	24460104	160	NA	1.42519	Chr5_24460099	2.92726	1.0384	AT5G60800
Chr5_24508578	Chr5	24508469	24508688	24508578	220	NA	2.19426	Chr5_24508613	6.77355	1.62618	AT5G60910
Chr5_24533155	Chr5	24532991	24533319	24533155	329	NA	1.35747	Chr5_24533244	4.69828	1.79121	NA
Chr5_24538150	Chr5	24538057	24538242	24538150	186	NA	0.969565	Chr5_24538132	2.78523	1.52239	AT5G60970
Chr5_24538636	Chr5	24538543	24538730	24538636	188	NA	0.808486	Chr5_24538618	2.72563	1.7533	AT5G60970
Chr5_24641814	Chr5	24641608	24642019	24641814	412	Chr5_24641783	4.35935	Chr5_24641748	9.45459	1.1169	AT5G61270
Chr5_24846103	Chr5	24846004	24846202	24846103	199	NA	5.33427	Chr5_24846113	11.1229	1.06017	AT5G61850;AT5G61865
Chr5_24878546	Chr5	24878471	24878622	24878546	152	NA	1.86164	Chr5_24878547	3.83536	1.04279	AT5G61950;AT5G61960
Chr5_24935047	Chr5	24934900	24935194	24935047	295	NA	1.28851	Chr5_24935031	2.67907	1.05603	AT5G62070;AT5G62080;AT5G62090
Chr5_24972525	Chr5	24972440	24972610	24972525	171	NA	2.75842	Chr5_24972535	6.56975	1.252	AT5G62170
Chr5_25039841	Chr5	25039759	25039923	25039841	165	NA	1.52875	Chr5_25039848	4.2803	1.48536	AT5G62360
Chr5_25148922	Chr5	25148846	25148997	25148922	152	NA	1.27857	Chr5_25148922	5.53386	2.11375	AT5G62630;AT5G62640
Chr5_25175490	Chr5	25175346	25175634	25175490	289	Chr5_25175559	3.16527	Chr5_25175514	10.6727	1.75352	NA
Chr5_25196475	Chr5	25196370	25196580	25196475	211	NA	1.24308	Chr5_25196505	2.76855	1.15521	AT5G62730
Chr5_25266276	Chr5	25266153	25266399	25266276	247	NA	1.40662	Chr5_25266324	3.52974	1.32733	AT5G62950;AT5G62960
Chr5_25269046	Chr5	25268954	25269137	25269046	184	NA	1.78366	Chr5_25269029	3.79564	1.0895	AT5G62960
Chr5_25312270	Chr5	25312189	25312351	25312270	163	NA	1.07738	Chr5_25312264	3.47526	1.68959	AT5G63090
Chr5_25661106	Chr5	25660963	25661248	25661106	286	NA	1.87092	Chr5_25661038	4.0971	1.13086	AT5G64120
Chr5_25702518	Chr5	25702443	25702593	25702518	151	NA	3.03702	Chr5_25702518	12.2109	2.00744	AT5G64260
Chr5_25753852	Chr5	25753756	25753949	25753852	194	NA	1.01408	Chr5_25753831	2.50895	1.30691	AT5G64410;AT5G64420
Chr5_25805122	Chr5	25804995	25805250	25805122	256	NA	3.50073	Chr5_25805173	7.20448	1.04124	AT5G64550;AT5G64552
Chr5_25813618	Chr5	25813433	25813802	25813618	370	NA	2.79551	Chr5_25813727	10.1548	1.86098	AT5G64570
Chr5_25902515	Chr5	25902439	25902591	25902515	153	NA	1.28624	Chr5_25902514	3.59981	1.48476	AT5G64780;AT5G64790
Chr5_25938869	Chr5	25938794	25938944	25938869	151	NA	1.34198	Chr5_25938869	3.72774	1.47394	AT5G64900;AT5G64905;AT5G64910
Chr5_26124239	Chr5	26124108	26124370	26124239	263	NA	1.90879	Chr5_26124223	4.59699	1.26803	AT5G65380
Chr5_26139715	Chr5	26139584	26139846	26139715	263	Chr5_26139734	4.66569	Chr5_26139771	10.1742	1.12475	NA
Chr5_26213837	Chr5	26213719	26213955	26213837	237	NA	1.07519	Chr5_26213794	2.33282	1.11748	AT5G65590
Chr5_26221222	Chr5	26221146	26221297	26221222	152	NA	1.30626	Chr5_26221221	3.16353	1.27609	AT5G65609;AT5G65610;AT5G65615;AT5G65620
Chr5_26249176	Chr5	26249036	26249315	26249176	280	NA	1.66369	Chr5_26249111	3.92863	1.23964	AT5G65660
Chr5_26578742	Chr5	26578656	26578828	26578742	173	NA	2.26778	Chr5_26578753	4.82424	1.08902	AT5G66600
Chr5_26659238	Chr5	26659149	26659327	26659238	179	Chr5_26659252	6.64435	Chr5_26659224	18.9826	1.51448	AT5G66770
Chr5_26663124	Chr5	26663002	26663247	26663124	246	NA	5.41897	Chr5_26663152	10.8677	1.00396	AT5G66770;AT5G66780;AT5G66790
Chr5_26765074	Chr5	26764999	26765149	26765074	151	NA	1.30503	Chr5_26765074	3.49943	1.42304	AT5G67060;AT5G67070
Chr5_26807956	Chr5	26807876	26808037	26807956	162	NA	7.80095	Chr5_26807962	16.4614	1.07737	NA
Chr5_26817954	Chr5	26817874	26818033	26817954	160	NA	1.39136	Chr5_26817958	3.14083	1.17465	AT5G67200;AT5G67210
Chr5_26835784	Chr5	26835623	26835946	26835784	324	NA	1.06976	Chr5_26835764	2.34658	1.13327	AT5G67250;AT5G67260
Chr5_26850026	Chr5	26849887	26850166	26850026	280	NA	1.85469	Chr5_26850091	3.87236	1.06204	AT5G67290
Chr5_26899822	Chr5	26899713	26899931	26899822	219	Chr5_26899824	7.81159	Chr5_26899792	15.9762	1.03224	AT5G67410;AT5G67411
Chr5_26900540	Chr5	26900461	26900620	26900540	160	NA	0.750401	Chr5_26900536	3.39319	2.17691	AT5G67411
Chr5_26901240	Chr5	26901129	26901351	26901240	223	NA	1.31762	Chr5_26901276	5.84037	2.14813	AT5G67411

## Sheet: SEP3_2d vs SEP3_4d INV
region.name	chr	region.start	region.end	region.center	region.length	SEP3.2d.peak.name	score.2d	SEP3.4d.peak.name	score.4d	log2ratio	genes
Chr1_8384	Chr1	8306	8463	8384	158	NA	3.75689	Chr1_8381	2.81043	-0.418748	AT1G01020
Chr1_16683	Chr1	16570	16796	16683	227	NA	1.64685	Chr1_16700	2.6718	0.698103	AT1G01030
Chr1_49966	Chr1	49778	50154	49966	377	NA	3.55272	Chr1_49919	2.16616	-0.713784	AT1G01080;AT1G01090;AT1G01100;AT1G01110
Chr1_52072	Chr1	51980	52165	52072	186	NA	2.33457	Chr1_52090	2.74578	0.234059	AT1G01090;AT1G01100;AT1G01110
Chr1_60298	Chr1	60217	60379	60298	163	NA	1.48761	Chr1_60292	1.83823	0.305321	AT1G01120
Chr1_60777	Chr1	60651	60903	60777	253	NA	1.2481	Chr1_60796	2.19148	0.812172	AT1G01120
Chr1_63922	Chr1	63833	64012	63922	180	Chr1_63937	3.08745	Chr1_63912	2.90412	-0.0883147	AT1G01130;AT1G01140
Chr1_65522	Chr1	65447	65597	65522	151	NA	3.50573	Chr1_65522	2.16336	-0.696441	AT1G01130;AT1G01140
Chr1_79684	Chr1	79580	79788	79684	209	Chr1_79661	7.73018	Chr1_79655	7.33213	-0.0762696	AT1G01183
Chr1_87586	Chr1	87508	87664	87586	157	NA	1.88532	Chr1_87583	2.36902	0.329481	AT1G01190;AT1G01200;AT1G01210
Chr1_115864	Chr1	115763	115966	115864	204	NA	1.6014	Chr1_115891	2.1531	0.427082	AT1G01290;AT1G01300
Chr1_116258	Chr1	116067	116448	116258	382	NA	1.45943	Chr1_116266	2.18543	0.582512	AT1G01290;AT1G01300
Chr1_118440	Chr1	118354	118527	118440	174	NA	4.90914	Chr1_118429	3.13165	-0.648547	AT1G01300;AT1G01305;AT1G01310
Chr1_130676	Chr1	130551	130800	130676	250	Chr1_130725	5.34134	Chr1_130721	5.74692	0.105587	AT1G01320
Chr1_140487	Chr1	140401	140573	140487	173	NA	2.7571	Chr1_140498	3.41284	0.307821	AT1G01355;AT1G01360
Chr1_156512	Chr1	156435	156588	156512	154	NA	2.16227	Chr1_156513	2.88265	0.414849	AT1G01420;AT1G01430
Chr1_177335	Chr1	177249	177421	177335	173	Chr1_177346	4.50054	Chr1_177324	2.64826	-0.765053	AT1G01480
Chr1_179409	Chr1	179331	179487	179409	157	NA	3.97803	Chr1_179412	3.78622	-0.0712959	AT1G01490
Chr1_181823	Chr1	181738	181908	181823	171	NA	1.88002	Chr1_181813	3.63865	0.952655	AT1G01490
Chr1_183558	Chr1	183405	183712	183558	308	NA	2.23371	Chr1_183634	3.34706	0.583453	AT1G01490;AT1G01500
Chr1_194846	Chr1	194675	195016	194846	342	NA	3.64737	Chr1_194941	3.85544	0.080039	AT1G01530;AT1G01540
Chr1_195664	Chr1	195588	195741	195664	154	NA	3.8938	Chr1_195663	6.3949	0.715743	AT1G01530;AT1G01540
Chr1_199575	Chr1	199461	199689	199575	229	NA	2.54055	Chr1_199593	2.11481	-0.264613	AT1G01540;AT1G01550;AT1G01560
Chr1_207892	Chr1	207802	207981	207892	180	NA	2.38102	Chr1_207877	3.24703	0.447541	AT1G01570;AT1G01580
Chr1_210730	Chr1	210654	210806	210730	153	NA	3.50133	Chr1_210729	2.66697	-0.392701	AT1G01580
Chr1_228382	Chr1	228304	228460	228382	157	NA	3.69966	Chr1_228385	5.19297	0.489167	AT1G01620;AT1G01630
Chr1_237906	Chr1	237758	238054	237906	297	NA	5.30081	Chr1_237979	5.36427	0.017169	AT1G01650
Chr1_268796	Chr1	268721	268871	268796	151	NA	3.53281	Chr1_268796	1.86727	-0.919886	AT1G01720;AT1G01725;AT1G01730
Chr1_269684	Chr1	269441	269928	269684	488	Chr1_269516;Chr1_269615	4.13631	Chr1_269754	2.93044	-0.497227	AT1G01720;AT1G01725;AT1G01730
Chr1_363652	Chr1	363577	363727	363652	151	NA	2.12073	Chr1_363652	3.05792	0.52799	AT1G02060;AT1G02065
Chr1_364421	Chr1	364310	364532	364421	223	NA	5.31051	Chr1_364457	4.28155	-0.310717	AT1G02060;AT1G02065
Chr1_365574	Chr1	365433	365715	365574	283	Chr1_365508	16.8058	Chr1_365640	31.3268	0.898438	AT1G02060;AT1G02065
Chr1_366514	Chr1	366426	366603	366514	178	NA	3.70191	Chr1_366528	2.76097	-0.423095	AT1G02065
Chr1_367821	Chr1	367746	367896	367821	151	NA	2.06813	Chr1_367821	2.26793	0.133049	AT1G02065
Chr1_368181	Chr1	368106	368256	368181	151	NA	1.86453	Chr1_368181	2.31698	0.313434	AT1G02065
Chr1_371129	Chr1	371046	371212	371129	167	NA	4.16744	Chr1_371137	2.84516	-0.550652	AT1G02070;AT1G02074;AT1G02080
Chr1_414854	Chr1	414707	415001	414854	295	NA	2.86875	Chr1_414916	5.00007	0.801526	AT1G02180;AT1G02190
Chr1_418190	Chr1	418113	418268	418190	156	NA	3.32531	Chr1_418193	4.19427	0.334931	AT1G02190;AT1G02205
Chr1_426634	Chr1	426464	426805	426634	342	NA	6.17813	Chr1_426640	5.01322	-0.301433	AT1G02210
Chr1_434863	Chr1	434788	434938	434863	151	NA	2.4193	Chr1_434863	1.96162	-0.302544	AT1G02230
Chr1_437100	Chr1	437006	437195	437100	190	NA	2.9577	Chr1_437120	2.06576	-0.517803	AT1G02230;AT1G02250
Chr1_468895	Chr1	468820	468970	468895	151	NA	3.70347	Chr1_468895	3.60489	-0.0389224	AT1G02340;AT1G02350
Chr1_469332	Chr1	469243	469422	469332	180	NA	4.60262	Chr1_469347	4.25622	-0.112883	AT1G02340;AT1G02350
Chr1_488542	Chr1	488460	488625	488542	166	NA	1.43231	Chr1_488535	1.79823	0.328234	AT1G02400;AT1G02410
Chr1_498536	Chr1	498449	498624	498536	176	NA	2.00388	Chr1_498524	3.37981	0.754146	AT1G02430;AT1G02440;AT1G02450
Chr1_509770	Chr1	509689	509851	509770	163	NA	2.72496	Chr1_509776	2.64853	-0.0410432	AT1G02460
Chr1_518200	Chr1	518115	518284	518200	170	NA	2.20211	Chr1_518209	2.18349	-0.0122506	AT1G02475;AT1G02500
Chr1_521967	Chr1	521839	522095	521967	257	NA	1.6014	Chr1_522020	2.32513	0.537978	AT1G02510;AT1G02520
Chr1_522723	Chr1	522648	522798	522723	151	NA	3.00913	Chr1_522723	2.93248	-0.0372252	AT1G02510;AT1G02520
Chr1_553856	Chr1	553732	553981	553856	250	Chr1_553906	15.0817	Chr1_553854	10.7559	-0.487671	AT1G02590;AT1G02610
Chr1_593389	Chr1	593307	593471	593389	165	NA	1.33623	Chr1_593382	2.18589	0.710052	AT1G02720
Chr1_607524	Chr1	607359	607689	607524	331	NA	2.06711	Chr1_607515	1.78177	-0.214304	AT1G02770;AT1G02780
Chr1_644742	Chr1	644558	644926	644742	369	NA	2.25431	Chr1_644679	2.3097	0.0350196	AT1G02880;AT1G02890
Chr1_701380	Chr1	701260	701499	701380	240	NA	2.68538	Chr1_701424	1.61132	-0.736883	AT1G03020;AT1G03030
Chr1_738266	Chr1	738135	738397	738266	263	NA	4.64293	Chr1_738223	5.40014	0.217961	AT1G03080;AT1G03090
Chr1_772558	Chr1	772471	772645	772558	175	Chr1_772546	5.6621	Chr1_772554	4.99618	-0.180512	AT1G03180;AT1G03190
Chr1_786572	Chr1	786489	786654	786572	166	NA	5.89803	Chr1_786564	4.90581	-0.265742	AT1G03220
Chr1_789162	Chr1	789062	789261	789162	200	NA	2.9577	Chr1_789186	2.1356	-0.469834	AT1G03220;AT1G03230
Chr1_790008	Chr1	789894	790121	790008	228	NA	2.04818	Chr1_789969	2.40793	0.233451	AT1G03230
Chr1_813236	Chr1	813091	813381	813236	291	Chr1_813180	7.65472	Chr1_813177	9.12669	0.253742	AT1G03300;AT1G03310
Chr1_898323	Chr1	898236	898410	898323	175	NA	3.35352	Chr1_898311	2.4219	-0.469537	AT1G03590;AT1G03600;AT1G03610
Chr1_899926	Chr1	899828	900025	899926	198	NA	2.07164	Chr1_899903	3.82446	0.884483	AT1G03590;AT1G03600;AT1G03610
Chr1_902962	Chr1	902881	903044	902962	164	NA	1.94042	Chr1_902956	1.94749	0.00524697	AT1G03610
Chr1_928803	Chr1	928705	928901	928803	197	Chr1_928780	6.45798	Chr1_928826	3.675	-0.813339	AT1G03720
Chr1_931891	Chr1	931744	932038	931891	295	NA	2.75014	Chr1_931831	3.9066	0.506408	AT1G03730;AT1G03740
Chr1_958117	Chr1	958042	958192	958117	151	NA	2.93975	Chr1_958117	5.07405	0.787444	AT1G03800;AT1G03810
Chr1_983834	Chr1	983753	983915	983834	163	NA	4.55891	Chr1_983840	4.46725	-0.0293019	AT1G03860;AT1G03870;AT1G03880
Chr1_1004533	Chr1	1004438	1004628	1004533	191	NA	2.22193	Chr1_1004553	1.55438	-0.515474	AT1G03920;AT1G03930
Chr1_1084746	Chr1	1084670	1084823	1084746	154	NA	2.51079	Chr1_1084748	4.00038	0.671996	AT1G04150;AT1G04160
Chr1_1121366	Chr1	1121284	1121447	1121366	164	NA	2.11014	Chr1_1121359	3.46111	0.713896	AT1G04220
Chr1_1129610	Chr1	1129532	1129689	1129610	158	NA	3.34106	Chr1_1129607	2.59555	-0.364266	AT1G04240
Chr1_1134520	Chr1	1134342	1134698	1134520	357	NA	4.51619	Chr1_1134519	4.79647	0.0868669	AT1G04250
Chr1_1141526	Chr1	1141387	1141666	1141526	280	NA	1.84801	Chr1_1141493	1.72605	-0.0984983	AT1G04260;AT1G04270
Chr1_1143884	Chr1	1143759	1144010	1143884	252	NA	2.81916	Chr1_1143869	3.88586	0.462969	AT1G04260;AT1G04270;AT1G04280
Chr1_1173364	Chr1	1173267	1173461	1173364	195	Chr1_1173385	4.13485	Chr1_1173342	7.98441	0.949351	AT1G04370
Chr1_1188417	Chr1	1188259	1188575	1188417	317	Chr1_1188350	6.43114	Chr1_1188354	5.39113	-0.254487	AT1G04400;AT1G04410
Chr1_1194050	Chr1	1193889	1194211	1194050	323	NA	3.26723	Chr1_1194136	2.00307	-0.705855	AT1G04410;AT1G04420;AT1G04425
Chr1_1223472	Chr1	1223383	1223561	1223472	179	Chr1_1223458	4.27159	Chr1_1223486	6.97294	0.706994	AT1G04500;AT1G04501
Chr1_1231081	Chr1	1230989	1231173	1231081	185	NA	3.27499	Chr1_1231064	3.17829	-0.0432397	AT1G04510;AT1G04520
Chr1_1233304	Chr1	1233194	1233415	1233304	222	NA	2.04555	Chr1_1233269	2.29996	0.16912	AT1G04520;AT1G04530
Chr1_1236959	Chr1	1236884	1237034	1236959	151	NA	3.10323	Chr1_1236959	3.12361	0.00944371	AT1G04530;AT1G04540
Chr1_1306533	Chr1	1306452	1306614	1306533	163	NA	2.28831	Chr1_1306539	3.9747	0.796563	AT1G04680
Chr1_1307234	Chr1	1307128	1307341	1307234	214	NA	3.46866	Chr1_1307266	2.447	-0.503364	AT1G04680
Chr1_1310966	Chr1	1310889	1311044	1310966	156	NA	1.34162	Chr1_1310964	2.00521	0.579777	AT1G04684;AT1G04690
Chr1_1313048	Chr1	1312908	1313189	1313048	282	Chr1_1313007	6.69739	Chr1_1313016	5.2329	-0.355988	AT1G04684;AT1G04690
Chr1_1333715	Chr1	1333584	1333846	1333715	263	NA	2.51899	Chr1_1333767	3.43307	0.446654	AT1G04730;AT1G04750;AT1G04760
Chr1_1350120	Chr1	1349937	1350304	1350120	368	NA	4.6288	Chr1_1350229	2.62047	-0.820813	AT1G04800;AT1G04810
Chr1_1358744	Chr1	1358668	1358820	1358744	153	NA	2.28747	Chr1_1358745	3.78943	0.728228	AT1G04820;AT1G04830
Chr1_1400872	Chr1	1400795	1400948	1400872	154	NA	3.60059	Chr1_1400870	4.89259	0.442365	AT1G04930;AT1G04940;AT1G04945
Chr1_1422196	Chr1	1422060	1422332	1422196	273	NA	2.08909	Chr1_1422235	1.95039	-0.099112	AT1G04990
Chr1_1423834	Chr1	1423750	1423919	1423834	170	NA	3.89544	Chr1_1423825	2.91401	-0.41878	AT1G04990;AT1G05000
Chr1_1424275	Chr1	1424199	1424351	1424275	153	NA	1.14072	Chr1_1424274	1.53708	0.430248	AT1G04990;AT1G05000
Chr1_1455908	Chr1	1455803	1456014	1455908	212	NA	3.42097	Chr1_1455878	2.47925	-0.464502	AT1G05065
Chr1_1468282	Chr1	1468188	1468377	1468282	190	NA	2.57373	Chr1_1468302	3.98906	0.632188	AT1G05100
Chr1_1469282	Chr1	1469176	1469389	1469282	214	Chr1_1469251	16.23	Chr1_1469298	15.4437	-0.0716446	AT1G05100
Chr1_1477074	Chr1	1476999	1477149	1477074	151	NA	2.72184	Chr1_1477074	2.15111	-0.339501	AT1G05120;AT1G05136
Chr1_1494784	Chr1	1494701	1494867	1494784	167	NA	2.17348	Chr1_1494776	2.06153	-0.0762914	AT1G05170
Chr1_1533780	Chr1	1533702	1533858	1533780	157	NA	2.02693	Chr1_1533783	3.94397	0.960352	AT1G05270
Chr1_1568842	Chr1	1568762	1568923	1568842	162	NA	1.76302	Chr1_1568837	2.45044	0.474992	AT1G05370
Chr1_1572478	Chr1	1572397	1572560	1572478	164	NA	2.96091	Chr1_1572472	3.69622	0.32001	AT1G05370
Chr1_1588390	Chr1	1588313	1588468	1588390	156	NA	2.79683	Chr1_1588388	4.48734	0.682068	AT1G05410;AT1G05420
Chr1_1605947	Chr1	1605850	1606044	1605947	195	NA	5.74932	Chr1_1605944	6.78958	0.239931	AT1G05460
Chr1_1608394	Chr1	1608310	1608477	1608394	168	NA	2.35458	Chr1_1608402	2.1522	-0.129658	AT1G05470
Chr1_1611788	Chr1	1611675	1611902	1611788	228	NA	1.85298	Chr1_1611750	2.3097	0.317858	AT1G05470
Chr1_1613040	Chr1	1612893	1613186	1613040	294	NA	3.3004	Chr1_1613111	2.1951	-0.588354	AT1G05470
Chr1_1623560	Chr1	1623482	1623639	1623560	158	NA	2.44737	Chr1_1623557	4.88869	0.998216	AT1G05490;AT1G05500
Chr1_1644888	Chr1	1644811	1644966	1644888	156	NA	2.61692	Chr1_1644886	2.93715	0.166547	AT1G05550;AT1G05560;AT1G05562
Chr1_1660002	Chr1	1659885	1660118	1660002	234	NA	2.91561	Chr1_1659960	3.45634	0.245447	AT1G05570
Chr1_1714068	Chr1	1713927	1714209	1714068	283	Chr1_1714116	15.0677	Chr1_1714054	12.2552	-0.298065	AT1G05700;AT1G05710
Chr1_1729496	Chr1	1729344	1729648	1729496	305	NA	2.20211	Chr1_1729419	1.83216	-0.265341	AT1G05785
Chr1_1745844	Chr1	1745685	1746002	1745844	318	NA	2.8332	Chr1_1745906	3.27504	0.20908	AT1G05805;AT1G05810
Chr1_1762065	Chr1	1761987	1762143	1762065	157	NA	1.15174	Chr1_1762062	1.52991	0.409632	AT1G05830;AT1G05835;AT1G05840
Chr1_1807653	Chr1	1807481	1807825	1807653	345	NA	3.23544	Chr1_1807556	2.86934	-0.173243	AT1G05950;AT1G05960
Chr1_1820392	Chr1	1820263	1820520	1820392	258	NA	3.58346	Chr1_1820445	3.58069	-0.00111563	AT1G06000;AT1G06002;AT1G06010
Chr1_1841048	Chr1	1840959	1841138	1841048	180	NA	2.54942	Chr1_1841050	1.91562	-0.412358	AT1G06080
Chr1_1843298	Chr1	1843194	1843402	1843298	209	NA	1.89725	Chr1_1843327	2.81652	0.570004	AT1G06080
Chr1_1845410	Chr1	1845294	1845527	1845410	234	Chr1_1845432	7.84797	Chr1_1845415	6.14656	-0.35254	AT1G06080;AT1G06090
Chr1_1850668	Chr1	1850583	1850752	1850668	170	Chr1_1850658	5.61381	Chr1_1850677	4.663	-0.267722	AT1G06090;AT1G06100
Chr1_1878855	Chr1	1878764	1878946	1878855	183	NA	3.22461	Chr1_1878871	3.41798	0.0840193	AT1G06148
Chr1_1882722	Chr1	1882624	1882820	1882722	197	NA	2.11709	Chr1_1882699	1.78325	-0.247574	AT1G06160
Chr1_1887488	Chr1	1887413	1887563	1887488	151	NA	7.69944	Chr1_1887488	9.73055	0.337768	AT1G06170;AT1G06180
Chr1_1888319	Chr1	1888172	1888466	1888319	295	NA	1.04479	Chr1_1888391	1.85298	0.826634	AT1G06170;AT1G06180
Chr1_1889298	Chr1	1889211	1889384	1889298	174	NA	4.41902	Chr1_1889295	5.50246	0.31635	AT1G06170;AT1G06180
Chr1_1890455	Chr1	1890378	1890532	1890455	155	NA	2.91766	Chr1_1890457	1.81403	-0.685613	AT1G06180
Chr1_1891070	Chr1	1890916	1891223	1891070	308	NA	1.82557	Chr1_1891010	2.80949	0.621961	AT1G06180
Chr1_1941283	Chr1	1941198	1941368	1941283	171	NA	3.64072	Chr1_1941293	4.59828	0.336871	AT1G06360
Chr1_1942220	Chr1	1942069	1942371	1942220	303	NA	2.48662	Chr1_1942256	2.79814	0.170282	AT1G06360;AT1G06380
Chr1_1942821	Chr1	1942736	1942906	1942821	171	NA	2.53146	Chr1_1942811	1.66255	-0.606572	AT1G06360;AT1G06380
Chr1_1946632	Chr1	1946451	1946814	1946632	364	NA	2.33788	Chr1_1946533	2.65704	0.184619	AT1G06380;AT1G06390
Chr1_1953803	Chr1	1953728	1953878	1953803	151	NA	3.76286	Chr1_1953803	3.34071	-0.171675	AT1G06400;AT1G06410
Chr1_1974540	Chr1	1974419	1974661	1974540	243	NA	2.74436	Chr1_1974573	2.07939	-0.400309	AT1G06470;AT1G06475
Chr1_1997426	Chr1	1997347	1997506	1997426	160	NA	1.91116	Chr1_1997422	1.76193	-0.117292	AT1G06520
Chr1_1998500	Chr1	1998401	1998600	1998500	200	NA	3.43258	Chr1_1998525	3.2645	-0.0724313	AT1G06520
Chr1_1999368	Chr1	1999292	1999444	1999368	153	Chr1_1999367	6.05538	Chr1_1999368	8.02928	0.407053	AT1G06530
Chr1_2001354	Chr1	2001277	2001432	2001354	156	NA	1.68381	Chr1_2001352	1.92467	0.192882	AT1G06530
Chr1_2103427	Chr1	2103352	2103502	2103427	151	NA	1.73587	Chr1_2103427	1.94927	0.167275	AT1G06840;AT1G06850
Chr1_2124224	Chr1	2124141	2124306	2124224	166	NA	1.31821	Chr1_2124216	2.02986	0.6228	AT1G06910;AT1G06920;AT1G06923
Chr1_2137878	Chr1	2137800	2137955	2137878	156	NA	1.47818	Chr1_2137875	2.41146	0.706085	AT1G06950;AT1G06960;AT1G06970
Chr1_2164092	Chr1	2164010	2164174	2164092	165	Chr1_2164085	5.06124	Chr1_2164099	9.16716	0.856984	AT1G07040;AT1G07050;AT1G07051
Chr1_2175072	Chr1	2174937	2175206	2175072	270	NA	5.1533	Chr1_2175035	8.37439	0.700488	AT1G07090;AT1G07100
Chr1_2176408	Chr1	2176296	2176520	2176408	225	Chr1_2176417	16.9775	Chr1_2176418	21.5262	0.34247	AT1G07090;AT1G07100
Chr1_2177048	Chr1	2176969	2177127	2177048	159	NA	2.96769	Chr1_2177044	2.40713	-0.302026	AT1G07090;AT1G07100
Chr1_2177540	Chr1	2177457	2177623	2177540	167	NA	3.55729	Chr1_2177532	2.32069	-0.616225	AT1G07090;AT1G07100;AT1G07110
Chr1_2191058	Chr1	2190852	2191265	2191058	414	NA	4.8723	Chr1_2191077	4.61192	-0.0792355	AT1G07128;AT1G07135;AT1G07140
Chr1_2196768	Chr1	2196691	2196846	2196768	156	NA	2.31781	Chr1_2196771	3.75749	0.697007	AT1G07140;AT1G07150
Chr1_2197474	Chr1	2197376	2197571	2197474	196	Chr1_2197496	7.14733	Chr1_2197478	9.21987	0.367342	AT1G07150;AT1G07160;AT1G07170
Chr1_2200014	Chr1	2199913	2200114	2200014	202	NA	4.53752	Chr1_2200009	6.17028	0.443432	AT1G07160;AT1G07170;AT1G07175
Chr1_2201646	Chr1	2201552	2201740	2201646	189	Chr1_2201627	4.70863	Chr1_2201654	2.99237	-0.654019	AT1G07160;AT1G07170;AT1G07175;AT1G07180
Chr1_2213661	Chr1	2213543	2213779	2213661	237	NA	2.02175	Chr1_2213704	1.4592	-0.470427	AT1G07200;AT1G07210
Chr1_2214300	Chr1	2214153	2214447	2214300	295	NA	2.33274	Chr1_2214228	3.09989	0.410192	AT1G07200;AT1G07210
Chr1_2215063	Chr1	2214938	2215188	2215063	251	NA	7.74274	Chr1_2215025	6.48477	-0.255789	AT1G07200;AT1G07210
Chr1_2240284	Chr1	2240185	2240382	2240284	198	NA	3.69184	Chr1_2240268	2.98064	-0.308718	AT1G07280
Chr1_2241846	Chr1	2241729	2241964	2241846	236	NA	1.62297	Chr1_2241889	2.27615	0.487959	AT1G07280;AT1G07290
Chr1_2277663	Chr1	2277464	2277862	2277663	399	NA	2.78289	Chr1_2277670	3.19568	0.199539	AT1G07410;AT1G07420
Chr1_2280911	Chr1	2280833	2280989	2280911	157	NA	3.64593	Chr1_2280914	3.18947	-0.19297	AT1G07420;AT1G07430
Chr1_2283055	Chr1	2282872	2283238	2283055	367	NA	3.55272	Chr1_2283101	4.81313	0.438051	AT1G07430
Chr1_2284376	Chr1	2284268	2284483	2284376	216	NA	3.2658	Chr1_2284346	2.34838	-0.475771	AT1G07430
Chr1_2300088	Chr1	2299945	2300232	2300088	288	NA	1.17115	Chr1_2300157	2.10722	0.847415	AT1G07480;AT1G07485
Chr1_2301057	Chr1	2300982	2301132	2301057	151	NA	1.7335	Chr1_2301057	2.37432	0.453827	AT1G07480;AT1G07485;AT1G07490
Chr1_2305222	Chr1	2305024	2305421	2305222	398	NA	1.60447	Chr1_2305099	2.0364	0.343924	AT1G07500;AT1G07510
Chr1_2312275	Chr1	2312178	2312372	2312275	195	NA	1.86164	Chr1_2312253	2.44894	0.395583	AT1G07520
Chr1_2313100	Chr1	2312986	2313213	2313100	228	NA	1.64455	Chr1_2313138	1.93998	0.238349	AT1G07520;AT1G07530
Chr1_2318078	Chr1	2317988	2318167	2318078	180	NA	2.03555	Chr1_2318063	1.456	-0.483408	AT1G07530;AT1G07540
Chr1_2333698	Chr1	2333615	2333780	2333698	166	NA	5.39132	Chr1_2333705	3.58122	-0.590187	AT1G07570;AT1G07580
Chr1_2334389	Chr1	2334309	2334469	2334389	161	NA	2.15257	Chr1_2334384	3.15035	0.549452	AT1G07570;AT1G07580
Chr1_2348284	Chr1	2348209	2348359	2348284	151	NA	1.96727	Chr1_2348284	2.6478	0.428599	AT1G07620;AT1G07630
Chr1_2348854	Chr1	2348750	2348958	2348854	209	NA	3.21663	Chr1_2348825	3.60299	0.163645	AT1G07620;AT1G07630
Chr1_2351822	Chr1	2351608	2352037	2351822	430	NA	3.08745	Chr1_2351881	5.46632	0.824154	AT1G07630
Chr1_2353463	Chr1	2353372	2353554	2353463	183	NA	2.00176	Chr1_2353447	2.43097	0.280263	AT1G07640
Chr1_2365956	Chr1	2365872	2366041	2365956	170	Chr1_2365966	5.45634	Chr1_2365947	7.64463	0.486513	AT1G07650;AT1G07660
Chr1_2390193	Chr1	2390090	2390296	2390193	207	NA	2.58193	Chr1_2390177	2.35821	-0.130758	AT1G07710;AT1G07720
Chr1_2395246	Chr1	2395073	2395419	2395246	347	NA	2.43592	Chr1_2395156	2.44219	0.00370869	AT1G07720;AT1G07725;AT1G07728
Chr1_2489242	Chr1	2489167	2489317	2489242	151	NA	1.70813	Chr1_2489242	2.46236	0.527624	AT1G08010;AT1G08030
Chr1_2490427	Chr1	2490352	2490502	2490427	151	NA	1.33471	Chr1_2490427	1.52028	0.187811	AT1G08010;AT1G08030
Chr1_2530429	Chr1	2530337	2530521	2530429	185	Chr1_2530441	10.2375	Chr1_2530412	8.69018	-0.236405	AT1G08100
Chr1_2565592	Chr1	2565484	2565701	2565592	218	NA	2.30688	Chr1_2565596	2.53526	0.136191	AT1G08170;AT1G08180;AT1G08190
Chr1_2567348	Chr1	2567251	2567445	2567348	195	NA	3.9083	Chr1_2567370	3.17145	-0.301399	AT1G08180;AT1G08190
Chr1_2580902	Chr1	2580742	2581063	2580902	322	Chr1_2580981	5.4436	Chr1_2580988	5.91043	0.118702	AT1G08210;AT1G08220
Chr1_2585476	Chr1	2585399	2585554	2585476	156	NA	2.58002	Chr1_2585479	3.15098	0.288418	AT1G08220;AT1G08230
Chr1_2607840	Chr1	2607725	2607955	2607840	231	NA	4.02777	Chr1_2607880	3.4469	-0.224682	AT1G08260;AT1G08270;AT1G08280
Chr1_2625340	Chr1	2625244	2625435	2625340	192	NA	3.17802	Chr1_2625344	6.34669	0.997876	AT1G08320
Chr1_2626148	Chr1	2626060	2626236	2626148	177	Chr1_2626135	7.79864	Chr1_2626161	12.2476	0.651205	AT1G08320
Chr1_2626650	Chr1	2626575	2626725	2626650	151	NA	3.46326	Chr1_2626650	2.5024	-0.468818	AT1G08320
Chr1_2649414	Chr1	2649286	2649541	2649414	256	NA	3.35458	Chr1_2649361	4.03107	0.265031	AT1G08410;AT1G08420
Chr1_2676544	Chr1	2676469	2676619	2676544	151	NA	4.41902	Chr1_2676544	5.88321	0.412877	AT1G08465
Chr1_2677456	Chr1	2677363	2677548	2677456	186	NA	2.66738	Chr1_2677473	3.06723	0.201513	AT1G08465
Chr1_2690978	Chr1	2690883	2691072	2690978	190	NA	2.88795	Chr1_2690997	1.90817	-0.597856	AT1G08490;AT1G08500;AT1G08510
Chr1_2747016	Chr1	2746897	2747134	2747016	238	NA	1.4473	Chr1_2747059	2.26837	0.648292	AT1G08630
Chr1_2753526	Chr1	2753409	2753644	2753526	236	NA	3.19592	Chr1_2753557	4.29026	0.424834	AT1G08640;AT1G08650
Chr1_2755862	Chr1	2755733	2755991	2755862	259	NA	2.56195	Chr1_2755897	1.96123	-0.385484	NA
Chr1_2848080	Chr1	2847884	2848277	2848080	394	NA	1.54346	Chr1_2848189	2.21323	0.519985	AT1G08870;AT1G08880;AT1G08890
Chr1_2870798	Chr1	2870717	2870879	2870798	163	NA	2.449	Chr1_2870804	4.76085	0.959026	AT1G08920;AT1G08930
Chr1_2926816	Chr1	2926727	2926905	2926816	179	NA	1.62579	Chr1_2926802	2.65522	0.70769	AT1G09060;AT1G09070
Chr1_2955775	Chr1	2955699	2955851	2955775	153	NA	5.88763	Chr1_2955776	6.39035	0.118208	AT1G09160;AT1G09170
Chr1_2988907	Chr1	2988826	2988988	2988907	163	NA	3.33557	Chr1_2988913	6.59404	0.983229	AT1G09245;AT1G09250
Chr1_2991395	Chr1	2991264	2991526	2991395	263	NA	2.63371	Chr1_2991451	5.08542	0.94927	AT1G09260;AT1G09270
Chr1_3031070	Chr1	3030938	3031201	3031070	264	NA	2.48662	Chr1_3031054	2.5276	0.0235821	AT1G09380;AT1G09390
Chr1_3031723	Chr1	3031643	3031803	3031723	161	NA	1.71528	Chr1_3031724	2.02863	0.242062	AT1G09380;AT1G09390
Chr1_3034685	Chr1	3034610	3034760	3034685	151	NA	2.88973	Chr1_3034685	2.51838	-0.198439	AT1G09400;AT1G09410
Chr1_3057381	Chr1	3057306	3057456	3057381	151	NA	2.71028	Chr1_3057381	1.83624	-0.561687	AT1G09470;AT1G09480
Chr1_3059158	Chr1	3059062	3059253	3059158	192	Chr1_3059137	9.19411	Chr1_3059178	5.83077	-0.657024	AT1G09470;AT1G09480
Chr1_3064564	Chr1	3064485	3064643	3064564	159	NA	1.62297	Chr1_3064568	2.48773	0.616194	AT1G09483;AT1G09490;AT1G09500
Chr1_3072730	Chr1	3072637	3072824	3072730	188	NA	2.64006	Chr1_3072749	3.24147	0.296078	AT1G09520
Chr1_3100787	Chr1	3100596	3100978	3100787	383	Chr1_3100780	18.0401	Chr1_3100868	16.4707	-0.131305	AT1G09570;AT1G09575
Chr1_3101386	Chr1	3101261	3101512	3101386	252	Chr1_3101355	5.82048	NA	3.66641	-0.66677	AT1G09570;AT1G09575
Chr1_3103225	Chr1	3103061	3103389	3103225	329	NA	2.0599	Chr1_3103314	1.8759	-0.134991	AT1G09570;AT1G09575;AT1G09580
Chr1_3108026	Chr1	3107930	3108121	3108026	192	NA	3.05071	Chr1_3108046	4.62616	0.60067	AT1G09590;AT1G09600
Chr1_3168230	Chr1	3168097	3168363	3168230	267	NA	4.76615	Chr1_3168288	5.62716	0.239583	AT1G09780;AT1G09790
Chr1_3171170	Chr1	3171076	3171264	3171170	189	NA	1.62441	Chr1_3171189	2.17663	0.42218	AT1G09790;AT1G09794;AT1G09795
Chr1_3185423	Chr1	3185345	3185501	3185423	157	NA	5.9818	Chr1_3185420	5.24757	-0.18893	AT1G09810;AT1G09812
Chr1_3187049	Chr1	3186962	3187136	3187049	175	NA	2.0011	Chr1_3187043	3.38518	0.758439	AT1G09810;AT1G09812;AT1G09815
Chr1_3201200	Chr1	3201061	3201338	3201200	278	Chr1_3201215	4.91239	Chr1_3201149	6.38727	0.378774	AT1G09840;AT1G09850
Chr1_3242113	Chr1	3242034	3242192	3242113	159	Chr1_3242117	5.88763	Chr1_3242113	5.74812	-0.0345968	AT1G09940;AT1G09950;AT1G09960
Chr1_3244152	Chr1	3244075	3244230	3244152	156	NA	2.07863	Chr1_3244150	2.30441	0.148764	AT1G09950;AT1G09960
Chr1_3249047	Chr1	3248946	3249148	3249047	203	NA	1.90317	Chr1_3249033	2.33683	0.296148	NA
Chr1_3261373	Chr1	3261298	3261448	3261373	151	NA	2.39823	Chr1_3261373	2.65297	0.145638	AT1G09980;AT1G09995
Chr1_3269576	Chr1	3269494	3269658	3269576	165	NA	1.82509	Chr1_3269583	1.63771	-0.156288	AT1G10010;AT1G10020
Chr1_3272061	Chr1	3271986	3272136	3272061	151	NA	1.68303	Chr1_3272061	1.98524	0.238253	AT1G10020;AT1G10030
Chr1_3272722	Chr1	3272603	3272842	3272722	240	Chr1_3272760	7.79314	Chr1_3272760	6.40536	-0.282925	AT1G10020;AT1G10030
Chr1_3283989	Chr1	3283844	3284134	3283989	291	NA	3.01967	Chr1_3283921	3.82266	0.340186	AT1G10050;AT1G10060
Chr1_3287531	Chr1	3287417	3287645	3287531	229	Chr1_3287492	4.07462	Chr1_3287530	4.75232	0.221966	AT1G10060;AT1G10070
Chr1_3306668	Chr1	3306593	3306743	3306668	151	NA	1.23267	Chr1_3306668	2.03866	0.725835	AT1G10120
Chr1_3307580	Chr1	3307470	3307691	3307580	222	Chr1_3307569	7.40984	Chr1_3307545	5.69533	-0.379663	AT1G10120
Chr1_3328522	Chr1	3328444	3328600	3328522	157	NA	2.12337	Chr1_3328525	2.25565	0.0871874	AT1G10150;AT1G10155
Chr1_3348050	Chr1	3347935	3348165	3348050	231	NA	3.32337	Chr1_3348090	4.84558	0.544022	AT1G10190;AT1G10200;AT1G10210
Chr1_3348747	Chr1	3348576	3348918	3348747	343	NA	2.80737	Chr1_3348809	4.34863	0.631342	AT1G10200;AT1G10210
Chr1_3354136	Chr1	3354061	3354212	3354136	152	NA	3.34422	Chr1_3354136	2.60723	-0.359152	AT1G10220;AT1G10230
Chr1_3356617	Chr1	3356438	3356796	3356617	359	NA	2.79127	Chr1_3356702	3.19614	0.195409	AT1G10230;AT1G10240
Chr1_3398972	Chr1	3398882	3399063	3398972	182	NA	1.228	Chr1_3398957	2.2303	0.860927	AT1G10360;AT1G10370;AT1G10380
Chr1_3421356	Chr1	3421273	3421438	3421356	166	NA	2.38769	Chr1_3421348	1.53697	-0.635527	AT1G10410
Chr1_3441672	Chr1	3441570	3441774	3441672	205	NA	3.80167	Chr1_3441653	2.94676	-0.367504	AT1G10460;AT1G10470
Chr1_3442578	Chr1	3442502	3442653	3442578	152	NA	3.11619	Chr1_3442578	3.7581	0.27022	AT1G10460;AT1G10470
Chr1_3465868	Chr1	3465793	3465943	3465868	151	NA	1.85516	Chr1_3465868	2.25423	0.281091	AT1G10510;AT1G10520
Chr1_3478150	Chr1	3478075	3478225	3478150	151	NA	2.19812	Chr1_3478150	2.82356	0.361245	AT1G10540
Chr1_3481677	Chr1	3481594	3481760	3481677	167	NA	3.44546	Chr1_3481685	3.35765	-0.0372448	AT1G10550;AT1G10560
Chr1_3505984	Chr1	3505878	3506091	3505984	214	NA	2.41069	Chr1_3505954	1.97177	-0.289955	AT1G10590;AT1G10600;AT1G10610
Chr1_3518376	Chr1	3518173	3518579	3518376	407	NA	0.986991	Chr1_3518323	1.933	0.969733	AT1G10640
Chr1_3519284	Chr1	3519205	3519364	3519284	160	NA	3.51662	Chr1_3519289	4.28835	0.286233	AT1G10640
Chr1_3525874	Chr1	3525780	3525968	3525874	189	NA	2.1951	Chr1_3525855	3.90127	0.829657	AT1G10650;AT1G10652
Chr1_3530348	Chr1	3530219	3530477	3530348	259	NA	3.56077	Chr1_3530402	2.94909	-0.271919	AT1G10657;AT1G10660
Chr1_3549114	Chr1	3548977	3549251	3549114	275	NA	4.95594	Chr1_3549176	5.0367	0.0233201	AT1G10690
Chr1_3571938	Chr1	3571841	3572036	3571938	196	Chr1_3571961	12.6811	Chr1_3571917	23.3317	0.879612	AT1G10740;AT1G10745;AT1G10747
Chr1_3611450	Chr1	3611373	3611528	3611450	156	Chr1_3611450	9.92765	Chr1_3611448	10.8818	0.132393	AT1G10840;AT1G10850
Chr1_3664180	Chr1	3664057	3664303	3664180	247	NA	4.41326	Chr1_3664199	2.59353	-0.766928	AT1G10950;AT1G10960;AT1G10970
Chr1_3713648	Chr1	3713570	3713727	3713648	158	NA	7.20483	Chr1_3713645	8.63632	0.261452	AT1G11112;AT1G11120
Chr1_3715020	Chr1	3714914	3715127	3715020	214	NA	2.2403	Chr1_3715048	2.39009	0.093373	AT1G11112;AT1G11120
Chr1_3715935	Chr1	3715797	3716073	3715935	277	NA	2.17635	Chr1_3715872	3.18216	0.548096	AT1G11112;AT1G11120;AT1G11125
Chr1_3718075	Chr1	3717956	3718194	3718075	239	NA	3.24224	Chr1_3718031	2.98524	-0.119144	AT1G11120;AT1G11125
Chr1_3719901	Chr1	3719826	3719976	3719901	151	NA	1.86931	Chr1_3719901	1.68217	-0.152182	AT1G11125;AT1G11130
Chr1_3720421	Chr1	3720338	3720504	3720421	167	NA	3.30623	Chr1_3720413	4.48307	0.4393	AT1G11125;AT1G11130
Chr1_3745605	Chr1	3745512	3745698	3745605	187	NA	1.89235	Chr1_3745587	2.44138	0.367518	AT1G11170;AT1G11175;AT1G11180
Chr1_3755626	Chr1	3755533	3755719	3755626	187	NA	2.2753	Chr1_3755608	2.5652	0.173015	AT1G11190;AT1G11200;AT1G11210
Chr1_3756030	Chr1	3755955	3756105	3756030	151	NA	3.11912	Chr1_3756030	1.58345	-0.978068	AT1G11200;AT1G11210
Chr1_3758850	Chr1	3758775	3758925	3758850	151	NA	3.13939	Chr1_3758850	1.96652	-0.674839	AT1G11210
Chr1_3768442	Chr1	3768348	3768536	3768442	189	Chr1_3768461	6.53759	Chr1_3768423	7.49391	0.19696	AT1G11240;AT1G11250
Chr1_3773778	Chr1	3773628	3773927	3773778	300	Chr1_3773703;Chr1_3773852	5.0094	Chr1_3773712	6.01992	0.265106	NA
Chr1_3775534	Chr1	3775395	3775672	3775534	278	NA	1.88305	Chr1_3775470	3.28905	0.8046	AT1G11260
Chr1_3776299	Chr1	3776222	3776376	3776299	155	NA	3.14646	Chr1_3776301	6.23767	0.987278	AT1G11260
Chr1_3804179	Chr1	3804099	3804259	3804179	161	NA	1.55819	Chr1_3804184	2.36713	0.603268	AT1G11310;AT1G11320
Chr1_3831174	Chr1	3831086	3831262	3831174	177	NA	2.16555	Chr1_3831161	2.57891	0.252028	AT1G11370;AT1G11380
Chr1_3903815	Chr1	3903620	3904010	3903815	391	NA	3.29687	Chr1_3903935	3.33297	0.0157113	AT1G11600;AT1G11608
Chr1_3904961	Chr1	3904883	3905039	3904961	157	NA	2.08828	Chr1_3904964	3.66499	0.811494	AT1G11608
Chr1_3929950	Chr1	3929749	3930150	3929950	402	Chr1_3929900	4.43996	Chr1_3929932	3.42275	-0.375391	AT1G11670
Chr1_3943385	Chr1	3943304	3943466	3943385	163	NA	2.22193	Chr1_3943391	1.90902	-0.218981	AT1G11684;AT1G11700
Chr1_3961135	Chr1	3961001	3961269	3961135	269	NA	1.81396	Chr1_3961194	1.97325	0.121431	AT1G11735
Chr1_4060105	Chr1	4060030	4060180	4060105	151	NA	3.1886	Chr1_4060105	2.552	-0.321295	NA
Chr1_4082000	Chr1	4081880	4082119	4082000	240	NA	2.07863	Chr1_4081955	2.92056	0.490612	AT1G12070;AT1G12080
Chr1_4082588	Chr1	4082490	4082685	4082588	196	NA	3.1374	Chr1_4082610	2.91672	-0.105223	AT1G12070;AT1G12080
Chr1_4087915	Chr1	4087838	4087992	4087915	155	NA	3.59192	Chr1_4087917	4.60247	0.357653	NA
Chr1_4093058	Chr1	4092983	4093133	4093058	151	NA	2.02612	Chr1_4093058	1.78201	-0.185214	AT1G12090;AT1G12100
Chr1_4096810	Chr1	4096735	4096885	4096810	151	NA	7.85071	Chr1_4096810	4.45617	-0.817019	AT1G12100
Chr1_4104944	Chr1	4104860	4105028	4104944	169	NA	1.84115	Chr1_4104953	3.34539	0.861567	AT1G12110
Chr1_4107660	Chr1	4107540	4107780	4107660	241	Chr1_4107615	5.66027	Chr1_4107705	4.40364	-0.362174	AT1G12110
Chr1_4117746	Chr1	4117628	4117864	4117746	237	NA	7.63561	Chr1_4117789	8.41975	0.141034	AT1G12120;AT1G12130
Chr1_4136080	Chr1	4136003	4136157	4136080	155	NA	4.05131	Chr1_4136082	3.81477	-0.0867924	AT1G12190;AT1G12200
Chr1_4154691	Chr1	4154616	4154766	4154691	151	NA	14.3474	Chr1_4154691	11.8298	-0.278364	AT1G12240;AT1G12244
Chr1_4192058	Chr1	4191983	4192133	4192058	151	NA	2.06967	Chr1_4192058	1.59173	-0.378805	AT1G12330
Chr1_4192450	Chr1	4192347	4192553	4192450	207	NA	1.61555	Chr1_4192422	2.32027	0.522267	AT1G12330
Chr1_4193266	Chr1	4193183	4193348	4193266	166	NA	1.224	Chr1_4193273	1.68292	0.459363	AT1G12330
Chr1_4193689	Chr1	4193614	4193764	4193689	151	NA	1.29152	Chr1_4193689	1.72874	0.420651	AT1G12330
Chr1_4213422	Chr1	4213346	4213497	4213422	152	NA	1.76573	Chr1_4213422	3.12926	0.825557	AT1G12380
Chr1_4217818	Chr1	4217736	4217901	4217818	166	Chr1_4217825	10.5105	Chr1_4217811	16.2294	0.626778	AT1G12380;AT1G12390
Chr1_4230001	Chr1	4229863	4230139	4230001	277	Chr1_4230039	3.87182	Chr1_4230043	3.48711	-0.15098	AT1G12420;AT1G12423
Chr1_4231504	Chr1	4231395	4231612	4231504	218	Chr1_4231518	4.09483	Chr1_4231476	5.07515	0.309647	AT1G12420;AT1G12423
Chr1_4238908	Chr1	4238790	4239026	4238908	237	Chr1_4238951	7.67591	Chr1_4238939	7.35152	-0.0622952	AT1G12430
Chr1_4240132	Chr1	4240057	4240207	4240132	151	NA	5.90517	Chr1_4240132	4.96289	-0.250798	AT1G12430
Chr1_4243356	Chr1	4243279	4243433	4243356	155	NA	2.32902	Chr1_4243354	2.58886	0.152594	AT1G12440;AT1G12450
Chr1_4247262	Chr1	4247164	4247359	4247262	196	NA	2.84232	Chr1_4247239	4.14645	0.544808	AT1G12451;AT1G12460
Chr1_4263310	Chr1	4263099	4263521	4263310	423	NA	1.42519	Chr1_4263174	1.66777	0.226766	AT1G12500
Chr1_4265853	Chr1	4265764	4265942	4265853	179	NA	1.3829	Chr1_4265867	1.78325	0.366812	AT1G12500
Chr1_4266254	Chr1	4266179	4266329	4266254	151	NA	1.89877	Chr1_4266254	1.85526	-0.0334438	AT1G12500;AT1G12510;AT1G12520
Chr1_4356154	Chr1	4356075	4356234	4356154	160	NA	1.04479	Chr1_4356150	1.84294	0.818796	AT1G12775;AT1G12780
Chr1_4358800	Chr1	4358722	4358878	4358800	157	NA	2.64886	Chr1_4358803	4.73639	0.838416	AT1G12780;AT1G12790
Chr1_4371450	Chr1	4371311	4371590	4371450	280	NA	3.25611	Chr1_4371479	1.6533	-0.977801	AT1G12820
Chr1_4373484	Chr1	4373402	4373566	4373484	165	NA	2.54257	Chr1_4373491	3.45607	0.442845	AT1G12820;AT1G12830;AT1G12840
Chr1_4427152	Chr1	4427071	4427232	4427152	162	Chr1_4427157	9.81196	Chr1_4427146	6.25843	-0.648741	AT1G12980
Chr1_4466472	Chr1	4466397	4466547	4466472	151	NA	3.82496	Chr1_4466472	2.49132	-0.618534	AT1G13100;AT1G13110
Chr1_4520444	Chr1	4520338	4520551	4520444	214	NA	1.30892	Chr1_4520476	2.44943	0.904069	AT1G13220;AT1G13230
Chr1_4524100	Chr1	4523988	4524213	4524100	226	NA	3.69506	Chr1_4524133	4.4718	0.275258	AT1G13240
Chr1_4526147	Chr1	4526061	4526233	4526147	173	NA	1.71778	Chr1_4526136	2.28728	0.413088	AT1G13245
Chr1_4527252	Chr1	4527173	4527332	4527252	160	Chr1_4527252	6.44858	Chr1_4527257	5.5479	-0.21704	AT1G13245
Chr1_4530574	Chr1	4530443	4530704	4530574	262	NA	2.03307	Chr1_4530629	2.79944	0.461478	AT1G13250
Chr1_4534206	Chr1	4534099	4534313	4534206	215	NA	1.63637	Chr1_4534175	1.94889	0.252154	NA
Chr1_4535518	Chr1	4535405	4535631	4535518	227	Chr1_4535489	13.4917	Chr1_4535480	10.0216	-0.428959	NA
Chr1_4539652	Chr1	4539542	4539761	4539652	220	NA	6.5226	Chr1_4539686	5.61354	-0.216536	AT1G13260
Chr1_4541978	Chr1	4541871	4542086	4541978	216	Chr1_4542006	28.0758	Chr1_4542011	28.725	0.0329798	AT1G13260;AT1G13270
Chr1_4548748	Chr1	4548601	4548895	4548748	295	Chr1_4548783	7.9817	Chr1_4548784	10.5014	0.395814	AT1G13280
Chr1_4549808	Chr1	4549705	4549911	4549808	207	NA	3.3772	Chr1_4549780	3.69261	0.128813	AT1G13280;AT1G13290
Chr1_4552447	Chr1	4552263	4552631	4552447	369	NA	1.86931	Chr1_4552474	1.63951	-0.189241	AT1G13290
Chr1_4553938	Chr1	4553831	4554044	4553938	214	NA	1.77686	Chr1_4553969	3.21717	0.856462	AT1G13290;AT1G13300
Chr1_4578866	Chr1	4578738	4578994	4578866	257	NA	5.76743	Chr1_4578894	5.22372	-0.142851	AT1G13350;AT1G13360
Chr1_4585524	Chr1	4585399	4585648	4585524	250	NA	4.04325	Chr1_4585573	2.40831	-0.747494	NA
Chr1_4591341	Chr1	4591264	4591418	4591341	155	NA	1.24308	Chr1_4591343	2.05093	0.722359	AT1G13370;AT1G13380
Chr1_4594420	Chr1	4594274	4594567	4594420	294	Chr1_4594492	6.26556	Chr1_4594471	4.96036	-0.336999	AT1G13390
Chr1_4600663	Chr1	4600519	4600807	4600663	289	Chr1_4600652	9.48961	Chr1_4600594	6.29303	-0.592594	AT1G13410
Chr1_4653757	Chr1	4653681	4653833	4653757	153	NA	2.80856	Chr1_4653758	2.92177	0.057012	AT1G13600
Chr1_4654846	Chr1	4654694	4654997	4654846	304	Chr1_4654892	9.77723	Chr1_4654808	7.85062	-0.316619	NA
Chr1_4655954	Chr1	4655857	4656052	4655954	196	NA	2.51771	Chr1_4655932	2.5661	0.0274653	AT1G13605
Chr1_4661385	Chr1	4661310	4661460	4661385	151	NA	1.87345	Chr1_4661385	2.02513	0.112317	AT1G13607;AT1G13608;AT1G13609
Chr1_4696586	Chr1	4696505	4696668	4696586	164	Chr1_4696581	6.75719	Chr1_4696580	7.28075	0.107664	AT1G13700
Chr1_4698191	Chr1	4698035	4698347	4698191	313	NA	1.71939	Chr1_4698247	2.14574	0.319578	AT1G13700
Chr1_4700786	Chr1	4700711	4700861	4700786	151	NA	1.27204	Chr1_4700786	1.90128	0.579827	NA
Chr1_4705764	Chr1	4705689	4705839	4705764	151	Chr1_4705764	4.73227	NA	5.43688	0.200247	AT1G13710
Chr1_4706316	Chr1	4706147	4706484	4706316	338	Chr1_4706353	13.6096	Chr1_4706409	12.1576	-0.162766	AT1G13710
Chr1_4713634	Chr1	4713551	4713717	4713634	167	Chr1_4713642	6.90845	Chr1_4713631	4.58097	-0.592709	AT1G13740
Chr1_4721550	Chr1	4721470	4721631	4721550	162	Chr1_4721556	5.14449	Chr1_4721554	4.83611	-0.089181	AT1G13755;AT1G13760;AT1G13770
Chr1_4751361	Chr1	4751282	4751440	4751361	159	NA	1.5104	Chr1_4751357	2.10985	0.48221	AT1G13870;AT1G13880;AT1G13890
Chr1_4771780	Chr1	4771636	4771925	4771780	290	NA	2.77036	Chr1_4771850	2.5249	-0.133847	AT1G13950
Chr1_4772878	Chr1	4772785	4772972	4772878	188	NA	3.50302	Chr1_4772897	2.76486	-0.341393	AT1G13950
Chr1_4776222	Chr1	4776139	4776306	4776222	168	NA	2.53767	Chr1_4776214	4.60372	0.859296	AT1G13960
Chr1_4884848	Chr1	4884770	4884927	4884848	158	NA	2.24664	Chr1_4884852	2.65633	0.241665	AT1G14290;AT1G14300;AT1G14310
Chr1_4896288	Chr1	4896182	4896394	4896288	213	NA	4.64293	Chr1_4896272	3.61549	-0.360844	AT1G14340;AT1G14345
Chr1_4900600	Chr1	4900520	4900679	4900600	160	NA	3.31072	Chr1_4900604	4.23158	0.354051	AT1G14345
Chr1_4903152	Chr1	4903077	4903227	4903152	151	NA	4.97889	Chr1_4903152	3.77019	-0.401187	NA
Chr1_4904111	Chr1	4904019	4904203	4904111	185	Chr1_4904116	18.1455	NA	13.7334	-0.401923	NA
Chr1_4904736	Chr1	4904653	4904820	4904736	168	Chr1_4904743	26.4042	Chr1_4904745	16.1244	-0.711522	NA
Chr1_4905411	Chr1	4905322	4905500	4905411	179	NA	1.93682	Chr1_4905397	1.75037	-0.14603	AT1G14350
Chr1_4906895	Chr1	4906811	4906979	4906895	169	NA	3.21663	Chr1_4906886	2.95959	-0.120153	AT1G14350
Chr1_4908358	Chr1	4908283	4908433	4908358	151	NA	2.15304	Chr1_4908358	1.57476	-0.451243	AT1G14350
Chr1_4914003	Chr1	4913891	4914115	4914003	225	NA	2.96924	Chr1_4914040	1.84123	-0.689424	AT1G14360;AT1G14370
Chr1_4934066	Chr1	4933974	4934159	4934066	186	NA	1.09972	Chr1_4934049	2.05736	0.903658	AT1G14420;AT1G14430
Chr1_4938518	Chr1	4938230	4938805	4938518	576	NA	2.46754	Chr1_4938407	1.84953	-0.415915	AT1G14440
Chr1_4941034	Chr1	4940873	4941195	4941034	323	NA	1.60751	Chr1_4941120	2.39215	0.57348	AT1G14440
Chr1_4942012	Chr1	4941930	4942094	4942012	165	NA	2.40082	Chr1_4942019	2.83812	0.241408	AT1G14440
Chr1_4943022	Chr1	4942944	4943100	4943022	157	NA	3.23427	Chr1_4943025	2.52969	-0.35448	AT1G14440
Chr1_4953072	Chr1	4952968	4953176	4953072	209	NA	6.1907	Chr1_4953091	8.2674	0.417331	AT1G14460;AT1G14470
Chr1_4976383	Chr1	4976308	4976458	4976383	151	NA	3.10747	Chr1_4976383	2.28357	-0.444449	AT1G14530;AT1G14540;AT1G14550
Chr1_4991302	Chr1	4991208	4991396	4991302	189	Chr1_4991296	4.82665	Chr1_4991321	6.42895	0.413561	AT1G14580
Chr1_4996626	Chr1	4996533	4996718	4996626	186	Chr1_4996643	6.71786	Chr1_4996613	4.59263	-0.548681	NA
Chr1_5002284	Chr1	5002172	5002396	5002284	225	Chr1_5002260	7.37232	Chr1_5002247	6.25274	-0.23763	AT1G14590;AT1G14600
Chr1_5003566	Chr1	5003484	5003649	5003566	166	NA	2.68024	Chr1_5003559	4.54542	0.762051	AT1G14590;AT1G14600
Chr1_5004264	Chr1	5004162	5004366	5004264	205	Chr1_5004291	7.31058	Chr1_5004242	8.7191	0.254193	AT1G14600
Chr1_5018587	Chr1	5018507	5018667	5018587	161	NA	2.32084	Chr1_5018592	3.56356	0.618672	AT1G14620;AT1G14630
Chr1_5042459	Chr1	5042335	5042583	5042459	249	NA	8.882	Chr1_5042500	6.89229	-0.365901	AT1G14680;AT1G14685
Chr1_5047879	Chr1	5047788	5047970	5047879	183	NA	3.33236	Chr1_5047895	4.8638	0.54554	AT1G14686;AT1G14687
Chr1_5048775	Chr1	5048700	5048850	5048775	151	NA	3.43594	Chr1_5048775	2.29344	-0.583192	AT1G14686;AT1G14687;AT1G14688
Chr1_5058658	Chr1	5058574	5058743	5058658	170	NA	1.78688	Chr1_5058668	2.1781	0.285627	AT1G14700
Chr1_5068571	Chr1	5068480	5068662	5068571	183	NA	2.30431	Chr1_5068555	2.09589	-0.136772	AT1G14720
Chr1_5070756	Chr1	5070644	5070867	5070756	224	Chr1_5070719	9.40604	Chr1_5070730	8.91394	-0.0775242	AT1G14720;AT1G14730
Chr1_5078492	Chr1	5078333	5078650	5078492	318	NA	2.453	Chr1_5078468	1.76895	-0.471654	AT1G14740;AT1G14750
Chr1_5086152	Chr1	5086048	5086257	5086152	210	Chr1_5086158	17.5069	Chr1_5086137	14.7906	-0.243243	AT1G14760;AT1G14770
Chr1_5136928	Chr1	5136780	5137077	5136928	298	NA	0.930479	Chr1_5136983	1.43674	0.626754	AT1G14890
Chr1_5138186	Chr1	5138098	5138273	5138186	176	NA	2.78995	Chr1_5138173	5.04304	0.854054	AT1G14890;AT1G14900
Chr1_5139470	Chr1	5139316	5139623	5139470	308	NA	3.30695	Chr1_5139391	2.32087	-0.510836	AT1G14900;AT1G14910
Chr1_5146754	Chr1	5146669	5146838	5146754	170	NA	1.66369	Chr1_5146744	2.12235	0.351276	AT1G14920
Chr1_5148286	Chr1	5148190	5148383	5148286	194	NA	1.70292	Chr1_5148308	2.80784	0.72145	AT1G14920
Chr1_5149356	Chr1	5149278	5149435	5149356	158	NA	2.40082	Chr1_5149353	2.01348	-0.253836	AT1G14920
Chr1_5151819	Chr1	5151742	5151896	5151819	155	NA	4.00653	Chr1_5151821	3.0206	-0.407518	AT1G14920;AT1G14930
Chr1_5165262	Chr1	5165150	5165374	5165262	225	NA	2.60241	Chr1_5165299	2.03002	-0.358354	AT1G14970;AT1G14980
Chr1_5195799	Chr1	5195703	5195895	5195799	193	Chr1_5195786	12.2968	Chr1_5195820	22.1113	0.846501	AT1G15100
Chr1_5196946	Chr1	5196868	5197023	5196946	156	NA	1.21099	Chr1_5196943	1.82992	0.595594	AT1G15100;AT1G15110
Chr1_5197858	Chr1	5197782	5197935	5197858	154	Chr1_5197857	20.7778	Chr1_5197858	10.4481	-0.991802	AT1G15110
Chr1_5199160	Chr1	5198980	5199340	5199160	361	NA	1.74428	Chr1_5199055	2.26147	0.374629	AT1G15110
Chr1_5199451	Chr1	5199359	5199543	5199451	185	NA	2.25315	Chr1_5199468	2.45651	0.124667	AT1G15110
Chr1_5202696	Chr1	5202561	5202831	5202696	271	Chr1_5202683	8.06699	Chr1_5202681	8.55617	0.0849347	AT1G15110;AT1G15120;AT1G15125
Chr1_5277774	Chr1	5277666	5277881	5277774	216	NA	2.63801	Chr1_5277806	3.10778	0.236434	AT1G15340;AT1G15350
Chr1_5281998	Chr1	5281923	5282073	5281998	151	NA	2.88397	Chr1_5281998	2.99656	0.0552511	AT1G15350;AT1G15360
Chr1_5282645	Chr1	5282546	5282744	5282645	199	NA	2.64743	Chr1_5282669	3.70796	0.486033	AT1G15350;AT1G15360
Chr1_5303649	Chr1	5303574	5303724	5303649	151	NA	2.35267	Chr1_5303649	3.0515	0.37522	AT1G15415;AT1G15420;AT1G15430
Chr1_5304232	Chr1	5304141	5304322	5304232	182	NA	5.49974	Chr1_5304216	7.73335	0.49173	AT1G15415;AT1G15420;AT1G15430
Chr1_5325315	Chr1	5325189	5325441	5325315	253	NA	4.9676	Chr1_5325366	5.93817	0.257469	AT1G15490;AT1G15500
Chr1_5339496	Chr1	5339419	5339574	5339496	156	NA	3.96317	Chr1_5339494	3.69365	-0.101608	AT1G15520;AT1G15530
Chr1_5346867	Chr1	5346791	5346943	5346867	153	NA	3.09109	Chr1_5346868	5.60481	0.85855	AT1G15550
Chr1_5348549	Chr1	5348474	5348624	5348549	151	NA	3.75515	Chr1_5348549	4.71091	0.327135	AT1G15550
Chr1_5385844	Chr1	5385767	5385920	5385844	154	NA	1.26921	Chr1_5385842	2.35406	0.89122	AT1G15660
Chr1_5389996	Chr1	5389921	5390071	5389996	151	NA	2.43901	Chr1_5389996	4.44804	0.866874	AT1G15670
Chr1_5397511	Chr1	5397436	5397586	5397511	151	NA	2.90317	Chr1_5397511	3.26886	0.171159	AT1G15690
Chr1_5398562	Chr1	5398485	5398638	5398562	154	NA	4.851	Chr1_5398560	6.89507	0.507283	AT1G15690
Chr1_5402421	Chr1	5402268	5402574	5402421	307	NA	2.52662	Chr1_5402499	2.55929	0.0185349	AT1G15690;AT1G15700;AT1G15710
Chr1_5421069	Chr1	5420993	5421145	5421069	153	NA	2.99058	Chr1_5421070	5.23709	0.80834	AT1G15750
Chr1_5422270	Chr1	5422190	5422351	5422270	162	NA	2.63541	Chr1_5422276	3.00698	0.190288	AT1G15750
Chr1_5424914	Chr1	5424839	5424989	5424914	151	NA	1.95705	Chr1_5424914	2.86022	0.547446	AT1G15757;AT1G15760
Chr1_5442496	Chr1	5442378	5442613	5442496	236	NA	2.42769	Chr1_5442538	2.53449	0.0621113	AT1G15790;AT1G15800;AT1G15810
Chr1_5443915	Chr1	5443800	5444030	5443915	231	Chr1_5443875	8.44137	Chr1_5443955	8.00202	-0.0771129	AT1G15800;AT1G15810
Chr1_5444374	Chr1	5444299	5444449	5444374	151	NA	2.29722	Chr1_5444374	2.43147	0.0819398	AT1G15800;AT1G15810
Chr1_5485276	Chr1	5485184	5485367	5485276	184	NA	2.48662	Chr1_5485292	2.17392	-0.193887	AT1G15960
Chr1_5507040	Chr1	5506957	5507122	5507040	166	NA	1.66119	Chr1_5507047	1.52028	-0.12788	AT1G16030;AT1G16040;AT1G16060
Chr1_5514159	Chr1	5513989	5514329	5514159	341	Chr1_5514092	9.79061	Chr1_5514064	5.98516	-0.710009	AT1G16070;AT1G16080;AT1G16090
Chr1_5532156	Chr1	5531999	5532312	5532156	314	Chr1_5532237	6.94552	Chr1_5532124	4.45026	-0.642193	AT1G16150
Chr1_5563553	Chr1	5563470	5563636	5563553	167	NA	2.17453	Chr1_5563545	2.61361	0.26534	AT1G16260;AT1G16270
Chr1_5635895	Chr1	5635813	5635977	5635895	165	NA	3.12131	Chr1_5635902	3.37054	0.110828	NA
Chr1_5638400	Chr1	5638279	5638522	5638400	244	NA	1.89235	Chr1_5638412	2.33492	0.303194	AT1G16500
Chr1_5638954	Chr1	5638874	5639033	5638954	160	NA	1.5963	Chr1_5638958	3.06463	0.940981	AT1G16500
Chr1_5641705	Chr1	5641630	5641780	5641705	151	NA	1.3829	Chr1_5641705	2.15054	0.637002	NA
Chr1_5644141	Chr1	5644049	5644233	5644141	185	NA	4.75777	Chr1_5644158	4.0564	-0.230086	AT1G16510
Chr1_5652322	Chr1	5652247	5652397	5652322	151	NA	2.18162	Chr1_5652322	2.05385	-0.087069	AT1G16530
Chr1_5712060	Chr1	5711976	5712144	5712060	169	NA	2.5089	Chr1_5712069	3.23198	0.365363	AT1G16700;AT1G16705;AT1G16710
Chr1_5764682	Chr1	5764606	5764758	5764682	153	NA	4.2069	Chr1_5764681	3.82897	-0.135801	AT1G16840;AT1G16850;AT1G16858;AT1G16860
Chr1_5773476	Chr1	5773265	5773687	5773476	423	NA	1.01822	Chr1_5773612	1.68584	0.727418	AT1G16870;AT1G16880
Chr1_5797398	Chr1	5797323	5797474	5797398	152	NA	5.94282	Chr1_5797399	6.84696	0.204316	AT1G16950;AT1G16960
Chr1_5844500	Chr1	5844291	5844708	5844500	418	NA	1.2923	Chr1_5844366	2.0606	0.673123	AT1G17080;AT1G17090;AT1G17100
Chr1_5851740	Chr1	5851646	5851835	5851740	190	NA	6.12502	Chr1_5851760	6.5637	0.0997947	AT1G17110;AT1G17120;AT1G17130
Chr1_5945024	Chr1	5944890	5945159	5945024	270	NA	2.65528	Chr1_5945084	2.94719	0.150476	AT1G17350;AT1G17360
Chr1_5956217	Chr1	5956142	5956292	5956217	151	NA	4.07462	Chr1_5956217	2.10886	-0.950202	AT1G17370;AT1G17380
Chr1_5963904	Chr1	5963819	5963990	5963904	172	Chr1_5963912	13.395	Chr1_5963894	18.4663	0.4632	AT1G17400
Chr1_5964736	Chr1	5964661	5964811	5964736	151	NA	2.77193	Chr1_5964736	2.19315	-0.337886	AT1G17400
Chr1_5977296	Chr1	5977212	5977379	5977296	168	NA	4.94588	Chr1_5977304	4.30187	-0.201263	AT1G17420
Chr1_5978507	Chr1	5978432	5978582	5978507	151	NA	2.30096	Chr1_5978507	2.38385	0.0510576	AT1G17420
Chr1_5979286	Chr1	5979204	5979368	5979286	165	Chr1_5979279	5.60305	Chr1_5979293	3.82511	-0.550711	AT1G17420;AT1G17430
Chr1_6015195	Chr1	6015117	6015273	6015195	157	NA	1.16434	Chr1_6015192	2.04916	0.81552	NA
Chr1_6016304	Chr1	6016199	6016409	6016304	211	NA	1.82819	Chr1_6016274	2.81631	0.62339	AT1G17500
Chr1_6017192	Chr1	6017013	6017372	6017192	360	NA	3.50573	Chr1_6017143	2.80227	-0.323119	AT1G17500
Chr1_6063074	Chr1	6062992	6063156	6063074	165	NA	4.43576	Chr1_6063081	3.99712	-0.15022	AT1G17620;AT1G17630
Chr1_6142393	Chr1	6142260	6142526	6142393	267	NA	3.16527	Chr1_6142335	2.45978	-0.363799	AT1G17840
Chr1_6174706	Chr1	6174517	6174895	6174706	379	Chr1_6174686	6.83746	Chr1_6174795	9.65758	0.498201	AT1G17940;AT1G17950
Chr1_6219493	Chr1	6219376	6219610	6219493	235	Chr1_6219504	6.94028	Chr1_6219535	8.25637	0.250514	AT1G18070;AT1G18075;AT1G18080
Chr1_6231550	Chr1	6231378	6231722	6231550	345	NA	1.69591	Chr1_6231453	2.93971	0.793614	AT1G18100
Chr1_6267539	Chr1	6267361	6267717	6267539	357	Chr1_6267436;Chr1_6267642	7.8221	Chr1_6267580	4.98916	-0.648759	AT1G18200;AT1G18210
Chr1_6268908	Chr1	6268750	6269066	6268908	317	NA	3.31734	Chr1_6268825	3.36124	0.0189667	AT1G18200;AT1G18210;AT1G18220
Chr1_6269250	Chr1	6269101	6269400	6269250	300	NA	1.32627	Chr1_6269176	1.85322	0.48266	AT1G18200;AT1G18210;AT1G18220
Chr1_6278193	Chr1	6278080	6278306	6278193	227	Chr1_6278155	7.22861	Chr1_6278231	8.80906	0.28527	AT1G18250;AT1G18260
Chr1_6294164	Chr1	6294072	6294256	6294164	185	NA	3.1374	Chr1_6294181	1.97066	-0.670891	AT1G18270;AT1G18280
Chr1_6299912	Chr1	6299837	6299987	6299912	151	Chr1_6299912	4.00345	NA	2.49977	-0.679448	AT1G18300
Chr1_6308410	Chr1	6308335	6308485	6308410	151	NA	2.84879	Chr1_6308410	2.39639	-0.249487	AT1G18330;AT1G18335
Chr1_6331208	Chr1	6331126	6331289	6331208	164	NA	5.65226	Chr1_6331201	8.80906	0.64016	AT1G18400
Chr1_6335926	Chr1	6335837	6336015	6335926	179	Chr1_6335912	8.58176	Chr1_6335940	11.2738	0.393628	AT1G18410
Chr1_6345866	Chr1	6345678	6346055	6345866	378	NA	2.91766	Chr1_6345980	2.79307	-0.06296	AT1G18415;AT1G18420;AT1G18430;AT1G18440;AT1G18450
Chr1_6359589	Chr1	6359514	6359664	6359589	151	NA	1.18581	Chr1_6359589	2.27643	0.9409	AT1G18470;AT1G18480
Chr1_6369196	Chr1	6369120	6369272	6369196	153	NA	5.62242	Chr1_6369197	5.53136	-0.023557	AT1G18490;AT1G18500
Chr1_6390649	Chr1	6390574	6390724	6390649	151	NA	2.3802	Chr1_6390649	1.72464	-0.464788	AT1G18570
Chr1_6400392	Chr1	6400284	6400500	6400392	217	Chr1_6400392	4.41079	Chr1_6400425	5.49482	0.317035	AT1G18590;AT1G18600
Chr1_6418875	Chr1	6418787	6418963	6418875	177	NA	1.72093	Chr1_6418862	1.94318	0.175231	AT1G18640;AT1G18650;AT1G18660
Chr1_6431356	Chr1	6431223	6431490	6431356	268	NA	1.09308	Chr1_6431298	1.94253	0.829538	AT1G18670;AT1G18680;AT1G18690
Chr1_6433581	Chr1	6433506	6433656	6433581	151	NA	2.26778	Chr1_6433581	1.56781	-0.53253	AT1G18670;AT1G18680;AT1G18690
Chr1_6443204	Chr1	6443128	6443281	6443204	154	NA	2.43312	Chr1_6443206	3.64217	0.581991	AT1G18700
Chr1_6443634	Chr1	6443507	6443760	6443634	254	NA	4.4332	Chr1_6443600	4.54218	0.0350364	AT1G18700
Chr1_6446680	Chr1	6446575	6446786	6446680	212	NA	1.73682	Chr1_6446650	3.13293	0.851064	NA
Chr1_6512744	Chr1	6512570	6512918	6512744	349	NA	2.43202	Chr1_6512761	3.87131	0.670667	AT1G18870
Chr1_6513504	Chr1	6513412	6513597	6513504	186	NA	2.6528	Chr1_6513522	4.45617	0.748288	AT1G18870
Chr1_6526996	Chr1	6526917	6527076	6526996	160	NA	3.23427	Chr1_6527001	3.05504	-0.0822489	AT1G18890;AT1G18900
Chr1_6579408	Chr1	6579277	6579540	6579408	264	Chr1_6579387	19.1044	Chr1_6579465	13.6938	-0.480382	AT1G19050
Chr1_6601938	Chr1	6601798	6602078	6601938	281	NA	3.98533	Chr1_6602003	3.84256	-0.0526314	AT1G19100;AT1G19110
Chr1_6620870	Chr1	6620715	6621024	6620870	310	NA	1.85469	Chr1_6620803	2.99584	0.691783	AT1G19180
Chr1_6637978	Chr1	6637855	6638102	6637978	248	NA	2.8893	Chr1_6638027	1.98096	-0.54452	NA
Chr1_6639006	Chr1	6638929	6639083	6639006	155	NA	3.87021	Chr1_6639008	2.63329	-0.555545	NA
Chr1_6641169	Chr1	6641073	6641265	6641169	193	NA	2.84662	Chr1_6641148	2.71	-0.0709571	NA
Chr1_6645792	Chr1	6645717	6645867	6645792	151	NA	1.93355	Chr1_6645792	3.28905	0.766419	AT1G19230
Chr1_6670477	Chr1	6670392	6670562	6670477	171	NA	3.15672	Chr1_6670467	2.85319	-0.14585	AT1G19300
Chr1_6671000	Chr1	6670892	6671107	6671000	216	NA	2.77897	Chr1_6671032	2.78974	0.00558041	AT1G19300
Chr1_6683046	Chr1	6682961	6683131	6683046	171	Chr1_6683056	16.3476	Chr1_6683047	31.9373	0.966164	AT1G19330;AT1G19340
Chr1_6684424	Chr1	6684348	6684501	6684424	154	NA	2.33788	Chr1_6684423	3.996	0.773356	AT1G19330;AT1G19340
Chr1_6692557	Chr1	6692482	6692632	6692557	151	Chr1_6692557	4.21189	NA	2.11869	-0.991295	AT1G19360;AT1G19370
Chr1_6737874	Chr1	6737734	6738013	6737874	280	Chr1_6737926	4.14511	Chr1_6737809	5.87503	0.503186	AT1G19460;AT1G19464;AT1G19450
Chr1_6774684	Chr1	6774567	6774800	6774684	234	NA	1.59576	Chr1_6774662	2.06576	0.372429	AT1G19570;AT1G19580
Chr1_6794090	Chr1	6794002	6794178	6794090	177	Chr1_6794077	3.11619	Chr1_6794103	2.51176	-0.311085	AT1G19640
Chr1_6836833	Chr1	6836753	6836913	6836833	161	Chr1_6836838	5.26393	Chr1_6836828	4.05782	-0.375435	AT1G19780
Chr1_6837307	Chr1	6837232	6837382	6837307	151	NA	2.99577	Chr1_6837307	3.83053	0.354617	AT1G19780;AT1G19790
Chr1_6837891	Chr1	6837816	6837966	6837891	151	NA	4.53172	Chr1_6837891	5.4134	0.256476	AT1G19780;AT1G19790
Chr1_6840113	Chr1	6839987	6840239	6840113	253	NA	2.55008	Chr1_6840062	3.05456	0.260422	AT1G19790
Chr1_6843363	Chr1	6843247	6843479	6843363	233	Chr1_6843322	4.15346	Chr1_6843397	3.19144	-0.380106	AT1G19800
Chr1_6844958	Chr1	6844848	6845067	6844958	220	Chr1_6844968	8.76139	Chr1_6844978	7.97507	-0.135663	AT1G19800
Chr1_6850926	Chr1	6850814	6851037	6850926	224	NA	2.79895	Chr1_6850962	2.92874	0.0653944	AT1G19830
Chr1_6851700	Chr1	6851616	6851783	6851700	168	NA	3.87021	Chr1_6851708	4.45353	0.202537	AT1G19830
Chr1_6853196	Chr1	6853107	6853285	6853196	179	NA	2.26562	Chr1_6853210	3.78005	0.738499	AT1G19830
Chr1_6860713	Chr1	6860630	6860796	6860713	167	NA	3.01852	Chr1_6860721	4.65606	0.625268	AT1G19835
Chr1_6861523	Chr1	6861434	6861612	6861523	179	NA	7.67591	Chr1_6861510	5.80071	-0.404108	AT1G19835
Chr1_6865960	Chr1	6865848	6866071	6865960	224	NA	4.04133	Chr1_6865996	2.12214	-0.92931	NA
Chr1_6871748	Chr1	6871603	6871894	6871748	292	NA	2.32084	Chr1_6871819	2.36075	0.0245982	AT1G19840
Chr1_6875940	Chr1	6875852	6876029	6875940	178	NA	1.95705	Chr1_6875954	2.11543	0.11227	AT1G19840
Chr1_6881521	Chr1	6881444	6881598	6881521	155	NA	2.62856	Chr1_6881523	2.06132	-0.350704	NA
Chr1_6882028	Chr1	6881953	6882103	6882028	151	NA	1.05391	Chr1_6882028	1.73932	0.722772	NA
Chr1_6882519	Chr1	6882426	6882612	6882519	187	Chr1_6882501	10.4876	Chr1_6882537	8.4977	-0.30354	NA
Chr1_6884626	Chr1	6884551	6884701	6884626	151	NA	4.3864	Chr1_6884626	4.86439	0.149222	AT1G19850
Chr1_6886648	Chr1	6886523	6886774	6886648	252	NA	7.48733	Chr1_6886699	6.97096	-0.103094	AT1G19850
Chr1_6899801	Chr1	6899604	6899998	6899801	395	NA	2.08615	Chr1_6899819	3.357	0.68633	AT1G19870;AT1G19880
Chr1_6916801	Chr1	6916699	6916903	6916801	205	Chr1_6916785	5.19108	Chr1_6916774	8.16018	0.652566	AT1G19920;AT1G19930
Chr1_6920566	Chr1	6920477	6920654	6920566	178	NA	3.17722	Chr1_6920579	3.86917	0.284259	AT1G19940
Chr1_6961028	Chr1	6960927	6961128	6961028	202	NA	2.7348	Chr1_6961002	2.6314	-0.0556048	AT1G20070;AT1G20080
Chr1_6971150	Chr1	6970960	6971340	6971150	381	NA	2.51836	Chr1_6971053	3.3236	0.400262	AT1G20100;AT1G20110
Chr1_7032002	Chr1	7031807	7032196	7032002	390	NA	1.20455	Chr1_7032097	2.01483	0.742164	AT1G20290;AT1G20300;AT1G20310
Chr1_7038200	Chr1	7038119	7038281	7038200	163	NA	4.03934	Chr1_7038201	2.88579	-0.485153	AT1G20330
Chr1_7040252	Chr1	7040175	7040329	7040252	155	NA	2.042	Chr1_7040254	2.64933	0.375645	AT1G20330
Chr1_7041659	Chr1	7041525	7041793	7041659	269	NA	1.99598	Chr1_7041600	2.65633	0.412337	AT1G20330;AT1G20340;AT1G20350
Chr1_7041992	Chr1	7041880	7042105	7041992	226	NA	1.81675	Chr1_7042030	1.51727	-0.259882	AT1G20330;AT1G20340;AT1G20350
Chr1_7054178	Chr1	7054067	7054288	7054178	222	Chr1_7054213	3.71187	Chr1_7054142	2.04107	-0.862821	AT1G20370
Chr1_7056485	Chr1	7056408	7056562	7056485	155	NA	1.84614	Chr1_7056487	2.37541	0.363665	AT1G20370;AT1G20375
Chr1_7128906	Chr1	7128831	7128981	7128906	151	NA	1.87125	Chr1_7128906	3.02247	0.691726	AT1G20570;AT1G20575;AT1G20580
Chr1_7141200	Chr1	7141059	7141342	7141200	284	NA	2.34894	Chr1_7141267	4.50796	0.940465	AT1G20620
Chr1_7141888	Chr1	7141792	7141984	7141888	193	NA	2.21315	Chr1_7141909	3.22139	0.541582	AT1G20620
Chr1_7143006	Chr1	7142899	7143113	7143006	215	Chr1_7143038	5.08798	Chr1_7143006	5.48777	0.109127	AT1G20620
Chr1_7144003	Chr1	7143925	7144081	7144003	157	NA	5.10198	Chr1_7144000	4.7397	-0.106261	AT1G20620;AT1G20630
Chr1_7145089	Chr1	7144993	7145185	7145089	193	NA	2.77465	Chr1_7145068	1.61886	-0.777328	AT1G20620;AT1G20630
Chr1_7146057	Chr1	7145982	7146132	7146057	151	NA	2.68184	Chr1_7146057	1.57591	-0.767038	AT1G20620;AT1G20630
Chr1_7146526	Chr1	7146418	7146634	7146526	217	NA	3.39888	Chr1_7146543	2.5419	-0.419152	AT1G20620;AT1G20630
Chr1_7149911	Chr1	7149768	7150054	7149911	287	NA	2.85668	Chr1_7149979	2.03188	-0.491524	AT1G20630
Chr1_7154404	Chr1	7154327	7154482	7154404	156	NA	3.79451	Chr1_7154402	5.2021	0.455181	AT1G20640
Chr1_7160948	Chr1	7160833	7161062	7160948	230	NA	3.56625	Chr1_7160920	3.67024	0.0414666	AT1G20650
Chr1_7179070	Chr1	7178978	7179162	7179070	185	NA	2.08909	Chr1_7179053	3.31256	0.665072	AT1G20691;AT1G20693;AT1G20696
[truncated: 5,398 more rows]

## Sheet: SEP3_2d vs SEP3_4d DEC
region.name	chr	region.start	region.end	region.center	region.length	SEP3.2d.peak.name	score.2d	SEP3.4d.peak.name	score.4d	log2ratio	genes
[truncated: 563 more rows]

[truncated: 12 more sheets: SEP3_4d vs SEP3_8d INC, SEP3_4d vs SEP3_8d INV, SEP3_4d vs SEP3_8d DEC, AP1_2d vs SEP3_2d INC, AP1_2d vs SEP3_2d INV, AP1_2d vs SEP3_2d DEC, AP1_4d vs SEP3_4d INC, AP1_4d vs SEP3_4d INV, AP1_4d vs SEP3_4d DEC, AP1_8d vs SEP3_8d INC, AP1_8d vs SEP3_8d INV, AP1_8d vs SEP3_8d DEC]
