# Supplementary material for: Dynamics of chromatin accessibility and gene regulation by MADS-domain transcription factors in flower development
Source: Genome Biol. 2014 Mar 3;15(3):R41. doi: 10.1186/gb-2014-15-3-r41 (PMC4054849; doi:10.1186/gb-2014-15-3-r41)
Supplement: Additional file 5: Table S3 — Over-representation of TF families among significant (FDR <0.001) potential direct target genes of AP1 or SEP3 at different time points. TF families that are over represented (P value <0.05) among either AP1 or SEP3 targets in at least one time point are shown in the table. [file gb-2014-15-3-r41-S5.xlsx]

## Sheet: TFFamilyEnrichment-Newversion
TF family	n^ TF family members	AP1 day 2		AP1 day 4		AP1 day 8		SEP3 day 2		SEP3 day 4		SEP3 day 8
		frequency	p-value	frequency	p-value	frequency	p-value	frequency	p-value	frequency	p-value	frequency	p-value
AP2-EREBP	146	17	0.000857257	22	0.00600635	26	0.000421142	38	1.46e-05	74	0.00942839	84	0.000467763
ARF	22	3	0.0306644	3	0.13808	4	0.0524997	4	0.178031	13	0.0309965	11	0.235151
AUX/IAA	28	2	0.201929	4	0.108772	5	0.0451473	7	0.0309097	16	0.0323762	21	0.000250217
BES1	8	0	0.368146	1	0.163758	1	0.174402	1	0.305666	5	0.0609534	6	0.017165
bHLH	136	4	0.888032	11	0.611829	12	0.550006	18	0.520626	64	0.0820834	75	0.00445265
BSD	11	2	0.0200031	2	0.0731875	1	0.284908	2	0.186136	5	0.285233	6	0.167683
C2C2-CO-like	17	0	0.623808	1	0.474046	3	0.0721562	3	0.199636	12	0.00381511	11	0.0278462
C2C2-Dof	36	3	0.136838	5	0.10759	3	0.458202	4	0.56999	23	0.00204019	25	0.000697669
C2C2-YABBY	6	1	0.0398026	0	0.440691	1	0.105957	2	0.0379691	5	0.00521984	4	0.0668091
C2H2	99	10	0.0193771	17	0.00316861	15	0.0233677	19	0.0466723	41	0.481193	44	0.476905
CSD	4	1	0.0171374	1	0.0447966	1	0.0481755	2	0.00941059	4	0	4	0
GRAS	33	4	0.0333682	10	9.8e-05	9	0.000678262	11	0.000920029	21	0.00313767	24	0.000259923
GRF	9	4	5.2e-05	4	0.000587535	3	0.00702035	4	0.00383339	9	0	9	0
HB	91	14	9.68e-05	26	1.09e-08	20	7.79e-05	25	0.000131385	56	3.25e-05	60	9.56e-06
Jumonji	15	2	0.046893	1	0.408984	1	0.429013	2	0.344459	4	0.821184	3	0.95587
LFY	1	0	0.0556823	1	0	1	0	1	0	1	0	1	0
LUG	2	0	0.108288	1	0.00846176	0	0.182546	0	0.257515	2	0	1	0.199542
MADS	105	15	0.000148042	15	0.0279249	18	0.00404527	26	0.000650742	38	0.859118	42	0.81266
NOZZLE	1	0	0.0556823	0	0.0921953	0	0.0958466	0	0.138293	1	0	1	0
PLATZ	11	0	0.468315	0	0.655804	1	0.284908	3	0.053421	8	0.00810366	8	0.013828
SAP	1	1	0	1	0	1	0	1	0	1	0	1	0
SBP	16	4	0.00131202	6	0.000283976	3	0.0594781	6	0.00337597	12	0.00144938	12	0.00310608
SRS	10	0	0.436812	0	0.620672	0	0.635689	1	0.412204	7	0.0162104	4	0.487357
TAZ	7	0	0.330762	2	0.0204387	0	0.506539	2	0.0597665	5	0.0235239	5	0.0341549
TCP	24	1	0.389922	5	0.0186484	4	0.0725311	3	0.429156	18	0.000195621	18	0.000576823
Tify	15	1	0.201788	1	0.408984	3	0.0480994	5	0.0111321	9	0.0451252	9	0.0726707
Trihelix	23	0	0.734088	2	0.357351	2	0.381269	1	0.848484	13	0.0494258	15	0.0137608
ULT	2	0	0.108288	0	0.175929	0	0.182546	1	0.0190705	1	0.173912	1	0.199542
zf-HD	17	0	0.623808	0	0.808081	0	0.820839	0	0.921157	10	0.0471482	11	0.0278462
