# Supplementary material for: Dynamics of chromatin accessibility and gene regulation by MADS-domain transcription factors in flower development
Source: Genome Biol. 2014 Mar 3;15(3):R41. doi: 10.1186/gb-2014-15-3-r41 (PMC4054849; doi:10.1186/gb-2014-15-3-r41)
Supplement: Additional file 7: Table S4 — Genes identified as differentially expressed after AP1 activation. Microarray results show genes that are differentially expressed between IM and day 2, days 2 and 4, and days 4 and 8. [file gb-2014-15-3-r41-S7.xlsx]

## Sheet: 0d vs 2d
Sequence Code	Primary Sequence Name	Sequence Name(s)	Sequence Description	Fold Change	Intensity Cy3	Intensity Cy5	P-value	BH
CUST_3_PI410396108	AT1G01010		^ TF ^NAC^^^ANAC001^ NAC domain containing protein 1 ^ANAC001,NAC domain containing protein 1,NAC001,NAC domain containing protein 1^	1.95318	679.769	1333.09	4.99843e-42	1.94915e-40
CUST_6_PI410396117	AT1G01130		^ ^ ^ ^ CONTAINS InterPro DOMAIN/s: CBL-interacting protein kinase (InterPro:IPR020660), Calcium/calmodulin-dependent protein kinase-like (InterPro:IPR020636); BEST Arabidopsis thaliana protein match is: unknown protein (TAIR:AT5G47170.1); Has 176 Blast hits to 176 proteins in 20 species: Archae - 0; Bacteria - 0; Metazoa - 0; Fungi - 0; Plants - 176; Viruses - 0; Other Eukaryotes - 0 (source: NC…	-2.68868	44.0142	16.2114	6.78942e-19	1.10265e-17
CUST_11_PI410396117	AT1G01200	ATRABA3, ATRAB-A3, RABA3	^ ^ ^ ^ RAB GTPase homolog A3 ^	-2.77992	76.8179	27.6703	5.17344e-21	9.32435e-20
CUST_8_PI410396108	AT1G01250		^ TF ^AP2/ERF^ERF-EREBP^^^ Integrase-type DNA-binding superfamily protein ^ ^	-2.40225	300.076	126.835	7.70788e-33	2.24319e-31
CUST_7_PI410396108	AT1G01250		^ TF ^AP2/ERF^ERF-EREBP^^^ Integrase-type DNA-binding superfamily protein ^ ^	-2.38519	206.158	86.5264	0	0
CUST_9_PI410396108	AT1G01250		^ TF ^AP2/ERF^ERF-EREBP^^^ Integrase-type DNA-binding superfamily protein ^ ^	-2.25471	691.309	317.419	7.33885e-18	1.12586e-16
CUST_22_PI410396117	AT1G01340	CNGC10	^Ion Channel Families^Cyclic nucleotide gated channel family^ATCNGC10^ cyclic nucleotide gated channel 10 ^ACBK1,n/a,ATCNGC10,cyclic nucleotide gated channel 10,CNGC10,cyclic nucleotide gated channel 10^	1.98875	58.1741	116.816	3.84194e-21	6.96588e-20
CUST_11_PI410396108	AT1G01380	ETC1	^ TF ^MYB-related^^ENHANCER OF TRY AND CPC1^^ Homeodomain-like superfamily protein ^ETC1,ENHANCER OF TRY AND CPC 1^	-7.2001	29.2119	4.69652	5e-05	0.000251873
CUST_21047_PI410396117	AT1G01480	ACS2, AT-ACC2	^ ^ ^ ^ 1-amino-cyclopropane-1-carboxylate synthase 2 ^	92.426	27.4081	2637.26	0	0
CUST_24856_PI410396117	AT1G01480	ACS2, AT-ACC2	^ ^ ^ ^ 1-amino-cyclopropane-1-carboxylate synthase 2 ^	2.73404	19.1178	56.959	0.00028	0.00125215
CUST_17_PI410396108	AT1G01530		^ TF ^MADS^Type I^^AGL28^ AGAMOUS-like 28 ^AGL28,AGAMOUS-like 28^	1.86917	4.55779	8.4854	0.01539	0.0476508
CUST_2422_PI410396577	AT1G01560	ATMPK11, MPK11	^MAP Kinase (MAPK) Family^NULL^MPK11^ MAP kinase 11 ^ATMPK11,MAP kinase 11,MPK11,MAP kinase 11^	4.96711	389.98	2166.61	2.56453e-13	2.99684e-12
CUST_2423_PI410396577	AT1G01560	ATMPK11, MPK11	^MAP Kinase (MAPK) Family^NULL^MPK11^ MAP kinase 11 ^ATMPK11,MAP kinase 11,MPK11,MAP kinase 11^	4.26708	324.379	1468.46	7.45143e-11	7.20277e-10
CUST_2424_PI410396577	AT1G01560	ATMPK11, MPK11	^MAP Kinase (MAPK) Family^NULL^MPK11^ MAP kinase 11 ^ATMPK11,MAP kinase 11,MPK11,MAP kinase 11^	3.9865	301.955	1202.1	0	0
CUST_24860_PI410396117	AT1G01560	ATMPK11, MPK11	^MAP Kinase (MAPK) Family^NULL^MPK11^ MAP kinase 11 ^ATMPK11,MAP kinase 11,MPK11,MAP kinase 11^	3.31266	23.0617	76.3347	9.08359e-34	2.72151e-32
CUST_38_PI410396117	AT1G01580	FRO2, FRD1, ATFRO2	^Miscellaneous Membrane Protein Families^FRO1-like protein; NADPH oxidase-like family^NULL^ ferric reduction oxidase 2 ^ATFRO2,FERRIC REDUCTION OXIDASE 2,FRD1,FERRIC CHELATE REDUCTASE DEFECTIVE 1,FRO2,ferric reduction oxidase 2^	1.84313	21.8756	40.169	7.76179e-09	6.2613e-08
CUST_40_PI410396117	AT1G01600	CYP86A4	^Cytochrome P450^CYP86A^CYP86A4^ cytochrome P450, family 86, subfamily A, polypeptide 4 ^CYP86A4,cytochrome P450, family 86, subfamily A, polypeptide 4^	-2.20794	1756.03	797.572	3.51559e-21	6.39867e-20
CUST_45_PI410396117	AT1G01680	ATPUB54, PUB54	^Plant U-box protein (PUB) ^Class V^AtPUB54 ^ plant U-box 54 ^ATPUB54,PLANT U-BOX 54,PUB54,plant U-box 54^	7.93372	8.26655	67.8851	1.42104e-23	2.86756e-22
CUST_21_PI410396108	AT1G01720		^ TF ^NAC^^^ANAC002^ NAC (No Apical Meristem) domain transcriptional regulator superfamily protein ^ANAC002,Arabidopsis NAC domain containing protein 2,ATAF1,n/a^	2.78516	4271.09	11916.3	0	0
CUST_19_PI410396108	AT1G01720		^ TF ^NAC^^^ANAC002^ NAC (No Apical Meristem) domain transcriptional regulator superfamily protein ^ANAC002,Arabidopsis NAC domain containing protein 2,ATAF1,n/a^	2.7446	4729.1	12968.1	0	0
CUST_20_PI410396108	AT1G01720		^ TF ^NAC^^^ANAC002^ NAC (No Apical Meristem) domain transcriptional regulator superfamily protein ^ANAC002,Arabidopsis NAC domain containing protein 2,ATAF1,n/a^	2.53859	11979.2	30402	0	0
CUST_29_PI410396108	AT1G02040		^ TF ^C2H2 (Zn)^^^^ C2H2-type zinc finger family protein ^ ^	2.4963	3.50262	8.72964	0.00375	0.0134611
CUST_28_PI410396108	AT1G02040		^ TF ^C2H2 (Zn)^^^^ C2H2-type zinc finger family protein ^ ^	2.06894	7.58787	15.7633	0.00028	0.00125215
CUST_24870_PI410396117	AT1G02205	CER1	^Acyl Lipid Metabolism Family^CER1 Protein involved in wax synthesis^NULL^ Fatty acid hydroxylase superfamily ^CER1,ECERIFERUM 1^	-2.04169	28.8598	14.3025	1.0835e-14	1.38162e-13
CUST_32_PI410396108	AT1G02220		^ TF ^NAC^^^ANAC003^ NAC domain containing protein 3 ^ANAC003,NAC domain containing protein 3,NAC003,NAC domain containing protein 3^	14.5221	3.18158	46.3145	3.66479e-37	1.22561e-35
CUST_33_PI410396108	AT1G02220		^ TF ^NAC^^^ANAC003^ NAC domain containing protein 3 ^ANAC003,NAC domain containing protein 3,NAC003,NAC domain containing protein 3^	6.11312	4.34827	27.1619	6.42362e-11	6.23869e-10
CUST_31_PI410396108	AT1G02220		^ TF ^NAC^^^ANAC003^ NAC domain containing protein 3 ^ANAC003,NAC domain containing protein 3,NAC003,NAC domain containing protein 3^	2.88665	59.305	171.24	1.35029e-41	5.18409e-40
CUST_34_PI410396108	AT1G02230		^ TF ^NAC^^^ANAC004^ NAC domain containing protein 4 ^ANAC004,NAC domain containing protein 4,NAC004,NAC domain containing protein 4^	3.46107	137.347	478.242	6.30584e-44	2.60139e-42
CUST_35_PI410396108	AT1G02230		^ TF ^NAC^^^ANAC004^ NAC domain containing protein 4 ^ANAC004,NAC domain containing protein 4,NAC004,NAC domain containing protein 4^	3.18838	68.7343	223.371	2.6229e-10	2.42726e-09
CUST_36_PI410396108	AT1G02230		^ TF ^NAC^^^ANAC004^ NAC domain containing protein 4 ^ANAC004,NAC domain containing protein 4,NAC004,NAC domain containing protein 4^	2.98886	157.559	471.409	0	0
CUST_37_PI410396108	AT1G02250		^ TF ^NAC^^^ANAC005^ NAC domain containing protein 5 ^anac005,NAC domain containing protein 5,NAC005,NAC domain containing protein 5^	3.0199	73.9206	223.228	0	0
CUST_38_PI410396108	AT1G02250		^ TF ^NAC^^^ANAC005^ NAC domain containing protein 5 ^anac005,NAC domain containing protein 5,NAC005,NAC domain containing protein 5^	2.56405	4.25645	10.6286	0.00109	0.00437241
CUST_94_PI410396117	AT1G02360		^Glycoside Hydrolase Gene Families^Glycoside Hydrolase Family 19^NULL^ Chitinase family protein ^ ^	12.3405	130.463	1631.98	3.6945e-27	8.70227e-26
CUST_97_PI410396117	AT1G02390	ATGPAT2, GPAT2	^Acyl Lipid Metabolism Family^Mitochondrial Glycerol-Phosphate Acyltransferase^NULL^ glycerol-3-phosphate acyltransferase 2 ^ATGPAT2,ARABIDOPSIS THALIANA GLYCEROL-3-PHOSPHATE ACYLTRANSFERASE 2,GPAT2,glycerol-3-phosphate acyltransferase 2^	-1.95116	16.2241	8.27864	0.00808	0.0269149
CUST_99_PI410396117	AT1G02400	ATGA2OX4, ATGA2OX6, DTA1, GA2OX6	^ ^ ^ ^ gibberellin 2-oxidase 6 ^	45.1668	4.54746	222.402	9.74852e-36	3.11231e-34
CUST_100_PI410396117	AT1G02405		^ ^ ^ ^ proline-rich family protein ^	3.87002	3.60463	13.8553	6.12875e-06	3.54809e-05
CUST_106_PI410396117	AT1G02460		^Glycoside Hydrolase Gene Families^Glycoside Hydrolase Family 28^NULL^ Pectin lyase-like superfamily protein ^ ^	4.97883	162.635	811.088	0	0
CUST_110_PI410396117	AT1G02520	PGP11	^ABC transporters^P-glycoprotein-2^NULL^ P-glycoprotein 11 ^PGP11,P-glycoprotein 11^	9.96936	2457	24624.2	0	0
CUST_111_PI410396117	AT1G02530	PGP12	^ABC transporters^P-glycoprotein-2^NULL^ P-glycoprotein 12 ^PGP12,P-glycoprotein 12^	7.01132	1958.32	13829.8	0	0
CUST_116_PI410396117	AT1G02590		^ ^ ^ ^ Aldehyde oxidase/xanthine dehydrogenase, molybdopterin binding protein ^	-2.54372	14.6629	5.87122	0.00956	0.0312633
CUST_117_PI410396117	AT1G02610		^ ^ ^ ^ RING/FYVE/PHD zinc finger superfamily protein ^	12.863	28.0535	375.031	1.225e-37	4.1797e-36
CUST_125_PI410396117	AT1G02710		^ ^ ^ ^ glycine-rich protein ^	-2.73454	10.3858	3.80798	0.00231	0.00868063
CUST_128_PI410396117	AT1G02750		^ ^ ^ ^ Drought-responsive family protein ^	2.73619	3092	8556.66	4.72505e-26	1.06218e-24
CUST_132_PI410396117	AT1G02800	ATCEL2, CEL2	^Glycoside Hydrolase Gene Families^Glycoside Hydrolase Family 9^NULL^ cellulase 2 ^ATCEL2,cellulase 2,CEL2,n/a,CEL2,cellulase 2^	-2.02922	16493.1	8108.47	3.37032e-23	6.70929e-22
CUST_133_PI410396117	AT1G02810		^Carbohydrate Esterase Gene Families^Carbohydrate Esterase Family 8^NULL^ Plant invertase/pectin methylesterase inhibitor superfamily ^ ^	-1.81227	67.1824	35.9451	0.00079	0.00325504
CUST_21071_PI410396117	AT1G02850	BGLU11	^Glycoside Hydrolase Gene Families^Glycoside Hydrolase Family 28^NULL^ beta glucosidase 11 ^BGLU11,beta glucosidase 11^	4.28536	187.463	811.851	1.06131e-24	2.24428e-23
CUST_21072_PI410396117	AT1G02860	NLA	^ ^ ^ ^ SPX (SYG1/Pho81/XPR1) domain-containing protein ^	1.89238	1041.2	1980.04	5.57386e-37	1.85102e-35
CUST_141_PI410396117	AT1G02920	ATGSTF7, GST11, ATGSTF8, GSTF7, ATGST11	^Glutathione S-transferase Family^Phi family^AtGSTF7^ glutathione S-transferase 7 ^ATGST11,ARABIDOPSIS GLUTATHIONE S-TRANSFERASE 11,ATGSTF7,n/a,ATGSTF8,n/a,GST11,GLUTATHIONE S-TRANSFERASE 11,GSTF7,glutathione S-transferase 7^	270.66	116.015	33645.5	0	0
CUST_142_PI410396117	AT1G02930	GSTF6	^Glutathione S-transferase Family^Phi family^AtGSTF6^ glutathione S-transferase 6 ^ATGST1,ARABIDOPSIS GLUTATHIONE S-TRANSFERASE 1,ATGSTF3,ARABIDOPSIS THALIANA GLUATIONE S-TRANSFERASE F3,ATGSTF6,GLUTATHIONE S-TRANSFERASE,ERD11,EARLY RESPONSIVE TO DEHYDRATION 11,GST1,GLUTATHIONE S-TRANSFERASE 1,GSTF6,glutathione S-transferase 6^	30.4923	2140.29	67260.5	0	0
CUST_7_PI410396577	AT1G02970	WEE1, ATWEE1	^Core Cell Cycle Genes^NULL^WEE1^ WEE1 kinase homolog ^ATWEE1,n/a,WEE1,WEE1 kinase homolog^	-1.93733	1857.55	939.367	2.70534e-16	3.80061e-15
CUST_8_PI410396577	AT1G02970	WEE1, ATWEE1	^Core Cell Cycle Genes^NULL^WEE1^ WEE1 kinase homolog ^ATWEE1,n/a,WEE1,WEE1 kinase homolog^	-1.84944	5914.42	3153.81	6.24856e-16	8.56191e-15
CUST_9_PI410396577	AT1G02970	WEE1, ATWEE1	^Core Cell Cycle Genes^NULL^WEE1^ WEE1 kinase homolog ^ATWEE1,n/a,WEE1,WEE1 kinase homolog^	-1.82071	3098.36	1684.15	2.23682e-19	3.73476e-18
CUST_148_PI410396117	AT1G03010		^ ^ ^ ^ Phototropic-responsive NPH3 family protein ^	3.12488	4.95478	15.7846	0.00157	0.00609858
CUST_167_PI410396117	AT1G03220		^ ^ ^ ^ Eukaryotic aspartyl protease family protein ^	6.72599	11439.3	77877.2	0	0
CUST_168_PI410396117	AT1G03230		^ ^ ^ ^ Eukaryotic aspartyl protease family protein ^	3.13292	913.041	2858.58	0	0
CUST_178_PI410396117	AT1G03340		^ ^ ^ ^ unknown protein; BEST Arabidopsis thaliana protein match is: unknown protein (TAIR:AT4G02920.1); Has 44 Blast hits to 41 proteins in 13 species: Archae - 0; Bacteria - 1; Metazoa - 0; Fungi - 0; Plants - 43; Viruses - 0; Other Eukaryotes - 0 (source: NCBI BLink). ^	-2.25988	61.4653	26.9249	1.51709e-16	2.16365e-15
CUST_191_PI410396117	AT1G03502		^ ^ ^ ^ snoRNA ^	-2.14835	203.499	96.6262	1.98868e-15	2.6497e-14
CUST_200_PI410396117	AT1G03610		^ ^ ^ ^ Protein of unknown function (DUF789) ^	1.8251	867.058	1582.88	3.65307e-31	9.93182e-30
CUST_203_PI410396117	AT1G03660		^ ^ ^ ^ Ankyrin-repeat containing protein ^	1.92706	319.987	619.102	9.44326e-17	1.35566e-15
CUST_206_PI410396117	AT1G03700		^ ^ ^ ^ Uncharacterised protein family (UPF0497) ^	-1.82543	108.763	59.4002	1.23834e-09	1.0816e-08
CUST_207_PI410396117	AT1G03720		^ ^ ^ ^ Cysteine proteinases superfamily protein ^	-2.21691	293.434	132.249	7.0264e-22	1.31568e-20
CUST_24884_PI410396117	AT1G03740		^ ^ ^ ^ Protein kinase superfamily protein ^	1.88317	56.9341	107.348	2.98152e-10	2.7468e-09
CUST_21091_PI410396117	AT1G03850		^ ^ ^ ^ Glutaredoxin family protein ^	3.33766	32.993	117.762	7.35856e-10	6.56258e-09
CUST_24888_PI410396117	AT1G03850		^ ^ ^ ^ Glutaredoxin family protein ^	4.27101	38.8274	180.716	1.09342e-11	1.13062e-10
CUST_221_PI410396117	AT1G03905		^ ^ ^ ^ P-loop containing nucleoside triphosphate hydrolases superfamily protein ^	2.31757	238.896	554.323	0	0
CUST_224_PI410396117	AT1G03940		^ ^ ^ ^ HXXXD-type acyl-transferase family protein ^	-5.16689	26.5998	6.34868	0.00162	0.00627384
CUST_21094_PI410396117	AT1G04020	ATBARD1, BARD1, ROW1	^ ^ ^ ^ breast cancer associated RING 1 ^	-1.95387	1973.93	1034.94	2.51835e-18	3.96272e-17
CUST_20_PI410396577	AT1G04310	ERS2	^Miscellaneous Membrane Protein Families^Putative ethylene receptor; ERS2 family^NULL^ ethylene response sensor 2 ^ERS2,ethylene response sensor 2^	2.58021	4437.43	11453.4	0	0
CUST_21_PI410396577	AT1G04310	ERS2	^Miscellaneous Membrane Protein Families^Putative ethylene receptor; ERS2 family^NULL^ ethylene response sensor 2 ^ERS2,ethylene response sensor 2^	2.48264	2752.91	6836.82	0	0
CUST_19_PI410396577	AT1G04310	ERS2	^Miscellaneous Membrane Protein Families^Putative ethylene receptor; ERS2 family^NULL^ ethylene response sensor 2 ^ERS2,ethylene response sensor 2^	2.37658	375.655	895.101	6.60215e-12	6.95323e-11
CUST_270_PI410396117	AT1G04540		^ ^ ^ ^ Calcium-dependent lipid-binding (CaLB domain) family protein ^	-1.98766	400.699	202.191	1.66603e-11	1.70233e-10
CUST_273_PI410396117	AT1G04570		^ ^ ^ ^ Major facilitator superfamily protein ^	-1.91914	266.521	136.96	3.31703e-09	2.79115e-08
CUST_281_PI410396117	AT1G04650		^ ^ ^ ^ unknown protein; Has 30201 Blast hits to 17322 proteins in 780 species: Archae - 12; Bacteria - 1396; Metazoa - 17338; Fungi - 3422; Plants - 5037; Viruses - 0; Other Eukaryotes - 2996 (source: NCBI BLink). ^	-1.83002	4591.13	2470.93	9.64286e-19	1.55163e-17
CUST_282_PI410396117	AT1G04660		^ ^ ^ ^ glycine-rich protein ^	-2.27339	1021.15	452.251	4.425e-19	7.27239e-18
CUST_283_PI410396117	AT1G04670		^ ^ ^ ^ unknown protein; Has 40 Blast hits to 40 proteins in 14 species: Archae - 2; Bacteria - 5; Metazoa - 1; Fungi - 2; Plants - 30; Viruses - 0; Other Eukaryotes - 0 (source: NCBI BLink). ^	-2.54196	12.9838	5.62055	0.00687	0.0232746
CUST_310_PI410396117	AT1G05010	EFE, ACO4, EAT1	^ ^ ^ ^ ethylene-forming enzyme ^	12.7539	42.4555	562.349	0	0
CUST_311_PI410396117	AT1G05020		^ ^ ^ ^ ENTH/ANTH/VHS superfamily protein ^	1.83186	96.2476	175.955	1.35585e-20	2.40713e-19
CUST_315_PI410396117	AT1G05065	CLE20	^ ^ ^ ^ CLAVATA3/ESR-RELATED 20 ^	-1.99723	59.0491	29.6927	2.93341e-06	1.77416e-05
CUST_4_PI410396114	AT1G05135		^ ^ ^ ^ pseudogene of unknown protein ^	3.12874	10429.4	32674.7	0	0
CUST_321_PI410396117	AT1G05136		^ ^ ^ ^ unknown protein; Has 30201 Blast hits to 17322 proteins in 780 species: Archae - 12; Bacteria - 1396; Metazoa - 17338; Fungi - 3422; Plants - 5037; Viruses - 0; Other Eukaryotes - 2996 (source: NCBI BLink). ^	1.99271	9.85011	20.0023	3e-05	0.000155553
CUST_330_PI410396117	AT1G05260	RCI3, RCI3A	^Class III peroxidase^NULL^PER3^ Peroxidase superfamily protein ^RCI3,RARE COLD INDUCIBLE GENE 3,RCI3A,n/a^	-1.83218	106.861	58.1618	5.16506e-14	6.34989e-13
CUST_339_PI410396117	AT1G05370		^ ^ ^ ^ Sec14p-like phosphatidylinositol transfer family protein ^	-1.89702	1286	677.565	2.83382e-11	2.83714e-10
CUST_342_PI410396117	AT1G05420	ATOFP12, OFP12	^ ^ ^ ^ ovate family protein 12 ^	-3.45503	891.321	252.667	2.64999e-27	6.27669e-26
CUST_347_PI410396117	AT1G05490	chr31	^ ^ ^ ^ chromatin remodeling 31 ^	3.56723	209.045	748.942	0	0
CUST_351_PI410396117	AT1G05530	UGT75B2, UGT2	^Glycosyltransferase Gene Families^Glycosyltransferase- Family 1^NULL^ UDP-glucosyl transferase 75B2 ^UGT2,UDP-GLUCOSYL TRANSFERASE 2,UGT75B2,UDP-glucosyl transferase 75B2^	4.688	6.06818	28.5037	4.71133e-10	4.2685e-09
CUST_354_PI410396117	AT1G05560	UGT1, UGT75B1	^Glycosyltransferase Gene Families^Glycosyltransferase- Family 1^NULL^ UDP-glucosyltransferase 75B1 ^UGT1,UDP-GLUCOSE TRANSFERASE 1,UGT75B1,UDP-glucosyltransferase 75B1^	5.08558	6353.65	32116.2	4.3759e-32	1.2429e-30
CUST_356_PI410396117	AT1G05575		^ ^ ^ ^ unknown protein; FUNCTIONS IN: molecular_function unknown; INVOLVED IN: anaerobic respiration; LOCATED IN: endomembrane system; EXPRESSED IN: 17 plant structures; EXPRESSED DURING: 9 growth stages; BEST Arabidopsis thaliana protein match is: unknown protein (TAIR:AT2G31945.1); Has 63 Blast hits to 63 proteins in 10 species: Archae - 0; Bacteria - 0; Metazoa - 0; Fungi - 0; Plants - 63; Vi…	5.48895	91.9567	527.511	1.59518e-34	4.89636e-33
CUST_366_PI410396117	AT1G05680	UGT74E2	^Glycosyltransferase Gene Families^Glycosyltransferase- Family 1^NULL^ Uridine diphosphate glycosyltransferase 74E2 ^UGT74E2,Uridine diphosphate glycosyltransferase 74E2^	48.1805	626.501	30170.2	0	0
CUST_375_PI410396117	AT1G05800	DGL	^Acyl Lipid Metabolism Family^DAD1-like Acylhydrolase^NULL^ alpha/beta-Hydrolases superfamily protein ^DGL,DONGLE^	3.12151	3.91586	11.4607	0.00148	0.00577671
CUST_381_PI410396117	AT1G05880	ARI12	^ARIADNE gene family^subfamily B^ARI12:ARIADNE12^ RING/U-box superfamily protein ^ARI12,ARIADNE 12,ATARI12,ARABIDOPSIS ARIADNE 12^	17.2856	4.01415	69.6746	0	0
CUST_399_PI410396117	AT1G06090		^Lipid Metabolism Gene Families^Delta 9 desaturase family^NULL^ Fatty acid desaturase family protein ^ ^	-2.88284	43.544	14.3694	3.73518e-06	2.23002e-05
CUST_400_PI410396117	AT1G06100		^Lipid Metabolism Gene Families^Delta 9 desaturase family^NULL^ Fatty acid desaturase family protein ^ ^	-3.91715	56.1869	13.9188	9.41207e-13	1.0544e-11
CUST_403_PI410396117	AT1G06135		^ ^ ^ ^ unknown protein; FUNCTIONS IN: molecular_function unknown; INVOLVED IN: biological_process unknown; LOCATED IN: endomembrane system; BEST Arabidopsis thaliana protein match is: unknown protein (TAIR:AT2G31345.1); Has 35333 Blast hits to 34131 proteins in 2444 species: Archae - 798; Bacteria - 22429; Metazoa - 974; Fungi - 991; Plants - 531; Viruses - 0; Other Eukaryotes - 9610 (source: NC…	3.81551	3.84456	14.4116	0.00078	0.00321809
CUST_404_PI410396117	AT1G06137		^ ^ ^ ^ unknown protein; FUNCTIONS IN: molecular_function unknown; INVOLVED IN: biological_process unknown; LOCATED IN: endomembrane system; BEST Arabidopsis thaliana protein match is: unknown protein (TAIR:AT1G06135.1); Has 30201 Blast hits to 17322 proteins in 780 species: Archae - 12; Bacteria - 1396; Metazoa - 17338; Fungi - 3422; Plants - 5037; Viruses - 0; Other Eukaryotes - 2996 (source: N…	13.5017	3.56316	46.803	4.39445e-18	6.81503e-17
CUST_86_PI410396108	AT1G06160	ORA59	^ TF ^AP2/ERF^ERF-EREBP^^^ octadecanoid-responsive Arabidopsis AP2/ERF 59 ^ORA59,octadecanoid-responsive Arabidopsis AP2/ERF 59^	5.50442	650.509	3721.6	1.36453e-22	2.62741e-21
CUST_85_PI410396108	AT1G06160	ORA59	^ TF ^AP2/ERF^ERF-EREBP^^^ octadecanoid-responsive Arabidopsis AP2/ERF 59 ^ORA59,octadecanoid-responsive Arabidopsis AP2/ERF 59^	5.40735	1129.56	6310.19	2.14353e-35	6.7038e-34
CUST_87_PI410396108	AT1G06160	ORA59	^ TF ^AP2/ERF^ERF-EREBP^^^ octadecanoid-responsive Arabidopsis AP2/ERF 59 ^ORA59,octadecanoid-responsive Arabidopsis AP2/ERF 59^	5.24958	1022.03	5556.19	5.91252e-16	8.1114e-15
CUST_4085_PI410396108	AT1G06170		^ TF ^bHLH^bHLH^^BHLH089^ basic helix-loop-helix (bHLH) DNA-binding superfamily protein ^ ^	-2.16644	14.6879	6.76194	0.00116	0.00462856
CUST_90_PI410396108	AT1G06180		^ TF ^MYB-(R1)R2R3^^^AtMYB13^ myb domain protein 13 ^ATMYB13,myb domain protein 13,ATMYBLFGN,n/a,MYB13,myb domain protein 13^	2.34892	3502.96	8330.03	2.90397e-10	2.67532e-09
CUST_88_PI410396108	AT1G06180		^ TF ^MYB-(R1)R2R3^^^AtMYB13^ myb domain protein 13 ^ATMYB13,myb domain protein 13,ATMYBLFGN,n/a,MYB13,myb domain protein 13^	2.15602	3465.86	7540.67	1.09278e-12	1.21482e-11
CUST_89_PI410396108	AT1G06180		^ TF ^MYB-(R1)R2R3^^^AtMYB13^ myb domain protein 13 ^ATMYB13,myb domain protein 13,ATMYBLFGN,n/a,MYB13,myb domain protein 13^	2.07621	3990.43	8409.09	1.55762e-10	1.46764e-09
CUST_421_PI410396117	AT1G06350		^Lipid Metabolism Gene Families^Delta 9 desaturase family^NULL^ Fatty acid desaturase family protein ^ ^	-2.96629	11492.3	3843.52	0	0
CUST_422_PI410396117	AT1G06360		^Lipid Metabolism Gene Families^Delta 9 desaturase family^NULL^ Fatty acid desaturase family protein ^ ^	-2.1383	4755.28	2208.87	3.97921e-32	1.13233e-30
CUST_24935_PI410396117	AT1G06470		^ ^ ^ ^ Nucleotide/sugar transporter family protein ^	-2.03279	149.852	73.6316	1.31581e-17	1.99116e-16
CUST_435_PI410396117	AT1G06520	ATGPAT1, GPAT1	^Acyl Lipid Metabolism Family^Mitochondrial Glycerol-Phosphate Acyltransferase^NULL^ glycerol-3-phosphate acyltransferase 1 ^ATGPAT1,n/a,GPAT1,glycerol-3-phosphate acyltransferase 1^	7.52965	14.5486	124.672	4.55789e-09	3.76981e-08
CUST_440_PI410396117	AT1G06570	PDS1, HPD	^ ^ ^ ^ phytoene desaturation 1 ^	2.07075	765.144	1567.3	9.80965e-13	1.09782e-11
CUST_443_PI410396117	AT1G06620		^ ^ ^ ^ 2-oxoglutarate (2OG) and Fe(II)-dependent oxygenase superfamily protein ^	5.39351	761.998	4100.2	0	0
CUST_34_PI410396577	AT1G06840		^ ^ ^ ^ Leucine-rich repeat protein kinase family protein ^	1.87703	1509.93	2877.49	3.17207e-12	3.41709e-11
CUST_460_PI410396117	AT1G06920	ATOFP4, OFP4	^ ^ ^ ^ ovate family protein 4 ^	-8.23885	32.3882	4.1424	2.37716e-11	2.40254e-10
CUST_463_PI410396117	AT1G06930		^ ^ ^ ^ unknown protein; Has 4478 Blast hits to 355 proteins in 82 species: Archae - 0; Bacteria - 29; Metazoa - 379; Fungi - 125; Plants - 120; Viruses - 25; Other Eukaryotes - 3800 (source: NCBI BLink). ^	3.034	7.11073	22.1579	2.71601e-06	1.65434e-05
CUST_468_PI410396117	AT1G07000	ATEXO70B2, EXO70B2	^EXO70 exocyst subunit family^NULL^AtEXO70B2^ exocyst subunit exo70 family protein B2 ^ATEXO70B2,exocyst subunit exo70 family protein B2,EXO70B2,exocyst subunit exo70 family protein B2^	2.49534	1174.67	2965.67	9.49697e-19	1.52966e-17
CUST_473_PI410396117	AT1G07050		^ ^ ^ ^ CCT motif family protein ^	-2.0858	97.4905	44.1601	0.00056	0.00237408
CUST_478_PI410396117	AT1G07090	LSH6	^ ^ ^ ^ Protein of unknown function (DUF640) ^	3.49859	3.46895	12.1347	2e-05	0.000105939
CUST_483_PI410396117	AT1G07135		^ ^ ^ ^ glycine-rich protein ^	29.2587	374.073	11732.9	8.47239e-29	2.13214e-27
CUST_485_PI410396117	AT1G07160		^PP2C-type phosphatases^Group B^AP2C2^ Protein phosphatase 2C family protein ^ ^	34.7992	3.93529	137.429	0	0
CUST_492_PI410396117	AT1G07240	UGT71C5	^Glycosyltransferase Gene Families^Glycosyltransferase- Family 1^NULL^ UDP-glucosyl transferase 71C5 ^UGT71C5,UDP-glucosyl transferase 71C5^	2.79227	2583.27	7233.64	0	0
CUST_495_PI410396117	AT1G07270		^Core DNA replication machinery^MCM helicase loading (licensing) factor^CDC6B^ Cell division control, Cdc6 ^ ^	-2.33676	393.067	159.927	7.043e-07	4.60551e-06
CUST_502_PI410396117	AT1G07370	PCNA1, ATPCNA1	^Core DNA replication machinery^POLD clamp^PCNA1^ proliferating cellular nuclear antigen 1 ^ATPCNA1,PROLIFERATING CELLULAR NUCLEAR ANTIGEN 1,PCNA1,proliferating cellular nuclear antigen 1^	-2.50411	9715.28	3878.54	0	0
CUST_507_PI410396117	AT1G07430	HAI2	^PP2C-type phosphatases^Group A^NULL^ highly ABA-induced PP2C gene 2 ^HAI2,highly ABA-induced PP2C gene 2^	1.85714	262.764	514.289	0.00792	0.0264666
CUST_24950_PI410396117	AT1G07440		^Miscellaneous Membrane Protein Families^Putative tropinone reductase family^NULL^ NAD(P)-binding Rossmann-fold superfamily protein ^ ^	-2.16734	213.274	98.974	7.3428e-43	2.94273e-41
CUST_515_PI410396117	AT1G07500		^ ^ ^ ^ unknown protein; Has 4 Blast hits to 4 proteins in 3 species: Archae - 0; Bacteria - 0; Metazoa - 0; Fungi - 0; Plants - 4; Viruses - 0; Other Eukaryotes - 0 (source: NCBI BLink). ^	2.00861	20.4363	40.5537	0.00023	0.00104361
CUST_96_PI410396108	AT1G07520		^ TF ^GRAS^^^SCL31^ GRAS family transcription factor ^ ^	2.09211	3691.93	7719.32	1.42619e-30	3.80347e-29
CUST_95_PI410396108	AT1G07520		^ TF ^GRAS^^^SCL31^ GRAS family transcription factor ^ ^	1.97048	2914.23	5818.53	4.67289e-24	9.63091e-23
CUST_521_PI410396117	AT1G07620	ATOBGM	^ ^ ^ ^ GTP-binding protein Obg/CgtA ^	43.4509	14.358	629.175	0	0
CUST_529_PI410396117	AT1G07720	KCS3	^Acyl Lipid Metabolism Family^Ketoacyl-CoA Synthase^NULL^ 3-ketoacyl-CoA synthase 3 ^KCS3,3-ketoacyl-CoA synthase 3^	-1.88651	370.963	196.472	6.98279e-21	1.24959e-19
CUST_104_PI410396108	AT1G07900		^ TF ^AS2/LOB^Class I^^ASL8/LBD1^ LOB domain-containing protein 1 ^LBD1,LOB domain-containing protein 1^	6.67691	5.42308	36.2749	7.60041e-20	1.28929e-18
CUST_551_PI410396117	AT1G08050		^ ^ ^ ^ Zinc finger (C3HC4-type RING finger) family protein ^	4.10821	529.954	2193.8	0	0
CUST_557_PI410396117	AT1G08115		^ ^ ^ ^ snRNA ^	2.31596	7766.44	17948	5.97665e-34	1.80848e-32
CUST_566_PI410396117	AT1G08170		^ ^ ^ ^ Histone superfamily protein ^	1.95724	8.1181	14.8713	0.00105	0.00422397
CUST_585_PI410396117	AT1G08440		^Miscellaneous Membrane Protein Families^Bax inhibitor-1 / TEGT protein homolog family^NULL^ Aluminium activated malate transporter family protein ^ ^	-3.21721	187.784	57.7733	1.55577e-30	4.14672e-29
CUST_590_PI410396117	AT1G08500	ENODL18, AtENODL18	^ ^ ^ ^ early nodulin-like protein 18 ^	-1.98986	329.616	163.295	1.50821e-27	3.60388e-26
CUST_4102_PI410396108	AT1G08810	AtMYB60	^ TF ^MYB-(R1)R2R3^^^AtMYB60^ myb domain protein 60 ^AtMYB60,myb domain protein 60,MYB60,myb domain protein 60^	-2.3514	35.9508	14.1671	0.00564	0.0195238
CUST_21189_PI410396117	AT1G08900		^Organic Solute Cotransporters^Putative sugar transporter family^NULL^ Major facilitator superfamily protein ^ ^	1.81125	268.249	485.358	1.45937e-15	1.96133e-14
CUST_21191_PI410396117	AT1G08930	ERD6	^Organic Solute Cotransporters^Putative sugar transporter family^NULL^ Major facilitator superfamily protein ^ERD6,EARLY RESPONSE TO DEHYDRATION 6^	4.0648	6070.12	27058.2	8.62511e-08	6.25114e-07
CUST_614_PI410396117	AT1G08940		^ ^ ^ ^ Phosphoglycerate mutase family protein ^	5.03512	1147.51	5810.76	0	0
CUST_123_PI410396108	AT1G09250		^ TF ^bHLH^(-b)HLH^^BHLH149^ basic helix-loop-helix (bHLH) DNA-binding superfamily protein ^ ^	1.91556	3793.19	7218.38	5.29772e-14	6.50225e-13
CUST_122_PI410396108	AT1G09250		^ TF ^bHLH^(-b)HLH^^BHLH149^ basic helix-loop-helix (bHLH) DNA-binding superfamily protein ^ ^	1.87214	1599.99	3037.77	2.10783e-11	2.13689e-10
CUST_66_PI410396577	AT1G09440		^ ^ ^ ^ Protein kinase superfamily protein ^	-1.86515	356.739	191.99	1.1003e-16	1.57762e-15
CUST_662_PI410396117	AT1G09480		^ ^ ^ ^ NAD(P)-binding Rossmann-fold superfamily protein ^	2.89937	149.282	433.213	2.8026e-45	1.19143e-43
CUST_124_PI410396108	AT1G09540	AtMYB61	^ TF ^MYB-(R1)R2R3^^^AtMYB61^ myb domain protein 61 ^ATMYB61,ARABIDOPSIS THALIANA MYB DOMAIN PROTEIN 61,MYB61,myb domain protein 61^	2.73638	6.18798	16.4816	2e-05	0.000105939
CUST_126_PI410396108	AT1G09540	AtMYB61	^ TF ^MYB-(R1)R2R3^^^AtMYB61^ myb domain protein 61 ^ATMYB61,ARABIDOPSIS THALIANA MYB DOMAIN PROTEIN 61,MYB61,myb domain protein 61^	2.26481	4.36443	9.8686	0.00038	0.00166077
CUST_667_PI410396117	AT1G09560	GLP5	^ ^ ^ ^ germin-like protein 5 ^	1.83069	2102.97	3922.3	3.40669e-09	2.86461e-08
CUST_686_PI410396117	AT1G09750		^ ^ ^ ^ Eukaryotic aspartyl protease family protein ^	-2.32277	19825	8562.16	0	0
CUST_698_PI410396117	AT1G09860	ATPUP16, PUP16	^Organic Solute Cotransporters^Purine permease family^NULL^ purine permease 16 ^ATPUP16,purine permease 16,PUP16,purine permease 16^	3.06807	6.66103	20.387	3.72761e-06	2.22436e-05
CUST_21201_PI410396117	AT1G09932		^ ^ ^ ^ Phosphoglycerate mutase family protein ^	8.32003	13.7909	114.399	0	0
CUST_707_PI410396117	AT1G09940	HEMA2	^ ^ ^ ^ Glutamyl-tRNA reductase family protein ^	2.20145	2435.99	5387.42	1.32355e-31	3.65783e-30
CUST_2445_PI410396577	AT1G09970	LRR XI-23, RLK7	^Receptor kinase-like protein family^NULL^NULL^ Leucine-rich receptor-like protein kinase family protein ^LRR XI-23,n/a,RLK7,receptor-like kinase 7^	5.79081	2199.52	13407.8	0	0
CUST_2443_PI410396577	AT1G09970	LRR XI-23, RLK7	^Receptor kinase-like protein family^NULL^NULL^ Leucine-rich receptor-like protein kinase family protein ^LRR XI-23,n/a,RLK7,receptor-like kinase 7^	5.55892	5714.33	32569.4	0	0
CUST_2444_PI410396577	AT1G09970	LRR XI-23, RLK7	^Receptor kinase-like protein family^NULL^NULL^ Leucine-rich receptor-like protein kinase family protein ^LRR XI-23,n/a,RLK7,receptor-like kinase 7^	5.39338	2760.51	15566.6	5.94548e-36	1.90907e-34
CUST_712_PI410396117	AT1G10010	AAP8, ATAAP8	^Organic Solute Cotransporters^Amino acid permease family^NULL^ amino acid permease 8 ^AAP8,amino acid permease 8,ATAAP8,n/a^	6.05112	6.375	32.8568	0.00687	0.0232746
CUST_21204_PI410396117	AT1G10060	ATBCAT-1, BCAT-1	^ ^ ^ ^ branched-chain amino acid transaminase 1 ^	1.91972	1249.15	2487.48	7.05546e-07	4.61652e-06
CUST_21205_PI410396117	AT1G10070	ATBCAT-2, BCAT-2	^ ^ ^ ^ branched-chain amino acid transaminase 2 ^	1.91982	40.0936	77.1014	3.5769e-20	6.20571e-19
CUST_721_PI410396117	AT1G10140		^ ^ ^ ^ Uncharacterised conserved protein UCP031279 ^	17.9807	174.032	3098.77	3.65655e-41	1.39201e-39
CUST_723_PI410396117	AT1G10155	ATPP2-A10, PP2-A10	^ ^ ^ ^ phloem protein 2-A10 ^	4.62611	60.5473	283.456	9.8242e-20	1.65817e-18
CUST_724_PI410396117	AT1G10170	ATNFXL1, NFXL1	^ ^ ^ ^ NF-X-like 1 ^	4.77396	9148.6	43675.9	0	0
CUST_21207_PI410396117	AT1G10340		^Miscellaneous Membrane Protein Families^Ankyrin-like protein family^NULL^ Ankyrin repeat family protein ^ ^	2.92444	265.017	774.995	0	0
CUST_741_PI410396117	AT1G10380		^ ^ ^ ^ Putative membrane lipoprotein ^	-1.87343	45.3057	24.415	0.00051	0.00217689
CUST_25015_PI410396117	AT1G10522		^ ^ ^ ^ unknown protein; FUNCTIONS IN: molecular_function unknown; INVOLVED IN: biological_process unknown; LOCATED IN: chloroplast; EXPRESSED IN: 23 plant structures; EXPRESSED DURING: 13 growth stages; Has 24 Blast hits to 24 proteins in 8 species: Archae - 0; Bacteria - 0; Metazoa - 0; Fungi - 0; Plants - 24; Viruses - 0; Other Eukaryotes - 0 (source: NCBI BLink). ^	2.26158	432.107	1000.54	2.91531e-11	2.92536e-10
CUST_756_PI410396117	AT1G10530		^ ^ ^ ^ unknown protein; FUNCTIONS IN: molecular_function unknown; INVOLVED IN: N-terminal protein myristoylation; BEST Arabidopsis thaliana protein match is: unknown protein (TAIR:AT1G60010.1); Has 143 Blast hits to 143 proteins in 14 species: Archae - 0; Bacteria - 0; Metazoa - 0; Fungi - 0; Plants - 143; Viruses - 0; Other Eukaryotes - 0 (source: NCBI BLink). ^	-1.88653	230.751	121.893	5.30442e-18	8.17543e-17
CUST_761_PI410396117	AT1G10585		^ ^ ^ ^ basic helix-loop-helix (bHLH) DNA-binding superfamily protein ^	8.70932	4.29526	36.8812	2.13065e-24	4.46218e-23
CUST_763_PI410396117	AT1G10640		^Glycoside Hydrolase Gene Families^Glycoside Hydrolase Family 28^NULL^ Pectin lyase-like superfamily protein ^ ^	-1.92806	12231	6274.27	2.13579e-23	4.29968e-22
CUST_25017_PI410396117	AT1G10657		^ ^ ^ ^ Plant protein 1589 of unknown function ^	-2.09692	349.04	160.609	3.46812e-06	2.07924e-05
CUST_21219_PI410396117	AT1G10710	PHS1	^ ^ ^ ^ poor homologous synapsis 1 ^	-2.13245	1120.34	524.98	0	0
CUST_25021_PI410396117	AT1G10710	PHS1	^ ^ ^ ^ poor homologous synapsis 1 ^	-1.96794	50.9636	26.0235	3.19386e-06	1.9228e-05
CUST_779_PI410396117	AT1G10800		^ ^ ^ ^ unknown protein; FUNCTIONS IN: molecular_function unknown; INVOLVED IN: biological_process unknown; LOCATED IN: endomembrane system; EXPRESSED IN: inflorescence meristem, hypocotyl, root, flower; EXPRESSED DURING: petal differentiation and expansion stage; Has 23 Blast hits to 23 proteins in 9 species: Archae - 0; Bacteria - 0; Metazoa - 0; Fungi - 0; Plants - 22; Viruses - 0; Other Eukar…	-2.16808	30.2111	15.0462	0.01244	0.0394906
CUST_782_PI410396117	AT1G10880		^ ^ ^ ^ Core-2/I-branching beta-1,6-N-acetylglucosaminyltransferase family protein ^	12.4843	3.7018	45.8922	1.90181e-37	6.4215e-36
CUST_790_PI410396117	AT1G10980		^ ^ ^ ^ Lung seven transmembrane receptor family protein ^	-2.32787	6582.08	2815.8	4.91674e-41	1.86474e-39
CUST_79_PI410396577	AT1G11050		^Receptor kinase-like protein family^NULL^NULL^ Protein kinase superfamily protein ^ ^	3.07279	1175.15	3650.18	0	0
CUST_81_PI410396577	AT1G11050		^Receptor kinase-like protein family^NULL^NULL^ Protein kinase superfamily protein ^ ^	2.98265	844.425	2849.1	0.00011	0.000526218
CUST_80_PI410396577	AT1G11050		^Receptor kinase-like protein family^NULL^NULL^ Protein kinase superfamily protein ^ ^	2.68735	1078.32	3085.47	3.53266e-07	2.38536e-06
CUST_796_PI410396117	AT1G11070		^ ^ ^ ^ BEST Arabidopsis thaliana protein match is: Hydroxyproline-rich glycoprotein family protein (TAIR:AT1G61080.1); Has 579 Blast hits to 567 proteins in 152 species: Archae - 0; Bacteria - 68; Metazoa - 159; Fungi - 113; Plants - 172; Viruses - 0; Other Eukaryotes - 67 (source: NCBI BLink). ^	3.30901	5.23615	18.1848	0.00168	0.00649239
CUST_21227_PI410396117	AT1G11170		^ ^ ^ ^ Protein of unknown function (DUF707) ^	-2.16305	68.053	31.2662	1.21302e-11	1.24916e-10
CUST_808_PI410396117	AT1G11185		^ ^ ^ ^ other RNA ^	2.7136	35.6181	95.8705	1.66416e-25	3.64167e-24
CUST_811_PI410396117	AT1G11210		^ ^ ^ ^ Protein of unknown function (DUF761) ^	2.33371	1103.23	2576.13	1.15526e-40	4.34751e-39
CUST_84_PI410396577	AT1G11300		^ ^ ^ ^ protein serine/threonine kinases;protein kinases;ATP binding;sugar binding;kinases;carbohydrate binding ^	2.02135	2589.13	5238.7	1.16604e-25	2.58358e-24
CUST_82_PI410396577	AT1G11300		^ ^ ^ ^ protein serine/threonine kinases;protein kinases;ATP binding;sugar binding;kinases;carbohydrate binding ^	1.89707	2453.81	4681.09	8.67291e-22	1.61638e-20
CUST_25028_PI410396117	AT1G11310	MLO2, ATMLO2, PMR2	^MLO proteins^NULL^ATMLO2^ Seven transmembrane MLO family protein ^ATMLO2,MILDEW RESISTANCE LOCUS O 2,MLO2,MILDEW RESISTANCE LOCUS O 2,PMR2,POWDERY MILDEW RESISTANT 2^	4.74006	3.71306	15.4183	7e-05	0.00034456
CUST_85_PI410396577	AT1G11330		^ ^ ^ ^ S-locus lectin protein kinase family protein ^	3.2834	1690.21	5618.84	8.68805e-44	3.56241e-42
CUST_87_PI410396577	AT1G11330		^ ^ ^ ^ S-locus lectin protein kinase family protein ^	2.48153	6190.26	15387	1.70833e-38	5.98295e-37
CUST_86_PI410396577	AT1G11330		^ ^ ^ ^ S-locus lectin protein kinase family protein ^	2.13586	365.453	787.852	6.00066e-21	1.07901e-19
CUST_21230_PI410396117	AT1G11360		^ ^ ^ ^ Adenine nucleotide alpha hydrolases-like superfamily protein ^	-2.61061	12.3916	4.76009	2.78619e-06	1.69432e-05
CUST_837_PI410396117	AT1G11580	ATPMEPCRA, PMEPCRA	^Carbohydrate Esterase Gene Families^Carbohydrate Esterase Family 8^NULL^ methylesterase PCR A ^ATPMEPCRA,n/a,PMEPCRA,methylesterase PCR A^	3.66704	568.202	2091.05	1.39979e-36	4.58621e-35
CUST_839_PI410396117	AT1G11600	CYP77B1	^Cytochrome P450^CYP77B^CYP77B1^ cytochrome P450, family 77, subfamily B, polypeptide 1 ^CYP77B1,cytochrome P450, family 77, subfamily B, polypeptide 1^	-2.32576	31418.2	13379.5	0	0
CUST_841_PI410396117	AT1G11610	CYP71A18	^Cytochrome P450^CYP71A^CYP71A18^ cytochrome P450, family 71, subfamily A, polypeptide 18 ^CYP71A18,cytochrome P450, family 71, subfamily A, polypeptide 18^	27.7914	5.64826	166.513	0	0
CUST_849_PI410396117	AT1G11700		^ ^ ^ ^ Protein of unknown function, DUF584 ^	-2.07903	11261.1	5362.44	2.35396e-38	8.20903e-37
CUST_872_PI410396117	AT1G11925		^ ^ ^ ^ Stigma-specific Stig1 family protein ^	5.54905	4.1516	21.3586	1.67548e-06	1.04641e-05
CUST_879_PI410396117	AT1G12010		^ ^ ^ ^ 2-oxoglutarate (2OG) and Fe(II)-dependent oxygenase superfamily protein ^	-1.91879	47.1989	24.5598	2.23754e-07	1.5469e-06
CUST_899_PI410396117	AT1G12200		^ ^ ^ ^ Flavin-binding monooxygenase family protein ^	2.71796	1924.52	5418.74	1.62755e-15	2.18232e-14
CUST_900_PI410396117	AT1G12210	RFL1	^ ^ ^ ^ RPS5-like 1 ^	2.12513	39.281	84.02	3.15161e-12	3.39637e-11
CUST_902_PI410396117	AT1G12220	RPS5	^ ^ ^ ^ Disease resistance protein (CC-NBS-LRR class) family ^	5.11358	5.24902	18.9866	0.00819	0.0272377
CUST_912_PI410396117	AT1G12320		^ ^ ^ ^ Protein of unknown function (DUF1442) ^	4.22992	695.912	2971.68	0	0
CUST_25034_PI410396117	AT1G12440		^ ^ ^ ^ A20/AN1-like zinc finger family protein ^	-1.95041	42.8783	22.1419	2.92794e-18	4.58764e-17
CUST_928_PI410396117	AT1G12480	OZS1, SLAC1, RCD3, CDI3	^ ^ ^ ^ C4-dicarboxylate transporter/malic acid transport protein ^	4.30651	4.97832	20.4111	0.00029	0.00129316
CUST_934_PI410396117	AT1G12570		^ ^ ^ ^ Glucose-methanol-choline (GMC) oxidoreductase family protein ^	-2.79559	1039.48	369.007	0	0
CUST_159_PI410396108	AT1G12610		^ TF ^AP2/ERF^ERF-EREBP^^^ Integrase-type DNA-binding superfamily protein ^DDF1,DWARF AND DELAYED FLOWERING 1^	1.93881	46.8141	90.7766	7.0548e-23	1.37969e-21
CUST_160_PI410396108	AT1G12630		^ TF ^AP2/ERF^ERF-EREBP^^^ Integrase-type DNA-binding superfamily protein ^ ^	-2.08242	109.512	52.6416	1.5148e-42	5.99882e-41
CUST_161_PI410396108	AT1G12630		^ TF ^AP2/ERF^ERF-EREBP^^^ Integrase-type DNA-binding superfamily protein ^ ^	-2.02693	180.927	88.1131	2.23048e-18	3.51936e-17
CUST_955_PI410396117	AT1G12845		^ ^ ^ ^ unknown protein; FUNCTIONS IN: molecular_function unknown; INVOLVED IN: biological_process unknown; LOCATED IN: endomembrane system; EXPRESSED IN: 22 plant structures; EXPRESSED DURING: 13 growth stages; Has 8 Blast hits to 8 proteins in 4 species: Archae - 0; Bacteria - 0; Metazoa - 0; Fungi - 0; Plants - 8; Viruses - 0; Other Eukaryotes - 0 (source: NCBI BLink). ^	-2.35094	5532.35	2328.08	2.985e-16	4.17854e-15
CUST_163_PI410396108	AT1G12860	SCRM2	^ TF ^bHLH^bHLH^SCREAM2^BHLH033^ basic helix-loop-helix (bHLH) DNA-binding superfamily protein ^ICE2,INDUCER OF CBF EXPRESSION 2,SCRM2,SCREAM 2^	-1.95961	586.466	296.06	2.74929e-12	2.98053e-11
CUST_164_PI410396108	AT1G12860	SCRM2	^ TF ^bHLH^bHLH^SCREAM2^BHLH033^ basic helix-loop-helix (bHLH) DNA-binding superfamily protein ^ICE2,INDUCER OF CBF EXPRESSION 2,SCRM2,SCREAM 2^	-1.86752	690.794	370.84	3.89783e-18	6.06081e-17
CUST_963_PI410396117	AT1G12940	ATNRT2.5, NRT2.5	^Inorganic Solute Cotransporters^High affinity nitrate transporter family^NULL^ nitrate transporter2.5 ^ATNRT2.5,nitrate transporter2.5,NRT2.5,nitrate transporter2.5^	40.0054	3.82716	181.032	9.60978e-18	1.46225e-16
CUST_169_PI410396108	AT1G12980	ESR1/DRN	^ TF ^AP2/ERF^ERF-EREBP^ENHANCER OF SHOOT REGENERATION1/DORNROSCHEN^^ Integrase-type DNA-binding superfamily protein ^DRN,DORNROSCHEN,ESR1,ENHANCER OF SHOOT REGENERATION 1^	-1.96946	3613.77	1843.4	0	0
CUST_170_PI410396108	AT1G12980	ESR1/DRN	^ TF ^AP2/ERF^ERF-EREBP^ENHANCER OF SHOOT REGENERATION1/DORNROSCHEN^^ Integrase-type DNA-binding superfamily protein ^DRN,DORNROSCHEN,ESR1,ENHANCER OF SHOOT REGENERATION 1^	-1.94732	4945.17	2527.57	0	0
CUST_171_PI410396108	AT1G12980	ESR1/DRN	^ TF ^AP2/ERF^ERF-EREBP^ENHANCER OF SHOOT REGENERATION1/DORNROSCHEN^^ Integrase-type DNA-binding superfamily protein ^DRN,DORNROSCHEN,ESR1,ENHANCER OF SHOOT REGENERATION 1^	-1.89634	3354.04	1764.54	3.99051e-22	7.54492e-21
CUST_978_PI410396117	AT1G13130		^Glycoside Hydrolase Gene Families^Glycoside Hydrolase Family 5^NULL^ Cellulase (glycosyl hydrolase family 5) protein ^ ^	-8.19092	41.9416	5.30819	2.75132e-10	2.54339e-09
CUST_986_PI410396117	AT1G13210	ACA.l	^Primary Pumps (ATPases) Gene Families^Putative P-type ATPase family^NULL^ autoinhibited Ca2+/ATPase II ^ACA.l,autoinhibited Ca2+/ATPase II^	3.15855	3396.16	10706.2	0	0
CUST_987_PI410396117	AT1G13230		^ ^ ^ ^ Leucine-rich repeat (LRR) family protein ^	5.39579	185.633	1001.58	0	0
CUST_988_PI410396117	AT1G13245	RTFL17, DVL4	^ ^ ^ ^ ROTUNDIFOLIA like 17 ^	3.04933	396.251	1228.11	3.78351e-44	1.5762e-42
CUST_172_PI410396108	AT1G13260		^ TF ^AP2/ERF^RAV^^RAV1^ related to ABI3/VP1 1 ^EDF4,ETHYLENE RESPONSE DNA BINDING FACTOR 4,RAV1,related to ABI3/VP1 1^	2.36365	403.875	975.254	2.04832e-15	2.72875e-14
CUST_173_PI410396108	AT1G13260		^ TF ^AP2/ERF^RAV^^RAV1^ related to ABI3/VP1 1 ^EDF4,ETHYLENE RESPONSE DNA BINDING FACTOR 4,RAV1,related to ABI3/VP1 1^	2.31691	7644.72	17827.5	1.79497e-16	2.53641e-15
CUST_174_PI410396108	AT1G13260		^ TF ^AP2/ERF^RAV^^RAV1^ related to ABI3/VP1 1 ^EDF4,ETHYLENE RESPONSE DNA BINDING FACTOR 4,RAV1,related to ABI3/VP1 1^	2.3033	5671.5	13412.3	4.60716e-08	3.44077e-07
CUST_177_PI410396108	AT1G13290	DOT5	^ TF ^C2H2 (Zn)^^^^ C2H2-like zinc finger protein ^DOT5,DEFECTIVELY ORGANIZED TRIBUTARIES 5,WIP6,WIP domain protein 6^	-2.32728	2793.36	1196.91	4.23026e-24	8.74413e-23
CUST_175_PI410396108	AT1G13290	DOT5	^ TF ^C2H2 (Zn)^^^^ C2H2-like zinc finger protein ^DOT5,DEFECTIVELY ORGANIZED TRIBUTARIES 5,WIP6,WIP domain protein 6^	-2.3004	1377.75	598.681	1.75488e-25	3.83141e-24
CUST_176_PI410396108	AT1G13290	DOT5	^ TF ^C2H2 (Zn)^^^^ C2H2-like zinc finger protein ^DOT5,DEFECTIVELY ORGANIZED TRIBUTARIES 5,WIP6,WIP domain protein 6^	-2.2853	3135.73	1384.3	1.35027e-14	1.71597e-13
CUST_993_PI410396117	AT1G13340		^ ^ ^ ^ Regulator of Vps4 activity in the MVB pathway protein ^	1.96622	118.014	241.407	2e-05	0.000105939
CUST_183_PI410396108	AT1G13400	NUB/JGL	^ TF ^C2H2 (Zn)^^JAGGED-like^^ C2H2 and C2HC zinc fingers superfamily protein ^JGL,JAGGED-LIKE,NUB,NUBBIN^	3.11398	46.7376	145.279	9.78431e-24	1.99062e-22
CUST_182_PI410396108	AT1G13400	NUB/JGL	^ TF ^C2H2 (Zn)^^JAGGED-like^^ C2H2 and C2HC zinc fingers superfamily protein ^JGL,JAGGED-LIKE,NUB,NUBBIN^	2.17987	55.1324	120.12	2.41744e-15	3.20953e-14
CUST_181_PI410396108	AT1G13400	NUB/JGL	^ TF ^C2H2 (Zn)^^JAGGED-like^^ C2H2 and C2HC zinc fingers superfamily protein ^JGL,JAGGED-LIKE,NUB,NUBBIN^	1.8583	40.7114	75.7082	1.4321e-17	2.15115e-16
CUST_1001_PI410396117	AT1G13470		^ ^ ^ ^ Protein of unknown function (DUF1262) ^	2.10811	2043.66	4478.2	3.6612e-07	2.46824e-06
CUST_1002_PI410396117	AT1G13480		^ ^ ^ ^ Protein of unknown function (DUF1262) ^	4.79121	5.1889	24.8611	3e-05	0.000155553
CUST_1006_PI410396117	AT1G13520		^ ^ ^ ^ Protein of unknown function (DUF1262) ^	38.4134	6.67455	260.372	0	0
CUST_1011_PI410396117	AT1G13590	ATPSK1, PSK1	^ ^ ^ ^ phytosulfokine 1 precursor ^	2.34629	13.2538	33.7606	0.00564	0.0195238
CUST_186_PI410396108	AT1G13600		^ TF ^bZIP^^^AtbZIP58^ basic leucine-zipper 58 ^AtbZIP58,basic leucine-zipper 58,bZIP58,basic leucine-zipper 58^	2.05191	1387.38	2843.55	2.18429e-08	1.68166e-07
CUST_1020_PI410396117	AT1G13670		^ ^ ^ ^ unknown protein; Has 22 Blast hits to 22 proteins in 7 species: Archae - 0; Bacteria - 0; Metazoa - 0; Fungi - 0; Plants - 22; Viruses - 0; Other Eukaryotes - 0 (source: NCBI BLink). ^	5.41258	108.583	597.898	2.41651e-34	7.37476e-33
CUST_1021_PI410396117	AT1G13680		^ ^ ^ ^ PLC-like phosphodiesterases superfamily protein ^	1.99026	44.374	89.5566	3e-05	0.000155553
CUST_1023_PI410396117	AT1G13700	PGL1	^ ^ ^ ^ 6-phosphogluconolactonase 1 ^	2.27949	2143.08	5026.31	1.3455e-06	8.51422e-06
CUST_1035_PI410396117	AT1G13830		^ ^ ^ ^ Carbohydrate-binding X8 domain superfamily protein ^	2.31892	5.79247	13.4844	0.00079	0.00325504
CUST_1047_PI410396117	AT1G13990		^ ^ ^ ^ unknown protein; FUNCTIONS IN: molecular_function unknown; INVOLVED IN: biological_process unknown; LOCATED IN: chloroplast; EXPRESSED IN: 23 plant structures; EXPRESSED DURING: 13 growth stages; CONTAINS InterPro DOMAIN/s: Protein of unknown function DUF3110 (InterPro:IPR021503); Has 4 Blast hits to 4 proteins in 1 species: Archae - 0; Bacteria - 0; Metazoa - 0; Fungi - 0; Plants - 4; Vi…	2.38691	1972.74	4720.7	0	0
CUST_1051_PI410396117	AT1G14040		^ ^ ^ ^ EXS (ERD1/XPR1/SYG1) family protein ^	2.07412	1220.42	2525.09	3.1184e-20	5.42555e-19
CUST_1054_PI410396117	AT1G14070	FUT7	^Miscellaneous Membrane Protein Families^Xyloglucan fucosyltransferase family^NULL^ fucosyltransferase 7 ^FUT7,fucosyltransferase 7^	20.3435	4.34601	94.3687	1.35815e-28	3.39611e-27
CUST_1058_PI410396117	AT1G14120		^ ^ ^ ^ 2-oxoglutarate (2OG) and Fe(II)-dependent oxygenase superfamily protein ^	2.85615	3.62556	10.3699	0.00194	0.00739902
CUST_21269_PI410396117	AT1G14150	PQL1, PQL2	^ ^ ^ ^ PsbQ-like 2 ^	-2.14967	690.84	319.799	5.53734e-17	8.07801e-16
CUST_25058_PI410396117	AT1G14150	PQL1, PQL2	^ ^ ^ ^ PsbQ-like 2 ^	-2.0321	622.586	305.618	1.05889e-21	1.96613e-20
CUST_1067_PI410396117	AT1G14210		^ ^ ^ ^ Ribonuclease T2 family protein ^	1.89402	216.258	408.911	6.64802e-18	1.0229e-16
CUST_112_PI410396577	AT1G14370	APK2A, PBL2	^ ^ ^ ^ protein kinase 2A ^	5.47869	361.764	2126.09	3.4054e-10	3.12995e-09
CUST_114_PI410396577	AT1G14370	APK2A, PBL2	^ ^ ^ ^ protein kinase 2A ^	4.87199	414.232	2173.29	5.10266e-11	4.99821e-10
CUST_113_PI410396577	AT1G14370	APK2A, PBL2	^ ^ ^ ^ protein kinase 2A ^	4.60885	292.586	1371.26	1.05273e-17	1.59323e-16
CUST_117_PI410396577	AT1G14390		^ ^ ^ ^ Leucine-rich repeat protein kinase family protein ^	3.03726	23.5523	72.3611	5.68639e-26	1.27253e-24
CUST_4125_PI410396108	AT1G14440		^ TF ^ZF-HB (Zn)^^^ATHB31^ homeobox protein 31 ^AtHB31,homeobox protein 31,HB31,homeobox protein 31^	-2.13832	9023.2	4211.68	0	0
CUST_4124_PI410396108	AT1G14440		^ TF ^ZF-HB (Zn)^^^ATHB31^ homeobox protein 31 ^AtHB31,homeobox protein 31,HB31,homeobox protein 31^	-2.07866	5140.64	2471.83	0	0
CUST_4123_PI410396108	AT1G14440		^ TF ^ZF-HB (Zn)^^^ATHB31^ homeobox protein 31 ^AtHB31,homeobox protein 31,HB31,homeobox protein 31^	-1.98067	15288.9	7721.37	1.22766e-25	2.71196e-24
CUST_1092_PI410396117	AT1G14540		^Class III peroxidase^NULL^PER4^ Peroxidase superfamily protein ^ ^	4.40496	3.31287	13.7763	0.00063	0.00264543
CUST_1104_PI410396117	AT1G14686		^ ^ ^ ^ ENTH/ANTH/VHS superfamily protein ^	-1.97831	234.826	118.305	4.21347e-19	6.91383e-18
CUST_1110_PI410396117	AT1G14760	KNATM	^ ^ ^ ^ KNOX Arabidopsis thaliana meinox ^	-5.19285	241.371	46.4853	0	0
CUST_1118_PI410396117	AT1G14860	atnudt18, NUDT18	^ ^ ^ ^ nudix hydrolase homolog 18 ^	3.52958	6.90388	24.7269	1.67652e-08	1.30866e-07
CUST_1119_PI410396117	AT1G14870	PCR2	^ ^ ^ ^ PLANT CADMIUM RESISTANCE 2 ^	11.4686	506.513	5721.54	0	0
CUST_1132_PI410396117	AT1G15010		^ ^ ^ ^ unknown protein; BEST Arabidopsis thaliana protein match is: unknown protein (TAIR:AT2G01300.1); Has 71 Blast hits to 71 proteins in 13 species: Archae - 0; Bacteria - 2; Metazoa - 0; Fungi - 0; Plants - 69; Viruses - 0; Other Eukaryotes - 0 (source: NCBI BLink). ^	4.31479	6.90989	33.5408	0.00067	0.00279753
CUST_1140_PI410396117	AT1G15125		^ ^ ^ ^ S-adenosyl-L-methionine-dependent methyltransferases superfamily protein ^	8.22001	9.48222	88.7569	1.11255e-10	1.05887e-09
CUST_1145_PI410396117	AT1G15170		^ ^ ^ ^ MATE efflux family protein ^	13.8578	29.545	410.106	0	0
CUST_1149_PI410396117	AT1G15210	PDR7, ATPDR7	^ABC transporters (Smart Lab)^PDR subfamily^AtPDR7^ pleiotropic drug resistance 7 ^ATPDR7,PLEIOTROPIC DRUG RESISTANCE 7,PDR7,pleiotropic drug resistance 7^	2.58953	3.79393	8.99433	0.00986	0.032141
CUST_1156_PI410396117	AT1G15310	ATHSRP54A, SRP54-1	^ ^ ^ ^ signal recognition particle 54 kDa subunit ^	-1.99074	3586.28	1828.08	1.12051e-26	2.58416e-25
CUST_21296_PI410396117	AT1G15350		^ ^ ^ ^ unknown protein; FUNCTIONS IN: molecular_function unknown; INVOLVED IN: biological_process unknown; LOCATED IN: chloroplast; EXPRESSED IN: 22 plant structures; EXPRESSED DURING: 12 growth stages; BEST Arabidopsis thaliana protein match is: unknown protein (TAIR:AT3G15770.2); Has 145 Blast hits to 145 proteins in 25 species: Archae - 0; Bacteria - 0; Metazoa - 0; Fungi - 0; Plants - 138; V…	3.54888	203.348	723.801	0	0
CUST_21297_PI410396117	AT1G15380		^ ^ ^ ^ Lactoylglutathione lyase / glyoxalase I family protein ^	-1.84941	690.998	326.505	0.00394	0.0140645
CUST_1164_PI410396117	AT1G15415		^ ^ ^ ^ The protein encoded by this gene was identified as a part of pollen proteome by mass spec analysis. It has weak homology to LEA (late embryo abundant) proteins. Encodes protein phosphatase 2A (PP2A) Bgamma subunit. Targeted to nucleus and cytosol. ^	15.3188	18.5931	308.733	5.15229e-41	1.95022e-39
CUST_21299_PI410396117	AT1G15430		^ ^ ^ ^ Protein of unknown function (DUF1644) ^	1.939	1626.49	3127.32	1.19889e-26	2.76436e-25
CUST_1172_PI410396117	AT1G15520	PDR12, ATPDR12, ABCG40, ATABCG40	^ABC transporters (Smart Lab)^PDR subfamily^AtPDR12^ pleiotropic drug resistance 12 ^ABCG40,ATP-BINDING CASSETTE FAMILY G40,ATABCG40,ARABIDOPSIS THALIANA ATP-BINDING CASSETTE FAMILY G 40,ATPDR12,PLEIOTROPIC DRUG RESISTANCE 12,PDR12,pleiotropic drug resistance 12^	15.8444	266.549	4269.75	0	0
CUST_1173_PI410396117	AT1G15540		^ ^ ^ ^ 2-oxoglutarate (2OG) and Fe(II)-dependent oxygenase superfamily protein ^	3.13385	5.40342	17.8916	0.00101	0.00407393
CUST_1180_PI410396117	AT1G15630		^ ^ ^ ^ unknown protein; BEST Arabidopsis thaliana protein match is: unknown protein (TAIR:AT1G15610.1); Has 122 Blast hits to 122 proteins in 14 species: Archae - 0; Bacteria - 0; Metazoa - 0; Fungi - 0; Plants - 122; Viruses - 0; Other Eukaryotes - 0 (source: NCBI BLink). ^	-2.59983	9.00388	3.68737	0.00425	0.0150739
CUST_21303_PI410396117	AT1G15790		^ ^ ^ ^ unknown protein; BEST Arabidopsis thaliana protein match is: unknown protein (TAIR:AT1G15780.1); Has 35333 Blast hits to 34131 proteins in 2444 species: Archae - 798; Bacteria - 22429; Metazoa - 974; Fungi - 991; Plants - 531; Viruses - 0; Other Eukaryotes - 9610 (source: NCBI BLink). ^	2.01282	699.413	1412.91	1.73329e-20	3.04843e-19
CUST_129_PI410396577	AT1G16130	WAKL2	^Receptor kinase-like protein family^NULL^NULL^ wall associated kinase-like 2 ^WAKL2,wall associated kinase-like 2^	2.46254	40.4213	117.792	0.01321	0.0416837
CUST_127_PI410396577	AT1G16130	WAKL2	^Receptor kinase-like protein family^NULL^NULL^ wall associated kinase-like 2 ^WAKL2,wall associated kinase-like 2^	2.10642	92.2958	214.191	0.00182	0.00697912
CUST_130_PI410396577	AT1G16150	WAKL4	^Receptor kinase-like protein family^NULL^NULL^ wall associated kinase-like 4 ^WAKL4,wall associated kinase-like 4^	6.02702	9.38922	63.0759	6.03516e-06	3.49832e-05
CUST_132_PI410396577	AT1G16150	WAKL4	^Receptor kinase-like protein family^NULL^NULL^ wall associated kinase-like 4 ^WAKL4,wall associated kinase-like 4^	3.03381	3.89994	11.7746	0.00126	0.0049884
CUST_214_PI410396108	AT1G16490		^ TF ^MYB-(R1)R2R3^^^AtMYB58^ myb domain protein 58 ^ATMYB58,MYB DOMAIN PROTEIN 58,MYB58,myb domain protein 58^	-1.98015	213.143	107.261	0	0
CUST_216_PI410396108	AT1G16490		^ TF ^MYB-(R1)R2R3^^^AtMYB58^ myb domain protein 58 ^ATMYB58,MYB DOMAIN PROTEIN 58,MYB58,myb domain protein 58^	-1.9079	222.129	116.848	1.27242e-10	1.20519e-09
CUST_215_PI410396108	AT1G16490		^ TF ^MYB-(R1)R2R3^^^AtMYB58^ myb domain protein 58 ^ATMYB58,MYB DOMAIN PROTEIN 58,MYB58,myb domain protein 58^	-1.81547	320.976	176.14	2.28822e-14	2.87318e-13
CUST_218_PI410396108	AT1G16530		^ TF ^AS2/LOB^Class I^^ASL9/LBD3^ ASYMMETRIC LEAVES 2-like 9 ^ASL9,ASYMMETRIC LEAVES 2-like 9,LBD3,LOB DOMAIN-CONTAINING PROTEIN 3^	-3.09012	47.6873	15.3763	1.54645e-13	1.84163e-12
CUST_219_PI410396108	AT1G16530		^ TF ^AS2/LOB^Class I^^ASL9/LBD3^ ASYMMETRIC LEAVES 2-like 9 ^ASL9,ASYMMETRIC LEAVES 2-like 9,LBD3,LOB DOMAIN-CONTAINING PROTEIN 3^	-2.93198	49.5738	16.7353	9.82548e-14	1.18176e-12
CUST_217_PI410396108	AT1G16530		^ TF ^AS2/LOB^Class I^^ASL9/LBD3^ ASYMMETRIC LEAVES 2-like 9 ^ASL9,ASYMMETRIC LEAVES 2-like 9,LBD3,LOB DOMAIN-CONTAINING PROTEIN 3^	-2.5345	67.2554	26.3742	1.59627e-18	2.54347e-17
CUST_145_PI410396577	AT1G16670		^ ^ ^ ^ Protein kinase superfamily protein ^	2.15039	2831.54	6052.2	1.38276e-11	1.41696e-10
CUST_147_PI410396577	AT1G16670		^ ^ ^ ^ Protein kinase superfamily protein ^	1.96865	372.101	732.097	2.49661e-23	5.00458e-22
CUST_1267_PI410396117	AT1G16850		^ ^ ^ ^ unknown protein; FUNCTIONS IN: molecular_function unknown; INVOLVED IN: response to salt stress; LOCATED IN: endomembrane system; EXPRESSED IN: leaf apex, leaf whorl, male gametophyte, flower, leaf; EXPRESSED DURING: LP.06 six leaves visible, LP.04 four leaves visible, LP.10 ten leaves visible, petal differentiation and expansion stage, LP.08 eight leaves visible; BEST Arabidopsis thalian…	-3.43059	33.4501	9.54529	8e-05	0.000390877
CUST_1278_PI410396117	AT1G16960		^ ^ ^ ^ Ubiquitin domain-containing protein ^	-2.098	44.9786	21.3026	2.33768e-07	1.61138e-06
CUST_1295_PI410396117	AT1G17147		^ ^ ^ ^ VQ motif-containing protein ^	10.5395	134.254	1490.66	3.5471e-25	7.67615e-24
CUST_1297_PI410396117	AT1G17170	ATGSTU24, GST, GSTU24	^Miscellaneous Membrane Protein Families^Putative glutathione transferase family^NULL^ glutathione S-transferase TAU 24 ^ATGSTU24,glutathione S-transferase TAU 24,GST,Arabidopsis thaliana Glutathione S-transferase (class tau) 24,GSTU24,glutathione S-transferase TAU 24^	20.1721	327.015	6685.7	0	0
CUST_1298_PI410396117	AT1G17180	ATGSTU25, GSTU25	^Glutathione S-transferase Family^Tau family^AtGSTU25^ glutathione S-transferase TAU 25 ^ATGSTU25,glutathione S-transferase TAU 25,GSTU25,glutathione S-transferase TAU 25^	63.1694	54.1107	3461.69	0	0
CUST_1307_PI410396117	AT1G17260	AHA10	^Primary Pumps (ATPases) Gene Families^Plasma membrane H+-ATPase family^NULL^ autoinhibited H(+)-ATPase isoform 10 ^AHA10,autoinhibited H(+)-ATPase isoform 10^	-2.17916	458.502	208.458	1.43693e-20	2.5446e-19
CUST_1310_PI410396117	AT1G17290	AlaAT1	^ ^ ^ ^ alanine aminotransferas ^	1.85271	11088.4	20666	2.48201e-11	2.50002e-10
CUST_1317_PI410396117	AT1G17380	JAZ5, TIFY11A	^tify family^NULL^tify11a^ jasmonate-zim-domain protein 5 ^JAZ5,jasmonate-zim-domain protein 5,TIFY11A,n/a^	2.92981	960.174	3363.59	0.003	0.0109946
CUST_1320_PI410396117	AT1G17420	LOX3	^Acyl Lipid Metabolism Family^Plastidial Lipoxygenase ^NULL^ lipoxygenase 3 ^LOX3,lipoxygenase 3^	2.74964	1314.73	3615.04	2.24189e-09	1.90815e-08
CUST_1335_PI410396117	AT1G17610		^ ^ ^ ^ Disease resistance protein (TIR-NBS class) ^	2.02921	23.7673	48.7682	9.69152e-06	5.45546e-05
CUST_1345_PI410396117	AT1G17744		^ ^ ^ ^ unknown protein; FUNCTIONS IN: molecular_function unknown; INVOLVED IN: biological_process unknown; LOCATED IN: cellular_component unknown; EXPRESSED IN: stem; Has 30201 Blast hits to 17322 proteins in 780 species: Archae - 12; Bacteria - 1396; Metazoa - 17338; Fungi - 3422; Plants - 5037; Viruses - 0; Other Eukaryotes - 2996 (source: NCBI BLink). ^	4.73561	33.5993	160.404	1.61174e-22	3.10079e-21
CUST_1346_PI410396117	AT1G17745	PGDH	^ ^ ^ ^ D-3-phosphoglycerate dehydrogenase ^	2.53871	1722.58	4401.08	1.04454e-27	2.49577e-26
CUST_157_PI410396577	AT1G17750	PEPR2, AtPEPR2	^Receptor kinase-like protein family^NULL^NULL^ PEP1 receptor 2 ^AtPEPR2,PEP1 RECEPTOR 2,PEPR2,PEP1 receptor 2^	2.39325	702.907	1676.2	3.51242e-19	5.79037e-18
CUST_159_PI410396577	AT1G17750	PEPR2, AtPEPR2	^Receptor kinase-like protein family^NULL^NULL^ PEP1 receptor 2 ^AtPEPR2,PEP1 RECEPTOR 2,PEPR2,PEP1 receptor 2^	2.32706	329.594	771.022	2.56847e-24	5.37364e-23
CUST_158_PI410396577	AT1G17750	PEPR2, AtPEPR2	^Receptor kinase-like protein family^NULL^NULL^ PEP1 receptor 2 ^AtPEPR2,PEP1 RECEPTOR 2,PEPR2,PEP1 receptor 2^	2.22538	267.811	591.736	2.63449e-16	3.6896e-15
CUST_1353_PI410396117	AT1G17830		^ ^ ^ ^ Protein of unknown function (DUF789) ^	2.69723	288.23	795.433	1.80337e-11	1.83143e-10
CUST_1356_PI410396117	AT1G17860		^ ^ ^ ^ Kunitz family trypsin and protease inhibitor protein ^	2.28008	1367.78	3093.16	2.50888e-21	4.59711e-20
CUST_228_PI410396108	AT1G17920	HDG12	^ TF ^HB^HD-Zip IV / HD ZLZ START^^^ homeodomain GLABROUS 12 ^HDG12,homeodomain GLABROUS 12^	-2.04317	1948.8	955.409	0	0
CUST_21336_PI410396117	AT1G17990		^Acyl Lipid Metabolism Family^Oxo-Phytodienoic Acid Reductase (OPR) ^NULL^ FMN-linked oxidoreductases superfamily protein ^ ^	11.8211	38.4856	450.903	0	0
CUST_1365_PI410396117	AT1G18020		^ ^ ^ ^ FMN-linked oxidoreductases superfamily protein ^	11.4002	1046.7	11931.8	0	0
CUST_1376_PI410396117	AT1G18200	AtRABA6b, RABA6b	^ ^ ^ ^ RAB GTPase homolog A6B ^	-1.83448	220.99	120.074	5.51675e-38	1.9039e-36
CUST_1379_PI410396117	AT1G18265		^ ^ ^ ^ Protein of unknown function, DUF593 ^	3.28077	75.9229	249.237	0	0
CUST_171_PI410396577	AT1G18350	ATMKK7, BUD1, MKK7	^MAP Kinase Kinase (MAPKK) Family^NULL^MKK7^ MAP kinase kinase 7 ^ATMKK7,MAP kinase kinase 7,BUD1,BUSHY AND DWARF 1,MKK7,MAP kinase kinase 7,MKK7,MAP KINASE KINASE7^	3.96531	42.7891	169.063	1.67397e-30	4.43372e-29
CUST_1389_PI410396117	AT1G18380		obsolete gene, not found in TF or FASTA lists	7.28095	21.2756	155.07	0	0
CUST_1390_PI410396117	AT1G18382		^ ^ ^ ^ other RNA ^	6.02157	2.91873	17.5753	0.00311	0.0113597
CUST_174_PI410396577	AT1G18390		^ ^ ^ ^ Protein kinase superfamily protein ^	29.8006	102.972	3282.81	0	0
CUST_172_PI410396577	AT1G18390		^ ^ ^ ^ Protein kinase superfamily protein ^	29.0154	94.6234	2762.09	0	0
CUST_173_PI410396577	AT1G18390		^ ^ ^ ^ Protein kinase superfamily protein ^	27.7064	142.434	4201.78	0	0
CUST_235_PI410396108	AT1G18570	AtMYB51/HIG1	^ TF ^MYB-(R1)R2R3^^^AtMYB51^ myb domain protein 51 ^AtMYB51,myb domain protein 51,BW51A,n/a,BW51B,n/a,HIG1,HIGH INDOLIC GLUCOSINOLATE 1,MYB51,myb domain protein 51^	70.3855	184.222	14345.7	0	0
CUST_237_PI410396108	AT1G18570	AtMYB51/HIG1	^ TF ^MYB-(R1)R2R3^^^AtMYB51^ myb domain protein 51 ^AtMYB51,myb domain protein 51,BW51A,n/a,BW51B,n/a,HIG1,HIGH INDOLIC GLUCOSINOLATE 1,MYB51,myb domain protein 51^	60.3086	89.5135	5616.04	0	0
CUST_236_PI410396108	AT1G18570	AtMYB51/HIG1	^ TF ^MYB-(R1)R2R3^^^AtMYB51^ myb domain protein 51 ^AtMYB51,myb domain protein 51,BW51A,n/a,BW51B,n/a,HIG1,HIGH INDOLIC GLUCOSINOLATE 1,MYB51,myb domain protein 51^	51.4076	77.4831	4174.06	0	0
CUST_1414_PI410396117	AT1G18650	PDCB3	^ ^ ^ ^ plasmodesmata callose-binding protein 3 ^	-2.06299	4682.32	2247.07	9.96208e-12	1.03631e-10
CUST_240_PI410396108	AT1G18710		^ TF ^MYB-(R1)R2R3^^^AtMYB47^ myb domain protein 47 ^AtMYB47,myb domain protein 47,MYB47,myb domain protein 47^	2.57987	34.4301	88.9027	1.21515e-17	1.84478e-16
CUST_239_PI410396108	AT1G18710		^ TF ^MYB-(R1)R2R3^^^AtMYB47^ myb domain protein 47 ^AtMYB47,myb domain protein 47,MYB47,myb domain protein 47^	2.21812	38.521	86.2692	5.26273e-08	3.90126e-07
CUST_1425_PI410396117	AT1G18810		^ ^ ^ ^ phytochrome kinase substrate-related ^	-1.91115	805.801	404.957	8.58919e-08	6.22422e-07
CUST_1426_PI410396117	AT1G18830		^ ^ ^ ^ Transducin/WD40 repeat-like superfamily protein ^	1.86707	43.3424	80.8538	5.58074e-11	5.44786e-10
CUST_1429_PI410396117	AT1G18870	ICS2	^ ^ ^ ^ isochorismate synthase 2 ^	-2.63158	263.982	97.6571	8.97636e-19	1.44807e-17
CUST_1439_PI410396117	AT1G19020		^ ^ ^ ^ unknown protein; BEST Arabidopsis thaliana protein match is: unknown protein (TAIR:AT3G48180.1); Has 88 Blast hits to 88 proteins in 15 species: Archae - 0; Bacteria - 0; Metazoa - 0; Fungi - 0; Plants - 88; Viruses - 0; Other Eukaryotes - 0 (source: NCBI BLink). ^	160.712	82.9667	14194	0	0
CUST_21353_PI410396117	AT1G19180	TIFY10A	^tify family^NULL^tify10a^ jasmonate-zim-domain protein 1 ^JAZ1,jasmonate-zim-domain protein 1,TIFY10A,n/a^	7.37031	2335.76	19367.7	8.64509e-09	6.94607e-08
CUST_25144_PI410396117	AT1G19180	TIFY10A	^tify family^NULL^tify10a^ jasmonate-zim-domain protein 1 ^JAZ1,jasmonate-zim-domain protein 1,TIFY10A,n/a^	9.80593	3.59817	34.2052	1.7799e-19	2.97917e-18
CUST_1463_PI410396117	AT1G19320		^ ^ ^ ^ Pathogenesis-related thaumatin superfamily protein ^	-2.28465	23.8219	10.8829	0.00083	0.00340541
CUST_1476_PI410396117	AT1G19450		^Organic Solute Cotransporters^Putative sugar transporter family^NULL^ Major facilitator superfamily protein ^ ^	-2.09741	347.695	164.724	1.13308e-14	1.44389e-13
CUST_1489_PI410396117	AT1G19610	LCR78, PDF1.4	^Plant defensins superfamily^Plant defensins family 1^PDF1.4^ Arabidopsis defensin-like protein ^LCR78,LOW-MOLECULAR-WEIGHT CYSTEINE-RICH 78,PDF1.4,n/a^	6.9515	4.40719	28.9309	8.99417e-06	5.08034e-05
CUST_1493_PI410396117	AT1G19670	ATCLH1, CORI1, ATHCOR1, CLH1	^ ^ ^ ^ chlorophyllase 1 ^	2.34793	4969.88	11603.1	1.08552e-32	3.1545e-31
CUST_25148_PI410396117	AT1G19715		^ ^ ^ ^ Mannose-binding lectin superfamily protein ^	-2.43547	15.9955	6.45175	4e-05	0.00020411
CUST_1501_PI410396117	AT1G19770	ATPUP14, PUP14	^Organic Solute Cotransporters^Purine permease family^NULL^ purine permease 14 ^ATPUP14,purine permease 14,PUP14,purine permease 14^	2.35432	7488.83	17756.2	9.8028e-12	1.0204e-10
CUST_1522_PI410396117	AT1G20010	TUB5	^ ^ ^ ^ tubulin beta-5 chain ^	-2.12328	5211.69	2462.05	3.17098e-29	8.05401e-28
CUST_21366_PI410396117	AT1G20160	ATSBT5.2	^Subtilisin-like Serine Proteases^NULL^AtSubt5.3^ Subtilisin-like serine endopeptidase family protein ^ATSBT5.2,n/a^	2.82186	1275.53	3623.26	1.04997e-33	3.13422e-32
CUST_1545_PI410396117	AT1G20310		^ ^ ^ ^ unknown protein; FUNCTIONS IN: molecular_function unknown; INVOLVED IN: biological_process unknown; LOCATED IN: chloroplast; EXPRESSED IN: 16 plant structures; EXPRESSED DURING: 9 growth stages; BEST Arabidopsis thaliana protein match is: unknown protein (TAIR:AT1G76070.1); Has 46 Blast hits to 46 proteins in 12 species: Archae - 0; Bacteria - 0; Metazoa - 0; Fungi - 0; Plants - 46; Virus…	22.1158	14.9696	356.709	6.53988e-25	1.3996e-23
CUST_1549_PI410396117	AT1G20350	ATTIM17-1, TIM17-1	^Miscellaneous Membrane Protein Families^Mitochondrial Protein Translocase (MPT) Family^NULL^ translocase inner membrane subunit 17-1 ^ATTIM17-1,translocase inner membrane subunit 17-1,TIM17-1,translocase inner membrane subunit 17-1^	5.98182	60.9652	383.232	5.58751e-22	1.05023e-20
CUST_21370_PI410396117	AT1G20510	OPCL1	^Monolignol Biosynthesis^4CL-like^Arath;4CL-like1^ OPC-8:0 CoA ligase1 ^OPCL1,OPC-8:0 CoA ligase1^	3.00445	2248.43	6857.95	7.73649e-26	1.72394e-24
CUST_270_PI410396108	AT1G20700		^ TF ^HB^WUS-like^WUSCHEL-related homeobox14^WOX14^ WUSCHEL related homeobox 14 ^ATWOX14,WUSCHEL RELATED HOMEOBOX 14,WOX14,WUSCHEL related homeobox 14^	1.81213	107.096	191.277	2.01844e-14	2.54392e-13
CUST_273_PI410396108	AT1G20710		^ TF ^HB^WUS-like^WUSCHEL-related homeobox10^WOX10^ WUSCHEL related homeobox 10 ^WOX10,WUSCHEL related homeobox 10^	1.92278	28.4886	54.7803	0	0
CUST_1579_PI410396117	AT1G20720		^ ^ ^ ^ RAD3-like DNA-binding helicase protein ^	-1.8523	491.781	267.736	6.14883e-10	5.52539e-09
CUST_1596_PI410396117	AT1G20875		^ ^ ^ ^ unknown protein; Has 30201 Blast hits to 17322 proteins in 780 species: Archae - 12; Bacteria - 1396; Metazoa - 17338; Fungi - 3422; Plants - 5037; Viruses - 0; Other Eukaryotes - 2996 (source: NCBI BLink). ^	-2.13995	9.56204	4.34724	0.00345	0.0124867
CUST_4162_PI410396108	AT1G21000		^ TF ^PLATZ (Zn)^^^^ PLATZ transcription factor family protein ^ ^	5.55594	1364.53	7626.07	0	0
CUST_4164_PI410396108	AT1G21000		^ TF ^PLATZ (Zn)^^^^ PLATZ transcription factor family protein ^ ^	4.74475	1417.71	6747.66	0	0
CUST_4163_PI410396108	AT1G21000		^ TF ^PLATZ (Zn)^^^^ PLATZ transcription factor family protein ^ ^	3.95137	1003.09	3976.38	8.56882e-26	1.90493e-24
CUST_1607_PI410396117	AT1G21010		^ ^ ^ ^ unknown protein; FUNCTIONS IN: molecular_function unknown; INVOLVED IN: N-terminal protein myristoylation; LOCATED IN: cellular_component unknown; EXPRESSED IN: 24 plant structures; EXPRESSED DURING: 14 growth stages; BEST Arabidopsis thaliana protein match is: unknown protein (TAIR:AT1G76600.1); Has 206 Blast hits to 206 proteins in 13 species: Archae - 0; Bacteria - 0; Metazoa - 0; Fung…	3.27572	919.492	3133.22	1.33274e-19	2.23456e-18
CUST_1614_PI410396117	AT1G21100		^Monolignol Biosynthesis^COMT-like^Arath;COMT-like1^ O-methyltransferase family protein ^ ^	30.7185	1447.77	44564.9	0	0
CUST_1615_PI410396117	AT1G21110		^Monolignol Biosynthesis^COMT-like^Arath;COMT-like2^ O-methyltransferase family protein ^ ^	152.887	133.4	20873	0	0
CUST_1616_PI410396117	AT1G21120		^Monolignol Biosynthesis^COMT-like^Arath;COMT-like3^ O-methyltransferase family protein ^ ^	30.8398	789.049	24308.9	0	0
CUST_21374_PI410396117	AT1G21130		^Monolignol Biosynthesis^COMT-like^Arath;COMT-like4^ O-methyltransferase family protein ^ ^	43.4432	67.964	2937.79	0	0
CUST_191_PI410396577	AT1G21210	WAK4	^ ^ ^ ^ wall associated kinase 4 ^	2.61211	3.4204	8.4492	0.00787	0.0263197
CUST_1628_PI410396117	AT1G21326		^ ^ ^ ^ VQ motif-containing protein ^	4.10391	10.9973	46.971	2.198e-07	1.52048e-06
CUST_283_PI410396108	AT1G21340		^ TF ^Dof (Zn)^^^^ Dof-type zinc finger DNA-binding family protein ^ ^	-2.59289	10.4128	4.34358	0.0113	0.0363016
CUST_1630_PI410396117	AT1G21360	GLTP2	^ ^ ^ ^ glycolipid transfer protein 2 ^	8.50612	3.9943	32.933	2.23076e-15	2.96114e-14
CUST_1638_PI410396117	AT1G21460	SWEET1, AtSWEET1	^Miscellaneous Membrane Protein Families^MTN3-like protein family^NULL^ Nodulin MtN3 family protein ^ ^	2.58425	962.608	2500.83	6.75273e-37	2.23805e-35
CUST_1642_PI410396117	AT1G21520		^ ^ ^ ^ unknown protein; Has 9 Blast hits to 9 proteins in 2 species: Archae - 0; Bacteria - 0; Metazoa - 0; Fungi - 0; Plants - 9; Viruses - 0; Other Eukaryotes - 0 (source: NCBI BLink). ^	5.24727	166.885	885.741	0	0
CUST_33_PI410396114	AT1G21525		^ ^ ^ ^ pseudogene of unknown protein ^	24.8365	4.63296	116.327	0	0
CUST_1643_PI410396117	AT1G21528		^ ^ ^ ^ unknown protein; Has 2 Blast hits to 2 proteins in 1 species: Archae - 0; Bacteria - 0; Metazoa - 0; Fungi - 0; Plants - 2; Viruses - 0; Other Eukaryotes - 0 (source: NCBI BLink). ^	3.87494	44.4246	172.022	0	0
CUST_1644_PI410396117	AT1G21540		^EF-hand containing proteins^Group II^NULL^ AMP-dependent synthetase and ligase family protein ^ ^	2.61439	48.4156	132.684	4.98084e-06	2.92312e-05
CUST_1645_PI410396117	AT1G21550		^EF-hand containing proteins^Group IV^NULL^ Calcium-binding EF-hand family protein ^ ^	12.3866	3.66291	44.3813	4.99463e-25	1.07367e-23
CUST_1668_PI410396117	AT1G21830		^ ^ ^ ^ unknown protein; CONTAINS InterPro DOMAIN/s: Protein of unknown function DUF740 (InterPro:IPR008004); BEST Arabidopsis thaliana protein match is: unknown protein (TAIR:AT1G44608.1); Has 49 Blast hits to 49 proteins in 12 species: Archae - 0; Bacteria - 0; Metazoa - 0; Fungi - 0; Plants - 49; Viruses - 0; Other Eukaryotes - 0 (source: NCBI BLink). ^	1.87305	3581.51	6755.35	7.49333e-24	1.53452e-22
CUST_290_PI410396108	AT1G21910		^ TF ^AP2/ERF^ERF-EREBP^^^ Integrase-type DNA-binding superfamily protein ^ ^	1.89488	45.4863	86.9341	4e-05	0.00020411
CUST_1696_PI410396117	AT1G22065		^ ^ ^ ^ unknown protein; FUNCTIONS IN: molecular_function unknown; INVOLVED IN: biological_process unknown; LOCATED IN: cellular_component unknown; BEST Arabidopsis thaliana protein match is: unknown protein (TAIR:AT1G77885.1); Has 30201 Blast hits to 17322 proteins in 780 species: Archae - 12; Bacteria - 1396; Metazoa - 17338; Fungi - 3422; Plants - 5037; Viruses - 0; Other Eukaryotes - 2996 (so…	-5.09442	30.6943	5.89401	2.96863e-09	2.50655e-08
CUST_1699_PI410396117	AT1G22100		^ ^ ^ ^ Inositol-pentakisphosphate 2-kinase family protein ^	-4.76175	14.2099	3.36236	0.00208	0.00789439
CUST_1706_PI410396117	AT1G22220		^ ^ ^ ^ F-box family protein ^	4.43954	11.5804	51.7299	3.28324e-25	7.09936e-24
CUST_1707_PI410396117	AT1G22230		^ ^ ^ ^ unknown protein; LOCATED IN: chloroplast; BEST Arabidopsis thaliana protein match is: unknown protein (TAIR:AT1G78110.1); Has 2358 Blast hits to 1759 proteins in 159 species: Archae - 2; Bacteria - 36; Metazoa - 1046; Fungi - 203; Plants - 157; Viruses - 72; Other Eukaryotes - 842 (source: NCBI BLink). ^	10.1303	28.484	301.26	2.62077e-22	4.98667e-21
CUST_21389_PI410396117	AT1G22280	PAPP2C	^PP2C-type phosphatases^Group F^NULL^ phytochrome-associated protein phosphatase type 2C ^PAPP2C,phytochrome-associated protein phosphatase type 2C^	1.87431	113.417	213.001	1.41995e-16	2.02526e-15
CUST_25182_PI410396117	AT1G22280	PAPP2C	^PP2C-type phosphatases^Group F^NULL^ phytochrome-associated protein phosphatase type 2C ^PAPP2C,phytochrome-associated protein phosphatase type 2C^	2.66544	15.0555	39.8055	3.96869e-10	3.62266e-09
CUST_1714_PI410396117	AT1G22330		^ ^ ^ ^ RNA-binding (RRM/RBD/RNP motifs) family protein ^	-2.87383	294.344	102.305	7.64408e-35	2.35949e-33
CUST_21392_PI410396117	AT1G22360	AtUGT85A2, UGT85A2	^Glycosyltransferase Gene Families^Glycosyltransferase- Family 1^NULL^ UDP-glucosyl transferase 85A2 ^AtUGT85A2,UDP-glucosyl transferase 85A2,UGT85A2,UDP-glucosyl transferase 85A2^	1.96875	95.6292	183.15	1.96819e-14	2.48167e-13
CUST_21393_PI410396117	AT1G22370	AtUGT85A5, UGT85A5	^Glycosyltransferase Gene Families^Glycosyltransferase- Family 1^NULL^ UDP-glucosyl transferase 85A5 ^AtUGT85A5,UDP-glucosyl transferase 85A5,UGT85A5,UDP-glucosyl transferase 85A5^	-1.95067	247.666	127.671	0.00019	0.000874276
CUST_25185_PI410396117	AT1G22370	AtUGT85A5, UGT85A5	^Glycosyltransferase Gene Families^Glycosyltransferase- Family 1^NULL^ UDP-glucosyl transferase 85A5 ^AtUGT85A5,UDP-glucosyl transferase 85A5,UGT85A5,UDP-glucosyl transferase 85A5^	2.05163	29.1348	59.6538	1.58613e-07	1.11691e-06
CUST_1716_PI410396117	AT1G22400	UGT85A1, ATUGT85A1	^Glycosyltransferase Gene Families^Glycosyltransferase- Family 1^NULL^ UDP-Glycosyltransferase superfamily protein ^ATUGT85A1,ARABIDOPSIS THALIANA UDP-GLUCOSYL TRANSFERASE 85A1,UGT85A1,n/a^	2.2911	182.885	461.418	0.00237	0.00888623
CUST_1720_PI410396117	AT1G22440		^ ^ ^ ^ Zinc-binding alcohol dehydrogenase family protein ^	1.85234	23.1668	43.2622	4.28046e-16	5.93012e-15
CUST_1722_PI410396117	AT1G22460		^Miscellaneous Membrane Protein Families^axi 1-like family^NULL^ O-fucosyltransferase family protein ^ ^	9.36883	9.45746	90.9941	7.15608e-19	1.16101e-17
CUST_1724_PI410396117	AT1G22480		^Miscellaneous Membrane Protein Families^Blue copper binding protein family^NULL^ Cupredoxin superfamily protein ^ ^	-2.19582	3953.42	1806.98	0	0
CUST_1725_PI410396117	AT1G22500		^ ^ ^ ^ RING/U-box superfamily protein ^	-4.28426	411.817	95.7887	2.4391e-25	5.31016e-24
CUST_1728_PI410396117	AT1G22530	PATL2	^ ^ ^ ^ PATELLIN 2 ^	-1.88331	663.958	350.438	2.04995e-11	2.07806e-10
CUST_1739_PI410396117	AT1G22680		^ ^ ^ ^ unknown protein; FUNCTIONS IN: molecular_function unknown; INVOLVED IN: biological_process unknown; LOCATED IN: chloroplast; CONTAINS InterPro DOMAIN/s: Protein of unknown function DUF688 (InterPro:IPR007789); BEST Arabidopsis thaliana protein match is: unknown protein (TAIR:AT1G71970.1); Has 44 Blast hits to 44 proteins in 8 species: Archae - 0; Bacteria - 0; Metazoa - 0; Fungi - 0; Plan…	-4.29219	78.4662	17.8611	6.24913e-19	1.01723e-17
CUST_313_PI410396108	AT1G22810		^ TF ^AP2/ERF^ERF-EREBP^^^ Integrase-type DNA-binding superfamily protein ^ ^	24.7723	6.05879	149.153	0	0
CUST_314_PI410396108	AT1G22810		^ TF ^AP2/ERF^ERF-EREBP^^^ Integrase-type DNA-binding superfamily protein ^ ^	8.14049	3.57084	29.5539	2.90284e-17	4.29302e-16
CUST_25191_PI410396117	AT1G22885		^ ^ ^ ^ unknown protein; FUNCTIONS IN: molecular_function unknown; INVOLVED IN: biological_process unknown; LOCATED IN: endomembrane system; EXPRESSED IN: 22 plant structures; EXPRESSED DURING: 13 growth stages; Has 15 Blast hits to 15 proteins in 2 species: Archae - 0; Bacteria - 0; Metazoa - 0; Fungi - 0; Plants - 15; Viruses - 0; Other Eukaryotes - 0 (source: NCBI BLink). ^	1.80857	666.47	1211.67	1.59006e-17	2.38691e-16
CUST_1752_PI410396117	AT1G22890		^ ^ ^ ^ unknown protein; FUNCTIONS IN: molecular_function unknown; INVOLVED IN: biological_process unknown; LOCATED IN: endomembrane system; EXPRESSED IN: 19 plant structures; EXPRESSED DURING: 11 growth stages; Has 17 Blast hits to 17 proteins in 2 species: Archae - 0; Bacteria - 0; Metazoa - 0; Fungi - 0; Plants - 17; Viruses - 0; Other Eukaryotes - 0 (source: NCBI BLink). ^	2.45752	387.943	1045.87	2.9566e-07	2.0164e-06
CUST_1753_PI410396117	AT1G22900		^ ^ ^ ^ Disease resistance-responsive (dirigent-like protein) family protein ^	3.20587	207.86	669.526	3.59843e-37	1.20644e-35
CUST_1759_PI410396117	AT1G22990	HIPP22	^ ^ ^ ^ Heavy metal transport/detoxification superfamily protein ^	3.56984	3.20881	11.2906	0.00047	0.00201818
CUST_21406_PI410396117	AT1G23060		^ ^ ^ ^ BEST Arabidopsis thaliana protein match is: TPX2 (targeting protein for Xklp2) protein family (TAIR:AT1G70950.1); Has 449 Blast hits to 419 proteins in 98 species: Archae - 0; Bacteria - 40; Metazoa - 139; Fungi - 21; Plants - 158; Viruses - 3; Other Eukaryotes - 88 (source: NCBI BLink). ^	8.95904	6.47891	57.023	1.36635e-11	1.40736e-10
CUST_1781_PI410396117	AT1G23205		^ ^ ^ ^ Plant invertase/pectin methylesterase inhibitor superfamily protein ^	-2.9418	929.539	316.42	0	0
CUST_1782_PI410396117	AT1G23210	AtGH9B6, GH9B6	^Glycoside Hydrolase Gene Families^Glycoside Hydrolase Family 9^NULL^ glycosyl hydrolase 9B6 ^AtGH9B6,glycosyl hydrolase 9B6,GH9B6,glycosyl hydrolase 9B6^	2.29277	31.0453	71.0915	0	0
CUST_1794_PI410396117	AT1G23390		^ ^ ^ ^ Kelch repeat-containing F-box family protein ^	3.10176	410.392	1275.12	0	0
CUST_321_PI410396108	AT1G23420	INO	^ TF ^YABBY^^INNER NO OUTER^^ Plant-specific transcription factor YABBY family protein ^INO,INNER NO OUTER^	-5.30768	1722.69	320.31	0	0
CUST_319_PI410396108	AT1G23420	INO	^ TF ^YABBY^^INNER NO OUTER^^ Plant-specific transcription factor YABBY family protein ^INO,INNER NO OUTER^	-4.85876	1702.49	346.219	0	0
CUST_320_PI410396108	AT1G23420	INO	^ TF ^YABBY^^INNER NO OUTER^^ Plant-specific transcription factor YABBY family protein ^INO,INNER NO OUTER^	-4.58299	196.413	41.3542	1.05485e-25	2.32212e-24
CUST_1811_PI410396117	AT1G23710		^ ^ ^ ^ Protein of unknown function (DUF1645) ^	2.34325	1471.35	3429.74	7.69759e-24	1.57607e-22
CUST_1814_PI410396117	AT1G23730	ATBCA3, BCA3	^ ^ ^ ^ beta carbonic anhydrase 3 ^	1.97792	319.49	627.422	1.57565e-08	1.23385e-07
CUST_1823_PI410396117	AT1G23830		^ ^ ^ ^ unknown protein; FUNCTIONS IN: molecular_function unknown; INVOLVED IN: biological_process unknown; LOCATED IN: endomembrane system; EXPRESSED IN: 12 plant structures; EXPRESSED DURING: 9 growth stages; BEST Arabidopsis thaliana protein match is: unknown protein (TAIR:AT1G23840.1); Has 57 Blast hits to 52 proteins in 7 species: Archae - 0; Bacteria - 0; Metazoa - 0; Fungi - 0; Plants - 57…	2.53344	232.984	600.634	2.38019e-38	8.30719e-37
CUST_1824_PI410396117	AT1G23840		^ ^ ^ ^ unknown protein; LOCATED IN: endomembrane system; EXPRESSED IN: 18 plant structures; EXPRESSED DURING: 12 growth stages; BEST Arabidopsis thaliana protein match is: unknown protein (TAIR:AT1G23850.1); Has 53 Blast hits to 48 proteins in 5 species: Archae - 0; Bacteria - 0; Metazoa - 0; Fungi - 0; Plants - 53; Viruses - 0; Other Eukaryotes - 0 (source: NCBI BLink). ^	3.60459	1055.13	3763.06	0	0
CUST_1825_PI410396117	AT1G23850		^ ^ ^ ^ unknown protein; BEST Arabidopsis thaliana protein match is: unknown protein (TAIR:AT1G23840.1); Has 47 Blast hits to 40 proteins in 5 species: Archae - 0; Bacteria - 0; Metazoa - 0; Fungi - 0; Plants - 47; Viruses - 0; Other Eukaryotes - 0 (source: NCBI BLink). ^	1.94242	710.772	1372.77	1.59478e-37	5.38628e-36
CUST_1834_PI410396117	AT1G24020	MLP423	^ ^ ^ ^ MLP-like protein 423 ^	-2.21745	2851.82	1218.12	8.18987e-12	8.57458e-11
CUST_1839_PI410396117	AT1G24070	ATCSLA10, CSLA10	^Miscellaneous Membrane Protein Families^Putative glucosyltransferase family^NULL^ cellulose synthase-like A10 ^ATCSLA10,cellulose synthase-like A10,CSLA10,CELLULOSE SYNTHASE LIKE A10,CSLA10,cellulose synthase-like A10^	-1.80108	2704.97	1511.67	7.80117e-34	2.34591e-32
CUST_1840_PI410396117	AT1G24090		^ ^ ^ ^ RNase H family protein ^	2.39845	2310.34	5579.37	5.66696e-24	1.16602e-22
CUST_1844_PI410396117	AT1G24130		^ ^ ^ ^ Transducin/WD40 repeat-like superfamily protein ^	3.378	29.8574	103.131	4.57072e-19	7.49377e-18
CUST_1845_PI410396117	AT1G24140		^ ^ ^ ^ Matrixin family protein ^	11.174	519.703	5835.66	0	0
CUST_1846_PI410396117	AT1G24145		^ ^ ^ ^ unknown protein; FUNCTIONS IN: molecular_function unknown; INVOLVED IN: biological_process unknown; LOCATED IN: endomembrane system; Has 3 Blast hits to 3 proteins in 1 species: Archae - 0; Bacteria - 0; Metazoa - 0; Fungi - 0; Plants - 3; Viruses - 0; Other Eukaryotes - 0 (source: NCBI BLink). ^	3.15287	3.93731	12.5326	6.80722e-06	3.90906e-05
CUST_1847_PI410396117	AT1G24147		^ ^ ^ ^ unknown protein; FUNCTIONS IN: molecular_function unknown; INVOLVED IN: biological_process unknown; LOCATED IN: endomembrane system; BEST Arabidopsis thaliana protein match is: unknown protein (TAIR:AT1G24148.1); Has 4 Blast hits to 4 proteins in 2 species: Archae - 0; Bacteria - 0; Metazoa - 0; Fungi - 0; Plants - 4; Viruses - 0; Other Eukaryotes - 0 (source: NCBI BLink). ^	5.72099	1178.88	7342.75	3.47156e-14	4.30304e-13
CUST_4173_PI410396108	AT1G24260	SEP3	^ TF ^MADS^Type II (MIKCc)^SEPALLATA3^AGL9^ K-box region and MADS-box transcription factor family protein ^AGL9,AGAMOUS-like 9,SEP3,SEPALLATA3^	9.1468	518.358	4741.88	0	0
CUST_4172_PI410396108	AT1G24260	SEP3	^ TF ^MADS^Type II (MIKCc)^SEPALLATA3^AGL9^ K-box region and MADS-box transcription factor family protein ^AGL9,AGAMOUS-like 9,SEP3,SEPALLATA3^	8.3758	614.031	5552.56	2.41944e-22	4.6201e-21
CUST_4171_PI410396108	AT1G24260	SEP3	^ TF ^MADS^Type II (MIKCc)^SEPALLATA3^AGL9^ K-box region and MADS-box transcription factor family protein ^AGL9,AGAMOUS-like 9,SEP3,SEPALLATA3^	7.50394	682.627	5649.07	7.56086e-17	1.09358e-15
CUST_1898_PI410396117	AT1G24807		^ ^ ^ ^ Glutamine amidotransferase type 1 family protein ^	2.75707	1190.25	3797.3	5.25747e-06	3.07343e-05
CUST_1903_PI410396117	AT1G24909		^ ^ ^ ^ Glutamine amidotransferase type 1 family protein ^	10.4341	17.9868	200.281	5.26385e-33	1.54063e-31
CUST_1907_PI410396117	AT1G25083		^ ^ ^ ^ Glutamine amidotransferase type 1 family protein ^	2.93256	198.279	618.029	1.63034e-08	1.27198e-07
CUST_1911_PI410396117	AT1G25220	ASB1	^ ^ ^ ^ anthranilate synthase beta subunit 1 ^	9.69683	17.1209	167.022	2.02771e-36	6.61529e-35
CUST_21438_PI410396117	AT1G25275		^ ^ ^ ^ unknown protein; FUNCTIONS IN: molecular_function unknown; INVOLVED IN: response to karrikin; LOCATED IN: endomembrane system; EXPRESSED IN: 23 plant structures; EXPRESSED DURING: 13 growth stages; Has 35333 Blast hits to 34131 proteins in 2444 species: Archae - 798; Bacteria - 22429; Metazoa - 974; Fungi - 991; Plants - 531; Viruses - 0; Other Eukaryotes - 9610 (source: NCBI BLink). ^	3.46727	5715.42	19795.9	1.22618e-25	2.71196e-24
CUST_1920_PI410396117	AT1G25370		^ ^ ^ ^ Protein of unknown function (DUF1639) ^	2.10647	1235.31	2623.66	6.68861e-19	1.08681e-17
CUST_223_PI410396577	AT1G25390		^Receptor kinase-like protein family^NULL^NULL^ Protein kinase superfamily protein ^ ^	1.86304	3224.61	6009.13	6.26648e-30	1.63289e-28
CUST_1923_PI410396117	AT1G25400		^ ^ ^ ^ unknown protein; FUNCTIONS IN: molecular_function unknown; INVOLVED IN: biological_process unknown; LOCATED IN: cellular_component unknown; EXPRESSED IN: 20 plant structures; EXPRESSED DURING: 10 growth stages; BEST Arabidopsis thaliana protein match is: unknown protein (TAIR:AT1G68440.1). ^	7.03235	96.7253	723.331	1.37035e-15	1.84439e-14
CUST_1925_PI410396117	AT1G25425	CLE43	^ ^ ^ ^ CLAVATA3/ESR-RELATED 43 ^	-2.30236	9.98215	4.39421	0.00035	0.00153951
CUST_339_PI410396108	AT1G25440		^ TF ^CO-like (Zn)^^^COL16^ B-box type zinc finger protein with CCT domain ^ ^	-2.30123	3059.11	1322.47	3.12887e-16	4.37279e-15
CUST_337_PI410396108	AT1G25440		^ TF ^CO-like (Zn)^^^COL16^ B-box type zinc finger protein with CCT domain ^ ^	-2.26948	302.492	128.882	1.70061e-12	1.86893e-11
CUST_338_PI410396108	AT1G25440		^ TF ^CO-like (Zn)^^^COL16^ B-box type zinc finger protein with CCT domain ^ ^	-2.15079	2691.78	1225.52	1.60109e-10	1.50301e-09
CUST_1926_PI410396117	AT1G25450	KCS5, CER60	^Miscellaneous Membrane Protein Families^Strong similarity to beta-keto-Coa synthase family^NULL^ 3-ketoacyl-CoA synthase 5 ^CER60,ECERIFERUM 60,KCS5,3-ketoacyl-CoA synthase 5^	-2.93949	1486.75	496.313	5.96996e-20	1.0191e-18
CUST_1933_PI410396117	AT1G25530		^Organic Solute Cotransporters^Amino acid permease family^NULL^ Transmembrane amino acid transporter family protein ^ ^	2.96983	451.435	1348.48	4.5694e-39	1.63028e-37
CUST_344_PI410396108	AT1G25560	TEM1	^ TF ^AP2/ERF^RAV^TEMPRANILLO1^^ AP2/B3 transcription factor family protein ^EDF1,ETHYLENE RESPONSE DNA BINDING FACTOR 1,TEM1,TEMPRANILLO 1^	3.59527	4266.48	15415.7	1.89038e-26	4.3152e-25
CUST_343_PI410396108	AT1G25560	TEM1	^ TF ^AP2/ERF^RAV^TEMPRANILLO1^^ AP2/B3 transcription factor family protein ^EDF1,ETHYLENE RESPONSE DNA BINDING FACTOR 1,TEM1,TEMPRANILLO 1^	3.35361	5941.41	20010.7	8.92477e-26	1.97971e-24
CUST_345_PI410396108	AT1G25560	TEM1	^ TF ^AP2/ERF^RAV^TEMPRANILLO1^^ AP2/B3 transcription factor family protein ^EDF1,ETHYLENE RESPONSE DNA BINDING FACTOR 1,TEM1,TEMPRANILLO 1^	3.1606	4929.49	15766.8	2.46624e-23	4.94906e-22
CUST_1946_PI410396117	AT1G26190		^ ^ ^ ^ Phosphoribulokinase / Uridine kinase family ^	-2.15155	10144.3	4731.49	4.64861e-18	7.19819e-17
CUST_1947_PI410396117	AT1G26210	ATSOFL1, SOFL1	^ ^ ^ ^ SOB five-like 1 ^	-2.66939	1712.96	632.612	3.04087e-25	6.58968e-24
CUST_1964_PI410396117	AT1G26380		^ ^ ^ ^ FAD-binding Berberine family protein ^	228.609	5.25518	1265.73	0	0
CUST_1965_PI410396117	AT1G26390		^ ^ ^ ^ FAD-binding Berberine family protein ^	27.4358	3.62061	99.0491	0	0
CUST_1967_PI410396117	AT1G26410		^ ^ ^ ^ FAD-binding Berberine family protein ^	76.8995	3.822	308.213	0	0
CUST_1968_PI410396117	AT1G26420		^ ^ ^ ^ FAD-binding Berberine family protein ^	145.477	9.51649	1335.53	0	0
CUST_2010_PI410396117	AT1G26840	ORC6, ATORC6	^Core DNA replication machinery^Origin recognition^ORC6^ origin recognition complex protein 6 ^ATORC6,ARABIDOPSIS THALIANA ORIGIN RECOGNITION COMPLEX PROTEIN 6,ORC6,origin recognition complex protein 6^	-1.86447	2946.58	1553.63	9.15286e-17	1.31531e-15
CUST_2017_PI410396117	AT1G26930		^ ^ ^ ^ Galactose oxidase/kelch repeat superfamily protein ^	2.48123	2312.24	5711.66	0	0
CUST_230_PI410396577	AT1G26970		^ ^ ^ ^ Protein kinase superfamily protein ^	3.02061	14.0993	42.5539	2.19501e-07	1.52048e-06
CUST_231_PI410396577	AT1G26970		^ ^ ^ ^ Protein kinase superfamily protein ^	2.26073	9.64818	22.5862	0.00029	0.00129316
CUST_2025_PI410396117	AT1G27020		^ ^ ^ ^ unknown protein; BEST Arabidopsis thaliana protein match is: unknown protein (TAIR:AT1G27030.1); Has 514 Blast hits to 514 proteins in 175 species: Archae - 0; Bacteria - 311; Metazoa - 0; Fungi - 0; Plants - 65; Viruses - 0; Other Eukaryotes - 138 (source: NCBI BLink). ^	1.83377	183.134	347.245	0.00295	0.0108323
CUST_21452_PI410396117	AT1G27110		^ ^ ^ ^ Tetratricopeptide repeat (TPR)-like superfamily protein ^	-2.03875	1057.23	518.386	0	0
CUST_2033_PI410396117	AT1G27130	ATGSTU13, GST12, GSTU13	^Glutathione S-transferase Family^Tau family^AtGSTU13^ glutathione S-transferase tau 13 ^ATGSTU13,glutathione S-transferase tau 13,GST12,GLUTATHIONE S-TRANSFERASE 12,GSTU13,glutathione S-transferase tau 13^	7.59203	14.6909	125.256	8.64022e-07	5.58781e-06
CUST_2037_PI410396117	AT1G27160		^ ^ ^ ^ valyl-tRNA synthetase / valine--tRNA ligase-related ^	-1.98919	9.89364	4.96022	0.00687	0.0232746
CUST_2076_PI410396117	AT1G27610		^ ^ ^ ^ unknown protein; FUNCTIONS IN: molecular_function unknown; INVOLVED IN: biological_process unknown; LOCATED IN: chloroplast; EXPRESSED IN: 11 plant structures; EXPRESSED DURING: LP.04 four leaves visible, 4 anthesis, 4 leaf senescence stage, petal differentiation and expansion stage, D bilateral stage; Has 1 Blast hits to 1 proteins in 1 species: Archae - 0; Bacteria - 0; Metazoa - 0; Fun…	2.69058	23.175	66.228	5.76288e-07	3.80115e-06
CUST_2077_PI410396117	AT1G27620		^ ^ ^ ^ HXXXD-type acyl-transferase family protein ^	2.09838	167.142	351.41	6.95713e-17	1.00947e-15
CUST_2081_PI410396117	AT1G27680	APL2	^ ^ ^ ^ ADPGLC-PPase large subunit ^	-1.81707	1153.14	641.613	2.5846e-25	5.61205e-24
CUST_376_PI410396108	AT1G27730		^ TF ^C2H2 (Zn)^^^^ salt tolerance zinc finger ^STZ,salt tolerance zinc finger,ZAT10,n/a^	36.378	653.185	25396.9	9.41381e-40	3.43253e-38
CUST_377_PI410396108	AT1G27730		^ TF ^C2H2 (Zn)^^^^ salt tolerance zinc finger ^STZ,salt tolerance zinc finger,ZAT10,n/a^	28.5699	682.624	19988.3	0	0
CUST_378_PI410396108	AT1G27730		^ TF ^C2H2 (Zn)^^^^ salt tolerance zinc finger ^STZ,salt tolerance zinc finger,ZAT10,n/a^	15.5671	445.117	7040.92	0	0
CUST_21464_PI410396117	AT1G27770	ACA1, PEA1	^Primary Pumps (ATPases) Gene Families^Ca2+-transporting ATPase-like protein family^NULL^ autoinhibited Ca2+-ATPase 1 ^ACA1,autoinhibited Ca2+-ATPase 1,PEA1,PLASTID ENVELOPE ATPASE 1^	1.93435	343.605	680.492	2e-05	0.000105939
CUST_2086_PI410396117	AT1G27820		^ ^ ^ ^ Polynucleotidyl transferase, ribonuclease H-like superfamily protein ^	2.73977	78.6881	217.388	1.33251e-35	4.21167e-34
CUST_2090_PI410396117	AT1G27880		^ ^ ^ ^ DEAD/DEAH box RNA helicase family protein ^	-1.80057	784.386	433.181	1.58254e-18	2.51259e-17
CUST_2091_PI410396117	AT1G27890		^ ^ ^ ^ Polynucleotidyl transferase, ribonuclease H-like superfamily protein ^	3.11695	32.9028	107.693	2.51825e-07	1.72879e-06
CUST_2097_PI410396117	AT1G27940	PGP13	^ABC transporters^P-glycoprotein-2^NULL^ P-glycoprotein 13 ^PGP13,P-glycoprotein 13^	-5.80339	377.538	61.4853	8.43933e-38	2.88372e-36
CUST_25250_PI410396117	AT1G28110	SCPL45	^ ^ ^ ^ serine carboxypeptidase-like 45 ^	-1.80247	10205.6	5495.06	2.36747e-08	1.82083e-07
CUST_25251_PI410396117	AT1G28110	SCPL45	^ ^ ^ ^ serine carboxypeptidase-like 45 ^	-3.15372	1228.1	378.004	5.55212e-27	1.30046e-25
CUST_2116_PI410396117	AT1G28190		^ ^ ^ ^ unknown protein; BEST Arabidopsis thaliana protein match is: unknown protein (TAIR:AT5G12340.1); Has 166 Blast hits to 162 proteins in 36 species: Archae - 0; Bacteria - 2; Metazoa - 15; Fungi - 5; Plants - 124; Viruses - 0; Other Eukaryotes - 20 (source: NCBI BLink). ^	2.9609	811.689	2494.24	2.81485e-12	3.04254e-11
CUST_2122_PI410396117	AT1G28270	RALFL4	^ ^ ^ ^ ralf-like 4 ^	-2.51601	11.0211	4.95263	0.01426	0.0445561
CUST_394_PI410396108	AT1G28370		^ TF ^AP2/ERF^ERF-EREBP^^^ ERF domain protein 11 ^ATERF11,ERF DOMAIN PROTEIN 11,ERF11,ERF domain protein 11^	9.03346	100.351	905.806	0	0
CUST_395_PI410396108	AT1G28370		^ TF ^AP2/ERF^ERF-EREBP^^^ ERF domain protein 11 ^ATERF11,ERF DOMAIN PROTEIN 11,ERF11,ERF domain protein 11^	7.64467	296.026	2280.66	0	0
CUST_396_PI410396108	AT1G28370		^ TF ^AP2/ERF^ERF-EREBP^^^ ERF domain protein 11 ^ATERF11,ERF DOMAIN PROTEIN 11,ERF11,ERF domain protein 11^	7.34116	632.13	4655.33	0	0
CUST_53_PI410396114	AT1G28455		^ ^ ^ ^ pseudogene, similar to SAE1-S9-protein, blastp match of 46% identity and 6.4e-07 P-value to GP^	-2.23724	8.20425	3.69188	0.00125	0.0049524
CUST_2137_PI410396117	AT1G28480	GRX480, roxy19	^ ^ ^ ^ Thioredoxin superfamily protein ^	14.832	1703.89	25248.1	0	0
CUST_21483_PI410396117	AT1G28610		^ ^ ^ ^ GDSL-like Lipase/Acylhydrolase superfamily protein ^	-2.14213	226.279	103.994	2.5135e-36	8.14911e-35
CUST_25265_PI410396117	AT1G28610		^ ^ ^ ^ GDSL-like Lipase/Acylhydrolase superfamily protein ^	-2.37813	219.041	92.7428	1.18522e-16	1.70334e-15
CUST_2143_PI410396117	AT1G28640		^ ^ ^ ^ GDSL-like Lipase/Acylhydrolase superfamily protein ^	-2.0701	624.964	301.868	7.31453e-34	2.20156e-32
CUST_2151_PI410396117	AT1G28710		^ ^ ^ ^ Nucleotide-diphospho-sugar transferase family protein ^	-1.82987	276.972	152.36	1.17246e-07	8.34759e-07
CUST_2158_PI410396117	AT1G29050	TBL38	^ ^ ^ ^ TRICHOME BIREFRINGENCE-LIKE 38 ^	2.20404	1267.2	2806.88	8.06311e-25	1.71481e-23
CUST_2177_PI410396117	AT1G29270		^ ^ ^ ^ unknown protein; BEST Arabidopsis thaliana protein match is: unknown protein (TAIR:AT2G40435.1); Has 98 Blast hits to 98 proteins in 15 species: Archae - 0; Bacteria - 0; Metazoa - 0; Fungi - 0; Plants - 98; Viruses - 0; Other Eukaryotes - 0 (source: NCBI BLink). ^	-2.29523	8459.43	3691.35	1.82356e-20	3.20314e-19
CUST_413_PI410396108	AT1G29280		^ TF ^WRKY^^^AtWRKY65^ WRKY DNA-binding protein 65 ^ATWRKY65,WRKY DNA-BINDING PROTEIN 65,WRKY65,WRKY DNA-binding protein 65^	-2.77231	44.227	15.7662	1.18133e-10	1.12198e-09
CUST_414_PI410396108	AT1G29280		^ TF ^WRKY^^^AtWRKY65^ WRKY DNA-binding protein 65 ^ATWRKY65,WRKY DNA-BINDING PROTEIN 65,WRKY65,WRKY DNA-binding protein 65^	-2.66402	884.286	331.924	0	0
CUST_2178_PI410396117	AT1G29290		^ ^ ^ ^ unknown protein; FUNCTIONS IN: molecular_function unknown; INVOLVED IN: biological_process unknown; LOCATED IN: endomembrane system; Has 18 Blast hits to 18 proteins in 5 species: Archae - 0; Bacteria - 0; Metazoa - 0; Fungi - 0; Plants - 18; Viruses - 0; Other Eukaryotes - 0 (source: NCBI BLink). ^	9.02267	139.363	1248.61	0	0
CUST_2188_PI410396117	AT1G29395	COR414-TM1, COR413IM1, COR413-TM1	^ ^ ^ ^ COLD REGULATED 314 INNER MEMBRANE 1 ^	-1.85671	54.8359	29.2229	3.98106e-10	3.63102e-09
CUST_2198_PI410396117	AT1G29500		^ ^ ^ ^ SAUR-like auxin-responsive protein family ^	-2.12401	68.749	32.0614	2.05332e-07	1.42357e-06
CUST_2199_PI410396117	AT1G29510	SAUR68	^ ^ ^ ^ SAUR-like auxin-responsive protein family ^	-3.46905	83.0855	23.0953	1.76211e-10	1.65012e-09
CUST_2210_PI410396117	AT1G29640		^ ^ ^ ^ Protein of unknown function, DUF584 ^	2.20609	487.154	1086.96	2.12715e-08	1.64396e-07
CUST_2211_PI410396117	AT1G29660		^ ^ ^ ^ GDSL-like Lipase/Acylhydrolase superfamily protein ^	-3.88393	461.007	116.109	3.61141e-32	1.02907e-30
CUST_25291_PI410396117	AT1G29980		^ ^ ^ ^ Protein of unknown function, DUF642 ^	-1.86397	20916.2	11198.7	4.7536e-21	8.58103e-20
CUST_21507_PI410396117	AT1G30040	ATGA2OX2, GA2OX2	^ ^ ^ ^ gibberellin 2-oxidase ^	1.90712	6144.96	11881.5	1.67069e-06	1.04048e-05
CUST_25293_PI410396117	AT1G30040	ATGA2OX2, GA2OX2	^ ^ ^ ^ gibberellin 2-oxidase ^	2.59375	5270.11	14298.3	4.42054e-09	3.6603e-08
CUST_2247_PI410396117	AT1G30135	JAZ8, TIFY5A	^tify family^NULL^tify5a^ jasmonate-zim-domain protein 8 ^JAZ8,jasmonate-zim-domain protein 8,TIFY5A,n/a^	4.78504	90.2959	501.342	1.14874e-13	1.37647e-12
CUST_2250_PI410396117	AT1G30190		^ ^ ^ ^ unknown protein; BEST Arabidopsis thaliana protein match is: unknown protein (TAIR:AT2G34610.1); Has 56 Blast hits to 56 proteins in 13 species: Archae - 0; Bacteria - 0; Metazoa - 0; Fungi - 0; Plants - 44; Viruses - 0; Other Eukaryotes - 12 (source: NCBI BLink). ^	7.13533	38.3923	295.934	6.73502e-15	8.72447e-14
CUST_2251_PI410396117	AT1G30220	ATINT2, INT2	^Organic Solute Cotransporters^Putative sugar transporter family^NULL^ inositol transporter 2 ^ATINT2,ARABIDOPSIS THALIANA INOSITOL TRANSPORTER 2,INT2,inositol transporter 2^	8.34938	18.7886	157.492	0	0
CUST_2260_PI410396117	AT1G30370		^Acyl Lipid Metabolism Family^DAD1-like Acylhydrolase^NULL^ alpha/beta-Hydrolases superfamily protein ^ ^	7.86674	6.36531	50.7063	6.51477e-20	1.10911e-18
CUST_25299_PI410396117	AT1G30400	ATMRP1, EST1, ABCC1	^ABC transporters^ABC transporter-like^NULL^ multidrug resistance-associated protein 1 ^ATABCC1,n/a,ATMRP1,ARABIDOPSIS THALIANA MULTIDRUG RESISTANCE-ASSOCIATED PROTEIN 1,EST1,n/a,MRP1,multidrug resistance-associated protein 1^	2.1949	18.3092	41.0786	2.07615e-06	1.28167e-05
CUST_2265_PI410396117	AT1G30455		^ ^ ^ ^ transcription regulators;translation initiation factors;zinc ion binding;transcription activators ^	-2.83087	8.46785	3.01282	0.01315	0.0415123
CUST_2282_PI410396117	AT1G30700		^ ^ ^ ^ FAD-binding Berberine family protein ^	24.3162	7.78757	190.371	0	0
CUST_2284_PI410396117	AT1G30720		^ ^ ^ ^ FAD-binding Berberine family protein ^	25.5249	3.92514	102.197	0	0
CUST_2285_PI410396117	AT1G30730		^Miscellaneous Membrane Protein Families^Reticuline oxidase-like family^NULL^ FAD-binding Berberine family protein ^ ^	50.4449	3.12251	157.434	0	0
CUST_2286_PI410396117	AT1G30740		^ ^ ^ ^ FAD-binding Berberine family protein ^	3.87092	3.46186	13.2874	0.00099	0.00400435
CUST_2288_PI410396117	AT1G30755		^ ^ ^ ^ Protein of unknown function (DUF668) ^	4.01112	865.069	3516.26	6.87516e-33	2.00571e-31
CUST_2289_PI410396117	AT1G30757		^ ^ ^ ^ unknown protein; FUNCTIONS IN: molecular_function unknown; INVOLVED IN: biological_process unknown; LOCATED IN: endomembrane system; Has 2 Blast hits to 2 proteins in 1 species: Archae - 0; Bacteria - 0; Metazoa - 0; Fungi - 0; Plants - 2; Viruses - 0; Other Eukaryotes - 0 (source: NCBI BLink). ^	5.01423	17.9301	91.8722	1.22605e-24	2.60044e-23
CUST_2297_PI410396117	AT1G30840	PUP4	^Organic Solute Cotransporters^Purine permease family^NULL^ purine permease 4 ^ATPUP4,purine permease 4,PUP4,purine permease 4^	2.17793	846.141	1975.51	3e-05	0.000155553
CUST_2303_PI410396117	AT1G30900	VSR6, VSR3;3, BP80-3;3	^Miscellaneous Membrane Protein Families^Vacuolar sorting receptor family^NULL^ VACUOLAR SORTING RECEPTOR 6 ^BP80-3;3,binding protein of 80 kDa 3;3,VSR3;3,VACUOLAR SORTING RECEPTOR 3;3,VSR6,VACUOLAR SORTING RECEPTOR 6^	2.16953	130.406	284.703	6.33049e-20	1.08013e-18
CUST_2335_PI410396117	AT1G31290	AGO3	^ ^ ^ ^ ARGONAUTE 3 ^	3.42687	19.645	71.6431	1.70638e-07	1.19697e-06
CUST_2354_PI410396117	AT1G31490		^ ^ ^ ^ HXXXD-type acyl-transferase family protein ^	-2.10033	385.693	181.7	1.89518e-12	2.08147e-11
CUST_21529_PI410396117	AT1G31540		^ ^ ^ ^ Disease resistance protein (TIR-NBS-LRR class) family ^	2.04134	256.6	532.712	4.74362e-10	4.29302e-09
CUST_25314_PI410396117	AT1G31540		^ ^ ^ ^ Disease resistance protein (TIR-NBS-LRR class) family ^	1.8628	111.173	227.218	0.00021	0.000958934
CUST_25315_PI410396117	AT1G31540		^ ^ ^ ^ Disease resistance protein (TIR-NBS-LRR class) family ^	2.74685	2393.75	6580.45	0	0
CUST_2363_PI410396117	AT1G31690		^ ^ ^ ^ Copper amine oxidase family protein ^	-2.58333	110.975	42.3653	1.35699e-28	3.39611e-27
CUST_2364_PI410396117	AT1G31710		^ ^ ^ ^ Copper amine oxidase family protein ^	-2.26752	661.938	289.704	3.34942e-33	9.86489e-32
CUST_2384_PI410396117	AT1G31885	NIP3;1	^ ^ ^ ^ NOD26-like intrinsic protein 3;1 ^	2.90331	7.06238	20.58	2.74102e-06	1.66557e-05
CUST_2414_PI410396117	AT1G32280		^Acyl Lipid Metabolism Family^Lipid Transfer Protein type 3^NULL^ Bifunctional inhibitor/lipid-transfer protein/seed storage 2S albumin superfamily protein ^ ^	-7.30093	1800.62	244.252	0	0
CUST_2415_PI410396117	AT1G32300		^ ^ ^ ^ D-arabinono-1,4-lactone oxidase family protein ^	-6.18924	18.5893	3.34566	2.54405e-07	1.74033e-06
CUST_2419_PI410396117	AT1G32350	AOX1D	^Miscellaneous Membrane Protein Families^Alternative oxidase family^NULL^ alternative oxidase 1D ^AOX1D,alternative oxidase 1D^	262.176	4.58238	1200.28	0	0
CUST_2421_PI410396117	AT1G32375		^ ^ ^ ^ F-box/RNI-like/FBD-like domains-containing protein ^	-2.3248	463.681	194.919	3.21851e-37	1.08158e-35
CUST_2428_PI410396117	AT1G32450	NRT1.5	^Organic Solute Cotransporters^Similar to LeOPT1 family^NULL^ nitrate transporter 1.5 ^NRT1.5,nitrate transporter 1.5^	-3.84545	25.2436	6.52943	5.22237e-10	4.71602e-09
CUST_470_PI410396108	AT1G32510		^ TF ^NAC^^^ANAC011^ NAC domain containing protein 11 ^ANAC011,NAC domain containing protein 11,NAC011,NAC domain containing protein 11^	-2.88517	22.5507	8.8167	0.0123	0.039086
CUST_471_PI410396108	AT1G32510		^ TF ^NAC^^^ANAC011^ NAC domain containing protein 11 ^ANAC011,NAC domain containing protein 11,NAC011,NAC domain containing protein 11^	-1.96021	16.9064	8.73133	1e-05	5.47139e-05
CUST_21543_PI410396117	AT1G32540	LOL1	^ ^ ^ ^ lsd one like 1 ^	-2.10084	2895.42	1370.57	3.85528e-19	6.35098e-18
CUST_25323_PI410396117	AT1G32540	LOL1	^ ^ ^ ^ lsd one like 1 ^	-3.01062	56.8571	18.9524	3.77207e-11	3.7392e-10
CUST_474_PI410396108	AT1G32640	JIN1/AtMYC2/RD22BP1	^ TF ^bHLH^bHLH^JASMONATE INSENSITIVE 1^BHLH006^ Basic helix-loop-helix (bHLH) DNA-binding family protein ^ATMYC2,n/a,JAI1,JASMONATE INSENSITIVE 1,JIN1,JASMONATE INSENSITIVE 1,MYC2,n/a,RD22BP1,n/a,ZBF1,n/a^	2.26471	14394.3	32720.7	7.74108e-33	2.25042e-31
CUST_473_PI410396108	AT1G32640	JIN1/AtMYC2/RD22BP1	^ TF ^bHLH^bHLH^JASMONATE INSENSITIVE 1^BHLH006^ Basic helix-loop-helix (bHLH) DNA-binding family protein ^ATMYC2,n/a,JAI1,JASMONATE INSENSITIVE 1,JIN1,JASMONATE INSENSITIVE 1,MYC2,n/a,RD22BP1,n/a,ZBF1,n/a^	2.17496	10501.6	22978.7	3.30882e-09	2.78328e-08
CUST_472_PI410396108	AT1G32640	JIN1/AtMYC2/RD22BP1	^ TF ^bHLH^bHLH^JASMONATE INSENSITIVE 1^BHLH006^ Basic helix-loop-helix (bHLH) DNA-binding family protein ^ATMYC2,n/a,JAI1,JASMONATE INSENSITIVE 1,JIN1,JASMONATE INSENSITIVE 1,MYC2,n/a,RD22BP1,n/a,ZBF1,n/a^	2.14005	13874.7	30345.9	8.59611e-16	1.16896e-14
CUST_2447_PI410396117	AT1G32690		^ ^ ^ ^ unknown protein; FUNCTIONS IN: molecular_function unknown; INVOLVED IN: biological_process unknown; LOCATED IN: plasma membrane; EXPRESSED IN: 21 plant structures; EXPRESSED DURING: 11 growth stages; BEST Arabidopsis thaliana protein match is: unknown protein (TAIR:AT2G35200.1); Has 45 Blast hits to 45 proteins in 8 species: Archae - 0; Bacteria - 0; Metazoa - 0; Fungi - 0; Plants - 45; V…	2.0238	297.389	609.639	1.39144e-16	1.98377e-15
CUST_4213_PI410396108	AT1G32700		^ TF ^PLATZ (Zn)^^^^ PLATZ transcription factor family protein ^ ^	2.54748	2926.16	7458.62	0	0
CUST_4215_PI410396108	AT1G32700		^ TF ^PLATZ (Zn)^^^^ PLATZ transcription factor family protein ^ ^	2.08064	8793.39	18468.7	8.81394e-22	1.64108e-20
CUST_4214_PI410396108	AT1G32700		^ TF ^PLATZ (Zn)^^^^ PLATZ transcription factor family protein ^ ^	2.01036	2732.34	5496.34	2.85316e-39	1.02338e-37
CUST_25326_PI410396117	AT1G32700		^ TF ^PLATZ (Zn)^^^^ PLATZ transcription factor family protein ^ ^	2.02479	31.2793	65.1689	0.0008	0.00329283
CUST_4217_PI410396108	AT1G32870		^ TF ^NAC^^^ANAC013^ NAC domain protein 13 ^ANAC013,Arabidopsis NAC domain containing protein 13,ANAC13,NAC domain protein 13,NAC13,NAC domain protein 13^	11.9085	990.298	12204.7	7.47397e-41	2.81413e-39
CUST_4218_PI410396108	AT1G32870		^ TF ^NAC^^^ANAC013^ NAC domain protein 13 ^ANAC013,Arabidopsis NAC domain containing protein 13,ANAC13,NAC domain protein 13,NAC13,NAC domain protein 13^	11.0438	1506.74	16942.2	0	0
CUST_4216_PI410396108	AT1G32870		^ TF ^NAC^^^ANAC013^ NAC domain protein 13 ^ANAC013,Arabidopsis NAC domain containing protein 13,ANAC13,NAC domain protein 13,NAC13,NAC domain protein 13^	8.72917	2729.58	23865.9	4.30312e-32	1.22178e-30
CUST_2463_PI410396117	AT1G32920		^ ^ ^ ^ unknown protein; FUNCTIONS IN: molecular_function unknown; INVOLVED IN: response to wounding; LOCATED IN: endomembrane system; EXPRESSED IN: 23 plant structures; EXPRESSED DURING: 13 growth stages; BEST Arabidopsis thaliana protein match is: unknown protein (TAIR:AT1G32928.1); Has 42 Blast hits to 42 proteins in 8 species: Archae - 0; Bacteria - 0; Metazoa - 0; Fungi - 0; Plants - 42; Vir…	7.18979	5731.61	41384.3	0	0
CUST_2464_PI410396117	AT1G32928		^ ^ ^ ^ unknown protein; BEST Arabidopsis thaliana protein match is: unknown protein (TAIR:AT1G32920.1); Has 35333 Blast hits to 34131 proteins in 2444 species: Archae - 798; Bacteria - 22429; Metazoa - 974; Fungi - 991; Plants - 531; Viruses - 0; Other Eukaryotes - 9610 (source: NCBI BLink). ^	3.43858	1877.19	7015.12	1.9373e-07	1.35083e-06
CUST_2476_PI410396117	AT1G33030		^Monolignol Biosynthesis^COMT-like^Arath;COMT-like5^ O-methyltransferase family protein ^ ^	73.5567	3.2891	246.555	0	0
CUST_2480_PI410396117	AT1G33100		^ ^ ^ ^ MATE efflux family protein ^	2.70248	1932.56	5189.76	0	0
CUST_21549_PI410396117	AT1G33110		^ ^ ^ ^ MATE efflux family protein ^	2.34535	2681.63	6282.13	1.71367e-18	2.71537e-17
CUST_25330_PI410396117	AT1G33110		^ ^ ^ ^ MATE efflux family protein ^	4.2174	12.0436	53.8068	3.01464e-09	2.53883e-08
CUST_483_PI410396108	AT1G33240	GTL1	^ TF ^Trihelix^^^GTL1^ GT-2-like 1 ^AT-GTL1,GT2-LIKE 1,AT-GTL2,GT2-LIKE 2,GTL1,GT-2-like 1^	-3.05342	82.7275	27.1217	6.09151e-40	2.24018e-38
CUST_482_PI410396108	AT1G33240	GTL1	^ TF ^Trihelix^^^GTL1^ GT-2-like 1 ^AT-GTL1,GT2-LIKE 1,AT-GTL2,GT2-LIKE 2,GTL1,GT-2-like 1^	-2.90344	211.476	70.8688	1.17273e-11	1.20958e-10
CUST_481_PI410396108	AT1G33240	GTL1	^ TF ^Trihelix^^^GTL1^ GT-2-like 1 ^AT-GTL1,GT2-LIKE 1,AT-GTL2,GT2-LIKE 2,GTL1,GT-2-like 1^	-2.37963	418.946	176.055	1.07286e-07	7.6717e-07
CUST_2506_PI410396117	AT1G33540	scpl18	^ ^ ^ ^ serine carboxypeptidase-like 18 ^	-2.03522	111.779	54.1495	8.80203e-07	5.68287e-06
CUST_2508_PI410396117	AT1G33590		^ ^ ^ ^ Leucine-rich repeat (LRR) family protein ^	4.13968	10878.5	45204.6	2.73113e-42	1.07575e-40
CUST_2509_PI410396117	AT1G33600		^ ^ ^ ^ Leucine-rich repeat (LRR) family protein ^	9.35854	284.585	2668.36	0	0
CUST_2511_PI410396117	AT1G33610		^ ^ ^ ^ Leucine-rich repeat (LRR) family protein ^	2.12886	19.038	40.4282	4.99071e-32	1.41141e-30
CUST_2515_PI410396117	AT1G33670		^ ^ ^ ^ Leucine-rich repeat (LRR) family protein ^	4.14002	5603.12	23217	0	0
CUST_263_PI410396577	AT1G33770		^ ^ ^ ^ Protein kinase superfamily protein ^	-3.41603	14.3506	4.27289	2.11266e-08	1.6291e-07
CUST_2523_PI410396117	AT1G33790		^EF-hand containing proteins^Group II^NULL^ jacalin lectin family protein ^ ^	2.35013	5543.68	13071.5	0	0
CUST_2526_PI410396117	AT1G33811		^ ^ ^ ^ GDSL-like Lipase/Acylhydrolase superfamily protein ^	-2.84888	51.9905	17.8341	7.33496e-11	7.08832e-10
CUST_4227_PI410396108	AT1G34180		^ TF ^NAC^^^ANAC016^ NAC domain containing protein 16 ^anac016,NAC domain containing protein 16,NAC016,NAC domain containing protein 16^	2.65576	284.171	788.387	1.66025e-09	1.42968e-08
CUST_4226_PI410396108	AT1G34180		^ TF ^NAC^^^ANAC016^ NAC domain containing protein 16 ^anac016,NAC domain containing protein 16,NAC016,NAC domain containing protein 16^	2.59687	599.467	1561.21	2.2637e-39	8.12856e-38
CUST_4225_PI410396108	AT1G34180		^ TF ^NAC^^^ANAC016^ NAC domain containing protein 16 ^anac016,NAC domain containing protein 16,NAC016,NAC domain containing protein 16^	2.53961	169.639	430.131	3.70761e-18	5.77375e-17
CUST_25336_PI410396117	AT1G34180		^ TF ^NAC^^^ANAC016^ NAC domain containing protein 16 ^anac016,NAC domain containing protein 16,NAC016,NAC domain containing protein 16^	3.54188	15.6929	55.5349	6.86859e-31	1.84978e-29
CUST_2561_PI410396117	AT1G34245	EPF2	^ ^ ^ ^ Putative membrane lipoprotein ^	-2.40393	732.045	302.689	1.97295e-19	3.29212e-18
CUST_276_PI410396577	AT1G34420		^ ^ ^ ^ leucine-rich repeat transmembrane protein kinase family protein ^	2.41866	97.8065	241.576	2.63661e-20	4.60919e-19
CUST_274_PI410396577	AT1G34420		^ ^ ^ ^ leucine-rich repeat transmembrane protein kinase family protein ^	2.20656	586.684	1304.04	0	0
CUST_275_PI410396577	AT1G34420		^ ^ ^ ^ leucine-rich repeat transmembrane protein kinase family protein ^	2.18339	145.656	320.873	1.38611e-28	3.46707e-27
CUST_21564_PI410396117	AT1G35190		^ ^ ^ ^ 2-oxoglutarate (2OG) and Fe(II)-dependent oxygenase superfamily protein ^	2.50387	15.6631	39.5813	3.91026e-08	2.94041e-07
CUST_2613_PI410396117	AT1G35210		^ ^ ^ ^ unknown protein; FUNCTIONS IN: molecular_function unknown; INVOLVED IN: biological_process unknown; LOCATED IN: chloroplast; EXPRESSED IN: 14 plant structures; EXPRESSED DURING: 9 growth stages; CONTAINS InterPro DOMAIN/s: Protein of unknown function DUF740 (InterPro:IPR008004); BEST Arabidopsis thaliana protein match is: unknown protein (TAIR:AT1G22470.1); Has 83 Blast hits to 83 protein…	44.796	18.8038	845.25	0	0
CUST_2615_PI410396117	AT1G35230	AGP5	^ ^ ^ ^ arabinogalactan protein 5 ^	25.2935	16.7146	444.349	1.43633e-42	5.72593e-41
CUST_2620_PI410396117	AT1G35290		^ ^ ^ ^ Thioesterase superfamily protein ^	-3.02452	102.879	33.7861	5.85822e-25	1.25654e-23
CUST_2629_PI410396117	AT1G35410		^ ^ ^ ^ Protein of unknown function (DUF1184) ^	-1.97588	13.8208	7.03585	0.00496	0.0173624
CUST_2652_PI410396117	AT1G35710		^ ^ ^ ^ Protein kinase family protein with leucine-rich repeat domain ^	5.18273	39.526	220.657	1.2911e-14	1.64114e-13
CUST_2653_PI410396117	AT1G35720	ANNAT1, OXY5, ATOXY5	^ ^ ^ ^ annexin 1 ^	-1.81752	787.391	425.396	1.37484e-08	1.07678e-07
CUST_2655_PI410396117	AT1G35750	APUM10, PUM10	^ ^ ^ ^ pumilio 10 ^	-2.82704	417.684	145.364	0	0
CUST_2664_PI410396117	AT1G35910	TPPD	^ ^ ^ ^ Haloacid dehalogenase-like hydrolase (HAD) superfamily protein ^	2.49682	459.035	1146.7	9.32909e-19	1.50284e-17
CUST_535_PI410396108	AT1G36060		^ TF ^AP2/ERF^ERF-EREBP^^^ Integrase-type DNA-binding superfamily protein ^ ^	14.1047	4.23952	59.2963	1.01587e-25	2.25805e-24
CUST_536_PI410396108	AT1G36060		^ TF ^AP2/ERF^ERF-EREBP^^^ Integrase-type DNA-binding superfamily protein ^ ^	10.4724	12.6667	156.191	5.87528e-11	5.73179e-10
CUST_537_PI410396108	AT1G36060		^ TF ^AP2/ERF^ERF-EREBP^^^ Integrase-type DNA-binding superfamily protein ^ ^	5.89271	33.5751	207.324	8.54422e-19	1.37915e-17
CUST_2704_PI410396117	AT1G37130	NIA2, B29, NIA2-1, CHL3, NR, NR2, ATNR2	^ ^ ^ ^ nitrate reductase 2 ^	4.68625	524.602	2457.42	0	0
CUST_21571_PI410396117	AT1G37140	MCT1	^ ^ ^ ^ MEI2 C-terminal RRM only like 1 ^	-2.14029	485.178	223.815	2.35438e-25	5.11939e-24
CUST_25347_PI410396117	AT1G37140	MCT1	^ ^ ^ ^ MEI2 C-terminal RRM only like 1 ^	-2.11175	305.5	144.695	5.13954e-28	1.25205e-26
CUST_25350_PI410396117	AT1G42480		^ ^ ^ ^ unknown protein; FUNCTIONS IN: molecular_function unknown; INVOLVED IN: biological_process unknown; LOCATED IN: endomembrane system; EXPRESSED IN: 24 plant structures; EXPRESSED DURING: 13 growth stages; CONTAINS InterPro DOMAIN/s: Protein of unknown function DUF3456 (InterPro:IPR021852); Has 152 Blast hits to 152 proteins in 48 species: Archae - 0; Bacteria - 0; Metazoa - 113; Fungi - 0;…	-1.97504	72.7328	36.8047	1.01339e-06	6.4698e-06
CUST_2731_PI410396117	AT1G42980		^FH2 proteins^Class II formin family^AtFH12^ Actin-binding FH2 (formin homology 2) family protein ^ ^	10.6456	3.48104	34.9333	2.84662e-14	3.55234e-13
CUST_539_PI410396108	AT1G42990		^ TF ^bZIP^^^AtbZIP60^ basic region/leucine zipper motif 60 ^ATBZIP60,basic region/leucine zipper motif 60,BZIP60,basic region/leucine zipper motif 60,BZIP60,Bbasic region/leucine zipper motif 60^	5.40754	9447.36	51052.8	0	0
CUST_540_PI410396108	AT1G42990		^ TF ^bZIP^^^AtbZIP60^ basic region/leucine zipper motif 60 ^ATBZIP60,basic region/leucine zipper motif 60,BZIP60,basic region/leucine zipper motif 60,BZIP60,Bbasic region/leucine zipper motif 60^	5.23612	8783.78	45954	0	0
CUST_538_PI410396108	AT1G42990		^ TF ^bZIP^^^AtbZIP60^ basic region/leucine zipper motif 60 ^ATBZIP60,basic region/leucine zipper motif 60,BZIP60,basic region/leucine zipper motif 60,BZIP60,Bbasic region/leucine zipper motif 60^	3.89956	4945.39	19281.1	0	0
CUST_543_PI410396108	AT1G43000		^ TF ^PLATZ (Zn)^^^^ PLATZ transcription factor family protein ^ ^	2.87552	15.011	46.4903	0.00074	0.00306434
CUST_542_PI410396108	AT1G43000		^ TF ^PLATZ (Zn)^^^^ PLATZ transcription factor family protein ^ ^	2.55772	29.396	75.8526	2.78972e-13	3.25562e-12
CUST_541_PI410396108	AT1G43000		^ TF ^PLATZ (Zn)^^^^ PLATZ transcription factor family protein ^ ^	1.89041	25.1285	48.3276	0.00012	0.000570372
CUST_545_PI410396108	AT1G43160		^ TF ^AP2/ERF^ERF-EREBP^^^ related to AP2 6 ^RAP2.6,related to AP2 6^	30.1678	3.61627	117.993	1.03925e-30	2.7763e-29
CUST_546_PI410396108	AT1G43160		^ TF ^AP2/ERF^ERF-EREBP^^^ related to AP2 6 ^RAP2.6,related to AP2 6^	16.253	7.39108	117.645	2.20553e-37	7.45193e-36
CUST_544_PI410396108	AT1G43160		^ TF ^AP2/ERF^ERF-EREBP^^^ related to AP2 6 ^RAP2.6,related to AP2 6^	11.0499	7.0973	78.0229	2.01856e-22	3.86827e-21
CUST_2779_PI410396117	AT1G44100	AAP5	^Organic Solute Cotransporters^Amino acid permease family^NULL^ amino acid permease 5 ^AAP5,amino acid permease 5^	2.22106	942.841	2089.46	5.62425e-29	1.42126e-27
CUST_2782_PI410396117	AT1G44130		^Miscellaneous Membrane Protein Families^Nucellin, putative family^NULL^ Eukaryotic aspartyl protease family protein ^ ^	14.7918	6.21694	110.67	1.04858e-12	1.17203e-11
CUST_2797_PI410396117	AT1G44800		^Nodulin-like protein family^NULL^NULL^ nodulin MtN21 /EamA-like transporter family protein ^ ^	2.73554	589.815	1627.91	3.47851e-32	9.92663e-31
CUST_566_PI410396108	AT1G44830		^ TF ^AP2/ERF^ERF-EREBP^^^ Integrase-type DNA-binding superfamily protein ^ ^	19.1503	19.1537	366.644	0	0
CUST_567_PI410396108	AT1G44830		^ TF ^AP2/ERF^ERF-EREBP^^^ Integrase-type DNA-binding superfamily protein ^ ^	12.0854	31.2491	379.385	0	0
CUST_565_PI410396108	AT1G44830		^ TF ^AP2/ERF^ERF-EREBP^^^ Integrase-type DNA-binding superfamily protein ^ ^	10.4218	26.1136	274.6	0	0
CUST_2806_PI410396117	AT1G45010		^ ^ ^ ^ TRAM, LAG1 and CLN8 (TLC) lipid-sensing domain containing protein ^	-2.57512	500.09	193.401	3.31393e-39	1.18466e-37
CUST_2813_PI410396117	AT1G45145	ATTRX5, ATH5, LIV1, TRX5	^ ^ ^ ^ thioredoxin H-type 5 ^	2.58436	42.7221	122.814	0.00011	0.000526218
CUST_2858_PI410396117	AT1G47395		^ ^ ^ ^ unknown protein; FUNCTIONS IN: molecular_function unknown; INVOLVED IN: biological_process unknown; LOCATED IN: endomembrane system; BEST Arabidopsis thaliana protein match is: unknown protein (TAIR:AT1G47400.1); Has 9 Blast hits to 9 proteins in 2 species: Archae - 0; Bacteria - 0; Metazoa - 0; Fungi - 0; Plants - 9; Viruses - 0; Other Eukaryotes - 0 (source: NCBI BLink). ^	-1.97614	222.971	97.1022	0.00524	0.0182461
CUST_585_PI410396108	AT1G47655		^ TF ^Dof (Zn)^^^^ Dof-type zinc finger DNA-binding family protein ^ ^	2.45956	287.935	738.307	1.38251e-07	9.75352e-07
CUST_583_PI410396108	AT1G47655		^ TF ^Dof (Zn)^^^^ Dof-type zinc finger DNA-binding family protein ^ ^	2.43263	307.179	767.848	4.51688e-13	5.18844e-12
CUST_584_PI410396108	AT1G47655		^ TF ^Dof (Zn)^^^^ Dof-type zinc finger DNA-binding family protein ^ ^	2.30535	383.468	918.072	4.78384e-10	4.32745e-09
CUST_2900_PI410396117	AT1G47890	AtRLP7, RLP7	^Receptor kinase-like protein family^NULL^NULL^ receptor like protein 7 ^AtRLP7,receptor like protein 7,RLP7,receptor like protein 7^	39.6048	3.81709	154.234	0	0
CUST_2932_PI410396117	AT1G48300		^ ^ ^ ^ unknown protein; FUNCTIONS IN: molecular_function unknown; INVOLVED IN: biological_process unknown; LOCATED IN: endomembrane system; EXPRESSED IN: 24 plant structures; EXPRESSED DURING: 15 growth stages; Has 96 Blast hits to 87 proteins in 37 species: Archae - 0; Bacteria - 2; Metazoa - 12; Fungi - 2; Plants - 65; Viruses - 0; Other Eukaryotes - 15 (source: NCBI BLink). ^	-1.85554	1062.63	568.875	1.0227e-28	2.56025e-27
CUST_2937_PI410396117	AT1G48330		^ ^ ^ ^ unknown protein; BEST Arabidopsis thaliana protein match is: unknown protein (TAIR:AT3G17580.1); Has 40 Blast hits to 40 proteins in 11 species: Archae - 0; Bacteria - 0; Metazoa - 0; Fungi - 0; Plants - 40; Viruses - 0; Other Eukaryotes - 0 (source: NCBI BLink). ^	2.62097	2574.99	6712.65	1.83882e-25	4.02644e-24
CUST_2963_PI410396117	AT1G48660		^ ^ ^ ^ Auxin-responsive GH3 family protein ^	-2.64014	29.0272	10.8402	4.65265e-06	2.7412e-05
CUST_21617_PI410396117	AT1G48760	delta-ADR	^ ^ ^ ^ delta-adaptin ^	-2.02338	77.1961	37.9752	8.6883e-09	6.97691e-08
CUST_2990_PI410396117	AT1G49000		^ ^ ^ ^ unknown protein; FUNCTIONS IN: molecular_function unknown; INVOLVED IN: biological_process unknown; LOCATED IN: chloroplast; EXPRESSED IN: stem; BEST Arabidopsis thaliana protein match is: unknown protein (TAIR:AT3G18560.1); Has 105 Blast hits to 105 proteins in 13 species: Archae - 0; Bacteria - 0; Metazoa - 0; Fungi - 0; Plants - 105; Viruses - 0; Other Eukaryotes - 0 (source: NCBI BLin…	41.354	6.34601	276.493	1.03151e-35	3.28308e-34
CUST_21624_PI410396117	AT1G49050		^ ^ ^ ^ Eukaryotic aspartyl protease family protein ^	1.86993	2699.94	5121.46	3.23783e-10	2.97516e-09
CUST_4234_PI410396108	AT1G49130		^ TF ^CO-like (Zn)^^^COL8^ B-box type zinc finger protein with CCT domain ^ ^	-2.22367	392.213	155.208	0.00042	0.00182138
CUST_608_PI410396108	AT1G49190		^ TF ^GARP^ARR Type-B^^ARR19^ response regulator 19 ^ARR19,response regulator 19,RR19,response regulator 19^	-2.47427	12.9909	5.28129	0.00086	0.00352155
CUST_2999_PI410396117	AT1G49200		^ ^ ^ ^ RING/U-box superfamily protein ^	2.17936	65.0024	142.128	4.02622e-28	9.87169e-27
CUST_3000_PI410396117	AT1G49210		^ ^ ^ ^ RING/U-box superfamily protein ^	2.87983	3.31809	8.77141	0.00476	0.0167145
CUST_3001_PI410396117	AT1G49220		^ ^ ^ ^ RING/U-box superfamily protein ^	-3.61951	106.65	28.7945	8.6353e-38	2.94975e-36
CUST_3002_PI410396117	AT1G49230		^ ^ ^ ^ RING/U-box superfamily protein ^	-2.75051	214.047	76.3996	9.43671e-21	1.68173e-19
CUST_3008_PI410396117	AT1G49310		^ ^ ^ ^ unknown protein; FUNCTIONS IN: molecular_function unknown; INVOLVED IN: biological_process unknown; LOCATED IN: endomembrane system; EXPRESSED IN: 9 plant structures; EXPRESSED DURING: LP.04 four leaves visible, petal differentiation and expansion stage; Has 11 Blast hits to 11 proteins in 6 species: Archae - 0; Bacteria - 0; Metazoa - 0; Fungi - 0; Plants - 11; Viruses - 0; Other Eukaryo…	2.28557	5.27346	11.3863	0.00179	0.00687614
CUST_3022_PI410396117	AT1G49470		^ ^ ^ ^ Family of unknown function (DUF716) ^	2.79601	267.014	742.943	0	0
CUST_3031_PI410396117	AT1G49570		^Class III peroxidase^NULL^PER10^ Peroxidase superfamily protein ^ ^	28.1679	3.07318	87.9057	0	0
CUST_620_PI410396108	AT1G49830		^ TF ^bHLH^bHLH^^^ basic helix-loop-helix (bHLH) DNA-binding superfamily protein ^ ^	-2.60648	3354.13	1285.93	0	0
CUST_621_PI410396108	AT1G49830		^ TF ^bHLH^bHLH^^^ basic helix-loop-helix (bHLH) DNA-binding superfamily protein ^ ^	-2.60423	955.105	367.008	0	0
CUST_619_PI410396108	AT1G49830		^ TF ^bHLH^bHLH^^^ basic helix-loop-helix (bHLH) DNA-binding superfamily protein ^ ^	-2.14229	864.137	403.157	3.69046e-24	7.64595e-23
CUST_3058_PI410396117	AT1G49920		^ ^ ^ ^ MuDR family transposase ^	-1.81582	48.1101	26.5752	1.62015e-07	1.13671e-06
CUST_3063_PI410396117	AT1G49975		^ ^ ^ ^ INVOLVED IN: photosynthesis; LOCATED IN: photosystem I, chloroplast, thylakoid membrane; EXPRESSED IN: 20 plant structures; EXPRESSED DURING: 13 growth stages; CONTAINS InterPro DOMAIN/s: Photosystem I reaction centre subunit N (InterPro:IPR008796); Has 34 Blast hits to 34 proteins in 14 species: Archae - 0; Bacteria - 0; Metazoa - 0; Fungi - 0; Plants - 34; Viruses - 0; Other Eukaryotes …	-2.82165	2062.56	731.05	0	0
CUST_3085_PI410396117	AT1G50280		^ ^ ^ ^ Phototropic-responsive NPH3 family protein ^	-3.0462	274.52	90.1178	0	0
CUST_3097_PI410396117	AT1G50400		^ ^ ^ ^ Eukaryotic porin family protein ^	2.06125	243.595	532.263	0.00188	0.00718775
CUST_3108_PI410396117	AT1G50560	CYP705A25	^Cytochrome P450^CYP705A^CYP705A25^ cytochrome P450, family 705, subfamily A, polypeptide 25 ^CYP705A25,cytochrome P450, family 705, subfamily A, polypeptide 25^	-2.06843	27.9598	13.5213	1.65252e-09	1.42163e-08
CUST_3122_PI410396117	AT1G50740		^ ^ ^ ^ Transmembrane proteins 14C ^	2.28694	8833.67	20184.1	4.54584e-21	8.22993e-20
CUST_3144_PI410396117	AT1G50980		^ ^ ^ ^ F-box/RNI-like/FBD-like domains-containing protein ^	-1.94408	85.1184	42.7064	5e-05	0.000251873
CUST_650_PI410396108	AT1G51220		^ TF ^C2H2 (Zn)^^^^ WIP domain protein 5 ^WIP5,WIP domain protein 5^	-3.33728	375.466	112.388	0	0
CUST_651_PI410396108	AT1G51220		^ TF ^C2H2 (Zn)^^^^ WIP domain protein 5 ^WIP5,WIP domain protein 5^	-3.23247	748.851	229.965	0	0
CUST_649_PI410396108	AT1G51220		^ TF ^C2H2 (Zn)^^^^ WIP domain protein 5 ^WIP5,WIP domain protein 5^	-2.87883	1057.81	373.914	9.95206e-25	2.10871e-23
CUST_21639_PI410396117	AT1G51270		^ ^ ^ ^ structural molecules;transmembrane receptors;structural molecules ^	2.22737	98.5154	219.353	0	0
CUST_25410_PI410396117	AT1G51270		^ ^ ^ ^ structural molecules;transmembrane receptors;structural molecules ^	2.44922	139.292	344.993	1.77971e-27	4.23902e-26
CUST_3176_PI410396117	AT1G51420	ATSPP1, SPP1	^ ^ ^ ^ sucrose-phosphatase 1 ^	2.0025	12.1877	25.0825	0.00991	0.0322775
CUST_3186_PI410396117	AT1G51530		^ ^ ^ ^ RNA-binding (RRM/RBD/RNP motifs) family protein ^	-1.92275	80.8867	42.0534	9.21587e-10	8.14791e-09
CUST_311_PI410396577	AT1G51620		^ ^ ^ ^ Protein kinase superfamily protein ^	3.6702	18.9809	69.6769	2.74654e-43	1.11376e-41
CUST_312_PI410396577	AT1G51620		^ ^ ^ ^ Protein kinase superfamily protein ^	3.01386	24.7058	77.1027	4.20122e-09	3.48604e-08
CUST_310_PI410396577	AT1G51620		^ ^ ^ ^ Protein kinase superfamily protein ^	2.90098	91.1514	264.712	0	0
CUST_21644_PI410396117	AT1G51680	4CL1, 4CL.1, AT4CL1	^Monolignol Biosynthesis^4CL (4-coumarate:CoA ligase)^Arath;4CL1^ 4-coumarate:CoA ligase 1 ^4CL.1,4-COUMARATE:COA LIGASE 1,4CL1,4-coumarate:CoA ligase 1,AT4CL1,ARABIDOPSIS THALIANA 4-COUMARATE:COA LIGASE 1^	2.02593	536.775	1084.93	2.3065e-20	4.05247e-19
CUST_654_PI410396108	AT1G51700		^ TF ^Dof (Zn)^^^^ DOF zinc finger protein 1 ^ADOF1,DOF zinc finger protein 1,DOF1,DOF zinc finger protein 1^	2.80103	717.448	2069.22	4.06448e-10	3.70015e-09
CUST_652_PI410396108	AT1G51700		^ TF ^Dof (Zn)^^^^ DOF zinc finger protein 1 ^ADOF1,DOF zinc finger protein 1,DOF1,DOF zinc finger protein 1^	2.71342	987.823	2617.64	1.1847e-14	1.50558e-13
CUST_653_PI410396108	AT1G51700		^ TF ^Dof (Zn)^^^^ DOF zinc finger protein 1 ^ADOF1,DOF zinc finger protein 1,DOF1,DOF zinc finger protein 1^	2.56803	536.301	1413.32	3.05292e-06	1.8435e-05
CUST_3202_PI410396117	AT1G51760	IAR3, JR3	^ ^ ^ ^ peptidase M20/M25/M40 family protein ^	3.69094	33.9664	128.298	2.05101e-13	2.4173e-12
CUST_316_PI410396577	AT1G51790		^Receptor kinase-like protein family^NULL^NULL^ Leucine-rich repeat protein kinase family protein ^ ^	12.9861	14.8277	191.654	0	0
CUST_317_PI410396577	AT1G51790		^Receptor kinase-like protein family^NULL^NULL^ Leucine-rich repeat protein kinase family protein ^ ^	7.1022	17.3962	120.999	4.82024e-36	1.55449e-34
CUST_318_PI410396577	AT1G51790		^Receptor kinase-like protein family^NULL^NULL^ Leucine-rich repeat protein kinase family protein ^ ^	6.86656	7.09383	51.5606	6.14471e-12	6.47486e-11
CUST_319_PI410396577	AT1G51800		^Receptor kinase-like protein family^NULL^NULL^ Leucine-rich repeat protein kinase family protein ^ ^	77.2913	17.7517	1368.24	0	0
CUST_320_PI410396577	AT1G51800		^Receptor kinase-like protein family^NULL^NULL^ Leucine-rich repeat protein kinase family protein ^ ^	74.5556	16.1196	1213.42	0	0
CUST_321_PI410396577	AT1G51800		^Receptor kinase-like protein family^NULL^NULL^ Leucine-rich repeat protein kinase family protein ^ ^	51.3091	16.7061	812.486	4.36525e-23	8.64504e-22
CUST_334_PI410396577	AT1G51850		^Receptor kinase-like protein family^NULL^NULL^ Leucine-rich repeat protein kinase family protein ^ ^	2.57698	4.9423	12.8703	0.00933	0.0305821
CUST_348_PI410396577	AT1G51890		^Receptor kinase-like protein family^NULL^NULL^ Leucine-rich repeat protein kinase family protein ^ ^	11.0374	3.48128	34.9724	5.12953e-09	4.21869e-08
CUST_346_PI410396577	AT1G51890		^Receptor kinase-like protein family^NULL^NULL^ Leucine-rich repeat protein kinase family protein ^ ^	10.7372	8.49542	116.056	2e-05	0.000105939
CUST_347_PI410396577	AT1G51890		^Receptor kinase-like protein family^NULL^NULL^ Leucine-rich repeat protein kinase family protein ^ ^	2.43092	3.67093	8.73986	0.00226	0.00850736
CUST_3210_PI410396117	AT1G51920		^ ^ ^ ^ unknown protein; FUNCTIONS IN: molecular_function unknown; INVOLVED IN: biological_process unknown; LOCATED IN: endomembrane system; EXPRESSED IN: stem, stamen; EXPRESSED DURING: 4 anthesis; Has 22 Blast hits to 22 proteins in 5 species: Archae - 0; Bacteria - 0; Metazoa - 0; Fungi - 0; Plants - 22; Viruses - 0; Other Eukaryotes - 0 (source: NCBI BLink). ^	15.0203	3.51048	53.3377	7.5158e-19	1.21713e-17
CUST_353_PI410396577	AT1G51940		^Receptor kinase-like protein family^NULL^NULL^ protein kinase family protein / peptidoglycan-binding LysM domain-containing protein ^ ^	-1.97664	16513	8261.01	1.34308e-08	1.05434e-07
CUST_354_PI410396577	AT1G51940		^Receptor kinase-like protein family^NULL^NULL^ protein kinase family protein / peptidoglycan-binding LysM domain-containing protein ^ ^	-1.89272	5020.34	2634.18	2.77393e-16	3.88351e-15
CUST_21651_PI410396117	AT1G52030	MBP2, MBP1.2, F-ATMBP	^ ^ ^ ^ myrosinase-binding protein 2 ^	2.78659	3190.69	9152.27	8.01798e-32	2.24232e-30
CUST_3229_PI410396117	AT1G52190		^Organic Solute Cotransporters^Similar to LeOPT1 family^NULL^ Major facilitator superfamily protein ^ ^	-1.94757	7036.39	3565.07	8.19894e-10	7.28481e-09
CUST_3231_PI410396117	AT1G52200		^ ^ ^ ^ PLAC8 family protein ^	60.9996	5.09913	308.527	0	0
CUST_3236_PI410396117	AT1G52270		^ ^ ^ ^ unknown protein; BEST Arabidopsis thaliana protein match is: unknown protein (TAIR:AT4G28310.1); Has 29 Blast hits to 28 proteins in 9 species: Archae - 0; Bacteria - 0; Metazoa - 0; Fungi - 0; Plants - 29; Viruses - 0; Other Eukaryotes - 0 (source: NCBI BLink). ^	-2.49701	1778.94	700.327	1.30899e-22	2.53305e-21
CUST_3242_PI410396117	AT1G52342		^ ^ ^ ^ unknown protein; FUNCTIONS IN: molecular_function unknown; INVOLVED IN: biological_process unknown; LOCATED IN: cellular_component unknown; Has 30201 Blast hits to 17322 proteins in 780 species: Archae - 12; Bacteria - 1396; Metazoa - 17338; Fungi - 3422; Plants - 5037; Viruses - 0; Other Eukaryotes - 2996 (source: NCBI BLink). ^	2.98126	6.75076	21.1201	0.00983	0.0320551
CUST_21656_PI410396117	AT1G52400	BGLU18	^Glycoside Hydrolase Gene Families^Glycoside Hydrolase Family 1^NULL^ beta glucosidase 18 ^ATBG1,A. THALIANA BETA-GLUCOSIDASE 1,BGL1,BETA-GLUCOSIDASE HOMOLOG 1,BGLU18,beta glucosidase 18^	1.93137	8455.12	16586	9.75082e-07	6.25937e-06
CUST_21661_PI410396117	AT1G52560		^ ^ ^ ^ HSP20-like chaperones superfamily protein ^	3.35978	40.5324	145.964	2.63515e-08	2.01939e-07
CUST_3259_PI410396117	AT1G52565		^ ^ ^ ^ unknown protein; FUNCTIONS IN: molecular_function unknown; INVOLVED IN: biological_process unknown; LOCATED IN: endomembrane system; BEST Arabidopsis thaliana protein match is: unknown protein (TAIR:AT3G15760.1); Has 35333 Blast hits to 34131 proteins in 2444 species: Archae - 798; Bacteria - 22429; Metazoa - 974; Fungi - 991; Plants - 531; Viruses - 0; Other Eukaryotes - 9610 (source: NC…	2.04039	3711.05	7931.44	6e-05	0.000298361
CUST_21663_PI410396117	AT1G52690		^ ^ ^ ^ Late embryogenesis abundant protein (LEA) family protein ^	1.82046	39.0641	71.0515	1.3823e-07	9.75352e-07
CUST_3277_PI410396117	AT1G52750		^Miscellaneous Membrane Protein Families^Alpha/beta hydrolase fold family^NULL^ alpha/beta-Hydrolases superfamily protein ^ ^	-2.73676	36.4975	13.549	5.17063e-09	4.24998e-08
CUST_661_PI410396108	AT1G52880		^ TF ^NAC^^^ANAC018^ NAC (No Apical Meristem) domain transcriptional regulator superfamily protein ^ANAC018,Arabidopsis NAC domain containing protein 18,ATNAM,n/a,NAM,NO APICAL MERISTEM,NARS2,NAC-REGULATED SEED MORPHOLOGY 2^	2.44064	106.036	264.965	3.4298e-08	2.59552e-07
CUST_662_PI410396108	AT1G52880		^ TF ^NAC^^^ANAC018^ NAC (No Apical Meristem) domain transcriptional regulator superfamily protein ^ANAC018,Arabidopsis NAC domain containing protein 18,ATNAM,n/a,NAM,NO APICAL MERISTEM,NARS2,NAC-REGULATED SEED MORPHOLOGY 2^	2.3059	73.9892	173.216	8.60128e-10	7.62467e-09
CUST_663_PI410396108	AT1G52880		^ TF ^NAC^^^ANAC018^ NAC (No Apical Meristem) domain transcriptional regulator superfamily protein ^ANAC018,Arabidopsis NAC domain containing protein 18,ATNAM,n/a,NAM,NO APICAL MERISTEM,NARS2,NAC-REGULATED SEED MORPHOLOGY 2^	1.87561	168.119	314.592	2.32061e-11	2.34414e-10
CUST_666_PI410396108	AT1G52890		^ TF ^NAC^^^ANAC019^ NAC domain containing protein 19 ^ANAC019,NAC domain containing protein 19,NAC019,NAC domain containing protein 19^	13.1709	375.582	5389.52	1.04055e-38	3.65926e-37
CUST_664_PI410396108	AT1G52890		^ TF ^NAC^^^ANAC019^ NAC domain containing protein 19 ^ANAC019,NAC domain containing protein 19,NAC019,NAC domain containing protein 19^	12.9886	79.6204	1054.11	0	0
CUST_665_PI410396108	AT1G52890		^ TF ^NAC^^^ANAC019^ NAC domain containing protein 19 ^ANAC019,NAC domain containing protein 19,NAC019,NAC domain containing protein 19^	12.316	193.099	2458.29	1.46454e-31	4.0381e-30
CUST_3298_PI410396117	AT1G52990		^ ^ ^ ^ thioredoxin family protein ^	-2.20426	123.736	56.1296	1.01144e-34	3.10387e-33
CUST_3305_PI410396117	AT1G53060		^ ^ ^ ^ Legume lectin family protein ^	2.94565	84.2002	248.527	0	0
CUST_3307_PI410396117	AT1G53080		^ ^ ^ ^ Legume lectin family protein ^	4.66298	13.6814	68.331	1.53542e-09	1.33105e-08
CUST_4248_PI410396108	AT1G53160		^ TF ^SBP (Zn)^^^SPL4^ squamosa promoter binding protein-like 4 ^SPL4,squamosa promoter binding protein-like 4^	-2.12489	164.953	78.6021	1.36765e-15	1.84439e-14
CUST_25431_PI410396117	AT1G53160		^ TF ^SBP (Zn)^^^SPL4^ squamosa promoter binding protein-like 4 ^SPL4,squamosa promoter binding protein-like 4^	-1.80125	20027.2	11102.1	9.65569e-18	1.46883e-16
CUST_3313_PI410396117	AT1G53163		^ ^ ^ ^ unknown protein; FUNCTIONS IN: molecular_function unknown; INVOLVED IN: biological_process unknown; LOCATED IN: cellular_component unknown; BEST Arabidopsis thaliana protein match is: unknown protein (TAIR:AT3G15250.1); Has 315 Blast hits to 216 proteins in 74 species: Archae - 0; Bacteria - 86; Metazoa - 43; Fungi - 52; Plants - 27; Viruses - 1; Other Eukaryotes - 106 (source: NCBI BLink…	-2.26301	81.3538	35.3601	5e-05	0.000251873
CUST_3314_PI410396117	AT1G53180		^ ^ ^ ^ unknown protein; FUNCTIONS IN: molecular_function unknown; INVOLVED IN: biological_process unknown; LOCATED IN: cellular_component unknown; EXPRESSED IN: 13 plant structures; EXPRESSED DURING: 6 growth stages; BEST Arabidopsis thaliana protein match is: unknown protein (TAIR:AT3G15115.1); Has 58 Blast hits to 56 proteins in 22 species: Archae - 0; Bacteria - 0; Metazoa - 6; Fungi - 4; Pla…	4.93018	267.392	1290.23	0	0
CUST_3352_PI410396117	AT1G53625		^ ^ ^ ^ unknown protein; Has 29996 Blast hits to 6987 proteins in 655 species: Archae - 23; Bacteria - 6686; Metazoa - 10521; Fungi - 1178; Plants - 7439; Viruses - 681; Other Eukaryotes - 3468 (source: NCBI BLink). ^	11.1865	4.30084	45.0857	2.48185e-10	2.30293e-09
CUST_3376_PI410396117	AT1G53885		^ ^ ^ ^ Protein of unknown function (DUF581) ^	2.03129	1023.66	2191.55	0.00032	0.00141653
CUST_3378_PI410396117	AT1G53903		^ ^ ^ ^ Protein of unknown function (DUF581) ^	2.05653	958.756	2080.85	0.00013	0.000615093
CUST_3388_PI410396117	AT1G54010		^ ^ ^ ^ GDSL-like Lipase/Acylhydrolase superfamily protein ^	3.03949	366.131	1192.15	2.26099e-06	1.38691e-05
CUST_25449_PI410396117	AT1G54100	ALDH7B4	^Aldehyde Dehydrogenase Superfamily^Family 7: antiquitin-related/turgor-ALDHs^ALDH7B4^ aldehyde dehydrogenase 7B4 ^ALDH7B4,aldehyde dehydrogenase 7B4^	2.24154	9.4427	21.1974	1.04055e-06	6.65222e-06
CUST_25455_PI410396117	AT1G54730		^Organic Solute Cotransporters^Putative sugar transporter family^NULL^ Major facilitator superfamily protein ^ ^	-1.93939	52.4755	27.0658	0.0043	0.0152401
CUST_3466_PI410396117	AT1G55070		^ ^ ^ ^ F-box and associated interaction domains-containing protein ^	-2.61324	23.0406	8.80463	3.75746e-07	2.53021e-06
CUST_3477_PI410396117	AT1G55230		^ ^ ^ ^ Family of unknown function (DUF716) ^	10.6512	3.28753	34.6263	0	0
CUST_3495_PI410396117	AT1G55450		^ ^ ^ ^ S-adenosyl-L-methionine-dependent methyltransferases superfamily protein ^	4.81998	3.38123	14.977	3e-05	0.000155553
CUST_3507_PI410396117	AT1G55570	sks12	^ ^ ^ ^ SKU5 similar 12 ^	-3.88545	100.281	21.7483	0.00026	0.00117013
CUST_3517_PI410396117	AT1G55700		^ ^ ^ ^ Cysteine/Histidine-rich C1 domain family protein ^	3.46964	5.6707	17.4885	0.01188	0.037914
CUST_3525_PI410396117	AT1G55790		^ ^ ^ ^ Domain of unknown function (DUF2431) ^	-2.52951	36.6337	14.0852	1.63067e-07	1.14335e-06
CUST_21717_PI410396117	AT1G55810	UKL3	^Phosphoribosyltransferases (PRT)^Uracil Phosphoribosyltransferases^AtUPT1^ uridine kinase-like 3 ^UKL3,uridine kinase-like 3^	-1.87065	1898.41	1012.14	3e-05	0.000155553
CUST_25472_PI410396117	AT1G55810	UKL3	^Phosphoribosyltransferases (PRT)^Uracil Phosphoribosyltransferases^AtUPT1^ uridine kinase-like 3 ^UKL3,uridine kinase-like 3^	-2.01887	23.1487	10.9456	0.00579	0.0199923
CUST_3530_PI410396117	AT1G55850	ATCSLE1, CSLE1	^Plant Cell Wall Biosynthesis Families^Cellulose Synthase-like; AtCslE^AtCslE1^ cellulose synthase like E1 ^ATCSLE1,n/a,CSLE1,cellulose synthase like E1^	3.36908	3454.43	11480	0	0
CUST_3536_PI410396117	AT1G55920	ATSERAT2;1, SAT5, SAT1, SERAT2;1	^ ^ ^ ^ serine acetyltransferase 2;1 ^	11.5571	563.036	6631.04	0	0
CUST_3548_PI410396117	AT1G56040		^Plant U-box protein (PUB) ^Class V^AtPUB58^ HEAT/U-box domain-containing protein ^ ^	2.05605	25.1665	55.0331	0.00163	0.00631089
CUST_3551_PI410396117	AT1G56060		^ ^ ^ ^ unknown protein; BEST Arabidopsis thaliana protein match is: unknown protein (TAIR:AT2G32210.1); Has 180 Blast hits to 180 proteins in 22 species: Archae - 0; Bacteria - 0; Metazoa - 0; Fungi - 10; Plants - 170; Viruses - 0; Other Eukaryotes - 0 (source: NCBI BLink). ^	17.0115	57.0711	1040.47	0	0
CUST_3559_PI410396117	AT1G56150		^ ^ ^ ^ SAUR-like auxin-responsive protein family ^	2.84538	1480.15	4204.75	0	0
CUST_3565_PI410396117	AT1G56240	AtPP2-B13, PP2-B13	^ ^ ^ ^ phloem protein 2-B13 ^	105.656	28.2606	3538.14	9.12903e-24	1.86266e-22
CUST_3567_PI410396117	AT1G56250	AtPP2-B14, PP2-B14	^ ^ ^ ^ phloem protein 2-B14 ^	242.221	11.6892	3232.33	0	0
CUST_3569_PI410396117	AT1G56270		^ ^ ^ ^ unknown protein; Has 38 Blast hits to 38 proteins in 3 species: Archae - 0; Bacteria - 0; Metazoa - 0; Fungi - 0; Plants - 38; Viruses - 0; Other Eukaryotes - 0 (source: NCBI BLink). ^	-2.92571	39.1519	11.5862	0.00494	0.0172965
CUST_3572_PI410396117	AT1G56300		^ ^ ^ ^ Chaperone DnaJ-domain superfamily protein ^	-1.93498	10374.8	5333.32	8.14536e-14	9.85487e-13
CUST_3587_PI410396117	AT1G56430	ATNAS4, NAS4	^Nicotianamine Synthase^NULL^AtNAS1b^ nicotianamine synthase 4 ^ATNAS4,ARABIDOPSIS THALIANA NICOTIANAMINE SYNTHASE 4,NAS4,nicotianamine synthase 4^	-15.319	48.5721	3.17071	7.21993e-13	8.1697e-12
CUST_154_PI410396114	AT1G56480		^ ^ ^ ^ pseudogene, pectinesterase, blastp match of 65% identity and 9.5e-47 P-value to GP^	-3.80781	17.5766	4.48183	7.09514e-07	4.6399e-06
CUST_3603_PI410396117	AT1G56600	AtGolS2, GolS2	^Glycosyltransferase Gene Families^Glycosyltransferase- Family 8^NULL^ galactinol synthase 2 ^AtGolS2,galactinol synthase 2,GolS2,galactinol synthase 2^	2.97403	34.2011	101.722	0	0
CUST_21727_PI410396117	AT1G56700		^ ^ ^ ^ Peptidase C15, pyroglutamyl peptidase I-like ^	-4.70857	24.0839	6.27027	0.00172	0.00663348
CUST_2512_PI410396577	AT1G56720		^ ^ ^ ^ Protein kinase superfamily protein ^	-2.06604	2716.75	1321.08	0	0
CUST_2513_PI410396577	AT1G56720		^ ^ ^ ^ Protein kinase superfamily protein ^	-2.05093	2797.96	1368.63	3.55569e-15	4.67604e-14
CUST_2514_PI410396577	AT1G56720		^ ^ ^ ^ Protein kinase superfamily protein ^	-1.83815	1339	725.742	0	0
CUST_3618_PI410396117	AT1G57630		^ ^ ^ ^ Toll-Interleukin-Resistance (TIR) domain family protein ^	60.9846	13.7249	835.321	0	0
CUST_3619_PI410396117	AT1G57650		^ ^ ^ ^ ATP binding ^	5.62099	3.57318	16.36	0.0002	0.000916527
CUST_21732_PI410396117	AT1G57750	MAH1, CYP96A15	^ ^ ^ ^ cytochrome P450, family 96, subfamily A, polypeptide 15 ^	-2.02339	1587.5	782.544	8.25365e-43	3.30151e-41
CUST_25486_PI410396117	AT1G57750	MAH1, CYP96A15	^ ^ ^ ^ cytochrome P450, family 96, subfamily A, polypeptide 15 ^	-2.04866	4729.73	2248.15	7.1019e-07	4.6399e-06
CUST_3637_PI410396117	AT1G57990	ATPUP18, PUP18	^Organic Solute Cotransporters^Purine permease family^NULL^ purine permease 18 ^ATPUP18,purine permease 18,PUP18,purine permease 18^	27.3323	131.223	3624.83	0	0
CUST_3640_PI410396117	AT1G58050		^ ^ ^ ^ RNA helicase family protein ^	-2.1822	54.6183	24.5954	1.33537e-18	2.13871e-17
CUST_21737_PI410396117	AT1G58180	BCA6	^ ^ ^ ^ beta carbonic anhydrase 6 ^	1.83901	266.966	491.461	4.9383e-23	9.74619e-22
CUST_3650_PI410396117	AT1G58190	RLP9	^ ^ ^ ^ receptor like protein 9 ^	2.95079	3.21854	9.3823	0.00019	0.000874276
CUST_3653_PI410396117	AT1G58225		^ ^ ^ ^ unknown protein; FUNCTIONS IN: molecular_function unknown; INVOLVED IN: biological_process unknown; LOCATED IN: endomembrane system. ^	6.1726	3.47207	20.8429	8.75429e-19	1.4115e-17
CUST_3676_PI410396117	AT1G58420		^ ^ ^ ^ Uncharacterised conserved protein UCP031279 ^	2.25776	93.0408	212.304	4.08661e-06	2.42613e-05
CUST_3680_PI410396117	AT1G58460		^ ^ ^ ^ unknown protein; Has 35 Blast hits to 35 proteins in 8 species: Archae - 0; Bacteria - 0; Metazoa - 0; Fungi - 0; Plants - 35; Viruses - 0; Other Eukaryotes - 0 (source: NCBI BLink). ^	-4.48779	1183.76	251.699	7.84209e-39	2.76743e-37
CUST_3695_PI410396117	AT1G59500	GH3.4	^ ^ ^ ^ Auxin-responsive GH3 family protein ^	2.84841	462.318	1330.97	1.60948e-16	2.28803e-15
CUST_3700_PI410396117	AT1G59590	ZCF37	^ ^ ^ ^ ZCF37 ^	50.6831	38.9097	1969.91	0	0
CUST_3703_PI410396117	AT1G59620	CW9	^ ^ ^ ^ Disease resistance protein (CC-NBS-LRR class) family ^	2.25094	952.096	2141.94	5.91329e-30	1.54097e-28
CUST_3704_PI410396117	AT1G59630		^ ^ ^ ^ F-box associated ubiquitination effector family protein ^	-2.73169	18.339	6.5707	6.4234e-07	4.21252e-06
CUST_3707_PI410396117	AT1G59670	ATGSTU15, GSTU15	^Glutathione S-transferase Family^Tau family^AtGSTU15^ glutathione S-transferase TAU 15 ^ATGSTU15,glutathione S-transferase TAU 15,GSTU15,glutathione S-transferase TAU 15^	4.79076	6.04094	27.5253	2.32382e-11	2.34414e-10
CUST_3708_PI410396117	AT1G59675		^ ^ ^ ^ F-box family protein ^	7.01482	3.49645	23.8219	2.32787e-21	4.27281e-20
CUST_3711_PI410396117	AT1G59700	ATGSTU16, GSTU16	^Glutathione S-transferase Family^Tau family^AtGSTU16^ glutathione S-transferase TAU 16 ^ATGSTU16,glutathione S-transferase TAU 16,GSTU16,glutathione S-transferase TAU 16^	2.00958	598.178	1209.15	3.61573e-15	4.752e-14
CUST_3717_PI410396117	AT1G59740		^Organic Solute Cotransporters^Similar to LeOPT1 family^NULL^ Major facilitator superfamily protein ^ ^	3.38454	26.0003	91.4809	1.14384e-14	1.45539e-13
CUST_3727_PI410396117	AT1G59870	PEN3, PDR8, ATPDR8, ABCG36, ATABCG36	^ABC transporters (Smart Lab)^PDR subfamily^AtPDR8^ ABC-2 and Plant PDR ABC-type transporter family protein ^ABCG36,ATP-BINDING CASSETTE G36,ATABCG36,ARABIDOPSIS THALIANA ATP-BINDING CASSETTE G36,ATPDR8,ARABIDOPSIS PLEIOTROPIC DRUG RESISTANCE 8,PDR8,PLEIOTROPIC DRUG RESISTANCE 8,PEN3,PENETRATION 3^	3.04389	11108.3	34841.4	5.52595e-21	9.95719e-20
CUST_3734_PI410396117	AT1G59940	ARR3	^Response Regulator^Response Regulator: A- Type^ARR3^ response regulator 3 ^ARR3,response regulator 3^	1.83564	20.9225	39.6067	0.0003	0.00133422
CUST_720_PI410396108	AT1G60040		^ TF ^MADS^Type I^^AGL49^ AGAMOUS-like 49 ^AGL49,AGAMOUS-like 49^	-1.96507	39.8586	20.1912	6.73377e-08	4.94121e-07
CUST_401_PI410396577	AT1G60630		^Receptor kinase-like protein family^NULL^NULL^ Leucine-rich repeat protein kinase family protein ^ ^	-2.96406	1024.07	345.481	0	0
CUST_402_PI410396577	AT1G60630		^Receptor kinase-like protein family^NULL^NULL^ Leucine-rich repeat protein kinase family protein ^ ^	-2.75028	854.841	310.893	0	0
CUST_400_PI410396577	AT1G60630		^Receptor kinase-like protein family^NULL^NULL^ Leucine-rich repeat protein kinase family protein ^ ^	-2.35046	3505.68	1489.73	0	0
CUST_25509_PI410396117	AT1G60640		^ ^ ^ ^ unknown protein; FUNCTIONS IN: molecular_function unknown; INVOLVED IN: biological_process unknown; LOCATED IN: cellular_component unknown. ^	2.08076	5.54147	11.68	0.0039	0.0139445
CUST_21762_PI410396117	AT1G60730		^ ^ ^ ^ NAD(P)-linked oxidoreductase superfamily protein ^	2.13891	1545.15	3303.01	1.20624e-27	2.89578e-26
CUST_3808_PI410396117	AT1G60989	SCRL7	^ ^ ^ ^ SCR-like 7 ^	-2.29288	13.3344	5.89185	0.00063	0.00264543
CUST_748_PI410396108	AT1G61110		^ TF ^NAC^^^ANAC025^ NAC domain containing protein 25 ^anac025,NAC domain containing protein 25,NAC025,NAC domain containing protein 25^	-6.98777	329.064	47.1132	0	0
CUST_749_PI410396108	AT1G61110		^ TF ^NAC^^^ANAC025^ NAC domain containing protein 25 ^anac025,NAC domain containing protein 25,NAC025,NAC domain containing protein 25^	-5.62999	296.664	51.5936	8.0286e-31	2.15415e-29
CUST_750_PI410396108	AT1G61110		^ TF ^NAC^^^ANAC025^ NAC domain containing protein 25 ^anac025,NAC domain containing protein 25,NAC025,NAC domain containing protein 25^	-5.28678	703.537	129.918	2.56821e-36	8.33771e-35
CUST_3844_PI410396117	AT1G61340		^ ^ ^ ^ F-box family protein ^	2.19653	819.836	1790.29	1e-05	5.47139e-05
CUST_408_PI410396577	AT1G61360		^ ^ ^ ^ S-locus lectin protein kinase family protein ^	4.79804	318.765	1671.38	4.18186e-15	5.47396e-14
CUST_406_PI410396577	AT1G61360		^ ^ ^ ^ S-locus lectin protein kinase family protein ^	4.70543	263.135	1260.31	7.88541e-35	2.43498e-33
CUST_407_PI410396577	AT1G61360		^ ^ ^ ^ S-locus lectin protein kinase family protein ^	4.34033	510.136	2362.78	2.05169e-20	3.60358e-19
CUST_411_PI410396577	AT1G61370		^ ^ ^ ^ S-locus lectin protein kinase family protein ^	2.207	2389.68	5309.39	1.38206e-20	2.44154e-19
CUST_413_PI410396577	AT1G61380	SD1-29	^ ^ ^ ^ S-domain-1 29 ^	2.03396	407.966	831.363	1.07266e-20	1.90232e-19
CUST_414_PI410396577	AT1G61380	SD1-29	^ ^ ^ ^ S-domain-1 29 ^	2.00911	571.749	1148.73	2.80736e-41	1.07059e-39
CUST_423_PI410396577	AT1G61420		^ ^ ^ ^ S-locus lectin protein kinase family protein ^	2.62708	306.432	801.924	1.51801e-39	5.48959e-38
CUST_421_PI410396577	AT1G61420		^ ^ ^ ^ S-locus lectin protein kinase family protein ^	2.50192	667.893	1701.39	1.13537e-11	1.18024e-10
CUST_422_PI410396577	AT1G61420		^ ^ ^ ^ S-locus lectin protein kinase family protein ^	1.80552	665.923	1202.62	1.4139e-14	1.79015e-13
CUST_3851_PI410396117	AT1G61560	MLO6	^MLO proteins^NULL^ATMLO6^ Seven transmembrane MLO family protein ^ATMLO6,MILDEW RESISTANCE LOCUS O 6,MLO6,MILDEW RESISTANCE LOCUS O 6^	30.2494	3.31791	99.329	0	0
CUST_3856_PI410396117	AT1G61580	RPL3B, ARP2	^Cytoplasmic ribosomal protein gene family^L3^RPL3B^ R-protein L3 B ^ARP2,ARABIDOPSIS RIBOSOMAL PROTEIN 2,RPL3B,R-protein L3 B^	-1.85038	3128.45	1687.85	6.71362e-28	1.62633e-26
CUST_25523_PI410396117	AT1G61660		^ TF ^bHLH^(-b)HLH^^BHLH112^ basic helix-loop-helix (bHLH) DNA-binding superfamily protein ^ ^	3.60042	9.95133	35.1571	6.35763e-07	4.1788e-06
CUST_3877_PI410396117	AT1G61800	GPT2, ATGPT2	^Antiporters^Phosphate/triose-phosphate translocator family^NULL^ glucose-6-phosphate/phosphate translocator 2 ^ATGPT2,ARABIDOPSIS GLUCOSE-6-PHOSPHATE/PHOSPHATE TRANSLOCATOR 2,GPT2,glucose-6-phosphate/phosphate translocator 2^	2.84435	843.954	2475.29	5.9868e-06	3.47166e-05
CUST_3882_PI410396117	AT1G61930		^ ^ ^ ^ Protein of unknown function, DUF584 ^	-2.35481	3569.91	1520.65	3.76492e-40	1.39247e-38
CUST_3911_PI410396117	AT1G62240		^ ^ ^ ^ unknown protein; FUNCTIONS IN: molecular_function unknown; INVOLVED IN: biological_process unknown; LOCATED IN: endomembrane system; Has 186248 Blast hits to 53970 proteins in 2688 species: Archae - 469; Bacteria - 57770; Metazoa - 55630; Fungi - 12355; Plants - 17666; Viruses - 2624; Other Eukaryotes - 39734 (source: NCBI BLink). ^	-2.39068	19.1015	7.87636	0.00418	0.0148533
CUST_21777_PI410396117	AT1G62290		^ ^ ^ ^ Saposin-like aspartyl protease family protein ^	1.92581	393.795	758.182	3.85348e-32	1.09606e-30
CUST_757_PI410396108	AT1G62300	AtWRKY6	^ TF ^WRKY^^^AtWRKY6^ WRKY family transcription factor ^ATWRKY6,n/a,WRKY6,n/a^	5.6857	48.4365	286.363	4.18865e-14	5.1724e-13
CUST_758_PI410396108	AT1G62300	AtWRKY6	^ TF ^WRKY^^^AtWRKY6^ WRKY family transcription factor ^ATWRKY6,n/a,WRKY6,n/a^	4.95849	58.4321	295.333	1.5871e-32	4.57727e-31
CUST_759_PI410396108	AT1G62300	AtWRKY6	^ TF ^WRKY^^^AtWRKY6^ WRKY family transcription factor ^ATWRKY6,n/a,WRKY6,n/a^	4.1185	138.864	576.833	2.6168e-13	3.06216e-12
CUST_3919_PI410396117	AT1G62333		^ ^ ^ ^ unknown protein; FUNCTIONS IN: molecular_function unknown; INVOLVED IN: biological_process unknown; LOCATED IN: chloroplast; Has 30201 Blast hits to 17322 proteins in 780 species: Archae - 12; Bacteria - 1396; Metazoa - 17338; Fungi - 3422; Plants - 5037; Viruses - 0; Other Eukaryotes - 2996 (source: NCBI BLink). ^	-6.20427	37.4213	5.85861	7.63277e-15	9.83862e-14
CUST_3929_PI410396117	AT1G62422		^ ^ ^ ^ unknown protein; EXPRESSED IN: 22 plant structures; EXPRESSED DURING: 13 growth stages; BEST Arabidopsis thaliana protein match is: unknown protein (TAIR:AT1G12020.1); Has 87 Blast hits to 86 proteins in 14 species: Archae - 0; Bacteria - 0; Metazoa - 0; Fungi - 0; Plants - 87; Viruses - 0; Other Eukaryotes - 0 (source: NCBI BLink). ^	2.79918	526.92	1502.97	1.88495e-13	2.22284e-12
CUST_3935_PI410396117	AT1G62500		^ ^ ^ ^ Bifunctional inhibitor/lipid-transfer protein/seed storage 2S albumin superfamily protein ^	-2.03207	11053	5401.61	4.2039e-45	1.77677e-43
CUST_3938_PI410396117	AT1G62540	FMO GS-OX2	^ ^ ^ ^ flavin-monooxygenase glucosinolate S-oxygenase 2 ^	-2.91685	205.346	68.5276	1.74907e-20	3.08118e-19
CUST_3963_PI410396117	AT1G62870		^ ^ ^ ^ unknown protein; BEST Arabidopsis thaliana protein match is: unknown protein (TAIR:AT1G12380.1); Has 351 Blast hits to 343 proteins in 42 species: Archae - 2; Bacteria - 0; Metazoa - 27; Fungi - 5; Plants - 299; Viruses - 0; Other Eukaryotes - 18 (source: NCBI BLink). ^	-1.88646	275.781	146.118	1.27016e-23	2.57059e-22
CUST_769_PI410396108	AT1G62975		^ TF ^bHLH^bHLH^^BHLH125^ basic helix-loop-helix (bHLH) DNA-binding superfamily protein ^ ^	-2.59278	88.3742	33.9386	7.72059e-41	2.90581e-39
CUST_771_PI410396108	AT1G62975		^ TF ^bHLH^bHLH^^BHLH125^ basic helix-loop-helix (bHLH) DNA-binding superfamily protein ^ ^	-2.35902	12.226	5.93352	0.01389	0.0435589
CUST_3999_PI410396117	AT1G63245	CLE14	^ ^ ^ ^ CLAVATA3/ESR-RELATED 14 ^	7.11645	3.62977	24.1991	1.26484e-12	1.39822e-11
CUST_21791_PI410396117	AT1G63260	TET10	^ ^ ^ ^ tetraspanin10 ^	-2.07551	2943.41	1399.31	4.96397e-16	6.8484e-15
CUST_4002_PI410396117	AT1G63280		^ ^ ^ ^ Serine protease inhibitor (SERPIN) family protein ^	-2.80726	10.0797	3.57128	0.00443	0.01565
CUST_4024_PI410396117	AT1G63530		^ ^ ^ ^ BEST Arabidopsis thaliana protein match is: hydroxyproline-rich glycoprotein family protein (TAIR:AT1G63540.1); Has 10212 Blast hits to 4024 proteins in 434 species: Archae - 1; Bacteria - 1259; Metazoa - 3608; Fungi - 2247; Plants - 291; Viruses - 90; Other Eukaryotes - 2716 (source: NCBI BLink). ^	5.75927	16.156	98.6295	1.59803e-13	1.89948e-12
CUST_4035_PI410396117	AT1G63710	CYP86A7	^Cytochrome P450^CYP86A^CYP86A7^ cytochrome P450, family 86, subfamily A, polypeptide 7 ^CYP86A7,cytochrome P450, family 86, subfamily A, polypeptide 7^	-2.23933	136.884	58.7441	9e-05	0.000436224
CUST_4036_PI410396117	AT1G63720		^ ^ ^ ^ BEST Arabidopsis thaliana protein match is: hydroxyproline-rich glycoprotein family protein (TAIR:AT5G52430.1); Has 490 Blast hits to 394 proteins in 96 species: Archae - 0; Bacteria - 2; Metazoa - 132; Fungi - 88; Plants - 175; Viruses - 14; Other Eukaryotes - 79 (source: NCBI BLink). ^	3.09434	128.233	403.281	2.52234e-44	1.05685e-42
CUST_4042_PI410396117	AT1G63820		^ ^ ^ ^ CCT motif family protein ^	5.00945	7.90271	39.1273	4e-05	0.00020411
CUST_4043_PI410396117	AT1G63840		^C3H Transcription Factor Family^NULL^NULL^ RING/U-box superfamily protein ^ ^	2.50617	1037.13	2631.08	4.80259e-09	3.95998e-08
CUST_4050_PI410396117	AT1G63960		^ ^ ^ ^ Copper transport protein family ^	-3.68824	28.0573	7.41076	4.38574e-07	2.93562e-06
CUST_4051_PI410396117	AT1G63990	SPO11-2	^ ^ ^ ^ sporulation 11-2 ^	-2.02976	35.0684	17.258	3.30766e-13	3.84291e-12
CUST_4058_PI410396117	AT1G64065		^ ^ ^ ^ Late embryogenesis abundant (LEA) hydroxyproline-rich glycoprotein family ^	6.42445	10.8942	70.5334	5.25301e-27	1.23082e-25
CUST_4076_PI410396117	AT1G64260		^ ^ ^ ^ MuDR family transposase ^	-2.14207	612.248	285.754	0	0
CUST_4086_PI410396117	AT1G64370		^ ^ ^ ^ unknown protein; Has 773 Blast hits to 375 proteins in 118 species: Archae - 0; Bacteria - 97; Metazoa - 421; Fungi - 108; Plants - 31; Viruses - 0; Other Eukaryotes - 116 (source: NCBI BLink). ^	-2.05742	230.485	111.78	4.75652e-07	3.17188e-06
CUST_4089_PI410396117	AT1G64400	LACS3	^Acyl Lipid Metabolism Family^Long-Chain Acyl-CoA Synthetase (other than plastidial or peroxisomal)^NULL^ AMP-dependent synthetase and ligase family protein ^LACS3,long-chain acyl-CoA synthetase 3^	8.89631	50.8996	508.762	2.07128e-13	2.43956e-12
CUST_4107_PI410396117	AT1G64590		^ ^ ^ ^ NAD(P)-binding Rossmann-fold superfamily protein ^	-6.36818	34.996	5.16909	1.58994e-07	1.11691e-06
CUST_4112_PI410396117	AT1G64660	ATMGL, MGL	^ ^ ^ ^ methionine gamma-lyase ^	3.66384	1700.74	6234.45	0	0
CUST_21811_PI410396117	AT1G64710		^ ^ ^ ^ GroES-like zinc-binding dehydrogenase family protein ^	4.54483	151.446	692.346	0	0
CUST_4130_PI410396117	AT1G64900	CYP89A2, CYP89	^Cytochrome P450^CYP89A^CYP89A2^ cytochrome P450, family 89, subfamily A, polypeptide 2 ^CYP89,n/a,CYP89A2,cytochrome P450, family 89, subfamily A, polypeptide 2^	2.78756	1400.96	3947.53	2.62043e-43	1.0621e-41
CUST_4151_PI410396117	AT1G65140		^ ^ ^ ^ Ubiquitin carboxyl-terminal hydrolase family protein ^	-2.34581	232.857	96.7908	4.77466e-12	5.07052e-11
CUST_21820_PI410396117	AT1G65150		^ ^ ^ ^ TRAF-like family protein ^	-5.39907	167.642	30.431	5.01665e-42	1.9552e-40
CUST_4177_PI410396117	AT1G65470	FAS1	^ ^ ^ ^ chromatin assembly factor-1 (FASCIATA1) (FAS1) ^	-1.84732	1121.05	600.977	3.20495e-10	2.94214e-09
CUST_4178_PI410396117	AT1G65480	FT	^ ^ ^ ^ PEBP (phosphatidylethanolamine-binding protein) family protein ^	-2.85301	61.4609	21.5113	3.25655e-27	7.70898e-26
CUST_4182_PI410396117	AT1G65486		^ ^ ^ ^ unknown protein; FUNCTIONS IN: molecular_function unknown; INVOLVED IN: biological_process unknown; LOCATED IN: chloroplast; BEST Arabidopsis thaliana protein match is: unknown protein (TAIR:AT1G65490.1); Has 16 Blast hits to 16 proteins in 2 species: Archae - 0; Bacteria - 0; Metazoa - 0; Fungi - 0; Plants - 16; Viruses - 0; Other Eukaryotes - 0 (source: NCBI BLink). ^	3.50877	10.7665	37.7005	8.21992e-09	6.61414e-08
CUST_4183_PI410396117	AT1G65490		^ ^ ^ ^ unknown protein; FUNCTIONS IN: molecular_function unknown; INVOLVED IN: biological_process unknown; LOCATED IN: endomembrane system; EXPRESSED IN: 22 plant structures; EXPRESSED DURING: 13 growth stages; BEST Arabidopsis thaliana protein match is: unknown protein (TAIR:AT1G65486.1); Has 23 Blast hits to 23 proteins in 2 species: Archae - 0; Bacteria - 0; Metazoa - 0; Fungi - 0; Plants - 2…	2.32445	61.7285	144.981	3.50862e-12	3.77429e-11
CUST_4184_PI410396117	AT1G65500		^ ^ ^ ^ unknown protein; FUNCTIONS IN: molecular_function unknown; INVOLVED IN: biological_process unknown; LOCATED IN: endomembrane system; EXPRESSED IN: 14 plant structures; EXPRESSED DURING: 9 growth stages; BEST Arabidopsis thaliana protein match is: unknown protein (TAIR:AT1G65486.1); Has 23 Blast hits to 23 proteins in 2 species: Archae - 0; Bacteria - 0; Metazoa - 0; Fungi - 0; Plants - 23…	5.69941	16.8802	98.173	1.24044e-18	1.98491e-17
CUST_4189_PI410396117	AT1G65550		^Organic Solute Cotransporters^Permease 1-like family^NULL^ Xanthine/uracil permease family protein ^ ^	-2.1611	23.5607	10.9052	2.17213e-09	1.85068e-08
CUST_4202_PI410396117	AT1G65690		^ ^ ^ ^ Late embryogenesis abundant (LEA) hydroxyproline-rich glycoprotein family ^	30.4833	16.0799	491.94	0	0
CUST_4207_PI410396117	AT1G65760		^ ^ ^ ^ Protein of unknown function (DUF295) ^	-3.89163	17.8691	4.59577	6.17768e-08	4.55346e-07
CUST_4209_PI410396117	AT1G65780		^ ^ ^ ^ P-loop containing nucleoside triphosphate hydrolases superfamily protein ^	-2.49172	171.387	68.6652	2.31814e-17	3.44961e-16
CUST_486_PI410396577	AT1G65790	ARK1, RK1	^ ^ ^ ^ receptor kinase 1 ^	3.56709	60.2971	214.928	1.57128e-27	3.74503e-26
CUST_485_PI410396577	AT1G65790	ARK1, RK1	^ ^ ^ ^ receptor kinase 1 ^	2.31933	372.385	868.804	8.06505e-13	9.08915e-12
CUST_484_PI410396577	AT1G65790	ARK1, RK1	^ ^ ^ ^ receptor kinase 1 ^	2.14877	210.509	452.052	8.55356e-28	2.06314e-26
CUST_489_PI410396577	AT1G65800	ARK2, RK2	^ ^ ^ ^ receptor kinase 2 ^	1.97059	78.4063	152.692	1.5571e-17	2.34349e-16
CUST_4213_PI410396117	AT1G65845		^ ^ ^ ^ unknown protein; FUNCTIONS IN: molecular_function unknown; INVOLVED IN: biological_process unknown; LOCATED IN: endomembrane system; Has 9 Blast hits to 9 proteins in 2 species: Archae - 0; Bacteria - 0; Metazoa - 0; Fungi - 0; Plants - 9; Viruses - 0; Other Eukaryotes - 0 (source: NCBI BLink). ^	2.75861	79.0279	258.535	0.00222	0.00836977
CUST_4218_PI410396117	AT1G65890	AAE12	^ ^ ^ ^ acyl activating enzyme 12 ^	-3.17729	98.255	30.2109	7.31274e-12	7.67348e-11
CUST_4219_PI410396117	AT1G65900		^ ^ ^ ^ unknown protein; FUNCTIONS IN: molecular_function unknown; INVOLVED IN: biological_process unknown; LOCATED IN: endomembrane system; EXPRESSED IN: 21 plant structures; EXPRESSED DURING: 13 growth stages; Has 306 Blast hits to 306 proteins in 119 species: Archae - 19; Bacteria - 238; Metazoa - 0; Fungi - 0; Plants - 34; Viruses - 0; Other Eukaryotes - 15 (source: NCBI BLink). ^	-2.08166	7679.51	3698.95	3.85227e-26	8.67242e-25
CUST_4225_PI410396117	AT1G65985		^ ^ ^ ^ Plant protein of unknown function (DUF247) ^	4.55845	60.3816	274.495	0	0
CUST_21827_PI410396117	AT1G66160	ATCMPG1, CMPG1	^Plant U-box protein (PUB) ^Class III^AtPUB20^ CYS, MET, PRO, and GLY protein 1 ^ATCMPG1,n/a,CMPG1,CYS, MET, PRO, and GLY protein 1^	8.82099	6.34472	60.6009	3.51508e-11	3.50157e-10
CUST_816_PI410396108	AT1G66230		^ TF ^MYB-(R1)R2R3^^^AtMYB20^ myb domain protein 20 ^AtMYB20,myb domain protein 20,MYB20,myb domain protein 20^	-1.91651	108.813	56.5835	2e-05	0.000105939
CUST_814_PI410396108	AT1G66230		^ TF ^MYB-(R1)R2R3^^^AtMYB20^ myb domain protein 20 ^AtMYB20,myb domain protein 20,MYB20,myb domain protein 20^	-1.8933	72.7059	38.7779	5e-05	0.000251873
CUST_821_PI410396108	AT1G66370		^ TF ^MYB-(R1)R2R3^^^AtMYB113^ myb domain protein 113 ^AtMYB113,myb domain protein 113,MYB113,myb domain protein 113^	3.38383	3.51654	9.98817	0.01065	0.0344184
CUST_826_PI410396108	AT1G66390	PAP2	^ TF ^MYB-(R1)R2R3^^PRODUCTION OF ANTHOCYANIN PIGMENT 1^AtMYB90^ myb domain protein 90 ^ATMYB90,n/a,MYB90,myb domain protein 90,PAP2,PRODUCTION OF ANTHOCYANIN PIGMENT 2^	4.16383	104.631	438.497	0	0
CUST_827_PI410396108	AT1G66390	PAP2	^ TF ^MYB-(R1)R2R3^^PRODUCTION OF ANTHOCYANIN PIGMENT 1^AtMYB90^ myb domain protein 90 ^ATMYB90,n/a,MYB90,myb domain protein 90,PAP2,PRODUCTION OF ANTHOCYANIN PIGMENT 2^	3.87693	26.8226	104.165	3.049e-39	1.09429e-37
CUST_828_PI410396108	AT1G66390	PAP2	^ TF ^MYB-(R1)R2R3^^PRODUCTION OF ANTHOCYANIN PIGMENT 1^AtMYB90^ myb domain protein 90 ^ATMYB90,n/a,MYB90,myb domain protein 90,PAP2,PRODUCTION OF ANTHOCYANIN PIGMENT 2^	3.50631	15.6869	54.8751	3.6424e-27	8.59363e-26
CUST_4259_PI410396117	AT1G66400	CML23	^EF-hand containing proteins^Group IV^NULL^ calmodulin like 23 ^CML23,calmodulin like 23^	2.33397	105.597	291.027	0.00044	0.00189981
CUST_497_PI410396577	AT1G66460		^ ^ ^ ^ Protein kinase superfamily protein ^	-2.62235	10.6001	4.04332	0.00286	0.0105283
CUST_4265_PI410396117	AT1G66480	PMI2	^ ^ ^ ^ plastid movement impaired 2 ^	10.9892	248.827	2753.73	0	0
CUST_21832_PI410396117	AT1G66540		^ ^ ^ ^ Cytochrome P450 superfamily protein ^	-2.53589	175.067	69.2525	6.30584e-44	2.60139e-42
CUST_25574_PI410396117	AT1G66590	ATCOX19-1, COX19-1	^ ^ ^ ^ cytochrome c oxidase 19-1 ^	2.12078	2220.84	4681.59	6.14087e-15	7.96669e-14
CUST_838_PI410396108	AT1G66600	ABO3	^ TF ^WRKY^^^AtWRKY63^ ABA overly sensitive mutant 3 ^ABO3,ABA overly sensitive mutant 3,ATWRKY63,n/a,WRKY63,WRKY DNA-binding protein 63^	41.9716	5.52357	236.01	0	0
CUST_840_PI410396108	AT1G66600	ABO3	^ TF ^WRKY^^^AtWRKY63^ ABA overly sensitive mutant 3 ^ABO3,ABA overly sensitive mutant 3,ATWRKY63,n/a,WRKY63,WRKY DNA-binding protein 63^	32.9649	4.58096	170.617	7.2403e-21	1.29455e-19
CUST_839_PI410396108	AT1G66600	ABO3	^ TF ^WRKY^^^AtWRKY63^ ABA overly sensitive mutant 3 ^ABO3,ABA overly sensitive mutant 3,ATWRKY63,n/a,WRKY63,WRKY DNA-binding protein 63^	29.6827	4.1986	135.91	0	0
CUST_4279_PI410396117	AT1G66690		^ ^ ^ ^ S-adenosyl-L-methionine-dependent methyltransferases superfamily protein ^	25.4482	3.46307	87.9275	0	0
CUST_21836_PI410396117	AT1G66700	PXMT1	^ ^ ^ ^ S-adenosyl-L-methionine-dependent methyltransferases superfamily protein ^	76.4896	3.79141	292.797	0	0
CUST_25575_PI410396117	AT1G66700	PXMT1	^ ^ ^ ^ S-adenosyl-L-methionine-dependent methyltransferases superfamily protein ^	3.51496	5.02197	17.6039	2.50411e-07	1.71588e-06
CUST_4281_PI410396117	AT1G66725	MIR163	^ ^ ^ ^ MIR163; miRNA ^	5.57876	159.969	888.892	0	0
CUST_504_PI410396577	AT1G66830		^Receptor kinase-like protein family^NULL^NULL^ Leucine-rich repeat protein kinase family protein ^ ^	3.19495	10.8043	36.4073	4.85374e-08	3.61249e-07
CUST_502_PI410396577	AT1G66830		^Receptor kinase-like protein family^NULL^NULL^ Leucine-rich repeat protein kinase family protein ^ ^	3.19311	16.5986	52.8067	2.72539e-26	6.18781e-25
CUST_503_PI410396577	AT1G66830		^Receptor kinase-like protein family^NULL^NULL^ Leucine-rich repeat protein kinase family protein ^ ^	2.76909	19.7609	54.4682	1.18157e-11	1.21963e-10
CUST_4294_PI410396117	AT1G66852		^ ^ ^ ^ Carbohydrate-binding X8 domain superfamily protein ^	1.91898	9.03052	17.2206	0.00272	0.0100647
CUST_4297_PI410396117	AT1G66870		^ ^ ^ ^ Carbohydrate-binding X8 domain superfamily protein ^	3.30922	3.51461	11.5951	0.00013	0.000615093
CUST_2527_PI410396577	AT1G66880		^ ^ ^ ^ Protein kinase superfamily protein ^	4.05729	635.345	2982.33	9.25061e-06	5.21985e-05
CUST_2528_PI410396577	AT1G66880		^ ^ ^ ^ Protein kinase superfamily protein ^	3.85434	2109.35	8809.3	7.22576e-09	5.85311e-08
CUST_2529_PI410396577	AT1G66880		^ ^ ^ ^ Protein kinase superfamily protein ^	3.7397	1817.05	7643.5	2.3998e-08	1.84194e-07
CUST_25578_PI410396117	AT1G66880		^ ^ ^ ^ Protein kinase superfamily protein ^	4.04974	676.521	3242.76	1e-05	5.47139e-05
CUST_508_PI410396577	AT1G66920		^ ^ ^ ^ Protein kinase superfamily protein ^	13.2952	5.39596	76.5236	3.16471e-19	5.2268e-18
CUST_509_PI410396577	AT1G66920		^ ^ ^ ^ Protein kinase superfamily protein ^	8.06881	3.38934	25.8948	1.83694e-16	2.60642e-15
CUST_844_PI410396108	AT1G67100		^ TF ^AS2/LOB^Class II^^ASL37/LBD40^ LOB domain-containing protein 40 ^LBD40,LOB domain-containing protein 40^	4.70675	4.85867	16.2003	0.00994	0.0323607
CUST_845_PI410396108	AT1G67100		^ TF ^AS2/LOB^Class II^^ASL37/LBD40^ LOB domain-containing protein 40 ^LBD40,LOB domain-containing protein 40^	2.37751	3.42361	7.71702	0.0119	0.0379723
CUST_847_PI410396108	AT1G67260		^ TF ^TCP^TEO-type^^TCP1^ TCP family transcription factor ^TCP1,n/a^	-2.10941	83.784	39.7268	7.46834e-28	1.80553e-26
CUST_849_PI410396108	AT1G67260		^ TF ^TCP^TEO-type^^TCP1^ TCP family transcription factor ^TCP1,n/a^	-1.95102	681.618	350.393	1.7671e-37	5.98676e-36
CUST_848_PI410396108	AT1G67260		^ TF ^TCP^TEO-type^^TCP1^ TCP family transcription factor ^TCP1,n/a^	-1.92529	1113.69	574.671	4.65698e-21	8.42192e-20
CUST_4325_PI410396117	AT1G67265	DVL3, RTFL21	^ ^ ^ ^ ROTUNDIFOLIA like 21 ^	-4.58917	122.163	26.3524	8.85943e-31	2.37099e-29
CUST_4334_PI410396117	AT1G67370	ASY1, ATASY1	^ ^ ^ ^ DNA-binding HORMA family protein ^	-2.1861	1379.6	633.371	7.26245e-18	1.11398e-16
CUST_4348_PI410396117	AT1G67560	LOX6	^Acyl Lipid Metabolism Family^Plastidial Lipoxygenase ^NULL^ PLAT/LH2 domain-containing lipoxygenase family protein ^ ^	-1.92603	25.3373	13.1784	0.00097	0.0039311
CUST_4353_PI410396117	AT1G67630	POLA2	^Core DNA replication machinery^DNA synthesis: DNA polymerase alpha complex^POLA2^ DNA polymerase alpha 2 ^POLA2,DNA polymerase alpha 2^	-1.84188	2573.08	1404.12	3.52831e-31	9.61128e-30
CUST_4355_PI410396117	AT1G67640		^Organic Solute Cotransporters^Amino acid permease family^NULL^ Transmembrane amino acid transporter family protein ^ ^	-7.30795	30.7024	4.249	6.8935e-19	1.11847e-17
CUST_4362_PI410396117	AT1G67750		^ ^ ^ ^ Pectate lyase family protein ^	-3.72032	13405.9	3497.85	2.67553e-33	7.91324e-32
CUST_4363_PI410396117	AT1G67760		^ ^ ^ ^ TCP-1/cpn60 chaperonin family protein ^	-3.95345	15.9724	4.21517	2.9011e-06	1.75721e-05
CUST_4364_PI410396117	AT1G67770	TEL2	^ ^ ^ ^ terminal EAR1-like 2 ^	-3.22392	2198.79	682.741	0	0
CUST_4370_PI410396117	AT1G67810	SUFE2	^ ^ ^ ^ sulfur E2 ^	5.03853	3.88441	19.3852	1.34704e-06	8.51422e-06
CUST_4381_PI410396117	AT1G67920		^ ^ ^ ^ unknown protein; BEST Arabidopsis thaliana protein match is: unknown protein (TAIR:AT1G24600.1); Has 22 Blast hits to 22 proteins in 5 species: Archae - 0; Bacteria - 0; Metazoa - 0; Fungi - 0; Plants - 22; Viruses - 0; Other Eukaryotes - 0 (source: NCBI BLink). ^	13.7645	56.1767	961.212	5.16584e-13	5.90664e-12
CUST_21858_PI410396117	AT1G67980	CCOAMT	^Monolignol Biosynthesis^CCoAOMT (Caffeoyl-CoA 3-O-methyltransferase)^Arath;CCoAOMT6^ caffeoyl-CoA 3-O-methyltransferase ^CCOAMT,caffeoyl-CoA 3-O-methyltransferase^	27.9737	4.40359	129.507	0	0
CUST_868_PI410396108	AT1G68320		^ TF ^MYB-(R1)R2R3^^^AtMYB62^ myb domain protein 62 ^AtMYB62,myb domain protein 62,BW62B,n/a,BW62C,n/a,MYB62,myb domain protein 62^	2.33814	414.49	970.123	0	0
CUST_870_PI410396108	AT1G68320		^ TF ^MYB-(R1)R2R3^^^AtMYB62^ myb domain protein 62 ^AtMYB62,myb domain protein 62,BW62B,n/a,BW62C,n/a,MYB62,myb domain protein 62^	2.24988	466.251	1050.12	1.31041e-29	3.3794e-28
CUST_869_PI410396108	AT1G68320		^ TF ^MYB-(R1)R2R3^^^AtMYB62^ myb domain protein 62 ^AtMYB62,myb domain protein 62,BW62B,n/a,BW62C,n/a,MYB62,myb domain protein 62^	1.9103	388.928	744.128	4.75553e-10	4.31024e-09
CUST_4409_PI410396117	AT1G68330		^ ^ ^ ^ unknown protein; BEST Arabidopsis thaliana protein match is: unknown protein (TAIR:AT1G48780.1); Has 155 Blast hits to 147 proteins in 23 species: Archae - 0; Bacteria - 0; Metazoa - 19; Fungi - 3; Plants - 126; Viruses - 0; Other Eukaryotes - 7 (source: NCBI BLink). ^	1.93001	254.826	490.377	1.07146e-32	3.09867e-31
CUST_4411_PI410396117	AT1G68350		^ ^ ^ ^ unknown protein; FUNCTIONS IN: molecular_function unknown; INVOLVED IN: biological_process unknown; LOCATED IN: mitochondrion; Has 20 Blast hits to 20 proteins in 7 species: Archae - 0; Bacteria - 0; Metazoa - 0; Fungi - 0; Plants - 20; Viruses - 0; Other Eukaryotes - 0 (source: NCBI BLink). ^	2.04996	23.8099	48.6441	3.71493e-20	6.41833e-19
CUST_4414_PI410396117	AT1G68390		^ ^ ^ ^ Core-2/I-branching beta-1,6-N-acetylglucosaminyltransferase family protein ^	4.6821	70.5914	339.654	7.87516e-31	2.11521e-29
CUST_4418_PI410396117	AT1G68450		^ ^ ^ ^ VQ motif-containing protein ^	4.80802	4.18347	20.9183	1.11136e-11	1.14973e-10
CUST_874_PI410396108	AT1G68480	JAG	^ TF ^C2H2 (Zn)^^JAGGED^^ C2H2 and C2HC zinc fingers superfamily protein ^JAG,JAGGED^	19.739	24.423	503.65	8.33628e-35	2.57023e-33
CUST_875_PI410396108	AT1G68480	JAG	^ TF ^C2H2 (Zn)^^JAGGED^^ C2H2 and C2HC zinc fingers superfamily protein ^JAG,JAGGED^	16.7236	28.075	470.023	0	0
CUST_876_PI410396108	AT1G68480	JAG	^ TF ^C2H2 (Zn)^^JAGGED^^ C2H2 and C2HC zinc fingers superfamily protein ^JAG,JAGGED^	2.24731	59.2167	134.578	8.56395e-14	1.03306e-12
CUST_877_PI410396108	AT1G68510		^ TF ^AS2/LOB^Class II^^ASL36/LBD42^ LOB domain-containing protein 42 ^LBD42,LOB domain-containing protein 42^	-2.34535	187.664	78.1469	2.20904e-08	1.7039e-07
CUST_878_PI410396108	AT1G68510		^ TF ^AS2/LOB^Class II^^ASL36/LBD42^ LOB domain-containing protein 42 ^LBD42,LOB domain-containing protein 42^	-2.27164	279.325	118.571	6.20996e-08	4.57249e-07
CUST_879_PI410396108	AT1G68510		^ TF ^AS2/LOB^Class II^^ASL36/LBD42^ LOB domain-containing protein 42 ^LBD42,LOB domain-containing protein 42^	-2.10485	159.5	75.5404	1.08236e-26	2.49582e-25
CUST_882_PI410396108	AT1G68520		^ TF ^CO-like (Zn)^^^COL6^ B-box type zinc finger protein with CCT domain ^ ^	-2.81337	1235.3	434.951	2.45781e-29	6.28667e-28
CUST_881_PI410396108	AT1G68520		^ TF ^CO-like (Zn)^^^COL6^ B-box type zinc finger protein with CCT domain ^ ^	-2.33445	2791.98	1193.62	2.72279e-19	4.51268e-18
CUST_880_PI410396108	AT1G68520		^ TF ^CO-like (Zn)^^^COL6^ B-box type zinc finger protein with CCT domain ^ ^	-2.16206	2537.86	1174.28	8.00102e-16	1.0891e-14
CUST_4428_PI410396117	AT1G68585		^ ^ ^ ^ unknown protein; Has 23 Blast hits to 23 proteins in 6 species: Archae - 0; Bacteria - 0; Metazoa - 0; Fungi - 0; Plants - 23; Viruses - 0; Other Eukaryotes - 0 (source: NCBI BLink). ^	2.11853	67.4255	142.964	1.42639e-21	2.63564e-20
CUST_4431_PI410396117	AT1G68620		^Carbohydrate Esterase Gene Families^Carbohydrate Esterase Family 10^NULL^ alpha/beta-Hydrolases superfamily protein ^ ^	5.23137	84.3787	439.807	0	0
CUST_4443_PI410396117	AT1G68760	ATNUDT1, ATNUDX1, NUDX1	^ ^ ^ ^ nudix hydrolase 1 ^	-1.8015	12539.8	6900.71	2.26684e-29	5.80451e-28
CUST_4444_PI410396117	AT1G68765	IDA	^ ^ ^ ^ Putative membrane lipoprotein ^	41.3151	3.23852	133.701	0	0
CUST_4445_PI410396117	AT1G68780		^ ^ ^ ^ RNI-like superfamily protein ^	2.25062	232.814	524.113	0	0
CUST_4449_PI410396117	AT1G68825	DVL5, RTFL15	^ ^ ^ ^ ROTUNDIFOLIA like 15 ^	3.85902	17.3566	66.9487	0	0
CUST_896_PI410396108	AT1G68840	TEM2	^ TF ^AP2/ERF^RAV^TEMPRANILLO2^RAV2^ related to ABI3/VP1 2 ^EDF2,ETHYLENE RESPONSE DNA BINDING FACTOR 2,RAP2.8,RELATED TO AP2 8,RAV2,related to ABI3/VP1 2,TEM2,TEMPRANILLO 2^	118.427	17.2844	2185.27	0	0
CUST_897_PI410396108	AT1G68840	TEM2	^ TF ^AP2/ERF^RAV^TEMPRANILLO2^RAV2^ related to ABI3/VP1 2 ^EDF2,ETHYLENE RESPONSE DNA BINDING FACTOR 2,RAP2.8,RELATED TO AP2 8,RAV2,related to ABI3/VP1 2,TEM2,TEMPRANILLO 2^	111.934	20.207	2288.69	0	0
CUST_895_PI410396108	AT1G68840	TEM2	^ TF ^AP2/ERF^RAV^TEMPRANILLO2^RAV2^ related to ABI3/VP1 2 ^EDF2,ETHYLENE RESPONSE DNA BINDING FACTOR 2,RAP2.8,RELATED TO AP2 8,RAV2,related to ABI3/VP1 2,TEM2,TEMPRANILLO 2^	3.37769	3.27407	10.9904	8e-05	0.000390877
CUST_4453_PI410396117	AT1G68870	ATSOFL2, SOFL2	^ ^ ^ ^ SOB five-like 2 ^	-3.69662	600.538	160.05	9.75017e-35	2.99842e-33
CUST_21871_PI410396117	AT1G69080		^ ^ ^ ^ Adenine nucleotide alpha hydrolases-like superfamily protein ^	-2.24752	112.317	49.9389	9.49957e-21	1.69173e-19
CUST_21873_PI410396117	AT1G69230	SP1L2	^ ^ ^ ^ SPIRAL1-like2 ^	4.49423	17.5185	78.7895	0	0
CUST_4497_PI410396117	AT1G69480		^ ^ ^ ^ EXS (ERD1/XPR1/SYG1) family protein ^	-2.20138	408.68	182.316	1.8468e-06	1.14706e-05
CUST_913_PI410396108	AT1G69490	NAP	^ TF ^NAC^^NAC-LIKE ACTIVATED BY AP3/PI^ANAC029^ NAC-like, activated by AP3/PI ^ANAC029,Arabidopsis NAC domain containing protein 29,ATNAP,NAC-LIKE, ACTIVATED BY AP3/PI,NAP,NAC-like, activated by AP3/PI^	3.17041	138.332	485.303	3.50134e-09	2.93514e-08
CUST_914_PI410396108	AT1G69490	NAP	^ TF ^NAC^^NAC-LIKE ACTIVATED BY AP3/PI^ANAC029^ NAC-like, activated by AP3/PI ^ANAC029,Arabidopsis NAC domain containing protein 29,ATNAP,NAC-LIKE, ACTIVATED BY AP3/PI,NAP,NAC-like, activated by AP3/PI^	2.75027	491.36	1447.35	1.06112e-08	8.43138e-08
CUST_915_PI410396108	AT1G69490	NAP	^ TF ^NAC^^NAC-LIKE ACTIVATED BY AP3/PI^ANAC029^ NAC-like, activated by AP3/PI ^ANAC029,Arabidopsis NAC domain containing protein 29,ATNAP,NAC-LIKE, ACTIVATED BY AP3/PI,NAP,NAC-like, activated by AP3/PI^	2.54942	467.291	1239.61	1.13059e-10	1.07678e-09
CUST_917_PI410396108	AT1G69540		^ TF ^MADS^Type II (MIKC*)^^AGL94^ AGAMOUS-like 94 ^AGL94,AGAMOUS-like 94^	-4.86387	17.9979	3.77943	8.50581e-08	6.17035e-07
CUST_918_PI410396108	AT1G69540		^ TF ^MADS^Type II (MIKC*)^^AGL94^ AGAMOUS-like 94 ^AGL94,AGAMOUS-like 94^	-4.75819	14.641	3.5173	0.00314	0.0114587
CUST_4503_PI410396117	AT1G69550		^ ^ ^ ^ disease resistance protein (TIR-NBS-LRR class) ^	1.81889	37.3975	68.1333	1.11412e-12	1.23585e-11
CUST_4504_PI410396117	AT1G69572		^ ^ ^ ^ other RNA ^	-4.49735	2124.94	424.196	2.63176e-35	8.21523e-34
CUST_4505_PI410396117	AT1G69587		^ ^ ^ ^ Potential natural antisense gene, locus overlaps with AT1G69588 ^	-2.10963	77.2651	36.3351	2.33549e-06	1.43419e-05
CUST_928_PI410396108	AT1G69690	TCP15	^ TF ^TCP^PCF-type^^TCP15^ TCP family transcription factor ^ ^	-2.51877	3388.94	1346.72	0	0
CUST_930_PI410396108	AT1G69690	TCP15	^ TF ^TCP^PCF-type^^TCP15^ TCP family transcription factor ^ ^	-2.12175	4992.27	2353.48	5.63696e-38	1.94375e-36
CUST_929_PI410396108	AT1G69690	TCP15	^ TF ^TCP^PCF-type^^TCP15^ TCP family transcription factor ^ ^	-2.10065	5916.24	2836.29	1.61993e-31	4.47214e-30
CUST_931_PI410396108	AT1G69780		^ TF ^HB^HD-Zip I^^^ Homeobox-leucine zipper protein family ^ATHB13,n/a^	-2.89048	5810.08	1969.1	5.34583e-38	1.84672e-36
CUST_933_PI410396108	AT1G69780		^ TF ^HB^HD-Zip I^^^ Homeobox-leucine zipper protein family ^ATHB13,n/a^	-2.8544	1265	443.867	0	0
CUST_932_PI410396108	AT1G69780		^ TF ^HB^HD-Zip I^^^ Homeobox-leucine zipper protein family ^ATHB13,n/a^	-2.16933	8474.45	3911.32	1.5173e-39	5.48959e-38
CUST_541_PI410396577	AT1G69790		^ ^ ^ ^ Protein kinase superfamily protein ^	4.0661	240.159	999.89	4.79122e-25	1.03115e-23
CUST_542_PI410396577	AT1G69790		^ ^ ^ ^ Protein kinase superfamily protein ^	3.99705	192.013	774.168	1.35422e-38	4.73475e-37
CUST_543_PI410396577	AT1G69790		^ ^ ^ ^ Protein kinase superfamily protein ^	3.88344	116.163	481.134	1.31216e-09	1.14015e-08
CUST_934_PI410396108	AT1G69810		^ TF ^WRKY^^^AtWRKY36^ WRKY DNA-binding protein 36 ^ATWRKY36,n/a,WRKY36,WRKY DNA-binding protein 36^	3.05328	8.73075	26.7538	2.7723e-10	2.5608e-09
CUST_4524_PI410396117	AT1G69820	GGT3, GGT4	^ ^ ^ ^ gamma-glutamyl transpeptidase 3 ^	-2.7005	51.4825	18.8309	1.0272e-17	1.56397e-16
CUST_4531_PI410396117	AT1G69880	ATH8, TH8	^ ^ ^ ^ thioredoxin H-type 8 ^	2.23862	25.0776	56.1574	4.32967e-16	5.9956e-15
CUST_4532_PI410396117	AT1G69890		^ ^ ^ ^ Protein of unknown function (DUF569) ^	2.90772	2843.69	8350.16	4.62533e-18	7.16977e-17
CUST_4534_PI410396117	AT1G69920	ATGSTU12, GSTU12	^Glutathione S-transferase Family^Tau family^AtGSTU12^ glutathione S-transferase TAU 12 ^ATGSTU12,ARABIDOPSIS THALIANA GLUTATHIONE S-TRANSFERASE TAU 12,GSTU12,glutathione S-transferase TAU 12^	88.7368	77.7352	6958.76	0	0
CUST_4535_PI410396117	AT1G69930	ATGSTU11, GSTU11	^Glutathione S-transferase Family^Tau family^AtGSTU11^ glutathione S-transferase TAU 11 ^ATGSTU11,glutathione S-transferase TAU 11,GSTU11,glutathione S-transferase TAU 11^	133.915	18.3124	2409.24	0	0
CUST_21884_PI410396117	AT1G69970	CLE26	^ ^ ^ ^ CLAVATA3/ESR-RELATED 26 ^	-2.56216	171.464	60.0667	1e-05	5.47139e-05
CUST_938_PI410396108	AT1G70000		^ TF ^MYB-related^^^^ myb-like transcription factor family protein ^ ^	2.01313	326.1	664.93	3.74708e-18	5.82978e-17
CUST_937_PI410396108	AT1G70000		^ TF ^MYB-related^^^^ myb-like transcription factor family protein ^ ^	1.97	237.853	469.159	2.9427e-30	7.74897e-29
CUST_4540_PI410396117	AT1G70020		^ ^ ^ ^ Protein of unknown function (DUF1163) ^	-2.74801	10.5165	4.49473	0.0145	0.0452187
CUST_4556_PI410396117	AT1G70220		^ ^ ^ ^ RNA-processing, Lsm domain ^	-2.34551	208.02	88.9078	0	0
CUST_4559_PI410396117	AT1G70270		^ ^ ^ ^ unknown protein; BEST Arabidopsis thaliana protein match is: unknown protein (TAIR:AT1G23965.1); Has 20 Blast hits to 20 proteins in 7 species: Archae - 0; Bacteria - 0; Metazoa - 0; Fungi - 0; Plants - 20; Viruses - 0; Other Eukaryotes - 0 (source: NCBI BLink). ^	-9.35172	316.787	33.7223	1.02362e-25	2.25805e-24
CUST_4560_PI410396117	AT1G70290	ATTPS8, TPS8, ATTPSC	^Trehalose Biosynthesis Gene Families^Class II AtTPS^AtTPS8^ trehalose-6-phosphatase synthase S8 ^ATTPS8,n/a,ATTPSC,n/a,TPS8,trehalose-6-phosphatase synthase S8^	2.08822	2483.68	5204.9	3.65818e-12	3.92496e-11
CUST_21890_PI410396117	AT1G70410	ATBCA4, BCA4	^ ^ ^ ^ beta carbonic anhydrase 4 ^	2.57524	555.646	1457.44	3.57976e-38	1.23771e-36
CUST_561_PI410396577	AT1G70430		^MAP Kinase Kinase Kinase Kinase (MAPKKKK) Family^NULL^MAP4K7^ Protein kinase superfamily protein ^ ^	-2.83006	191.364	67.3717	6.79667e-31	1.83206e-29
CUST_560_PI410396577	AT1G70430		^MAP Kinase Kinase Kinase Kinase (MAPKKKK) Family^NULL^MAP4K7^ Protein kinase superfamily protein ^ ^	-2.73826	745.175	269.614	0	0
CUST_559_PI410396577	AT1G70430		^MAP Kinase Kinase Kinase Kinase (MAPKKKK) Family^NULL^MAP4K7^ Protein kinase superfamily protein ^ ^	-2.61194	1154.63	441.881	0	0
CUST_4572_PI410396117	AT1G70440	SRO3	^ ^ ^ ^ similar to RCD one 3 ^	3.07871	17.7709	55.1882	6.47139e-28	1.57077e-26
CUST_25631_PI410396117	AT1G70490	ATARFA1D, ARFA1D	^ ^ ^ ^ Ras-related small GTP-binding family protein ^	-2.1282	357.624	168.008	9.98303e-40	3.62834e-38
CUST_571_PI410396577	AT1G70530	CRK3	^Receptor kinase-like protein family^NULL^NULL^ cysteine-rich RLK (RECEPTOR-like protein kinase) 3 ^CRK3,cysteine-rich RLK (RECEPTOR-like protein kinase) 3^	2.53584	8628.78	21985.7	0	0
CUST_573_PI410396577	AT1G70530	CRK3	^Receptor kinase-like protein family^NULL^NULL^ cysteine-rich RLK (RECEPTOR-like protein kinase) 3 ^CRK3,cysteine-rich RLK (RECEPTOR-like protein kinase) 3^	2.39903	6797.04	16226.3	4.47238e-31	1.21253e-29
CUST_572_PI410396577	AT1G70530	CRK3	^Receptor kinase-like protein family^NULL^NULL^ cysteine-rich RLK (RECEPTOR-like protein kinase) 3 ^CRK3,cysteine-rich RLK (RECEPTOR-like protein kinase) 3^	2.23443	4393.71	9860.58	0	0
CUST_4579_PI410396117	AT1G70581		^ ^ ^ ^ other RNA ^	2.17679	93.8271	204.343	2.13931e-15	2.84682e-14
CUST_21896_PI410396117	AT1G70700	TIFY7	^tify family^NULL^tify7^ TIFY domain/Divergent CCT motif family protein ^JAZ9,JASMONATE-ZIM-DOMAIN PROTEIN 9,TIFY7,n/a^	2.24033	2408.8	5989.87	0.00232	0.00871521
CUST_4597_PI410396117	AT1G70780		^ ^ ^ ^ unknown protein; FUNCTIONS IN: molecular_function unknown; INVOLVED IN: biological_process unknown; LOCATED IN: mitochondrion; EXPRESSED IN: sperm cell, male gametophyte, pollen tube; EXPRESSED DURING: L mature pollen stage, M germinated pollen stage; BEST Arabidopsis thaliana protein match is: unknown protein (TAIR:AT1G23150.1); Has 143 Blast hits to 143 proteins in 17 species: Archae - …	1.91671	224.434	434.807	5.97642e-09	4.87458e-08
CUST_4598_PI410396117	AT1G70800		^ ^ ^ ^ Calcium-dependent lipid-binding (CaLB domain) family protein ^	2.57175	246.221	632.905	0	0
CUST_4599_PI410396117	AT1G70810		^ ^ ^ ^ Calcium-dependent lipid-binding (CaLB domain) family protein ^	1.9742	71.4937	140.935	5.5127e-21	9.92527e-20
CUST_21899_PI410396117	AT1G70850	MLP34	^ ^ ^ ^ MLP-like protein 34 ^	-2.06814	2915.9	1359.34	1.00952e-07	7.26057e-07
CUST_4602_PI410396117	AT1G70870		^ ^ ^ ^ Polyketide cyclase/dehydrase and lipid transport superfamily protein ^	-2.86177	152.351	53.0893	0	0
CUST_25640_PI410396117	AT1G70895	CLE17	^ ^ ^ ^ CLAVATA3/ESR-RELATED 17 ^	-1.92677	423.734	219.62	5.71418e-28	1.3878e-26
CUST_4610_PI410396117	AT1G70950		^ ^ ^ ^ TPX2 (targeting protein for Xklp2) protein family ^	-2.24337	2605.89	1165.5	0	0
CUST_4614_PI410396117	AT1G70985		^ ^ ^ ^ hydroxyproline-rich glycoprotein family protein ^	-1.93093	202.124	105.101	9.13241e-28	2.19945e-26
CUST_4615_PI410396117	AT1G70990		^ ^ ^ ^ proline-rich family protein ^	3.9623	25.7892	114.606	4e-05	0.00020411
CUST_946_PI410396108	AT1G71030		^ TF ^MYB-related^^^^ MYB-like 2 ^ATMYBL2,ARABIDOPSIS MYB-LIKE 2,MYBL2,MYB-like 2^	6.7828	8.86765	68.8173	6.54909e-06	3.76873e-05
CUST_947_PI410396108	AT1G71030		^ TF ^MYB-related^^^^ MYB-like 2 ^ATMYBL2,ARABIDOPSIS MYB-LIKE 2,MYBL2,MYB-like 2^	4.04133	150.083	726.973	0.00075	0.00310281
CUST_948_PI410396108	AT1G71030		^ TF ^MYB-related^^^^ MYB-like 2 ^ATMYBL2,ARABIDOPSIS MYB-LIKE 2,MYBL2,MYB-like 2^	4.01349	590.399	2847.61	0.00049	0.00209746
CUST_4621_PI410396117	AT1G71050	HIPP20	^ ^ ^ ^ Heavy metal transport/detoxification superfamily protein ^	-2.19373	86.1785	39.369	7.53869e-14	9.14764e-13
CUST_4629_PI410396117	AT1G71140		^ ^ ^ ^ MATE efflux family protein ^	15.7945	3.90113	61.6228	0	0
CUST_4641_PI410396117	AT1G71280		^ ^ ^ ^ DEA(D/H)-box RNA helicase family protein ^	-3.41954	12.9211	3.98508	0.00284	0.0104609
CUST_4650_PI410396117	AT1G71380	ATGH9B3, ATCEL3, CEL3	^Glycoside Hydrolase Gene Families^Glycoside Hydrolase Family 9^NULL^ cellulase 3 ^ATCEL3,cellulase 3,ATGH9B3,ARABIDOPSIS THALIANA GLYCOSYL HYDROLASE 9B3,CEL3,cellulase 3^	2.19539	23.2506	51.1013	9.75611e-10	8.60771e-09
CUST_4652_PI410396117	AT1G71400	AtRLP12, RLP12	^ ^ ^ ^ receptor like protein 12 ^	2.88176	30.9403	89.7395	1.21668e-35	3.86894e-34
CUST_962_PI410396108	AT1G71520		^ TF ^AP2/ERF^ERF-EREBP^^^ Integrase-type DNA-binding superfamily protein ^ ^	59.5315	18.1905	1099.37	0	0
CUST_963_PI410396108	AT1G71520		^ TF ^AP2/ERF^ERF-EREBP^^^ Integrase-type DNA-binding superfamily protein ^ ^	56.3763	18.5776	1048.07	0	0
CUST_961_PI410396108	AT1G71520		^ TF ^AP2/ERF^ERF-EREBP^^^ Integrase-type DNA-binding superfamily protein ^ ^	53.9418	20.4688	1103.71	0	0
CUST_2542_PI410396577	AT1G71530		^ ^ ^ ^ Protein kinase superfamily protein ^	26.1195	9.01363	234.164	0	0
CUST_2543_PI410396577	AT1G71530		^ ^ ^ ^ Protein kinase superfamily protein ^	25.8774	7.39233	199.245	4.11095e-24	8.50009e-23
CUST_2544_PI410396577	AT1G71530		^ ^ ^ ^ Protein kinase superfamily protein ^	25.7297	12.801	338.403	3.628e-40	1.34547e-38
CUST_25645_PI410396117	AT1G71530		^ ^ ^ ^ Protein kinase superfamily protein ^	2.431	12.9673	31.1682	3.93943e-18	6.1208e-17
CUST_4664_PI410396117	AT1G71697	ATCK1, CK, CK1	^Acyl Lipid Metabolism Family^Choline Kinase ^NULL^ choline kinase 1 ^ATCK1,choline kinase 1,CK,CHOLINE KINASE,CK1,choline kinase 1^	2.12213	15.5584	33.486	1.17404e-09	1.02299e-08
CUST_4679_PI410396117	AT1G71870		^ ^ ^ ^ MATE efflux family protein ^	2.1012	887.875	1874.42	4.71142e-24	9.70882e-23
CUST_4681_PI410396117	AT1G71890	SUC5, ATSUC5	^Sucrose-H+ symporters^NULL^ AtSUC5^ Major facilitator superfamily protein ^ATSUC5,SUCROSE-PROTON SYMPORTER 5,SUC5,n/a^	2.80269	34.1451	95.8162	1.1422e-30	3.03768e-29
CUST_4690_PI410396117	AT1G72000		^ ^ ^ ^ Plant neutral invertase family protein ^	6.0723	3.98906	24.0877	3.73696e-09	3.12381e-08
CUST_4694_PI410396117	AT1G72060		^ ^ ^ ^ serine-type endopeptidase inhibitors ^	10.7054	39.047	431.208	0	0
CUST_4700_PI410396117	AT1G72120		^Organic Solute Cotransporters^Similar to LeOPT1 family^NULL^ Major facilitator superfamily protein ^ ^	2.21546	2267.98	5023.08	7.43722e-15	9.59929e-14
CUST_4711_PI410396117	AT1G72230		^ ^ ^ ^ Cupredoxin superfamily protein ^	-1.91379	1110.6	583.059	1.76401e-35	5.53722e-34
CUST_21913_PI410396117	AT1G72330	ALAAT2	^ ^ ^ ^ alanine aminotransferase 2 ^	4.93183	944.638	4703.02	0	0
CUST_21915_PI410396117	AT1G72416		^ ^ ^ ^ Chaperone DnaJ-domain superfamily protein ^	-1.89535	811.379	407.595	0.00012	0.000570372
CUST_25653_PI410396117	AT1G72416		^ ^ ^ ^ Chaperone DnaJ-domain superfamily protein ^	-2.2072	30.379	14.0683	0.00012	0.000570372
CUST_4725_PI410396117	AT1G72450	JAZ6, TIFY11B	^tify family^NULL^tify11b^ jasmonate-zim-domain protein 6 ^JAZ6,jasmonate-zim-domain protein 6,TIFY11B,TIFY DOMAIN PROTEIN 11B^	4.34848	69.5169	299.458	3.62261e-23	7.18084e-22
CUST_4730_PI410396117	AT1G72520	LOX4	^Acyl Lipid Metabolism Family^Plastidial Lipoxygenase ^NULL^ PLAT/LH2 domain-containing lipoxygenase family protein ^ ^	5.31511	1047.5	6509.14	1.48101e-09	1.28249e-08
CUST_4736_PI410396117	AT1G72620		^ ^ ^ ^ alpha/beta-Hydrolases superfamily protein ^	-5.33997	21.863	4.23592	3.21065e-13	3.73077e-12
CUST_4740_PI410396117	AT1G72680	ATCAD1, CAD1	^Monolignol Biosynthesis^CAD (Cinnamyl alcohol dehydrogenase)^Arath; CAD9^ cinnamyl-alcohol dehydrogenase ^ATCAD1,CINNAMYL ALCOHOL DEHYDROGENASE 1,CAD1,cinnamyl-alcohol dehydrogenase^	3.15577	1091.62	3510.95	2.46263e-19	4.0922e-18
CUST_4743_PI410396117	AT1G72720		^ ^ ^ ^ Protein of unknown function (DUF3511) ^	-1.934	870.111	450.037	4.2933e-15	5.61128e-14
CUST_4756_PI410396117	AT1G72900		^ ^ ^ ^ Toll-Interleukin-Resistance (TIR) domain-containing protein ^	48.611	77.6334	3753.33	0	0
CUST_4757_PI410396117	AT1G72910		^ ^ ^ ^ Toll-Interleukin-Resistance (TIR) domain-containing protein ^	6.05442	213.993	1296.43	0	0
CUST_4758_PI410396117	AT1G72920		^ ^ ^ ^ Toll-Interleukin-Resistance (TIR) domain family protein ^	26.4069	15.1848	412.063	0	0
CUST_21924_PI410396117	AT1G72930	TIR	^ ^ ^ ^ toll/interleukin-1 receptor-like ^	7.03109	3220.93	22634.4	0	0
CUST_4759_PI410396117	AT1G72940		^ ^ ^ ^ Toll-Interleukin-Resistance (TIR) domain-containing protein ^	3.7774	1363.57	5257.31	1.71052e-11	1.74189e-10
CUST_4762_PI410396117	AT1G72970	HTH, EDA17	^ ^ ^ ^ Glucose-methanol-choline (GMC) oxidoreductase family protein ^	-1.8874	7641.33	4047.29	2.75425e-30	7.25256e-29
CUST_4763_PI410396117	AT1G73000	PYL3, RCAR13	^ ^ ^ ^ PYR1-like 3 ^	5.12532	3.99746	17.4172	0.00024	0.00108571
CUST_4764_PI410396117	AT1G73010	ATPS2, PS2	^ ^ ^ ^ phosphate starvation-induced gene 2 ^	5.09058	83.1541	417.664	1.20476e-16	1.71709e-15
CUST_4783_PI410396117	AT1G73220	AtOCT1, 1-Oct	^Organic Solute Cotransporters^Sugar transporter family^NULL^ organic cation/carnitine transporter1 ^1-Oct,organic cation/carnitine transporter1,AtOCT1,organic cation/carnitine transporter1^	3.02088	14.7679	46.8873	0.00107	0.0042981
CUST_612_PI410396577	AT1G73500	ATMKK9, MKK9	^MAP Kinase Kinase (MAPKK) Family^NULL^MKK9^ MAP kinase kinase 9 ^ATMKK9,n/a,MKK9,MAP kinase kinase 9^	8.54311	2659.49	23556.2	2.61329e-36	8.4612e-35
CUST_610_PI410396577	AT1G73500	ATMKK9, MKK9	^MAP Kinase Kinase (MAPKK) Family^NULL^MKK9^ MAP kinase kinase 9 ^ATMKK9,n/a,MKK9,MAP kinase kinase 9^	6.79524	1367.89	9614.78	0	0
CUST_611_PI410396577	AT1G73500	ATMKK9, MKK9	^MAP Kinase Kinase (MAPKK) Family^NULL^MKK9^ MAP kinase kinase 9 ^ATMKK9,n/a,MKK9,MAP kinase kinase 9^	6.00135	2846.23	17185.2	1.26236e-26	2.89648e-25
CUST_21935_PI410396117	AT1G73550		^Acyl Lipid Metabolism Family^Lipid Transfer Protein type 5^NULL^ Bifunctional inhibitor/lipid-transfer protein/seed storage 2S albumin superfamily protein ^ ^	-2.51179	134.108	52.9717	6.86489e-12	7.21671e-11
CUST_25667_PI410396117	AT1G73550		^Acyl Lipid Metabolism Family^Lipid Transfer Protein type 5^NULL^ Bifunctional inhibitor/lipid-transfer protein/seed storage 2S albumin superfamily protein ^ ^	-2.65811	145.239	50.9858	1.4938e-07	1.04936e-06
CUST_4826_PI410396117	AT1G73805		^ ^ ^ ^ Calmodulin binding protein-like ^	4.3534	89.8286	389.037	2.99191e-32	8.55124e-31
CUST_4827_PI410396117	AT1G73810		^ ^ ^ ^ Core-2/I-branching beta-1,6-N-acetylglucosaminyltransferase family protein ^	35.3741	33.3036	1202.98	4.70836e-42	1.84268e-40
CUST_995_PI410396108	AT1G73830	BEE3	^ TF ^bHLH^bHLH^BR ENHANCED EXPRESSION3^BHLH050^ BR enhanced expression 3 ^BEE3,BR enhanced expression 3^	3.96281	3.75106	14.079	1.42361e-06	8.92478e-06
CUST_994_PI410396108	AT1G73830	BEE3	^ TF ^bHLH^bHLH^BR ENHANCED EXPRESSION3^BHLH050^ BR enhanced expression 3 ^BEE3,BR enhanced expression 3^	3.71285	21.4168	80.9078	2.90927e-16	4.07325e-15
CUST_4839_PI410396117	AT1G73965	CLE13	^ ^ ^ ^ CLAVATA3/ESR-RELATED 13 ^	11.5186	6.72326	77.4557	0	0
CUST_1000_PI410396108	AT1G74080		^ TF ^MYB-(R1)R2R3^^^AtMYB122^ myb domain protein 122 ^ATMYB122,MYB DOMAIN PROTEIN 122,MYB122,myb domain protein 122^	4.43552	6.76208	30.5253	0.00883	0.0291399
CUST_1001_PI410396108	AT1G74080		^ TF ^MYB-(R1)R2R3^^^AtMYB122^ myb domain protein 122 ^ATMYB122,MYB DOMAIN PROTEIN 122,MYB122,myb domain protein 122^	3.29453	6.25645	19.1554	0.00304	0.0111244
CUST_1002_PI410396108	AT1G74080		^ TF ^MYB-(R1)R2R3^^^AtMYB122^ myb domain protein 122 ^ATMYB122,MYB DOMAIN PROTEIN 122,MYB122,myb domain protein 122^	3.08281	3.4915	9.3411	0.0126	0.0399174
CUST_4855_PI410396117	AT1G74100	SOT16, ATSOT16, CORI-7, ATST5A	^ ^ ^ ^ sulfotransferase 16 ^	4.9748	8680.51	59484.8	0.00021	0.000958934
CUST_625_PI410396577	AT1G74360		^ ^ ^ ^ Leucine-rich repeat protein kinase family protein ^	5.72957	120.596	700.287	0	0
CUST_627_PI410396577	AT1G74360		^ ^ ^ ^ Leucine-rich repeat protein kinase family protein ^	5.34163	150.434	817.126	2.94637e-34	8.97112e-33
CUST_626_PI410396577	AT1G74360		^ ^ ^ ^ Leucine-rich repeat protein kinase family protein ^	5.32526	210.663	1140.62	6.89794e-28	1.6696e-26
CUST_21944_PI410396117	AT1G74420	FUT3, ATFUT3	^Miscellaneous Membrane Protein Families^Xyloglucan fucosyltransferase family^NULL^ fucosyltransferase 3 ^ATFUT3,n/a,FUT3,fucosyltransferase 3^	-1.8104	834.015	462.562	0	0
CUST_4895_PI410396117	AT1G74590	ATGSTU10, GSTU10	^Glutathione S-transferase Family^Tau family^AtGSTU10^ glutathione S-transferase TAU 10 ^ATGSTU10,GLUTATHIONE S-TRANSFERASE TAU 10,GSTU10,glutathione S-transferase TAU 10^	29.0066	3.90333	115.971	0	0
CUST_1013_PI410396108	AT1G74650		^ TF ^MYB-(R1)R2R3^^^AtMYB31^ myb domain protein 31 ^ATMYB31,ARABIDOPSIS THALIANA MYB DOMAIN PROTEIN 31,ATY13,n/a,MYB31,myb domain protein 31^	2.72939	34.76	97.7871	1.97791e-12	2.1664e-11
CUST_1014_PI410396108	AT1G74650		^ TF ^MYB-(R1)R2R3^^^AtMYB31^ myb domain protein 31 ^ATMYB31,ARABIDOPSIS THALIANA MYB DOMAIN PROTEIN 31,ATY13,n/a,MYB31,myb domain protein 31^	2.33515	104.966	254.955	4.57075e-08	3.41266e-07
CUST_1012_PI410396108	AT1G74650		^ TF ^MYB-(R1)R2R3^^^AtMYB31^ myb domain protein 31 ^ATMYB31,ARABIDOPSIS THALIANA MYB DOMAIN PROTEIN 31,ATY13,n/a,MYB31,myb domain protein 31^	2.32877	119.68	278.412	3.48653e-40	1.29578e-38
CUST_4900_PI410396117	AT1G74660	MIF1	^zinc finger-homeobox gene family^MIF subfamily^AtMIF1^ mini zinc finger 1 ^MIF1,mini zinc finger 1^	-3.53254	129.331	36.6239	0	0
CUST_4907_PI410396117	AT1G74750		^ ^ ^ ^ Pentatricopeptide repeat (PPR) superfamily protein ^	2.32677	1405.47	3362.74	2.44846e-10	2.27556e-09
CUST_4917_PI410396117	AT1G74870		^ ^ ^ ^ RING/U-box superfamily protein ^	7.33128	120.246	894.018	3.32477e-31	9.07342e-30
CUST_21951_PI410396117	AT1G75020	LPAT4	^Miscellaneous Membrane Protein Families^Putative acyl-CoA:1-acylglycerol-3-phosphate acyltransferase family^NULL^ lysophosphatidyl acyltransferase 4 ^LPAT4,lysophosphatidyl acyltransferase 4^	2.1652	597.363	1284.74	7.22641e-31	1.94312e-29
CUST_25682_PI410396117	AT1G75020	LPAT4	^Miscellaneous Membrane Protein Families^Putative acyl-CoA:1-acylglycerol-3-phosphate acyltransferase family^NULL^ lysophosphatidyl acyltransferase 4 ^LPAT4,lysophosphatidyl acyltransferase 4^	3.66769	5.33017	19.4897	0.00024	0.00108571
CUST_4929_PI410396117	AT1G75030	ATLP-3, TLP-3	^ ^ ^ ^ thaumatin-like protein 3 ^	2.12818	736.841	1580.29	5.76386e-25	1.23631e-23
CUST_4930_PI410396117	AT1G75040	PR5, PR-5	^ ^ ^ ^ pathogenesis-related gene 5 ^	14.6349	571.121	8386.33	0	0
CUST_4931_PI410396117	AT1G75050		^ ^ ^ ^ Pathogenesis-related thaumatin superfamily protein ^	6.03181	21.1216	127.413	0	0
CUST_4938_PI410396117	AT1G75150		^ ^ ^ ^ unknown protein; Has 38228 Blast hits to 24529 proteins in 1168 species: Archae - 169; Bacteria - 4103; Metazoa - 14594; Fungi - 5866; Plants - 1861; Viruses - 317; Other Eukaryotes - 11318 (source: NCBI BLink). ^	-2.06865	3315.94	1585.13	8.72787e-30	2.2641e-28
CUST_21955_PI410396117	AT1G75190		^ ^ ^ ^ unknown protein; FUNCTIONS IN: molecular_function unknown; INVOLVED IN: biological_process unknown; EXPRESSED IN: 22 plant structures; EXPRESSED DURING: 13 growth stages; Has 678 Blast hits to 539 proteins in 82 species: Archae - 0; Bacteria - 8; Metazoa - 429; Fungi - 41; Plants - 36; Viruses - 8; Other Eukaryotes - 156 (source: NCBI BLink). ^	-1.96429	348.772	175.945	1.79507e-07	1.25715e-06
CUST_1025_PI410396108	AT1G75430		^ TF ^HB^HD-BELL^^^ BEL1-like homeodomain 11 ^BLH11,BEL1-like homeodomain 11^	4.83612	153.053	739.824	0	0
CUST_1026_PI410396108	AT1G75430		^ TF ^HB^HD-BELL^^^ BEL1-like homeodomain 11 ^BLH11,BEL1-like homeodomain 11^	4.7888	197.276	944.695	0	0
CUST_1024_PI410396108	AT1G75430		^ TF ^HB^HD-BELL^^^ BEL1-like homeodomain 11 ^BLH11,BEL1-like homeodomain 11^	3.91926	73.9475	290.653	0	0
CUST_4960_PI410396117	AT1G75440	UBC16	^ ^ ^ ^ ubiquitin-conjugating enzyme 16 ^	2.28814	455.373	1038.9	2.20485e-23	4.41414e-22
CUST_1027_PI410396108	AT1G75490		^ TF ^AP2/ERF^ERF-EREBP^^^ Integrase-type DNA-binding superfamily protein ^ ^	34.6185	35.7249	1309.79	0	0
CUST_1029_PI410396108	AT1G75490		^ TF ^AP2/ERF^ERF-EREBP^^^ Integrase-type DNA-binding superfamily protein ^ ^	24.8666	101.26	2536.13	0	0
CUST_1028_PI410396108	AT1G75490		^ TF ^AP2/ERF^ERF-EREBP^^^ Integrase-type DNA-binding superfamily protein ^ ^	23.762	100.128	2430.16	0	0
CUST_4983_PI410396117	AT1G75780	TUB1	^ ^ ^ ^ tubulin beta-1 chain ^	-2.2871	539.644	230.468	2.20135e-09	1.87517e-08
CUST_4987_PI410396117	AT1G75830	LCR67, PDF1.1	^Plant defensins superfamily^Plant defensins family 1^PDF1.1^ low-molecular-weight cysteine-rich 67 ^LCR67,low-molecular-weight cysteine-rich 67,PDF1.1,PLANT DEFENSIN 1.1^	29.4017	273.354	8058.98	0	0
CUST_4992_PI410396117	AT1G75891		^ ^ ^ ^ other RNA ^	-3.67048	71.2354	19.3571	0	0
CUST_4993_PI410396117	AT1G75900		^ ^ ^ ^ GDSL-like Lipase/Acylhydrolase superfamily protein ^	-3.72323	40.2531	10.6607	7.20215e-29	1.81558e-27
CUST_2546_PI410396577	AT1G76040	CPK29	^CDPKs^NULL^CPK29^ calcium-dependent protein kinase 29 ^CPK29,calcium-dependent protein kinase 29^	3.31766	1897.8	6513.78	0	0
CUST_2547_PI410396577	AT1G76040	CPK29	^CDPKs^NULL^CPK29^ calcium-dependent protein kinase 29 ^CPK29,calcium-dependent protein kinase 29^	3.08082	1198.11	3678.07	2.4803e-43	1.00628e-41
CUST_2545_PI410396577	AT1G76040	CPK29	^CDPKs^NULL^CPK29^ calcium-dependent protein kinase 29 ^CPK29,calcium-dependent protein kinase 29^	2.96733	1223.76	3612.94	4.23802e-29	1.07351e-27
CUST_25700_PI410396117	AT1G76040	CPK29	^CDPKs^NULL^CPK29^ calcium-dependent protein kinase 29 ^CPK29,calcium-dependent protein kinase 29^	2.94261	20.0255	61.5986	7.41203e-09	5.98774e-08
CUST_25701_PI410396117	AT1G76040	CPK29	^CDPKs^NULL^CPK29^ calcium-dependent protein kinase 29 ^CPK29,calcium-dependent protein kinase 29^	2.70344	77.1998	208.897	0	0
CUST_5007_PI410396117	AT1G76070		^ ^ ^ ^ unknown protein; FUNCTIONS IN: molecular_function unknown; INVOLVED IN: biological_process unknown; LOCATED IN: plasma membrane; EXPRESSED IN: 8 plant structures; EXPRESSED DURING: LP.04 four leaves visible, 4 anthesis, petal differentiation and expansion stage; BEST Arabidopsis thaliana protein match is: unknown protein (TAIR:AT1G20310.1); Has 66 Blast hits to 66 proteins in 15 species: …	13.0054	24.8918	330.541	5.1848e-44	2.14565e-42
CUST_5023_PI410396117	AT1G76240		^ ^ ^ ^ Arabidopsis protein of unknown function (DUF241) ^	-1.80982	59.7373	32.8308	0.0011	0.00440686
CUST_640_PI410396577	AT1G76360		^ ^ ^ ^ Protein kinase superfamily protein ^	2.90437	608.902	1755.57	0	0
CUST_642_PI410396577	AT1G76360		^ ^ ^ ^ Protein kinase superfamily protein ^	2.85114	335.463	963.477	0	0
CUST_641_PI410396577	AT1G76360		^ ^ ^ ^ Protein kinase superfamily protein ^	2.81506	422.096	1188.46	0	0
CUST_1046_PI410396108	AT1G76420	CUC3	^ TF ^NAC^^CUP-SHAPED COTYLEDON3^ANAC031^ NAC (No Apical Meristem) domain transcriptional regulator superfamily protein ^ANAC031,Arabidopsis NAC domain containing protein 31,CUC3,CUP SHAPED COTYLEDON3,NAC368,n/a^	-2.53813	11883	4674.9	5.79232e-25	1.24214e-23
CUST_1045_PI410396108	AT1G76420	CUC3	^ TF ^NAC^^CUP-SHAPED COTYLEDON3^ANAC031^ NAC (No Apical Meristem) domain transcriptional regulator superfamily protein ^ANAC031,Arabidopsis NAC domain containing protein 31,CUC3,CUP SHAPED COTYLEDON3,NAC368,n/a^	-2.44181	9754.15	3993.2	2.82932e-29	7.20693e-28
CUST_1047_PI410396108	AT1G76420	CUC3	^ TF ^NAC^^CUP-SHAPED COTYLEDON3^ANAC031^ NAC (No Apical Meristem) domain transcriptional regulator superfamily protein ^ANAC031,Arabidopsis NAC domain containing protein 31,CUC3,CUP SHAPED COTYLEDON3,NAC368,n/a^	-2.08153	3442.21	1657.3	0	0
CUST_5036_PI410396117	AT1G76470		^Monolignol Biosynthesis^CCR-like^Arath;CCR-like1^ NAD(P)-binding Rossmann-fold superfamily protein ^ ^	64.7372	5.7548	356.215	0	0
CUST_5037_PI410396117	AT1G76480		^ ^ ^ ^ unknown protein; FUNCTIONS IN: molecular_function unknown; INVOLVED IN: biological_process unknown; LOCATED IN: cellular_component unknown; BEST Arabidopsis thaliana protein match is: unknown protein (TAIR:AT1G20890.1). ^	2.64228	41.9975	123.846	0.00014	0.00065877
CUST_21973_PI410396117	AT1G76520		^ ^ ^ ^ Auxin efflux carrier family protein ^	4.39638	1564.2	6903.33	0	0
CUST_25704_PI410396117	AT1G76520		^ ^ ^ ^ Auxin efflux carrier family protein ^	4.03815	158.68	649.404	0	0
CUST_1050_PI410396108	AT1G76580		^ TF ^SBP (Zn)^^^SPL16^ Squamosa promoter-binding protein-like (SBP domain) transcription factor family protein ^ ^	-2.03284	9312.48	4593.49	5.36092e-19	8.76289e-18
CUST_1049_PI410396108	AT1G76580		^ TF ^SBP (Zn)^^^SPL16^ Squamosa promoter-binding protein-like (SBP domain) transcription factor family protein ^ ^	-1.95552	10677.1	5467.45	6.31437e-15	8.17998e-14
CUST_1051_PI410396108	AT1G76590		^ TF ^PLATZ (Zn)^^^^ PLATZ transcription factor family protein ^ ^	11.3792	128.24	1492.73	0	0
CUST_1052_PI410396108	AT1G76590		^ TF ^PLATZ (Zn)^^^^ PLATZ transcription factor family protein ^ ^	6.83816	226.591	1563.25	0	0
CUST_1053_PI410396108	AT1G76590		^ TF ^PLATZ (Zn)^^^^ PLATZ transcription factor family protein ^ ^	6.26846	226.108	1416.4	0	0
CUST_5044_PI410396117	AT1G76600		^ ^ ^ ^ unknown protein; FUNCTIONS IN: molecular_function unknown; INVOLVED IN: N-terminal protein myristoylation; LOCATED IN: nucleolus, nucleus; EXPRESSED IN: 24 plant structures; EXPRESSED DURING: 15 growth stages; BEST Arabidopsis thaliana protein match is: unknown protein (TAIR:AT1G21010.1); Has 220 Blast hits to 220 proteins in 14 species: Archae - 0; Bacteria - 0; Metazoa - 0; Fungi - 0; P…	22.7776	893.112	21266.4	3.92364e-44	1.63147e-42
CUST_5046_PI410396117	AT1G76620		^ ^ ^ ^ Protein of unknown function, DUF547 ^	-2.63395	1023.59	363.897	1.12641e-08	8.96044e-08
CUST_5048_PI410396117	AT1G76640		^EF-hand containing proteins^Group IV^NULL^ Calcium-binding EF-hand family protein ^ ^	7.03537	9.55982	75.482	1.97841e-10	1.85043e-09
CUST_21974_PI410396117	AT1G76650	CML38	^EF-hand containing proteins^Group IV^NULL^ calmodulin-like 38 ^CML38,calmodulin-like 38^	5.26211	1344.5	7775.2	2.12925e-12	2.32586e-11
CUST_21975_PI410396117	AT1G76680	OPR1, ATOPR1	^Acyl Lipid Metabolism Family^Oxo-Phytodienoic Acid Reductase (OPR) ^NULL^ 12-oxophytodienoate reductase 1 ^ATOPR1,ARABIDOPSIS 12-OXOPHYTODIENOATE REDUCTASE 1,OPR1,12-oxophytodienoate reductase 1^	3.43892	15.1812	53.1344	3.58298e-19	5.90362e-18
CUST_5051_PI410396117	AT1G76690	OPR2, ATOPR2	^Acyl Lipid Metabolism Family^Oxo-Phytodienoic Acid Reductase (OPR) ^NULL^ 12-oxophytodienoate reductase 2 ^ATOPR2,ARABIDOPSIS 12-OXOPHYTODIENOATE REDUCTASE 2,OPR2,12-oxophytodienoate reductase 2^	2.04341	217.42	453.423	2.38406e-20	4.17025e-19
CUST_5062_PI410396117	AT1G76790		^Monolignol Biosynthesis^COMT-like^Arath;COMT-like8^ O-methyltransferase family protein ^ ^	2.47249	468.331	1155.19	9.7878e-40	3.56519e-38
CUST_1062_PI410396108	AT1G76890		^ TF ^Trihelix^^^GT-2^ Duplicated homeodomain-like superfamily protein ^AT-GT2,n/a,GT2,n/a^	-1.80389	46.3245	25.5034	8e-05	0.000390877
CUST_5079_PI410396117	AT1G76955		^ ^ ^ ^ Expressed protein ^	2.58671	61.5245	162.105	1.16394e-09	1.01465e-08
CUST_5082_PI410396117	AT1G76970		^ ^ ^ ^ Target of Myb protein 1 ^	2.13395	782.055	1686.54	1.37893e-28	3.44409e-27
CUST_25707_PI410396117	AT1G76990	ACR3	^ ^ ^ ^ ACT domain repeat 3 ^	-1.9805	90.6266	45.5202	9.87816e-09	7.88739e-08
CUST_5093_PI410396117	AT1G77100		^Class III peroxidase^NULL^PER13^ Peroxidase superfamily protein ^ ^	-2.37726	66.6512	27.8565	1.12637e-08	8.96044e-08
CUST_5100_PI410396117	AT1G77145		^ ^ ^ ^ Protein of unknown function (DUF506) ^	-6.62353	239.748	36.0628	0	0
CUST_5102_PI410396117	AT1G77160		^ ^ ^ ^ Protein of unknown function (DUF506) ^	-10.6056	88.8862	8.27076	0	0
CUST_1063_PI410396108	AT1G77200		^ TF ^AP2/ERF^ERF-EREBP^^^ Integrase-type DNA-binding superfamily protein ^ ^	-2.51658	162.309	64.4724	1.96182e-43	7.96763e-42
CUST_1064_PI410396108	AT1G77200		^ TF ^AP2/ERF^ERF-EREBP^^^ Integrase-type DNA-binding superfamily protein ^ ^	-2.35661	174.63	73.8727	1.06499e-43	4.32916e-42
CUST_1065_PI410396108	AT1G77200		^ TF ^AP2/ERF^ERF-EREBP^^^ Integrase-type DNA-binding superfamily protein ^ ^	-2.12171	146.83	69.2078	6.70059e-33	1.95454e-31
CUST_1066_PI410396108	AT1G77450		^ TF ^NAC^^^ANAC032^ NAC domain containing protein 32 ^anac032,NAC domain containing protein 32,NAC032,NAC domain containing protein 32^	5.0921	635.209	3221.46	5.25348e-22	9.88901e-21
CUST_1068_PI410396108	AT1G77450		^ TF ^NAC^^^ANAC032^ NAC domain containing protein 32 ^anac032,NAC domain containing protein 32,NAC032,NAC domain containing protein 32^	4.96346	330.626	1632.53	0	0
CUST_1067_PI410396108	AT1G77450		^ TF ^NAC^^^ANAC032^ NAC domain containing protein 32 ^anac032,NAC domain containing protein 32,NAC032,NAC domain containing protein 32^	4.70067	560.883	2637.86	7.62946e-24	1.56247e-22
CUST_5139_PI410396117	AT1G77620		^ ^ ^ ^ P-loop containing nucleoside triphosphate hydrolases superfamily protein ^	-1.95147	1138.77	585.516	2.94273e-44	1.23063e-42
CUST_1069_PI410396108	AT1G77640		^ TF ^AP2/ERF^ERF-EREBP^^^ Integrase-type DNA-binding superfamily protein ^ ^	2.69496	49.9033	138.873	0.00011	0.000526218
CUST_1071_PI410396108	AT1G77640		^ TF ^AP2/ERF^ERF-EREBP^^^ Integrase-type DNA-binding superfamily protein ^ ^	2.3222	71.5583	164.371	0.00041	0.00178119
CUST_5147_PI410396117	AT1G77690	LAX3	^Organic Solute Cotransporters^AUX1 family^NULL^ like AUX1 3 ^LAX3,like AUX1 3^	1.92794	107.309	207.727	3.94325e-42	1.5442e-40
CUST_5160_PI410396117	AT1G77840		^Eukaryotic Initiation Factor Gene Family^eIF5 - eukaryotic initiation factor 5^AteIF5-1^ Translation initiation factor IF2/IF5 ^ ^	2.49502	10545.6	26406.5	3.19257e-33	9.40641e-32
CUST_5162_PI410396117	AT1G77860	KOM	^ ^ ^ ^ Rhomboid-related intramembrane serine protease family protein ^	-3.18713	29.3702	9.14699	1.00672e-11	1.04988e-10
CUST_5163_PI410396117	AT1G77870	MUB5	^ ^ ^ ^ membrane-anchored ubiquitin-fold protein 5 precursor ^	-3.39036	415.739	122.653	2.22704e-25	4.86525e-24
CUST_21991_PI410396117	AT1G78000	SULTR1;2, SEL1	^Inorganic Solute Cotransporters^Putative sulfate transporter family^NULL^ sulfate transporter 1;2 ^SEL1,SELENATE RESISTANT 1,SULTR1;2,sulfate transporter 1;2^	4.17967	6.42882	26.1919	6e-05	0.000298361
CUST_5173_PI410396117	AT1G78020		^ ^ ^ ^ Protein of unknown function (DUF581) ^	-2.49256	3595.23	1437.53	0	0
CUST_5188_PI410396117	AT1G78206	MIR775A	^ ^ ^ ^ MIR775a; miRNA ^	-1.92571	131.55	65.2974	0.00147	0.00574126
CUST_25726_PI410396117	AT1G78260		^ ^ ^ ^ RNA-binding (RRM/RBD/RNP motifs) family protein ^	-1.9786	65.0489	33.0123	2.40736e-13	2.82654e-12
CUST_5198_PI410396117	AT1G78340	ATGSTU22, GSTU22	^Glutathione S-transferase Family^Tau family^AtGSTU22^ glutathione S-transferase TAU 22 ^ATGSTU22,glutathione S-transferase TAU 22,GSTU22,glutathione S-transferase TAU 22^	5.42743	3.10261	16.0389	6.31523e-06	3.65033e-05
CUST_5199_PI410396117	AT1G78360	ATGSTU21, GSTU21	^Miscellaneous Membrane Protein Families^Putative glutathione transferase family^NULL^ glutathione S-transferase TAU 21 ^ATGSTU21,glutathione S-transferase TAU 21,GSTU21,glutathione S-transferase TAU 21^	-2.28655	37.3283	16.0258	5.93509e-06	3.44451e-05
CUST_5201_PI410396117	AT1G78380	ATGSTU19, GST8, GSTU19	^Glutathione S-transferase Family^Tau family^AtGSTU19^ glutathione S-transferase TAU 19 ^ATGSTU19,A. THALIANA GLUTATHIONE S-TRANSFERASE TAU 19,GST8,GLUTATHIONE TRANSFERASE 8,GSTU19,glutathione S-transferase TAU 19^	2.09953	66204.5	139393	2.74066e-17	4.06305e-16
CUST_5203_PI410396117	AT1G78400		^ ^ ^ ^ Pectin lyase-like superfamily protein ^	10.2387	3.69793	35.1115	8.62119e-11	8.30088e-10
CUST_5204_PI410396117	AT1G78410		^Glycoside Hydrolase Gene Families^Glycoside Hydrolase Family 28^NULL^ VQ motif-containing protein ^ ^	35.1773	54.0205	2081.43	4.45771e-33	1.31159e-31
CUST_5207_PI410396117	AT1G78440	ATGA2OX1, GA2OX1	^ ^ ^ ^ Arabidopsis thaliana gibberellin 2-oxidase 1 ^	27.9711	8.78063	246.565	0	0
CUST_5213_PI410396117	AT1G78490	CYP708A3	^Cytochrome P450^CYP708A^CYP708A3^ cytochrome P450, family 708, subfamily A, polypeptide 3 ^CYP708A3,cytochrome P450, family 708, subfamily A, polypeptide 3^	-2.0239	596.278	293.752	0	0
CUST_656_PI410396577	AT1G78530		^ ^ ^ ^ Protein kinase superfamily protein ^	-2.01707	17.8043	8.87806	0.00199	0.00758046
CUST_5234_PI410396117	AT1G78760		^ ^ ^ ^ F-box/RNI-like superfamily protein ^	-1.97213	165.13	83.6976	2.64729e-37	8.9218e-36
CUST_5239_PI410396117	AT1G78830		^ ^ ^ ^ Curculin-like (mannose-binding) lectin family protein ^	4.53281	601.481	2773.16	0	0
CUST_5241_PI410396117	AT1G78850		^ ^ ^ ^ D-mannose binding lectin protein with Apple-like carbohydrate-binding domain ^	27.3762	588.049	16067.1	0	0
CUST_5242_PI410396117	AT1G78860		^ ^ ^ ^ D-mannose binding lectin protein with Apple-like carbohydrate-binding domain ^	5.4691	813.307	4490.22	0	0
CUST_22007_PI410396117	AT1G78970	LUP1, ATLUP1	^ ^ ^ ^ lupeol synthase 1 ^	-2.47813	250.726	101.508	1.30425e-31	3.60698e-30
CUST_221_PI410396114	AT1G79245		^ ^ ^ ^ pseudogene of unknown protein ^	3.91088	4741	19642.7	1.26261e-11	1.29802e-10
CUST_5284_PI410396117	AT1G79410	AtOCT5, 5-Oct	^Organic Solute Cotransporters^Sugar transporter family^NULL^ organic cation/carnitine transporter5 ^5-Oct,organic cation/carnitine transporter5,AtOCT5,organic cation/carnitine transporter5^	3.24985	160.132	537.859	7.37365e-21	1.31672e-19
CUST_22014_PI410396117	AT1G79450	ALIS5	^ ^ ^ ^ ALA-interacting subunit 5 ^	3.07005	102.452	313.2	1.99122e-16	2.81525e-15
CUST_677_PI410396577	AT1G79680	WAKL10, ATWAKL10	^Receptor kinase-like protein family^NULL^NULL^ WALL ASSOCIATED KINASE (WAK)-LIKE 10 ^ATWAKL10,n/a,WAKL10,WALL ASSOCIATED KINASE (WAK)-LIKE 10^	90.3739	3.26484	296.415	0	0
CUST_676_PI410396577	AT1G79680	WAKL10, ATWAKL10	^Receptor kinase-like protein family^NULL^NULL^ WALL ASSOCIATED KINASE (WAK)-LIKE 10 ^ATWAKL10,n/a,WAKL10,WALL ASSOCIATED KINASE (WAK)-LIKE 10^	61.4584	3.47827	212.785	0	0
CUST_678_PI410396577	AT1G79680	WAKL10, ATWAKL10	^Receptor kinase-like protein family^NULL^NULL^ WALL ASSOCIATED KINASE (WAK)-LIKE 10 ^ATWAKL10,n/a,WAKL10,WALL ASSOCIATED KINASE (WAK)-LIKE 10^	2.09467	323.005	675.711	5.89542e-21	1.06147e-19
CUST_4351_PI410396108	AT1G79700		^ TF ^AP2/ERF^AP2^^^ Integrase-type DNA-binding superfamily protein ^ ^	2.47992	68.6397	175.413	1.06161e-07	7.60499e-07
CUST_5301_PI410396117	AT1G79720		^ ^ ^ ^ Eukaryotic aspartyl protease family protein ^	-1.86361	3065.37	1609.12	2.7606e-15	3.65048e-14
CUST_5307_PI410396117	AT1G79780		^Miscellaneous Membrane Protein Families^Cell division protein FtsH isolog family^NULL^ Uncharacterised protein family (UPF0497) ^ ^	-3.0206	135.299	44.6006	0	0
CUST_1093_PI410396108	AT1G79840	GL2	^ TF ^HB^HD-Zip IV / HD ZLZ START^GLABRA2^ATHB10^ HD-ZIP IV family of homeobox-leucine zipper protein with lipid-binding START domain ^GL2,GLABRA 2^	-1.85983	513.254	276.099	4.8795e-16	6.74434e-15
CUST_22027_PI410396117	AT1G79910		^ ^ ^ ^ Regulator of Vps4 activity in the MVB pathway protein ^	-1.91303	111.393	58.366	2.57131e-26	5.8312e-25
CUST_5318_PI410396117	AT1G80050	APT2, ATAPT2, PHT1.1	^Phosphoribosyltransferases (PRT)^Adenine Phosphoribosyltransferases^AtAPT2^ adenine phosphoribosyl transferase 2 ^APT2,adenine phosphoribosyl transferase 2,ATAPT2,n/a,PHT1.1,n/a^	-1.88563	10266.1	5440.67	0	0
CUST_5322_PI410396117	AT1G80090		^ ^ ^ ^ Cystathionine beta-synthase (CBS) family protein ^	-2.92572	55.1803	18.2385	1.11106e-11	1.14973e-10
CUST_5330_PI410396117	AT1G80180		^ ^ ^ ^ unknown protein; FUNCTIONS IN: molecular_function unknown; INVOLVED IN: biological_process unknown; LOCATED IN: plasma membrane; EXPRESSED IN: 21 plant structures; EXPRESSED DURING: 10 growth stages; BEST Arabidopsis thaliana protein match is: unknown protein (TAIR:AT1G15400.3); Has 30201 Blast hits to 17322 proteins in 780 species: Archae - 12; Bacteria - 1396; Metazoa - 17338; Fungi - 3…	2.48234	182.515	453.009	1.77284e-16	2.51052e-15
CUST_5348_PI410396117	AT1G80440		^ ^ ^ ^ Galactose oxidase/kelch repeat superfamily protein ^	3.46282	10914.5	35451.7	3.58568e-06	2.14556e-05
CUST_1104_PI410396108	AT1G80590		^ TF ^WRKY^^^AtWRKY66^ WRKY DNA-binding protein 66 ^ATWRKY66,n/a,WRKY66,WRKY DNA-binding protein 66^	-1.84434	48.5609	26.3295	4.29898e-15	5.62268e-14
CUST_5365_PI410396117	AT1G80660	HA9	^Primary Pumps (ATPases) Gene Families^Plasma membrane H+-ATPase family^NULL^ H(+)-ATPase 9 ^AHA9,H(+)-ATPase 9,HA9,H(+)-ATPase 9^	2.7314	15.3479	42.0548	6.18246e-38	2.12483e-36
CUST_1105_PI410396108	AT1G80730		^ TF ^C2H2 (Zn)^^^^ zinc-finger protein 1 ^ATZFP1,ARABIDOPSIS THALIANA ZINC-FINGER PROTEIN 1,ZFP1,zinc-finger protein 1^	-1.87284	19.0309	9.8272	0.01596	0.0492377
CUST_222_PI410396114	AT1G80800		^Cytoplasmic ribosomal protein gene family^S12^RPS12B^ pseudogene, 40S ribosomal protein S12 (RPS12B), similar to ribosomal protein S12 GB:AAD39838 GI:5106775 from (Hordeum vulgare); blastp match of 65% identity and 4.7e-12 P-value to GP^ ^	-2.71957	8.7571	3.21704	0.00525	0.0182736
CUST_5378_PI410396117	AT1G80820	CCR2, ATCCR2	^Monolignol Biosynthesis^CCR (Cinnamoyl CoA reductase)^Arath;CCR2^ cinnamoyl coa reductase ^ATCCR2,n/a,CCR2,cinnamoyl coa reductase^	9.42236	171.028	2107.91	4.25604e-07	2.85087e-06
CUST_1109_PI410396108	AT1G80840		^ TF ^WRKY^^^AtWRKY40^ WRKY DNA-binding protein 40 ^ATWRKY40,n/a,WRKY40,WRKY DNA-binding protein 40^	46.7905	317.769	15597.7	1.7278e-42	6.85413e-41
CUST_1110_PI410396108	AT1G80840		^ TF ^WRKY^^^AtWRKY40^ WRKY DNA-binding protein 40 ^ATWRKY40,n/a,WRKY40,WRKY DNA-binding protein 40^	34.5201	565.355	20065.2	0	0
CUST_1108_PI410396108	AT1G80840		^ TF ^WRKY^^^AtWRKY40^ WRKY DNA-binding protein 40 ^ATWRKY40,n/a,WRKY40,WRKY DNA-binding protein 40^	32.6271	255.725	8462.42	0	0
CUST_5387_PI410396117	AT1G80920	J8	^ ^ ^ ^ Chaperone DnaJ-domain superfamily protein ^	1.91795	4181.5	8029.86	6.26776e-21	1.12571e-19
CUST_25772_PI410396117	AT2G01070		^ ^ ^ ^ Lung seven transmembrane receptor family protein ^	-1.88222	43.2852	23.1853	2.05064e-06	1.26425e-05
CUST_5400_PI410396117	AT2G01090		^ ^ ^ ^ Ubiquinol-cytochrome C reductase hinge protein ^	2.93504	3.97619	10.8119	0.00738	0.0248292
CUST_22057_PI410396117	AT2G01180	ATPAP1, PAP1, LPP1, ATLPP1	^Lipid Metabolism Gene Families^Putative phosphatidic acid phosphatase family^NULL^ phosphatidic acid phosphatase 1 ^ATLPP1,n/a,ATPAP1,phosphatidic acid phosphatase 1,LPP1,LIPID PHOSPHATE PHOSPHATASE 1,PAP1,phosphatidic acid phosphatase 1^	4.82577	3.30321	15.4005	2.80764e-06	1.70551e-05
CUST_4358_PI410396108	AT2G01200		^ TF ^Aux/IAA^^^IAA32^ indole-3-acetic acid inducible 32 ^IAA32,indole-3-acetic acid inducible 32,MEE10,maternal effect embryo arrest 10^	-4.76756	18.4938	3.94991	9.4449e-15	1.21189e-13
CUST_4357_PI410396108	AT2G01200		^ TF ^Aux/IAA^^^IAA32^ indole-3-acetic acid inducible 32 ^IAA32,indole-3-acetic acid inducible 32,MEE10,maternal effect embryo arrest 10^	-3.6882	28.9713	7.9418	1.53681e-09	1.33105e-08
CUST_5414_PI410396117	AT2G01310		^ ^ ^ ^ BEST Arabidopsis thaliana protein match is: cyclin-dependent protein kinase 3;2 (TAIR:AT1G47210.1); Has 37 Blast hits to 37 proteins in 6 species: Archae - 0; Bacteria - 0; Metazoa - 0; Fungi - 0; Plants - 37; Viruses - 0; Other Eukaryotes - 0 (source: NCBI BLink). ^	-2.00305	479.813	239.33	1.37862e-08	1.08425e-07
CUST_5427_PI410396117	AT2G01505	CLE16	^ ^ ^ ^ CLAVATA3/ESR-RELATED 16 ^	-1.98296	877.914	437.117	2.65442e-21	4.84743e-20
CUST_5429_PI410396117	AT2G01520	MLP328	^ ^ ^ ^ MLP-like protein 328 ^	-4.0837	876.458	208.446	2.59534e-31	7.13245e-30
CUST_5437_PI410396117	AT2G01610		^ ^ ^ ^ Plant invertase/pectin methylesterase inhibitor superfamily protein ^	-2.85062	7476.4	2602.44	0	0
CUST_22065_PI410396117	AT2G01630		^Glycoside Hydrolase Gene Families^Glycoside Hydrolase Family 17^NULL^ O-Glycosyl hydrolases family 17 protein ^ ^	-1.92578	1951.17	1015.48	6.58559e-23	1.29025e-21
CUST_5442_PI410396117	AT2G01670	atnudt17, NUDT17	^ ^ ^ ^ nudix hydrolase homolog 17 ^	2.17404	1356.31	2975.79	1.17012e-35	3.71577e-34
CUST_25786_PI410396117	AT2G01830	WOL, CRE1, WOL1, AHK4, ATCRE1	^Histidine Kinase^NULL^CRE1^ CHASE domain containing histidine kinase protein ^AHK4,ARABIDOPSIS HISTIDINE KINASE 4,ATCRE1,n/a,CRE1,CYTOKININ RESPONSE 1,WOL,WOODEN LEG,WOL1,WOODEN LEG 1^	-1.96713	39.8411	20.1671	8.48508e-06	4.81522e-05
CUST_22069_PI410396117	AT2G01890	PAP8, ATPAP8	^ ^ ^ ^ purple acid phosphatase 8 ^	-1.97684	86.9095	43.8479	9.23681e-07	5.95119e-06
CUST_25788_PI410396117	AT2G01890	PAP8, ATPAP8	^ ^ ^ ^ purple acid phosphatase 8 ^	-2.3983	73.087	29.8878	4.08579e-06	2.42613e-05
CUST_5463_PI410396117	AT2G01918	PQL3	^ ^ ^ ^ PsbQ-like 3 ^	-2.52624	1403.19	532.014	8.99687e-23	1.75424e-21
CUST_5469_PI410396117	AT2G02000	GAD3	^GAD^NULL^GAD.e^ glutamate decarboxylase 3 ^GAD3,glutamate decarboxylase 3^	-4.95032	16.852	3.50208	3.57195e-12	3.83597e-11
CUST_5470_PI410396117	AT2G02010	GAD4	^GAD^NULL^GAD.c^ glutamate decarboxylase 4 ^GAD4,glutamate decarboxylase 4^	22.84	11.3441	259.888	0	0
CUST_5494_PI410396117	AT2G02310	AtPP2-B6, PP2-B6	^ ^ ^ ^ phloem protein 2-B6 ^	4.14054	3.56301	12.9007	0.00047	0.00201818
CUST_5497_PI410396117	AT2G02350	SKIP3, AtPP2-B9	^ ^ ^ ^ SKP1 interacting partner 3 ^	-1.83075	492.886	265.009	2.7745e-10	2.5608e-09
CUST_22073_PI410396117	AT2G02390	ATGSTZ1, GST18, GSTZ1	^Glutathione S-transferase Family^Zeta family^AtGSTZ1^ glutathione S-transferase zeta 1 ^ATGSTZ1,glutathione S-transferase zeta 1,GST18,GLUTATHIONE S-TRANSFERASE 18,GSTZ1,glutathione S-transferase zeta 1^	2.15021	4087.6	8805.32	2.85746e-23	5.70694e-22
CUST_4377_PI410396108	AT2G02820		^ TF ^MYB-(R1)R2R3^^^AtMYB88^ myb domain protein 88 ^AtMYB88,myb domain protein 88,MYB88,myb domain protein 88^	2.31009	366.986	847.355	5.60519e-45	2.37096e-43
CUST_4376_PI410396108	AT2G02820		^ TF ^MYB-(R1)R2R3^^^AtMYB88^ myb domain protein 88 ^AtMYB88,myb domain protein 88,MYB88,myb domain protein 88^	2.17484	410.223	901.413	3.85909e-28	9.46057e-27
CUST_4375_PI410396108	AT2G02820		^ TF ^MYB-(R1)R2R3^^^AtMYB88^ myb domain protein 88 ^AtMYB88,myb domain protein 88,MYB88,myb domain protein 88^	1.94465	392.339	776.133	2.96527e-06	1.79664e-05
CUST_25799_PI410396117	AT2G02820		^ TF ^MYB-(R1)R2R3^^^AtMYB88^ myb domain protein 88 ^AtMYB88,myb domain protein 88,MYB88,myb domain protein 88^	2.16424	454.685	984.724	0	0
CUST_5535_PI410396117	AT2G02930	ATGSTF3, GST16, GSTF3	^Glutathione S-transferase Family^Phi family^AtGSTF3^ glutathione S-transferase F3 ^ATGSTF3,glutathione S-transferase F3,GST16,GLUTATHIONE S-TRANSFERASE 16,GSTF3,glutathione S-transferase F3^	34.1288	165.867	5724.6	0	0
CUST_5550_PI410396117	AT2G03130		^ ^ ^ ^ Ribosomal protein L12/ ATP-dependent Clp protease adaptor protein ClpS family protein ^	16.573	100.118	1667.04	0	0
CUST_5567_PI410396117	AT2G03310		^ ^ ^ ^ unknown protein; Has 17 Blast hits to 17 proteins in 6 species: Archae - 0; Bacteria - 0; Metazoa - 0; Fungi - 0; Plants - 17; Viruses - 0; Other Eukaryotes - 0 (source: NCBI BLink). ^	-1.91481	242.9	126.903	3.60876e-13	4.18232e-12
CUST_5580_PI410396117	AT2G03460		^ ^ ^ ^ Galactose oxidase/kelch repeat superfamily protein ^	1.996	11.3501	22.634	7e-05	0.00034456
CUST_5581_PI410396117	AT2G03505		^ ^ ^ ^ Carbohydrate-binding X8 domain superfamily protein ^	2.32539	37.5928	88.7528	3.32477e-16	4.62493e-15
CUST_22086_PI410396117	AT2G03530	UPS2, ATUPS2	^ ^ ^ ^ ureide permease 2 ^	2.63817	118.059	313.861	2.66726e-23	5.34e-22
CUST_5595_PI410396117	AT2G03720	MRH6	^ ^ ^ ^ Adenine nucleotide alpha hydrolases-like superfamily protein ^	-4.11156	12.2316	3.98481	0.0055	0.019083
CUST_5598_PI410396117	AT2G03760	ST, ATST1, RAR047, ST1, AtSOT1, AtSOT12, SOT12	^ ^ ^ ^ sulphotransferase 12 ^	76.1248	385.656	29500.4	0	0
CUST_5626_PI410396117	AT2G04040	ATDTX1, TX1	^ ^ ^ ^ MATE efflux family protein ^	87.9783	36.4374	3206.73	0	0
CUST_5631_PI410396117	AT2G04050		^ ^ ^ ^ MATE efflux family protein ^	37.8959	48.5648	1836.17	0	0
CUST_5634_PI410396117	AT2G04066		^ ^ ^ ^ MATE efflux family protein ^	9.55128	494.835	5076.23	8.76729e-29	2.20512e-27
CUST_5635_PI410396117	AT2G04070		^ ^ ^ ^ MATE efflux family protein ^	92.296	3.2092	294.891	0	0
CUST_5660_PI410396117	AT2G04495		^ ^ ^ ^ unknown protein; FUNCTIONS IN: molecular_function unknown; INVOLVED IN: biological_process unknown; LOCATED IN: endomembrane system; BEST Arabidopsis thaliana protein match is: unknown protein (TAIR:AT2G04515.1); Has 30201 Blast hits to 17322 proteins in 780 species: Archae - 12; Bacteria - 1396; Metazoa - 17338; Fungi - 3422; Plants - 5037; Viruses - 0; Other Eukaryotes - 2996 (source: N…	5.08931	74.6567	413.29	3.91771e-17	5.77754e-16
CUST_5662_PI410396117	AT2G04515		^ ^ ^ ^ unknown protein; FUNCTIONS IN: molecular_function unknown; INVOLVED IN: biological_process unknown; LOCATED IN: endomembrane system; BEST Arabidopsis thaliana protein match is: unknown protein (TAIR:AT2G04495.1); Has 30201 Blast hits to 17322 proteins in 780 species: Archae - 12; Bacteria - 1396; Metazoa - 17338; Fungi - 3422; Plants - 5037; Viruses - 0; Other Eukaryotes - 2996 (source: N…	5.85833	30.913	181.799	6.61861e-41	2.49822e-39
CUST_5693_PI410396117	AT2G05070	LHCB2.2, LHCB2	^Chloroplast and Mitochondria gene families^Chlorophyll a/b-binding protein family^NULL^ photosystem II light harvesting complex gene 2.2 ^LHCB2,LIGHT-HARVESTING CHLOROPHYLL B-BINDING 2,LHCB2.2,photosystem II light harvesting complex gene 2.2^	-2.13163	19.0956	9.26314	0.0058	0.0200205
CUST_22112_PI410396117	AT2G05380	GRP3S	^ ^ ^ ^ glycine-rich protein 3 short isoform ^	6.04608	4424.57	26820.6	0	0
CUST_5713_PI410396117	AT2G05410		^ ^ ^ ^ TRAF-like family protein ^	-2.87991	14.6591	5.16571	6.39458e-06	3.68686e-05
CUST_5714_PI410396117	AT2G05420		^ ^ ^ ^ TRAF-like family protein ^	17.2484	7.9341	145.265	3.44071e-29	8.71972e-28
CUST_5717_PI410396117	AT2G05530		^ ^ ^ ^ Glycine-rich protein family ^	-2.65593	208.099	76.7813	8.10692e-24	1.65921e-22
CUST_700_PI410396577	AT2G05940		^ ^ ^ ^ Protein kinase superfamily protein ^	2.06064	15.1092	30.994	0.0042	0.0149183
CUST_1154_PI410396108	AT2G06200		^ TF ^GRF/ENBP (C3H-type 2; Zn)^GRF-like^^AtGRF6^ growth-regulating factor 6 ^AtGRF6,growth-regulating factor 6,GRF6,growth-regulating factor 6^	-2.13008	4252.81	1999.5	2.56191e-32	7.34068e-31
CUST_1155_PI410396108	AT2G06200		^ TF ^GRF/ENBP (C3H-type 2; Zn)^GRF-like^^AtGRF6^ growth-regulating factor 6 ^AtGRF6,growth-regulating factor 6,GRF6,growth-regulating factor 6^	-2.07102	2726.21	1312.81	3.16836e-11	3.16493e-10
CUST_1153_PI410396108	AT2G06200		^ TF ^GRF/ENBP (C3H-type 2; Zn)^GRF-like^^AtGRF6^ growth-regulating factor 6 ^AtGRF6,growth-regulating factor 6,GRF6,growth-regulating factor 6^	-2.02029	8205.94	4014.05	2.45548e-14	3.0794e-13
CUST_5791_PI410396117	AT2G07669		^ ^ ^ ^ unknown protein; Has 35333 Blast hits to 34131 proteins in 2444 species: Archae - 798; Bacteria - 22429; Metazoa - 974; Fungi - 991; Plants - 531; Viruses - 0; Other Eukaryotes - 9610 (source: NCBI BLink). ^	-2.19516	679.358	300.733	3e-05	0.000155553
CUST_5793_PI410396117	AT2G07672		^ ^ ^ ^ unknown protein; BEST Arabidopsis thaliana protein match is: unknown protein (TAIR:ATMG01050.1); Has 30201 Blast hits to 17322 proteins in 780 species: Archae - 12; Bacteria - 1396; Metazoa - 17338; Fungi - 3422; Plants - 5037; Viruses - 0; Other Eukaryotes - 2996 (source: NCBI BLink). ^	-2.90347	47.8837	16.3446	3.50854e-26	7.92698e-25
CUST_5794_PI410396117	AT2G07673		^ ^ ^ ^ unknown protein; BEST Arabidopsis thaliana protein match is: unknown protein (TAIR:ATMG01030.1); Has 7 Blast hits to 7 proteins in 2 species: Archae - 0; Bacteria - 0; Metazoa - 0; Fungi - 0; Plants - 7; Viruses - 0; Other Eukaryotes - 0 (source: NCBI BLink). ^	-2.07613	42.5076	20.9414	0.00103	0.00414924
CUST_5798_PI410396117	AT2G07677		^ ^ ^ ^ auxin-responsive factor (ARF) -related, low similarity to auxin response factor 10 (Arabidopsis thaliana) GI:6165644; blastp match of 82% identity and 6.9e-77 P-value to GP^	-2.16693	183.506	84.7799	7.90166e-32	2.2116e-30
CUST_5799_PI410396117	AT2G07678		^ ^ ^ ^ unknown protein; BEST Arabidopsis thaliana protein match is: unknown protein (TAIR:ATMG00920.1); Has 13 Blast hits to 13 proteins in 2 species: Archae - 0; Bacteria - 0; Metazoa - 0; Fungi - 0; Plants - 13; Viruses - 0; Other Eukaryotes - 0 (source: NCBI BLink). ^	-2.13293	102.898	48.3333	7.90562e-28	1.91082e-26
CUST_5802_PI410396117	AT2G07681		^ ^ ^ ^ Cytochrome C assembly protein ^	-5.61489	395.676	70.2982	0	0
CUST_5803_PI410396117	AT2G07684		^ ^ ^ ^ unknown protein; Has 30201 Blast hits to 17322 proteins in 780 species: Archae - 12; Bacteria - 1396; Metazoa - 17338; Fungi - 3422; Plants - 5037; Viruses - 0; Other Eukaryotes - 2996 (source: NCBI BLink). ^	-3.54349	120.369	33.8535	1.16358e-25	2.56279e-24
CUST_5811_PI410396117	AT2G07698		^ ^ ^ ^ ATPase, F1 complex, alpha subunit protein ^	-2.08161	3722.84	1819.87	2.80442e-15	3.69891e-14
CUST_259_PI410396114	AT2G07699		^ ^ ^ ^ pseudogene, similar to ATPase subunit 6, blastp match of 80% identity and 7.4e-154 P-value to GP^	-2.04758	7926.28	3886.93	3.66023e-20	6.33685e-19
CUST_5813_PI410396117	AT2G07702		^ ^ ^ ^ unknown protein; FUNCTIONS IN: molecular_function unknown; INVOLVED IN: biological_process unknown; LOCATED IN: endomembrane system; BEST Arabidopsis thaliana protein match is: unknown protein (TAIR:ATMG01140.1); Has 30201 Blast hits to 17322 proteins in 780 species: Archae - 12; Bacteria - 1396; Metazoa - 17338; Fungi - 3422; Plants - 5037; Viruses - 0; Other Eukaryotes - 2996 (source: N…	-2.26342	178.488	79.0099	8.02401e-25	1.70713e-23
CUST_5814_PI410396117	AT2G07705		^ ^ ^ ^ unknown protein; BEST Arabidopsis thaliana protein match is: unknown protein (TAIR:AT1G65346.1); Has 2 Blast hits to 2 proteins in 1 species: Archae - 0; Bacteria - 0; Metazoa - 0; Fungi - 0; Plants - 2; Viruses - 0; Other Eukaryotes - 0 (source: NCBI BLink). ^	-4.34927	253.319	57.5494	2.41611e-34	7.37476e-33
CUST_5815_PI410396117	AT2G07706		^ ^ ^ ^ unknown protein; BEST Arabidopsis thaliana protein match is: unknown protein (TAIR:ATMG00470.1); Has 35333 Blast hits to 34131 proteins in 2444 species: Archae - 798; Bacteria - 22429; Metazoa - 974; Fungi - 991; Plants - 531; Viruses - 0; Other Eukaryotes - 9610 (source: NCBI BLink). ^	-3.43008	2065.66	603.217	0	0
CUST_5818_PI410396117	AT2G07713		^ ^ ^ ^ unknown protein; FUNCTIONS IN: molecular_function unknown; INVOLVED IN: biological_process unknown; LOCATED IN: chloroplast; BEST Arabidopsis thaliana protein match is: unknown protein (TAIR:ATMG00540.1); Has 6 Blast hits to 6 proteins in 1 species: Archae - 0; Bacteria - 0; Metazoa - 0; Fungi - 0; Plants - 6; Viruses - 0; Other Eukaryotes - 0 (source: NCBI BLink). ^	-5.35262	23.5984	4.47609	2.47134e-22	4.71144e-21
CUST_5819_PI410396117	AT2G07714		^ ^ ^ ^ transcription factor-related ^	-2.22273	30.7474	13.8897	0.00088	0.00359637
CUST_5821_PI410396117	AT2G07718		^ ^ ^ ^ Cytochrome b/b6 protein ^	-2.12048	202.605	96.1486	3.03907e-10	2.79798e-09
CUST_265_PI410396114	AT2G07723		^ ^ ^ ^ pseudogene, similar to orf454~homology with two ORFs from Marchantia polymorpha mtDNA (orf169 and orf322), high similarity to 3-terminal part of ccl1 of Rhodobacter, blastp match of 76% identity and 3.4e-193 P-value to GP^	-2.48518	1398.4	562.93	0	0
CUST_5825_PI410396117	AT2G07724		^ ^ ^ ^ unknown protein; BEST Arabidopsis thaliana protein match is: unknown protein (TAIR:ATMG00200.1); Has 7 Blast hits to 7 proteins in 1 species: Archae - 0; Bacteria - 0; Metazoa - 0; Fungi - 0; Plants - 7; Viruses - 0; Other Eukaryotes - 0 (source: NCBI BLink). ^	-1.86938	31.4088	16.9177	1.36938e-07	9.68911e-07
CUST_5828_PI410396117	AT2G07728		^ ^ ^ ^ unknown protein; FUNCTIONS IN: molecular_function unknown; INVOLVED IN: biological_process unknown; LOCATED IN: cellular_component unknown; EXPRESSED IN: cultured cell; Has 1 Blast hits to 1 proteins in 1 species: Archae - 0; Bacteria - 0; Metazoa - 0; Fungi - 0; Plants - 1; Viruses - 0; Other Eukaryotes - 0 (source: NCBI BLink). ^	-5.11975	411.212	80.3806	0	0
CUST_5830_PI410396117	AT2G07738		^ ^ ^ ^ unknown protein; Has 3 Blast hits to 3 proteins in 1 species: Archae - 0; Bacteria - 0; Metazoa - 0; Fungi - 0; Plants - 3; Viruses - 0; Other Eukaryotes - 0 (source: NCBI BLink). ^	-4.03419	140.632	34.5784	0	0
CUST_5831_PI410396117	AT2G07739		^ ^ ^ ^ Ycf1 protein ^	-1.85379	714.345	386.083	7.74353e-38	2.65077e-36
CUST_5832_PI410396117	AT2G07741		^ ^ ^ ^ ATPase, F0 complex, subunit A protein ^	-2.06818	8384.42	4067.76	3.58816e-20	6.22058e-19
CUST_5833_PI410396117	AT2G07749		^ ^ ^ ^ Mitovirus RNA-dependent RNA polymerase ^	-4.35341	183.946	42.0415	0	0
CUST_5838_PI410396117	AT2G07772		^ ^ ^ ^ unknown protein; Has 30201 Blast hits to 17322 proteins in 780 species: Archae - 12; Bacteria - 1396; Metazoa - 17338; Fungi - 3422; Plants - 5037; Viruses - 0; Other Eukaryotes - 2996 (source: NCBI BLink). ^	-2.75933	264.178	94.9942	5.31994e-32	1.50281e-30
CUST_5840_PI410396117	AT2G07774		^ ^ ^ ^ unknown protein; Has 30201 Blast hits to 17322 proteins in 780 species: Archae - 12; Bacteria - 1396; Metazoa - 17338; Fungi - 3422; Plants - 5037; Viruses - 0; Other Eukaryotes - 2996 (source: NCBI BLink). ^	-1.98882	2014.55	995.554	4.65762e-22	8.79663e-21
CUST_5841_PI410396117	AT2G07775		^ ^ ^ ^ unknown protein; Has 30201 Blast hits to 17322 proteins in 780 species: Archae - 12; Bacteria - 1396; Metazoa - 17338; Fungi - 3422; Plants - 5037; Viruses - 0; Other Eukaryotes - 2996 (source: NCBI BLink). ^	-2.94746	77.2675	26.3874	1.02308e-12	1.14029e-11
CUST_5843_PI410396117	AT2G07777		^ ^ ^ ^ ATP synthase 9 mitochondrial ^	-2.4728	1576.29	639.699	6.97525e-31	1.87824e-29
CUST_5844_PI410396117	AT2G07779		^ ^ ^ ^ unknown protein; Has 35333 Blast hits to 34131 proteins in 2444 species: Archae - 798; Bacteria - 22429; Metazoa - 974; Fungi - 991; Plants - 531; Viruses - 0; Other Eukaryotes - 9610 (source: NCBI BLink). ^	-4.1257	166.361	40.2938	0	0
CUST_274_PI410396114	AT2G07783		^ ^ ^ ^ pseudogene, similar to Ccl1, blastp match of 86% identity and 6.4e-177 P-value to GP^	-1.82284	65.3886	34.9876	9e-05	0.000436224
CUST_5845_PI410396117	AT2G07785		^ ^ ^ ^ NADH dehydrogenase family protein ^	-3.03808	76.3028	24.5508	8.73543e-11	8.40903e-10
CUST_275_PI410396114	AT2G07786		^ ^ ^ ^ pseudogene, similar to NADH dehydrogenase (ubiquinone), blastp match of 91% identity and 9.4e-39 P-value to GP^	2.00181	8533.92	17344.1	7.26954e-14	8.82988e-13
CUST_5846_PI410396117	AT2G07787		^ ^ ^ ^ unknown protein; Has 35333 Blast hits to 34131 proteins in 2444 species: Archae - 798; Bacteria - 22429; Metazoa - 974; Fungi - 991; Plants - 531; Viruses - 0; Other Eukaryotes - 9610 (source: NCBI BLink). ^	-4.06186	186.508	45.3456	0	0
CUST_5848_PI410396117	AT2G07815		^ ^ ^ ^ BEST Arabidopsis thaliana protein match is: cytochrome C biogenesis 452 (TAIR:ATMG00180.1); Has 30201 Blast hits to 17322 proteins in 780 species: Archae - 12; Bacteria - 1396; Metazoa - 17338; Fungi - 3422; Plants - 5037; Viruses - 0; Other Eukaryotes - 2996 (source: NCBI BLink). ^	-6.46506	1405.39	216.37	0	0
CUST_5849_PI410396117	AT2G07820		^ ^ ^ ^ unknown protein; Has 30201 Blast hits to 17322 proteins in 780 species: Archae - 12; Bacteria - 1396; Metazoa - 17338; Fungi - 3422; Plants - 5037; Viruses - 0; Other Eukaryotes - 2996 (source: NCBI BLink). ^	-4.63903	31.3526	6.88588	3.10121e-13	3.60676e-12
CUST_5851_PI410396117	AT2G07830		^ ^ ^ ^ unknown protein; LOCATED IN: endomembrane system; Has 30201 Blast hits to 17322 proteins in 780 species: Archae - 12; Bacteria - 1396; Metazoa - 17338; Fungi - 3422; Plants - 5037; Viruses - 0; Other Eukaryotes - 2996 (source: NCBI BLink). ^	-2.40968	176.874	72.8733	2.19453e-07	1.51405e-06
CUST_22129_PI410396117	AT2G10940		^ ^ ^ ^ Bifunctional inhibitor/lipid-transfer protein/seed storage 2S albumin superfamily protein ^	-2.22703	8191.74	3678.29	1.77536e-40	6.62572e-39
CUST_25830_PI410396117	AT2G10940		^ ^ ^ ^ Bifunctional inhibitor/lipid-transfer protein/seed storage 2S albumin superfamily protein ^	-2.73436	43.9088	15.5451	5.89086e-06	3.41823e-05
CUST_5905_PI410396117	AT2G12462		^ ^ ^ ^ BEST Arabidopsis thaliana protein match is: Sterile alpha motif (SAM) domain-containing protein (TAIR:AT1G15760.1); Has 35333 Blast hits to 34131 proteins in 2444 species: Archae - 798; Bacteria - 22429; Metazoa - 974; Fungi - 991; Plants - 531; Viruses - 0; Other Eukaryotes - 9610 (source: NCBI BLink). ^	-2.30894	494.968	206.157	1.03414e-12	1.15059e-11
CUST_5959_PI410396117	AT2G14060		^ ^ ^ ^ S-adenosyl-L-methionine-dependent methyltransferases superfamily protein ^	-2.7894	12.4441	4.66484	0.00046	0.00197932
CUST_5963_PI410396117	AT2G14100	CYP705A13	^Cytochrome P450^CYP705A^CYP705A13^ cytochrome P450, family 705, subfamily A, polypeptide 13 ^CYP705A13,cytochrome P450, family 705, subfamily A, polypeptide 13^	-4.05473	18.0887	4.62492	2.99105e-08	2.27477e-07
CUST_22144_PI410396117	AT2G14560	LURP1	^ ^ ^ ^ Protein of unknown function (DUF567) ^	2.5991	243.933	613.722	1.08478e-08	8.58577e-08
CUST_25842_PI410396117	AT2G14560	LURP1	^ ^ ^ ^ Protein of unknown function (DUF567) ^	3.35161	4.33267	12.4264	0.00911	0.0299644
CUST_5993_PI410396117	AT2G14750	APK, AKN1, ATAKN1, APK1	^ ^ ^ ^ APS kinase ^	2.60643	1823.19	4752.04	8.71893e-09	6.99971e-08
CUST_5996_PI410396117	AT2G14820	NPY2	^ ^ ^ ^ Phototropic-responsive NPH3 family protein ^	-2.49049	131.838	53.0972	4.91435e-42	1.91578e-40
CUST_25847_PI410396117	AT2G14835		^ ^ ^ ^ RING/U-box superfamily protein ^	-3.62786	10.893	3.02677	0.00029	0.00129316
CUST_6003_PI410396117	AT2G14900		^ ^ ^ ^ Gibberellin-regulated family protein ^	-2.55848	1091.05	420.143	3.74862e-08	2.82641e-07
CUST_320_PI410396114	AT2G15040	AtRLP18, RLP18	^ ^ ^ ^ pseudogene, disease resistance protein-related, low similarity to disease resistance protein Cf-2.1 (Lycopersicon pimpinellifolium) GI:1184075; contains Pfam profile PF00560: Leucine Rich Repeat; blastp match of 38% identity and 4.4e-96 P-value to GP^	6.44398	3.61385	21.9149	2.5745e-10	2.38246e-09
CUST_22152_PI410396117	AT2G15080	AtRLP19, RLP19	^Receptor kinase-like protein family^NULL^NULL^ receptor like protein 19 ^AtRLP19,receptor like protein 19,RLP19,receptor like protein 19^	3.96808	13.6098	54.1014	1.94577e-10	1.82278e-09
CUST_6016_PI410396117	AT2G15220		^ ^ ^ ^ Plant basic secretory protein (BSP) family protein ^	54.252	3.97229	218.302	0	0
CUST_22155_PI410396117	AT2G15390	FUT4, atfut4	^Glycosyltransferase Gene Families^Glycosyltransferase Family- 37^NULL^ fucosyltransferase 4 ^atfut4,n/a,FUT4,fucosyltransferase 4^	8.51015	4.98928	45.2238	1.6785e-07	1.17729e-06
CUST_6038_PI410396117	AT2G15480	UGT73B5	^Glycosyltransferase Gene Families^Glycosyltransferase- Family 1^NULL^ UDP-glucosyl transferase 73B5 ^UGT73B5,UDP-glucosyl transferase 73B5^	95.7096	118.06	11316.5	0	0
CUST_22157_PI410396117	AT2G15490	UGT73B4	^Glycosyltransferase Gene Families^Glycosyltransferase- Family 1^NULL^ UDP-glycosyltransferase 73B4 ^UGT73B4,UDP-glycosyltransferase 73B4^	20.4724	4.90461	105.627	2.43562e-27	5.78557e-26
CUST_25858_PI410396117	AT2G15490	UGT73B4	^Glycosyltransferase Gene Families^Glycosyltransferase- Family 1^NULL^ UDP-glycosyltransferase 73B4 ^UGT73B4,UDP-glycosyltransferase 73B4^	80.9698	27.6666	2255.82	0	0
CUST_6055_PI410396117	AT2G15760		^ ^ ^ ^ Protein of unknown function (DUF1645) ^	2.29814	176.846	407.068	4.2039e-45	1.77677e-43
CUST_6067_PI410396117	AT2G15970	COR413-PM1	^ ^ ^ ^ cold regulated 413 plasma membrane 1 ^	-2.07378	2131	1009.92	7.90993e-25	1.68536e-23
CUST_6077_PI410396117	AT2G16060	GLB1, AHB1, ARATH GLB1, NSHB1, ATGLB1, HB1	^ ^ ^ ^ hemoglobin 1 ^	6.08765	4267.85	27005.9	0	0
CUST_6094_PI410396117	AT2G16380		^ ^ ^ ^ Sec14p-like phosphatidylinositol transfer family protein ^	13.4543	4.1628	59.5477	2.51973e-17	3.74063e-16
CUST_6105_PI410396117	AT2G16505		^ ^ ^ ^ Maternally expressed gene (MEG) family protein ^	2.89497	10.8763	31.1526	1.37787e-10	1.30504e-09
CUST_1182_PI410396108	AT2G16720		^ TF ^MYB-(R1)R2R3^^^AtMYB7^ myb domain protein 7 ^ATMYB7,ARABIDOPSIS THALIANA MYB DOMAIN PROTEIN 7,ATY49,n/a,MYB7,myb domain protein 7^	3.68109	299.166	1101.18	0	0
CUST_1181_PI410396108	AT2G16720		^ TF ^MYB-(R1)R2R3^^^AtMYB7^ myb domain protein 7 ^ATMYB7,ARABIDOPSIS THALIANA MYB DOMAIN PROTEIN 7,ATY49,n/a,MYB7,myb domain protein 7^	2.87326	125.559	364.659	3.09054e-18	4.83296e-17
CUST_1180_PI410396108	AT2G16720		^ TF ^MYB-(R1)R2R3^^^AtMYB7^ myb domain protein 7 ^ATMYB7,ARABIDOPSIS THALIANA MYB DOMAIN PROTEIN 7,ATY49,n/a,MYB7,myb domain protein 7^	2.45124	278.017	693.884	1.64982e-11	1.68234e-10
CUST_6123_PI410396117	AT2G16730	BGAL13	^Glycoside Hydrolase Gene Families^Glycoside Hydrolase Family 35^BGAL13^ glycosyl hydrolase family 35 protein ^BGAL13,beta-galactosidase 13^	-4.03648	14.3138	3.80912	5.45746e-07	3.61409e-06
CUST_727_PI410396577	AT2G16750		^ ^ ^ ^ Protein kinase protein with adenine nucleotide alpha hydrolases-like domain ^	-2.8208	74.6329	26.3738	7.25873e-43	2.91333e-41
CUST_728_PI410396577	AT2G16750		^ ^ ^ ^ Protein kinase protein with adenine nucleotide alpha hydrolases-like domain ^	-2.79831	401.148	143.304	0	0
CUST_729_PI410396577	AT2G16750		^ ^ ^ ^ Protein kinase protein with adenine nucleotide alpha hydrolases-like domain ^	-2.44419	527.793	217.261	2.95051e-17	4.36556e-16
CUST_22171_PI410396117	AT2G16890		^Glycosyltransferase Gene Families^Glycosyltransferase- Family 1^NULL^ UDP-Glycosyltransferase superfamily protein ^ ^	1.85957	127.271	236.555	1.23275e-14	1.568e-13
CUST_25869_PI410396117	AT2G16890		^Glycosyltransferase Gene Families^Glycosyltransferase- Family 1^NULL^ UDP-Glycosyltransferase superfamily protein ^ ^	1.81113	112.735	204.032	7.052e-12	7.40945e-11
CUST_22177_PI410396117	AT2G16990		^Organic Solute Cotransporters^Putative tetracycline transporter protein family^NULL^ Major facilitator superfamily protein ^ ^	-4.06144	393.785	96.2817	0	0
CUST_1190_PI410396108	AT2G17040		^ TF ^NAC^^^ANAC036^ NAC domain containing protein 36 ^anac036,NAC domain containing protein 36,NAC036,NAC domain containing protein 36^	6.43766	559.944	3606.08	0	0
CUST_1189_PI410396108	AT2G17040		^ TF ^NAC^^^ANAC036^ NAC domain containing protein 36 ^anac036,NAC domain containing protein 36,NAC036,NAC domain containing protein 36^	6.16123	151.686	944.882	0	0
CUST_1191_PI410396108	AT2G17040		^ TF ^NAC^^^ANAC036^ NAC domain containing protein 36 ^anac036,NAC domain containing protein 36,NAC036,NAC domain containing protein 36^	6.07606	412.293	2486.64	0	0
CUST_6151_PI410396117	AT2G17120	LYM2	^ ^ ^ ^ lysm domain GPI-anchored protein 2 precursor ^	2.02155	6096.67	12345.8	5.96037e-32	1.68034e-30
CUST_6157_PI410396117	AT2G17230	EXL5	^ ^ ^ ^ EXORDIUM like 5 ^	-2.27162	11821.6	5206.77	1.32304e-17	1.99116e-16
CUST_6178_PI410396117	AT2G17470		^Miscellaneous Membrane Protein Families^Bax inhibitor-1 / TEGT protein homolog family^NULL^ Aluminium activated malate transporter family protein ^ ^	-2.21982	20.9743	9.30476	5.40733e-06	3.15686e-05
CUST_22182_PI410396117	AT2G17500		^ ^ ^ ^ Auxin efflux carrier family protein ^	5.50731	9.43923	51.5921	1.41686e-17	2.13832e-16
CUST_25880_PI410396117	AT2G17780	MCA2	^ ^ ^ ^ PLAC8 family protein ^	-3.04729	20.2251	6.68856	2.69132e-06	1.63746e-05
CUST_6213_PI410396117	AT2G17880		^ ^ ^ ^ Chaperone DnaJ-domain superfamily protein ^	1.90553	6261.05	11925.3	1.36699e-18	2.185e-17
CUST_6235_PI410396117	AT2G18150		^Class III peroxidase^NULL^PER15^ Peroxidase superfamily protein ^ ^	11.843	3.47535	41.1802	0	0
CUST_6238_PI410396117	AT2G18190		^ ^ ^ ^ P-loop containing nucleoside triphosphate hydrolases superfamily protein ^	11.8098	3.85812	41.7565	2.51452e-12	2.72718e-11
CUST_6239_PI410396117	AT2G18193		^ ^ ^ ^ P-loop containing nucleoside triphosphate hydrolases superfamily protein ^	33.2501	146.144	4849.48	0	0
CUST_6241_PI410396117	AT2G18200		^ ^ ^ ^ unknown protein; FUNCTIONS IN: molecular_function unknown; INVOLVED IN: biological_process unknown; LOCATED IN: mitochondrion; BEST Arabidopsis thaliana protein match is: unknown protein (TAIR:AT2G18210.1); Has 19 Blast hits to 19 proteins in 2 species: Archae - 0; Bacteria - 0; Metazoa - 0; Fungi - 0; Plants - 19; Viruses - 0; Other Eukaryotes - 0 (source: NCBI BLink). ^	3.18949	39.1613	125.839	2.71998e-08	2.07732e-07
CUST_4402_PI410396108	AT2G18300		^ TF ^bHLH^bHLH^^BHLH064^ basic helix-loop-helix (bHLH) DNA-binding superfamily protein ^ ^	-2.75211	295.636	106.972	8.57457e-39	3.02267e-37
CUST_4403_PI410396108	AT2G18300		^ TF ^bHLH^bHLH^^BHLH064^ basic helix-loop-helix (bHLH) DNA-binding superfamily protein ^ ^	-2.65361	130.286	49.1163	9.09063e-31	2.42807e-29
CUST_4404_PI410396108	AT2G18300		^ TF ^bHLH^bHLH^^BHLH064^ basic helix-loop-helix (bHLH) DNA-binding superfamily protein ^ ^	-2.30339	98.1462	42.5647	0	0
CUST_1217_PI410396108	AT2G18380	HANL1	^ TF ^GATA (Zn)^^^^ GATA transcription factor 20 ^GATA20,GATA transcription factor 20^	-1.85413	17.4831	9.51155	0.0077	0.0258025
CUST_744_PI410396577	AT2G18470	PERK4	^ ^ ^ ^ roline-rich extensin-like receptor kinase 4 ^	-5.02224	615.641	120.59	0	0
CUST_743_PI410396577	AT2G18470	PERK4	^ ^ ^ ^ roline-rich extensin-like receptor kinase 4 ^	-4.82211	489.314	98.4266	0	0
CUST_742_PI410396577	AT2G18470	PERK4	^ ^ ^ ^ roline-rich extensin-like receptor kinase 4 ^	-4.60452	331.872	69.1716	2.49369e-18	3.91695e-17
CUST_6266_PI410396117	AT2G18540		^Miscellaneous Membrane Protein Families^Globulin-like protein family^NULL^ RmlC-like cupins superfamily protein ^ ^	-2.32293	170.762	73.5813	1.10071e-35	3.50109e-34
CUST_6276_PI410396117	AT2G18660	PNP-A	^ ^ ^ ^ plant natriuretic peptide A ^	4.01067	2167.2	8659.67	3.49484e-42	1.37029e-40
CUST_6277_PI410396117	AT2G18670		^C3H Transcription Factor Family^NULL^NULL^ RING/U-box superfamily protein ^ ^	9.13896	48.7904	447.947	0	0
CUST_6278_PI410396117	AT2G18680		^ ^ ^ ^ unknown protein; FUNCTIONS IN: molecular_function unknown; INVOLVED IN: biological_process unknown; LOCATED IN: endomembrane system; EXPRESSED IN: male gametophyte, pollen tube; EXPRESSED DURING: L mature pollen stage, M germinated pollen stage; BEST Arabidopsis thaliana protein match is: unknown protein (TAIR:AT2G18690.1); Has 30201 Blast hits to 17322 proteins in 780 species: Archae - 1…	9.7866	44.793	437.243	0	0
CUST_22195_PI410396117	AT2G18690		^ ^ ^ ^ unknown protein; FUNCTIONS IN: molecular_function unknown; INVOLVED IN: biological_process unknown; LOCATED IN: membrane; EXPRESSED IN: 16 plant structures; EXPRESSED DURING: 9 growth stages; CONTAINS InterPro DOMAIN/s: Protein of unknown function DUF975 (InterPro:IPR010380); BEST Arabidopsis thaliana protein match is: unknown protein (TAIR:AT2G18680.1); Has 186 Blast hits to 184 proteins…	112.519	20.1054	2323.73	0	0
CUST_25887_PI410396117	AT2G18690		^ ^ ^ ^ unknown protein; FUNCTIONS IN: molecular_function unknown; INVOLVED IN: biological_process unknown; LOCATED IN: membrane; EXPRESSED IN: 16 plant structures; EXPRESSED DURING: 9 growth stages; CONTAINS InterPro DOMAIN/s: Protein of unknown function DUF975 (InterPro:IPR010380); BEST Arabidopsis thaliana protein match is: unknown protein (TAIR:AT2G18680.1); Has 186 Blast hits to 184 proteins…	16.0023	3.57407	57.7707	1.37706e-41	5.29464e-40
CUST_6279_PI410396117	AT2G18700	ATTPS11, TPS11, ATTPSB	^Trehalose Biosynthesis Gene Families^Class II AtTPS^AtTPS11^ trehalose phosphatase/synthase 11 ^ATTPS11,trehalose phosphatase/synthase 11,ATTPSB,n/a,TPS11,trehalose phosphatase/synthase 11,TPS11,TREHALOSE-6-PHOSPHATE SYNTHASE 11^	2.24302	9397.51	21821.2	1.84493e-08	1.42922e-07
CUST_6300_PI410396117	AT2G18938		^ ^ ^ ^ unknown protein; FUNCTIONS IN: molecular_function unknown; INVOLVED IN: biological_process unknown; LOCATED IN: cellular_component unknown; Has 30201 Blast hits to 17322 proteins in 780 species: Archae - 12; Bacteria - 1396; Metazoa - 17338; Fungi - 3422; Plants - 5037; Viruses - 0; Other Eukaryotes - 2996 (source: NCBI BLink). ^	-1.99039	47.7278	23.7368	5e-05	0.000251873
CUST_6306_PI410396117	AT2G18980		^Class III peroxidase^NULL^PER16^ Peroxidase superfamily protein ^ ^	-3.10875	42.047	13.185	1.84594e-08	1.43673e-07
CUST_752_PI410396577	AT2G19130		^ ^ ^ ^ S-locus lectin protein kinase family protein ^	4.07082	509.718	2067.46	0	0
CUST_753_PI410396577	AT2G19130		^ ^ ^ ^ S-locus lectin protein kinase family protein ^	3.99205	569.081	2255.9	0	0
CUST_751_PI410396577	AT2G19130		^ ^ ^ ^ S-locus lectin protein kinase family protein ^	3.29727	611.761	2015.31	0	0
CUST_754_PI410396577	AT2G19190	FRK1	^Receptor kinase-like protein family^NULL^NULL^ FLG22-induced receptor-like kinase 1 ^FRK1,FLG22-induced receptor-like kinase 1^	11.7879	55.4773	654.362	0	0
CUST_755_PI410396577	AT2G19190	FRK1	^Receptor kinase-like protein family^NULL^NULL^ FLG22-induced receptor-like kinase 1 ^FRK1,FLG22-induced receptor-like kinase 1^	11.2262	31.9777	360.238	0	0
CUST_756_PI410396577	AT2G19190	FRK1	^Receptor kinase-like protein family^NULL^NULL^ FLG22-induced receptor-like kinase 1 ^FRK1,FLG22-induced receptor-like kinase 1^	10.2774	28.5559	293.355	0	0
CUST_765_PI410396577	AT2G19410		^Plant U-box protein (PUB) ^Class IV^AtPUB34^ U-box domain-containing protein kinase family protein ^ ^	-3.73533	12.1242	3.72784	0.00045	0.00193935
CUST_764_PI410396577	AT2G19410		^Plant U-box protein (PUB) ^Class IV^AtPUB34^ U-box domain-containing protein kinase family protein ^ ^	-3.2602	17.7647	6.00787	0.00401	0.0142922
CUST_763_PI410396577	AT2G19410		^Plant U-box protein (PUB) ^Class IV^AtPUB34^ U-box domain-containing protein kinase family protein ^ ^	-3.03228	19.7407	6.7076	5.08893e-11	4.98952e-10
CUST_6375_PI410396117	AT2G19800	MIOX2	^ ^ ^ ^ myo-inositol oxygenase 2 ^	-2.38218	1386.13	562.519	2.62954e-06	1.60339e-05
CUST_6384_PI410396117	AT2G19910		^ ^ ^ ^ RNA-dependent RNA polymerase family protein ^	-1.80679	7577.42	4189.28	7.00649e-44	2.88182e-42
CUST_6385_PI410396117	AT2G19920		^ ^ ^ ^ RNA-dependent RNA polymerase family protein ^	-2.11154	467.749	221.814	6.3398e-26	1.41645e-24
CUST_6401_PI410396117	AT2G20142		^ ^ ^ ^ Toll-Interleukin-Resistance (TIR) domain family protein ^	12.5693	206.085	2586.02	5.04467e-44	2.09361e-42
CUST_774_PI410396577	AT2G20470		^AGC Family^NDR subfamily^NDR5^ AGC (cAMP-dependent, cGMP-dependent and protein kinase C) kinase family protein ^ ^	3.68901	3.45539	12.493	8e-05	0.000390877
CUST_6438_PI410396117	AT2G20562		^ ^ ^ ^ unknown protein; LOCATED IN: endomembrane system; BEST Arabidopsis thaliana protein match is: unknown protein (TAIR:AT2G31090.1); Has 70 Blast hits to 70 proteins in 13 species: Archae - 0; Bacteria - 0; Metazoa - 0; Fungi - 0; Plants - 70; Viruses - 0; Other Eukaryotes - 0 (source: NCBI BLink). ^	4.58803	108.142	526.686	6.82222e-18	1.04757e-16
CUST_1241_PI410396108	AT2G20570	GLK1	^ TF ^GARP^^GOLDEN2-LIKE 1^^ GBFs pro-rich region-interacting factor 1 ^ATGLK1,ARABIDOPSIS GOLDEN2-LIKE 1,GLK1,GOLDEN2-LIKE 1,GPRI1,GBFs pro-rich region-interacting factor 1^	-1.87141	665.459	355.262	6.57911e-14	8.01634e-13
CUST_6460_PI410396117	AT2G20750	ATEXPB1, EXPB1, ATHEXP BETA 1.5	^Expansins^Beta-Expansins^AtEXPB1^ expansin B1 ^ATEXPB1,expansin B1,ATHEXP BETA 1.5,n/a,EXPB1,expansin B1^	-2.57291	127.738	48.3415	2.40681e-16	3.38967e-15
CUST_6465_PI410396117	AT2G20800	NDB4	^EF-hand containing proteins^Group VI^NULL^ NAD(P)H dehydrogenase B4 ^NDB4,NAD(P)H dehydrogenase B4^	51.0279	5.28025	280.567	0	0
CUST_6473_PI410396117	AT2G20875	EPF1	^ ^ ^ ^ epidermal patterning factor 1 ^	-1.86051	35.8956	18.5039	0.00499	0.017452
CUST_1247_PI410396108	AT2G20880		^ TF ^AP2/ERF^ERF-EREBP^^^ Integrase-type DNA-binding superfamily protein ^ ^	3.03273	44.8328	139.866	1.27757e-14	1.62936e-13
CUST_1248_PI410396108	AT2G20880		^ TF ^AP2/ERF^ERF-EREBP^^^ Integrase-type DNA-binding superfamily protein ^ ^	2.8933	39.8764	119.709	6.88848e-10	6.16615e-09
CUST_1246_PI410396108	AT2G20880		^ TF ^AP2/ERF^ERF-EREBP^^^ Integrase-type DNA-binding superfamily protein ^ ^	2.51234	33.5989	84.2977	2.67397e-14	3.33369e-13
CUST_6479_PI410396117	AT2G20960	pEARLI4	^ ^ ^ ^ Arabidopsis phospholipase-like protein (PEARLI 4) family ^	1.9626	11123.7	21852.5	8.09527e-18	1.24026e-16
CUST_6481_PI410396117	AT2G20980	MCM10	^Core DNA replication machinery^Initiation factor^MCM10^ minichromosome maintenance 10 ^MCM10,minichromosome maintenance 10^	-2.1437	461.847	211.64	1.71974e-15	2.29719e-14
CUST_6498_PI410396117	AT2G21185		^ ^ ^ ^ unknown protein; Has 9 Blast hits to 9 proteins in 4 species: Archae - 0; Bacteria - 0; Metazoa - 0; Fungi - 0; Plants - 9; Viruses - 0; Other Eukaryotes - 0 (source: NCBI BLink). ^	-1.80427	144.025	79.9414	1.5763e-17	2.37271e-16
CUST_6515_PI410396117	AT2G21450	CHR34	^ ^ ^ ^ chromatin remodeling 34 ^	-1.84653	37.6451	20.4543	3.65303e-06	2.17933e-05
CUST_6517_PI410396117	AT2G21490	LEA	^ ^ ^ ^ dehydrin LEA ^	10.2864	3.81993	36.8709	2.58537e-13	3.02871e-12
CUST_22248_PI410396117	AT2G21620	RD2	^ ^ ^ ^ Adenine nucleotide alpha hydrolases-like superfamily protein ^	2.79681	646.365	1828.8	5.81445e-21	1.0457e-19
CUST_6525_PI410396117	AT2G21640		^ ^ ^ ^ Encodes a protein of unknown function that is a marker for oxidative stress response. ^	9.85718	3116.84	32769.7	1.04058e-27	2.49577e-26
CUST_1262_PI410396108	AT2G21900		^ TF ^WRKY^^^AtWRKY59^ WRKY DNA-binding protein 59 ^ATWRKY59,n/a,WRKY59,WRKY DNA-binding protein 59^	5.2975	3.82277	18.5726	4.44038e-07	2.96679e-06
CUST_1263_PI410396108	AT2G21900		^ TF ^WRKY^^^AtWRKY59^ WRKY DNA-binding protein 59 ^ATWRKY59,n/a,WRKY59,WRKY DNA-binding protein 59^	3.6953	4.15451	15.3373	5.0321e-08	3.73955e-07
CUST_1261_PI410396108	AT2G21900		^ TF ^WRKY^^^AtWRKY59^ WRKY DNA-binding protein 59 ^ATWRKY59,n/a,WRKY59,WRKY DNA-binding protein 59^	3.45385	8.47265	28.6934	7.10229e-14	8.633e-13
CUST_6547_PI410396117	AT2G21910	CYP96A5	^Cytochrome P450^CYP96A^CYP96A5^ cytochrome P450, family 96, subfamily A, polypeptide 5 ^CYP96A5,cytochrome P450, family 96, subfamily A, polypeptide 5^	7.92565	3.33958	26.0828	7.08023e-17	1.02619e-15
CUST_6572_PI410396117	AT2G22170		^ ^ ^ ^ Lipase/lipooxygenase, PLAT/LH2 family protein ^	-2.21355	5189.97	2358.2	2.18775e-16	3.0862e-15
CUST_1271_PI410396108	AT2G22540	SVP	^ TF ^MADS^Type II (MIKCc)^SHORT VEGETATIVE PHASE^AGL22^ K-box region and MADS-box transcription factor family protein ^AGL22,AGAMOUS-like 22,SVP,SHORT VEGETATIVE PHASE^	-1.88807	18251.9	9621.48	5.58405e-40	2.05777e-38
CUST_1276_PI410396108	AT2G22760		^ TF ^bHLH^bHLH^^BHLH019^ basic helix-loop-helix (bHLH) DNA-binding superfamily protein ^ ^	4.90677	3.58367	16.8041	6.82937e-06	3.92003e-05
CUST_1278_PI410396108	AT2G22760		^ TF ^bHLH^bHLH^^BHLH019^ basic helix-loop-helix (bHLH) DNA-binding superfamily protein ^ ^	2.95907	3.49686	9.86929	0.00059	0.00249087
CUST_1279_PI410396108	AT2G22770	NAI1	^ TF ^bHLH^bHLH^NAI1^BHLH020^ basic helix-loop-helix (bHLH) DNA-binding superfamily protein ^NAI1,n/a^	1.8894	1971.88	3720.05	4.55295e-08	3.39831e-07
CUST_1281_PI410396108	AT2G22770	NAI1	^ TF ^bHLH^bHLH^NAI1^BHLH020^ basic helix-loop-helix (bHLH) DNA-binding superfamily protein ^NAI1,n/a^	1.81566	1659.96	3089.52	2.35409e-08	1.8061e-07
CUST_6622_PI410396117	AT2G22880		^ ^ ^ ^ VQ motif-containing protein ^	93.5198	40.5361	4018.57	0	0
CUST_22265_PI410396117	AT2G22920	SCPL12	^ ^ ^ ^ serine carboxypeptidase-like 12 ^	-3.46574	171.101	49.2288	9.92558e-36	3.16745e-34
CUST_22267_PI410396117	AT2G22980	SCPL13	^ ^ ^ ^ serine carboxypeptidase-like 13 ^	-2.41636	201.449	83.7437	7.93296e-40	2.89992e-38
CUST_25945_PI410396117	AT2G22980	SCPL13	^ ^ ^ ^ serine carboxypeptidase-like 13 ^	-2.08019	72.0022	34.6183	8.90253e-26	1.97627e-24
CUST_22269_PI410396117	AT2G23010	SCPL9	^ ^ ^ ^ serine carboxypeptidase-like 9 ^	-1.88856	164.516	86.9423	0.00011	0.000526218
CUST_6644_PI410396117	AT2G23120		^ ^ ^ ^ Late embryogenesis abundant protein, group 6 ^	-1.89865	18125.5	9223.75	1.32042e-09	1.1484e-08
CUST_25947_PI410396117	AT2G23130	AGP17, ATAGP17	^ ^ ^ ^ arabinogalactan protein 17 ^	-1.91651	153.684	79.8807	1.47066e-16	2.09384e-15
CUST_6656_PI410396117	AT2G23220	CYP81D6	^Cytochrome P450^CYP81D^CYP81D6^ cytochrome P450, family 81, subfamily D, polypeptide 6 ^CYP81D6,cytochrome P450, family 81, subfamily D, polypeptide 6^	-2.40058	25.0628	10.5886	2e-05	0.000105939
CUST_6660_PI410396117	AT2G23270		^ ^ ^ ^ unknown protein; FUNCTIONS IN: molecular_function unknown; INVOLVED IN: biological_process unknown; LOCATED IN: endomembrane system; EXPRESSED IN: stem, sperm cell, root, stamen; EXPRESSED DURING: 4 anthesis; BEST Arabidopsis thaliana protein match is: unknown protein (TAIR:AT4G37290.1); Has 36 Blast hits to 35 proteins in 6 species: Archae - 0; Bacteria - 0; Metazoa - 0; Fungi - 0; Plant…	206.093	5.10384	1063.49	0	0
CUST_4429_PI410396108	AT2G23320		^ TF ^WRKY^^^AtWRKY15^ WRKY DNA-binding protein 15 ^WRKY15,WRKY DNA-binding protein 15^	3.53893	1358.06	4800.83	0	0
CUST_4430_PI410396108	AT2G23320		^ TF ^WRKY^^^AtWRKY15^ WRKY DNA-binding protein 15 ^WRKY15,WRKY DNA-binding protein 15^	2.77638	468.556	1312.35	1.48664e-14	1.88952e-13
CUST_4431_PI410396108	AT2G23320		^ TF ^WRKY^^^AtWRKY15^ WRKY DNA-binding protein 15 ^WRKY15,WRKY DNA-binding protein 15^	2.65568	1313.09	3570.37	5.3089e-18	8.18797e-17
CUST_6661_PI410396117	AT2G23321		^ ^ ^ ^ unknown protein; Has 30201 Blast hits to 17322 proteins in 780 species: Archae - 12; Bacteria - 1396; Metazoa - 17338; Fungi - 3422; Plants - 5037; Viruses - 0; Other Eukaryotes - 2996 (source: NCBI BLink). ^	4.57535	43.4372	211.583	3.43625e-12	3.70084e-11
CUST_6670_PI410396117	AT2G23420	NAPRT2	^ ^ ^ ^ nicotinate phosphoribosyltransferase 2 ^	1.99314	140.134	275.772	3.14025e-10	2.88819e-09
CUST_6671_PI410396117	AT2G23430	ICK1, KRP1	^Core Cell Cycle Genes^NULL^KRP1^ Cyclin-dependent kinase inhibitor family protein ^ICK1,n/a,KRP1,KIP-RELATED PROTEIN 1^	-2.00055	217.899	108.261	9.4958e-16	1.29009e-14
CUST_2581_PI410396577	AT2G23450		^Receptor kinase-like protein family^NULL^NULL^ Protein kinase superfamily protein ^ ^	1.89109	3719.32	7047.4	9.76174e-34	2.92132e-32
CUST_6679_PI410396117	AT2G23560	ATMES7, MES7	^ ^ ^ ^ methyl esterase 7 ^	-2.20367	15.7213	7.17399	6.97171e-07	4.56245e-06
CUST_22275_PI410396117	AT2G23680		^ ^ ^ ^ Cold acclimation protein WCOR413 family ^	6.4508	131.168	943.301	1.81408e-12	1.98537e-11
CUST_4434_PI410396108	AT2G23760		^ TF ^HB^HD-BELL^^^ BEL1-like homeodomain 4 ^BLH4,BEL1-like homeodomain 4,SAW2,SAWTOOTH 2^	1.96116	502.81	985.999	1.43902e-33	4.275e-32
CUST_4433_PI410396108	AT2G23760		^ TF ^HB^HD-BELL^^^ BEL1-like homeodomain 4 ^BLH4,BEL1-like homeodomain 4,SAW2,SAWTOOTH 2^	1.8963	320.105	605.641	3.91385e-15	5.1296e-14
CUST_794_PI410396577	AT2G23770		^Receptor kinase-like protein family^NULL^NULL^ protein kinase family protein / peptidoglycan-binding LysM domain-containing protein ^ ^	9.69584	34.854	341.686	0	0
CUST_795_PI410396577	AT2G23770		^Receptor kinase-like protein family^NULL^NULL^ protein kinase family protein / peptidoglycan-binding LysM domain-containing protein ^ ^	9.42136	27.8434	268.037	3.33967e-34	1.0136e-32
CUST_793_PI410396577	AT2G23770		^Receptor kinase-like protein family^NULL^NULL^ protein kinase family protein / peptidoglycan-binding LysM domain-containing protein ^ ^	9.23458	140.761	1313.61	0	0
CUST_6694_PI410396117	AT2G23790		^ ^ ^ ^ Protein of unknown function (DUF607) ^	-2.14625	4272.66	2005.1	5.03833e-13	5.76716e-12
CUST_6696_PI410396117	AT2G23810	TET8	^Miscellaneous Membrane Protein Families^Senescence-associated protein homolog family^NULL^ tetraspanin8 ^TET8,tetraspanin8^	5.138	4.62598	20.3917	2e-05	0.000105939
CUST_6699_PI410396117	AT2G23840		^ ^ ^ ^ HNH endonuclease ^	-1.92964	1275.46	660.208	2.29997e-26	5.23762e-25
CUST_6707_PI410396117	AT2G23970		^ ^ ^ ^ Class I glutamine amidotransferase-like superfamily protein ^	-2.0978	71.6239	34.1619	4.42291e-25	9.52906e-24
CUST_22282_PI410396117	AT2G24070	QWRF4	^ ^ ^ ^ Family of unknown function (DUF566) ^	-1.91558	819.966	425.483	1e-05	5.47139e-05
CUST_6716_PI410396117	AT2G24100		^ ^ ^ ^ unknown protein; BEST Arabidopsis thaliana protein match is: unknown protein (TAIR:AT4G30780.1); Has 101 Blast hits to 101 proteins in 16 species: Archae - 0; Bacteria - 0; Metazoa - 0; Fungi - 0; Plants - 95; Viruses - 0; Other Eukaryotes - 6 (source: NCBI BLink). ^	2.38703	2209.14	5264.07	1.84789e-41	7.08545e-40
CUST_357_PI410396114	AT2G24160		^ ^ ^ ^ pseudogene, leucine rich repeat protein family, contains leucine rich-repeat domains Pfam:PF00560, INTERPRO:IPR001611; contains some similarity to Cf-4 (Lycopersicon hirsutum) gi^	6.32059	93.0447	591.68	0	0
CUST_6722_PI410396117	AT2G24180	CYP71B6	^Cytochrome P450^CYP71B^CYP71B6^ cytochrome p450 71b6 ^CYP71B6,cytochrome p450 71b6^	3.43526	882.181	3035.04	0	0
CUST_6724_PI410396117	AT2G24210	TPS10	^ ^ ^ ^ terpene synthase 10 ^	2.69921	21.1406	60.6391	5.57375e-06	3.24502e-05
CUST_25959_PI410396117	AT2G24270	ALDH11A3	^Aldehyde Dehydrogenase Superfamily^Family 11: NADP-dependent non-phosphorylating glyceraldehyde-3-phosphate dehydrogenases (GAPDH)^ALDH11A3^ aldehyde dehydrogenase 11A3 ^ALDH11A3,aldehyde dehydrogenase 11A3^	-3.16615	9.52256	3.01389	0.00141	0.00553115
CUST_6742_PI410396117	AT2G24480		^ ^ ^ ^ Zinc finger, C3HC4 type (RING finger) family protein ^	-4.61716	17.7738	3.9738	2.4126e-06	1.47461e-05
CUST_22291_PI410396117	AT2G24490	RPA2, ATRPA2, ROR1, ATRPA32A, RPA32A	^Core DNA replication machinery^Single-stranded DNA binding^RPA2A^ replicon protein A2 ^ATRPA2,n/a,ATRPA32A,n/a,ROR1,SUPPRESSOR OF ROS1,RPA2,replicon protein A2,RPA32A,n/a^	-1.8441	4849.91	2535.35	9.49387e-13	1.06309e-11
CUST_6749_PI410396117	AT2G24560		^ ^ ^ ^ GDSL-like Lipase/Acylhydrolase family protein ^	-2.65454	504.065	182.933	1.85215e-12	2.02772e-11
CUST_22293_PI410396117	AT2G24600		^ ^ ^ ^ Ankyrin repeat family protein ^	4.07316	139.792	573.52	0	0
CUST_25965_PI410396117	AT2G24600		^ ^ ^ ^ Ankyrin repeat family protein ^	4.23708	534.249	2317.05	9.16134e-27	2.12469e-25
CUST_25966_PI410396117	AT2G24600		^ ^ ^ ^ Ankyrin repeat family protein ^	4.93565	346.893	1719.17	4.2039e-45	1.77677e-43
CUST_6778_PI410396117	AT2G24850	TAT3, TAT	^ ^ ^ ^ tyrosine aminotransferase 3 ^	5.85002	186.516	1097.54	0	0
CUST_6798_PI410396117	AT2G25130		^ ^ ^ ^ ARM repeat superfamily protein ^	-3.22736	15.3996	4.85148	3.82454e-08	2.87668e-07
CUST_22300_PI410396117	AT2G25625		^ ^ ^ ^ unknown protein; FUNCTIONS IN: molecular_function unknown; INVOLVED IN: biological_process unknown; LOCATED IN: chloroplast; EXPRESSED IN: 10 plant structures; EXPRESSED DURING: LP.06 six leaves visible, LP.04 four leaves visible, 4 anthesis, petal differentiation and expansion stage; Has 24 Blast hits to 24 proteins in 9 species: Archae - 0; Bacteria - 0; Metazoa - 0; Fungi - 0; Plants -…	-1.82297	406.691	225.494	1.09937e-33	3.28123e-32
CUST_6860_PI410396117	AT2G25735		^ ^ ^ ^ unknown protein; Has 31 Blast hits to 31 proteins in 9 species: Archae - 0; Bacteria - 0; Metazoa - 0; Fungi - 0; Plants - 31; Viruses - 0; Other Eukaryotes - 0 (source: NCBI BLink). ^	37.7188	16.1566	635.514	9.27974e-37	3.05834e-35
CUST_814_PI410396577	AT2G25790		^Receptor kinase-like protein family^NULL^NULL^ Leucine-rich receptor-like protein kinase family protein ^ ^	2.05544	334.045	686.866	3.85409e-35	1.19833e-33
CUST_815_PI410396577	AT2G25790		^Receptor kinase-like protein family^NULL^NULL^ Leucine-rich receptor-like protein kinase family protein ^ ^	1.96557	317.654	625.249	4.92177e-22	9.27541e-21
CUST_816_PI410396577	AT2G25790		^Receptor kinase-like protein family^NULL^NULL^ Leucine-rich receptor-like protein kinase family protein ^ ^	1.93262	274.614	531.034	4.72952e-30	1.23847e-28
CUST_1337_PI410396108	AT2G25820		^ TF ^AP2/ERF^ERF-EREBP^^^ Integrase-type DNA-binding superfamily protein ^ ^	-2.41071	9.83755	4.14974	0.00074	0.00306434
CUST_1339_PI410396108	AT2G25900		^ TF ^C3H-type I (Zn)^^^^ Zinc finger C-x8-C-x5-C-x3-H type family protein ^ATCTH,n/a,ATTZF1,A. THALIANA TANDEM ZINC FINGER PROTEIN 1^	1.86822	11407.5	21310.3	3.99943e-30	1.04985e-28
CUST_1340_PI410396108	AT2G25900		^ TF ^C3H-type I (Zn)^^^^ Zinc finger C-x8-C-x5-C-x3-H type family protein ^ATCTH,n/a,ATTZF1,A. THALIANA TANDEM ZINC FINGER PROTEIN 1^	1.81368	23593.3	42723.1	2.28158e-14	2.86146e-13
CUST_6871_PI410396117	AT2G25940	ALPHA-VPE, ALPHAVPE	^ ^ ^ ^ alpha-vacuolar processing enzyme ^	1.8494	61.3326	113.799	6.78207e-13	7.68377e-12
CUST_6878_PI410396117	AT2G26020	PDF1.2b	^Plant defensins superfamily^Plant defensins family 1^PDF1.2b^ plant defensin 1.2b ^PDF1.2b,plant defensin 1.2b^	23.9111	213.859	5435.44	0	0
CUST_4442_PI410396108	AT2G26150	HsfA2	^ TF ^HSF^^^AtHsfA2^ heat shock transcription factor A2 ^ATHSFA2,heat shock transcription factor A2,HSFA2,heat shock transcription factor A2^	1.85907	416.996	769.19	2e-05	0.000105939
CUST_4443_PI410396108	AT2G26150	HsfA2	^ TF ^HSF^^^AtHsfA2^ heat shock transcription factor A2 ^ATHSFA2,heat shock transcription factor A2,HSFA2,heat shock transcription factor A2^	1.81304	1025.34	1863.35	9.95391e-32	2.77482e-30
CUST_4441_PI410396108	AT2G26150	HsfA2	^ TF ^HSF^^^AtHsfA2^ heat shock transcription factor A2 ^ATHSFA2,heat shock transcription factor A2,HSFA2,heat shock transcription factor A2^	1.81284	548.909	973.37	0.00129	0.00509563
CUST_6891_PI410396117	AT2G26190		^ ^ ^ ^ calmodulin-binding family protein ^	2.41414	6153.09	14876.8	5.39599e-30	1.40968e-28
CUST_6907_PI410396117	AT2G26380		^ ^ ^ ^ Leucine-rich repeat (LRR) family protein ^	4.00157	6.35998	24.8936	0.00012	0.000570372
CUST_6917_PI410396117	AT2G26490		^ ^ ^ ^ Transducin/WD40 repeat-like superfamily protein ^	-1.83918	20.3668	11.0766	0.00065	0.00272052
CUST_22316_PI410396117	AT2G26530	AR781	^ ^ ^ ^ Protein of unknown function (DUF1645) ^	74.0618	134.546	10332.4	0	0
CUST_25981_PI410396117	AT2G26530	AR781	^ ^ ^ ^ Protein of unknown function (DUF1645) ^	38.8697	37.1792	1458.79	0	0
CUST_6924_PI410396117	AT2G26560	PLP2, PLA IIA, PLA2A	^Miscellaneous Membrane Protein Families^Patatin-like protein family^NULL^ phospholipase A 2A ^PLA IIA,PHOSPHOLIPASE A 2A,PLA2A,phospholipase A 2A,PLP2,PATATIN-LIKE PROTEIN 2,PLP2,PHOSPHOLIPASE A 2A^	80.8121	41.7498	3374.51	0	0
CUST_6929_PI410396117	AT2G26650	AKT1, ATAKT1, KT1	^Ion Channel Families^Stelar K+ outward rectifying channel (SKOR) family^AKT1^ K+ transporter 1 ^AKT1,K+ transporter 1,ATAKT1,n/a,KT1,K+ transporter 1^	6.20077	135.005	856.033	0	0
CUST_6961_PI410396117	AT2G27120	POL2B, TIL2	^Core DNA replication machinery^DNA synthesis: DNA polymerase epsilon complex^POLE1B^ DNA polymerase epsilon catalytic subunit ^POL2B,n/a,TIL2,TILTED 2^	-2.87763	30.395	10.9102	7.62532e-06	4.35289e-05
CUST_6977_PI410396117	AT2G27310		^ ^ ^ ^ F-box family protein ^	17.6232	349.129	6169.27	0	0
CUST_6990_PI410396117	AT2G27430		^ ^ ^ ^ ARM repeat superfamily protein ^	5.08599	5.75041	30.2173	1.34047e-07	9.48922e-07
CUST_22337_PI410396117	AT2G27500		^Glycoside Hydrolase Gene Families^Glycoside Hydrolase Family 17^NULL^ Glycosyl hydrolase superfamily protein ^ ^	4.39594	87.9918	416.16	8.45522e-10	7.50969e-09
CUST_6993_PI410396117	AT2G27505		^ ^ ^ ^ FBD-like domain family protein ^	2.78076	4.10143	10.9816	0.00121	0.00480744
CUST_7006_PI410396117	AT2G27660		^ ^ ^ ^ Cysteine/Histidine-rich C1 domain family protein ^	4.20042	3.44304	13.087	0.00082	0.00336754
CUST_7020_PI410396117	AT2G27830		^ ^ ^ ^ unknown protein; BEST Arabidopsis thaliana protein match is: unknown protein (TAIR:AT4G22758.1); Has 131 Blast hits to 131 proteins in 17 species: Archae - 0; Bacteria - 0; Metazoa - 0; Fungi - 0; Plants - 131; Viruses - 0; Other Eukaryotes - 0 (source: NCBI BLink). ^	5.18772	2332.47	12826.5	3.80123e-12	4.0691e-11
CUST_26008_PI410396117	AT2G27900		^ ^ ^ ^ CONTAINS InterPro DOMAIN/s: Protein of unknown function DUF2451, C-terminal (InterPro:IPR019514), Vacuolar protein sorting-associated protein 54 (InterPro:IPR019515); Has 35333 Blast hits to 34131 proteins in 2444 species: Archae - 798; Bacteria - 22429; Metazoa - 974; Fungi - 991; Plants - 531; Viruses - 0; Other Eukaryotes - 9610 (source: NCBI BLink). ^	2.03293	27.5831	56.1628	1.41028e-09	1.22426e-08
CUST_7045_PI410396117	AT2G28140		^ ^ ^ ^ Protein of unknown function (DUF1635) ^	-2.49029	247.835	98.8562	8.37014e-18	1.28026e-16
CUST_7050_PI410396117	AT2G28210	ATACA2, ACA2	^ ^ ^ ^ alpha carbonic anhydrase 2 ^	6.91442	6.86217	50.1243	3.01342e-10	2.77153e-09
CUST_1389_PI410396108	AT2G28340		^ TF ^GATA (Zn)^^^^ GATA transcription factor 13 ^GATA13,GATA transcription factor 13^	-2.46314	84.4177	33.9755	4.79962e-22	9.05309e-21
CUST_1387_PI410396108	AT2G28340		^ TF ^GATA (Zn)^^^^ GATA transcription factor 13 ^GATA13,GATA transcription factor 13^	-2.119	211.973	100.039	3.00478e-38	1.03965e-36
CUST_1388_PI410396108	AT2G28340		^ TF ^GATA (Zn)^^^^ GATA transcription factor 13 ^GATA13,GATA transcription factor 13^	-2.09559	327.648	156.629	1.18566e-21	2.20258e-20
CUST_7065_PI410396117	AT2G28400		^ ^ ^ ^ Protein of unknown function, DUF584 ^	4.13646	760.019	3353.51	2.25915e-13	2.65561e-12
CUST_1395_PI410396108	AT2G28500		^ TF ^AS2/LOB^Class I^^ASL7/LBD11^ LOB domain-containing protein 11 ^LBD11,LOB domain-containing protein 11^	-2.6139	167.346	63.794	3.40279e-24	7.06515e-23
CUST_1394_PI410396108	AT2G28500		^ TF ^AS2/LOB^Class I^^ASL7/LBD11^ LOB domain-containing protein 11 ^LBD11,LOB domain-containing protein 11^	-2.50544	491.966	190.295	6.04664e-12	6.38303e-11
CUST_1393_PI410396108	AT2G28500		^ TF ^AS2/LOB^Class I^^ASL7/LBD11^ LOB domain-containing protein 11 ^LBD11,LOB domain-containing protein 11^	-2.13834	624.709	289.554	2.17226e-15	2.88497e-14
CUST_4450_PI410396108	AT2G28550	TOE1	^ TF ^AP2/ERF^AP2^TARGET OF EAT 1^^ related to AP2.7 ^RAP2.7,related to AP2.7,TOE1,TARGET OF EARLY ACTIVATION TAGGED (EAT) 1^	-2.22015	539.913	242.98	5.41584e-32	1.53006e-30
CUST_4452_PI410396108	AT2G28550	TOE1	^ TF ^AP2/ERF^AP2^TARGET OF EAT 1^^ related to AP2.7 ^RAP2.7,related to AP2.7,TOE1,TARGET OF EARLY ACTIVATION TAGGED (EAT) 1^	-2.04192	449.07	220.013	0	0
CUST_4451_PI410396108	AT2G28550	TOE1	^ TF ^AP2/ERF^AP2^TARGET OF EAT 1^^ related to AP2.7 ^RAP2.7,related to AP2.7,TOE1,TARGET OF EARLY ACTIVATION TAGGED (EAT) 1^	-1.9825	416.135	210.002	0	0
CUST_26013_PI410396117	AT2G28550	TOE1	^ TF ^AP2/ERF^AP2^TARGET OF EAT 1^^ related to AP2.7 ^RAP2.7,related to AP2.7,TOE1,TARGET OF EARLY ACTIVATION TAGGED (EAT) 1^	-2.12346	288.971	135.381	2.21944e-30	5.87252e-29
CUST_22349_PI410396117	AT2G28560	ATRAD51B, RAD51B	^ ^ ^ ^ DNA repair (Rad51) family protein ^	-1.92476	574.841	300.177	2.13482e-36	6.93083e-35
CUST_7080_PI410396117	AT2G28570		^ ^ ^ ^ unknown protein; Has 13 Blast hits to 13 proteins in 6 species: Archae - 0; Bacteria - 0; Metazoa - 0; Fungi - 0; Plants - 13; Viruses - 0; Other Eukaryotes - 0 (source: NCBI BLink). ^	2.82198	2213.38	6228.54	1.33385e-32	3.84144e-31
CUST_7086_PI410396117	AT2G28630	KCS12	^Acyl Lipid Metabolism Family^Ketoacyl-CoA Synthase^NULL^ 3-ketoacyl-CoA synthase 12 ^KCS12,3-ketoacyl-CoA synthase 12^	1.89052	1093.5	2109.46	5e-05	0.000251873
CUST_7093_PI410396117	AT2G28690		^ ^ ^ ^ Protein of unknown function (DUF1635) ^	2.94911	3.22163	9.03068	0.00091	0.00370822
CUST_7098_PI410396117	AT2G28780		^ ^ ^ ^ unknown protein; INVOLVED IN: biological_process unknown; LOCATED IN: mitochondrion; EXPRESSED IN: inflorescence meristem, root, flower; EXPRESSED DURING: petal differentiation and expansion stage; CONTAINS InterPro DOMAIN/s: Protein of unknown function DUF939, bacterial (InterPro:IPR010343); BEST Arabidopsis thaliana protein match is: unknown protein (TAIR:AT3G09450.1); Has 671 Blast hit…	2.01902	44.8095	90.525	2.52489e-21	4.61349e-20
CUST_7102_PI410396117	AT2G28850	CYP710A3	^Cytochrome P450^CYP710A^CYP710A3^ cytochrome P450, family 710, subfamily A, polypeptide 3 ^CYP710A3,cytochrome P450, family 710, subfamily A, polypeptide 3^	3.03832	4.63465	14.0924	0.00071	0.00295186
CUST_7103_PI410396117	AT2G28860	CYP710A4	^Cytochrome P450^CYP710A^CYP710A4^ cytochrome P450, family 710, subfamily A, polypeptide 4 ^CYP710A4,cytochrome P450, family 710, subfamily A, polypeptide 4^	9.71151	3.10605	30.2656	1.00772e-23	2.05384e-22
CUST_7110_PI410396117	AT2G28950	ATEXPA6, ATEXP6, ATHEXP ALPHA 1.8, EXPA6	^Miscellaneous Membrane Protein Families^Putative expansin family^NULL^ expansin A6 ^ATEXP6,ARABIDOPSIS THALIANA TEXPANSIN 6,ATEXPA6,expansin A6,ATHEXP ALPHA 1.8,n/a,EXPA6,expansin A6^	-1.87187	10428.1	5510.17	5.34466e-16	7.35681e-15
CUST_840_PI410396577	AT2G28970		^Receptor kinase-like protein family^NULL^NULL^ Leucine-rich repeat protein kinase family protein ^ ^	-12.2078	200	16.3637	0	0
CUST_838_PI410396577	AT2G28970		^Receptor kinase-like protein family^NULL^NULL^ Leucine-rich repeat protein kinase family protein ^ ^	-11.2682	198.104	16.4713	6.94522e-34	2.09748e-32
CUST_839_PI410396577	AT2G28970		^Receptor kinase-like protein family^NULL^NULL^ Leucine-rich repeat protein kinase family protein ^ ^	-10.5613	129.116	11.9016	0	0
CUST_7118_PI410396117	AT2G29120	ATGLR2.7, GLR2.7	^Ion Channel Families^Glutamate Receptor (ATGLR) Family^ATGLR2.7^ glutamate receptor 2.7 ^ATGLR2.7,glutamate receptor 2.7,GLR2.7,GLUTAMATE RECEPTOR 2.7,GLR2.7,glutamate receptor 2.7^	1.82706	39.6929	72.6755	4.62017e-17	6.76588e-16
CUST_7122_PI410396117	AT2G29150		^Miscellaneous Membrane Protein Families^Putative tropinone reductase family^NULL^ NAD(P)-binding Rossmann-fold superfamily protein ^ ^	24.9094	4.70519	126.958	1.54747e-28	3.85077e-27
CUST_22356_PI410396117	AT2G29340		^Miscellaneous Membrane Protein Families^Putative tropinone reductase family^NULL^ NAD-dependent epimerase/dehydratase family protein ^ ^	13.6493	1285.91	18286	0	0
CUST_26023_PI410396117	AT2G29340		^Miscellaneous Membrane Protein Families^Putative tropinone reductase family^NULL^ NAD-dependent epimerase/dehydratase family protein ^ ^	26.9234	37.7764	1010.89	0	0
CUST_26024_PI410396117	AT2G29340		^Miscellaneous Membrane Protein Families^Putative tropinone reductase family^NULL^ NAD-dependent epimerase/dehydratase family protein ^ ^	15.4116	24.894	391.265	3.64338e-44	1.51927e-42
CUST_22357_PI410396117	AT2G29350	SAG13	^ ^ ^ ^ senescence-associated gene 13 ^	62.6684	10.387	683.893	1.02155e-42	4.07813e-41
CUST_26025_PI410396117	AT2G29350	SAG13	^ ^ ^ ^ senescence-associated gene 13 ^	6.28768	4.31842	26.9131	1.50926e-20	2.66614e-19
CUST_7139_PI410396117	AT2G29420	ATGSTU7, GST25, GSTU7	^Glutathione S-transferase Family^Tau family^AtGSTU7^ glutathione S-transferase tau 7 ^ATGSTU7,glutathione S-transferase tau 7,GST25,GLUTATHIONE S-TRANSFERASE 25,GSTU7,glutathione S-transferase tau 7^	4.30922	5062.49	22102.1	3.46229e-31	9.43244e-30
CUST_7141_PI410396117	AT2G29450	ATGSTU5, ATGSTU1, AT103-1A, GSTU5	^Glutathione S-transferase Family^Tau family^AtGSTU5^ glutathione S-transferase tau 5 ^AT103-1A,n/a,ATGSTU1,ARABIDOPSIS THALIANA GLUTATHIONE S-TRANSFERASE TAU 1,ATGSTU5,glutathione S-transferase tau 5,GSTU5,glutathione S-transferase tau 5^	2.73969	3893.88	10708.7	0	0
CUST_7143_PI410396117	AT2G29460	ATGSTU4, GST22, GSTU4	^Glutathione S-transferase Family^Tau family^AtGSTU4^ glutathione S-transferase tau 4 ^ATGSTU4,glutathione S-transferase tau 4,GST22,GLUTATHIONE S-TRANSFERASE 22,GSTU4,glutathione S-transferase tau 4^	153.474	31.1896	4795.57	0	0
CUST_7144_PI410396117	AT2G29470	ATGSTU3, GST21, GSTU3	^Glutathione S-transferase Family^Tau family^AtGSTU3^ glutathione S-transferase tau 3 ^ATGSTU3,glutathione S-transferase tau 3,GST21,GLUTATHIONE S-TRANSFERASE 21,GSTU3,glutathione S-transferase tau 3^	154.59	3.31434	516.971	0	0
CUST_7146_PI410396117	AT2G29490	ATGSTU1, GST19, GSTU1	^Glutathione S-transferase Family^Tau family^AtGSTU1^ glutathione S-transferase TAU 1 ^ATGSTU1,glutathione S-transferase TAU 1,GST19,GLUTATHIONE S-TRANSFERASE 19,GSTU1,glutathione S-transferase TAU 1^	8.38975	3.72527	30.5409	4.95458e-13	5.66566e-12
CUST_7147_PI410396117	AT2G29500		^ ^ ^ ^ HSP20-like chaperones superfamily protein ^	-2.63041	52.7081	19.5991	2.82381e-11	2.82777e-10
CUST_7151_PI410396117	AT2G29570	PCNA2, ATPCNA2	^Core DNA replication machinery^POLD clamp^PCNA2^ proliferating cell nuclear antigen 2 ^ATPCNA2,A. THALIANA PROLIFERATING CELL NUCLEAR ANTIGEN 2,PCNA2,proliferating cell nuclear antigen 2^	-2.35127	54.6853	23.1371	8.07566e-13	9.09807e-12
CUST_22364_PI410396117	AT2G29680	CDC6, ATCDC6	^Core DNA replication machinery^MCM helicase loading (licensing) factor^CDC6A^ cell division control 6 ^ATCDC6,n/a,CDC6,cell division control 6^	-3.31846	86.0504	25.9019	0	0
CUST_26034_PI410396117	AT2G29680	CDC6, ATCDC6	^Core DNA replication machinery^MCM helicase loading (licensing) factor^CDC6A^ cell division control 6 ^ATCDC6,n/a,CDC6,cell division control 6^	-2.31803	42.5061	18.4868	2.42547e-06	1.4854e-05
CUST_7165_PI410396117	AT2G29720	CTF2B	^ ^ ^ ^ FAD/NAD(P)-binding oxidoreductase family protein ^	16.9011	180.362	3091.84	0	0
CUST_7185_PI410396117	AT2G29990	NDA2	^ ^ ^ ^ alternative NAD(P)H dehydrogenase 2 ^	2.02076	1398.43	2907.87	8.19668e-10	7.28481e-09
CUST_855_PI410396577	AT2G30040	MAPKKK14	^MAP Kinase Kinase Kinase (MAPKKK) Family^MEKK subfamily^MAPKKK14^ mitogen-activated protein kinase kinase kinase 14 ^MAPKKK14,mitogen-activated protein kinase kinase kinase 14^	4.30592	108.069	495.067	4.46803e-09	3.7003e-08
CUST_854_PI410396577	AT2G30040	MAPKKK14	^MAP Kinase Kinase Kinase (MAPKKK) Family^MEKK subfamily^MAPKKK14^ mitogen-activated protein kinase kinase kinase 14 ^MAPKKK14,mitogen-activated protein kinase kinase kinase 14^	3.52376	106.049	373.274	1.33193e-09	1.15641e-08
CUST_22371_PI410396117	AT2G30140		^Glycosyltransferase Gene Families^Glycosyltransferase- Family 1^NULL^ UDP-Glycosyltransferase superfamily protein ^ ^	7.76267	533.415	4352.7	1.01553e-23	2.07321e-22
CUST_26038_PI410396117	AT2G30200		^Acyl Lipid Metabolism Family^Malonyl-CoA : ACP Malonyltransferase ^NULL^ catalytics;transferases;[acyl-carrier-protein] S-malonyltransferases;binding ^ ^	-2.20553	8.11457	3.77484	0.01356	0.0426556
CUST_7204_PI410396117	AT2G30230		^ ^ ^ ^ unknown protein; FUNCTIONS IN: molecular_function unknown; INVOLVED IN: biological_process unknown; LOCATED IN: endomembrane system; BEST Arabidopsis thaliana protein match is: unknown protein (TAIR:AT1G06980.1); Has 167 Blast hits to 167 proteins in 14 species: Archae - 0; Bacteria - 0; Metazoa - 0; Fungi - 0; Plants - 167; Viruses - 0; Other Eukaryotes - 0 (source: NCBI BLink). ^	-1.84538	6025.24	3272.51	0	0
CUST_1420_PI410396108	AT2G30250		^ TF ^WRKY^^^AtWRKY25^ WRKY DNA-binding protein 25 ^ATWRKY25,n/a,WRKY25,WRKY DNA-binding protein 25^	9.80981	215.207	2157.09	0	0
CUST_1421_PI410396108	AT2G30250		^ TF ^WRKY^^^AtWRKY25^ WRKY DNA-binding protein 25 ^ATWRKY25,n/a,WRKY25,WRKY DNA-binding protein 25^	8.47311	283.818	2508.24	0	0
CUST_1422_PI410396108	AT2G30250		^ TF ^WRKY^^^AtWRKY25^ WRKY DNA-binding protein 25 ^ATWRKY25,n/a,WRKY25,WRKY DNA-binding protein 25^	6.36642	302.422	1966.81	0	0
CUST_856_PI410396577	AT2G30360	CIPK11, PKS5, SIP4, SNRK3.22	^CBL-interacting serione-threonine Protein Kinases (AtCIPKs) ^NULL^AtCIPK11^ SOS3-interacting protein 4 ^CIPK11,CBL-INTERACTING PROTEIN KINASE 11,PKS5,PROTEIN KINASE SOS2-LIKE 5,SIP4,SOS3-interacting protein 4,SNRK3.22,SNF1-RELATED PROTEIN KINASE 3.22^	-1.83233	9549.28	5195.22	5.83731e-31	1.58024e-29
CUST_857_PI410396577	AT2G30360	CIPK11, PKS5, SIP4, SNRK3.22	^CBL-interacting serione-threonine Protein Kinases (AtCIPKs) ^NULL^AtCIPK11^ SOS3-interacting protein 4 ^CIPK11,CBL-INTERACTING PROTEIN KINASE 11,PKS5,PROTEIN KINASE SOS2-LIKE 5,SIP4,SOS3-interacting protein 4,SNRK3.22,SNF1-RELATED PROTEIN KINASE 3.22^	-1.82284	9323.18	5119.05	0	0
CUST_7215_PI410396117	AT2G30368		obsolete gene, not found in TF or FASTA lists	-2.28436	411.49	177.663	3.8901e-20	6.71378e-19
CUST_7216_PI410396117	AT2G30370	CHAL, EPFL6	^ ^ ^ ^ allergen-related ^	-2.48951	409.425	162.382	1.07013e-36	3.52101e-35
CUST_1427_PI410396108	AT2G30420	ETC2	^ TF ^MYB-related^^^^ Homeodomain-like superfamily protein ^ETC2,ENHANCER OF TRY AND CPC 2^	-6.48307	43.5343	6.59706	3.47291e-18	5.40795e-17
CUST_1426_PI410396108	AT2G30420	ETC2	^ TF ^MYB-related^^^^ Homeodomain-like superfamily protein ^ETC2,ENHANCER OF TRY AND CPC 2^	-3.43895	86.088	22.6753	0.00013	0.000615093
CUST_1428_PI410396108	AT2G30420	ETC2	^ TF ^MYB-related^^^^ Homeodomain-like superfamily protein ^ETC2,ENHANCER OF TRY AND CPC 2^	-2.15721	61.2883	28.277	6.31329e-11	6.13726e-10
CUST_7222_PI410396117	AT2G30424	TCL2	^ ^ ^ ^ Homeodomain-like superfamily protein ^	-2.88231	22.3646	7.83427	8.28849e-08	6.01782e-07
CUST_7225_PI410396117	AT2G30440	TPP	^ ^ ^ ^ thylakoid processing peptide ^	2.54374	130.497	329.631	0	0
CUST_22377_PI410396117	AT2G30550		^Acyl Lipid Metabolism Family^DAD1-like Acylhydrolase^NULL^ alpha/beta-Hydrolases superfamily protein ^ ^	3.17645	223.123	702.704	8.25656e-31	2.21313e-29
CUST_26044_PI410396117	AT2G30550		^Acyl Lipid Metabolism Family^DAD1-like Acylhydrolase^NULL^ alpha/beta-Hydrolases superfamily protein ^ ^	4.04541	55.5014	228.166	5.84016e-14	7.13669e-13
CUST_7246_PI410396117	AT2G30750	CYP71A12	^Cytochrome P450^CYP71A^CYP71A12^ cytochrome P450, family 71, subfamily A, polypeptide 12 ^CYP71A12,cytochrome P450, family 71, subfamily A, polypeptide 12^	1.90612	105.8	207.029	1.04707e-06	6.71226e-06
CUST_7249_PI410396117	AT2G30770	CYP71A13	^Cytochrome P450^CYP71A^CYP71A13^ cytochrome P450, family 71, subfamily A, polypeptide 13 ^CYP71A13,cytochrome P450, family 71, subfamily A, polypeptide 13^	31.3092	50.1466	1580.17	0	0
CUST_7251_PI410396117	AT2G30790	PSBP-2	^ ^ ^ ^ photosystem II subunit P-2 ^	-2.72482	18.5993	6.64284	4e-05	0.00020411
CUST_7256_PI410396117	AT2G30870	ATGSTF10, ERD13, ATGSTF4, GSTF10	^Glutathione S-transferase Family^Phi family^AtGSTF10^ glutathione S-transferase PHI 10 ^ATGSTF10,ARABIDOPSIS THALIANA GLUTATHIONE S-TRANSFERASE PHI 10,ATGSTF4,n/a,ERD13,EARLY DEHYDRATION-INDUCED 13,GSTF10,glutathione S-transferase PHI 10^	3.63681	1115.5	4102.26	0	0
CUST_7269_PI410396117	AT2G31020	ORP1A	^ ^ ^ ^ OSBP(oxysterol binding protein)-related protein 1A ^	9.08013	3.70746	33.7462	1.01552e-28	2.56025e-27
CUST_7270_PI410396117	AT2G31030	ORP1B	^ ^ ^ ^ OSBP(oxysterol binding protein)-related protein 1B ^	8.77269	5.17294	45.235	4.23285e-11	4.17459e-10
CUST_7284_PI410396117	AT2G31160	LSH3	^ ^ ^ ^ Protein of unknown function (DUF640) ^	-2.15676	33987.2	15794.7	1.07429e-21	1.98384e-20
CUST_1441_PI410396108	AT2G31210		^ TF ^bHLH^bHLH^^BHLH091^ basic helix-loop-helix (bHLH) DNA-binding superfamily protein ^ ^	-2.43917	79.2236	32.4162	4.69076e-29	1.18676e-27
CUST_1443_PI410396108	AT2G31210		^ TF ^bHLH^bHLH^^BHLH091^ basic helix-loop-helix (bHLH) DNA-binding superfamily protein ^ ^	-2.41594	18.3575	7.18723	0.00548	0.0190181
CUST_1452_PI410396108	AT2G31230		^ TF ^AP2/ERF^ERF-EREBP^^^ ethylene-responsive element binding factor 15 ^ATERF15,ethylene-responsive element binding factor 15,ERF15,ethylene-responsive element binding factor 15^	53.4241	14.7745	849.451	0	0
CUST_1450_PI410396108	AT2G31230		^ TF ^AP2/ERF^ERF-EREBP^^^ ethylene-responsive element binding factor 15 ^ATERF15,ethylene-responsive element binding factor 15,ERF15,ethylene-responsive element binding factor 15^	50.0274	23.7363	1200.68	0	0
CUST_1451_PI410396108	AT2G31230		^ TF ^AP2/ERF^ERF-EREBP^^^ ethylene-responsive element binding factor 15 ^ATERF15,ethylene-responsive element binding factor 15,ERF15,ethylene-responsive element binding factor 15^	15.2042	76.7045	1248.96	0	0
CUST_7298_PI410396117	AT2G31345		^ ^ ^ ^ unknown protein; FUNCTIONS IN: molecular_function unknown; INVOLVED IN: biological_process unknown; LOCATED IN: endomembrane system; BEST Arabidopsis thaliana protein match is: unknown protein (TAIR:AT1G06135.1); Has 35333 Blast hits to 34131 proteins in 2444 species: Archae - 798; Bacteria - 22429; Metazoa - 974; Fungi - 991; Plants - 531; Viruses - 0; Other Eukaryotes - 9610 (source: NC…	4.34884	13.4301	66.7856	0.00051	0.00217689
CUST_7304_PI410396117	AT2G31425		^ ^ ^ ^ Plant invertase/pectin methylesterase inhibitor superfamily protein ^	12.4965	3.94563	49.8864	6.26644e-11	6.09971e-10
CUST_7315_PI410396117	AT2G31550		^ ^ ^ ^ SGNH hydrolase-type esterase superfamily protein ^	-1.86857	19.5464	10.6309	0.00138	0.0054232
CUST_383_PI410396114	AT2G31625		^ ^ ^ ^ unknown pseudogene ^	-2.1031	15.4482	7.4878	0.00208	0.00789439
CUST_7331_PI410396117	AT2G31750	UGT74D1	^Glycosyltransferase Gene Families^Glycosyltransferase- Family 1^NULL^ UDP-glucosyl transferase 74D1 ^UGT74D1,UDP-glucosyl transferase 74D1^	2.32094	2243.46	5191.94	6.57591e-23	1.28887e-21
CUST_22398_PI410396117	AT2G31865	PARG2	^ ^ ^ ^ poly(ADP-ribose) glycohydrolase 2 ^	9.10477	19.7546	184.613	0	0
CUST_878_PI410396577	AT2G31880	SOBIR1, EVR	^Receptor kinase-like protein family^NULL^NULL^ Leucine-rich repeat protein kinase family protein ^EVR,EVERSHED,SOBIR1,SUPPRESSOR OF BIR1 1^	4.17639	8594.86	36369.6	7.95041e-34	2.38937e-32
CUST_877_PI410396577	AT2G31880	SOBIR1, EVR	^Receptor kinase-like protein family^NULL^NULL^ Leucine-rich repeat protein kinase family protein ^EVR,EVERSHED,SOBIR1,SUPPRESSOR OF BIR1 1^	3.89813	4566.27	17735.5	0	0
CUST_879_PI410396577	AT2G31880	SOBIR1, EVR	^Receptor kinase-like protein family^NULL^NULL^ Leucine-rich repeat protein kinase family protein ^EVR,EVERSHED,SOBIR1,SUPPRESSOR OF BIR1 1^	3.70597	4499.59	16635.6	1.91957e-32	5.52363e-31
CUST_7342_PI410396117	AT2G31890	ATRAP, RAP	^ ^ ^ ^ RAP ^	4.29643	7.67303	32.6034	1.15471e-06	7.32367e-06
CUST_7348_PI410396117	AT2G31945		^ ^ ^ ^ unknown protein; FUNCTIONS IN: molecular_function unknown; INVOLVED IN: biological_process unknown; LOCATED IN: endomembrane system; EXPRESSED IN: 8 plant structures; EXPRESSED DURING: 4 anthesis, petal differentiation and expansion stage; BEST Arabidopsis thaliana protein match is: unknown protein (TAIR:AT1G05575.1); Has 61 Blast hits to 61 proteins in 10 species: Archae - 0; Bacteria - …	13.5543	26.8028	384.122	0	0
CUST_22400_PI410396117	AT2G31955	CNX2	^ ^ ^ ^ cofactor of nitrate reductase and xanthine dehydrogenase 2 ^	2.08061	2855.42	6013.38	9.8347e-15	1.26011e-13
CUST_7356_PI410396117	AT2G31990		^ ^ ^ ^ Exostosin family protein ^	2.38925	153.619	374.379	1.85172e-18	2.93129e-17
CUST_7358_PI410396117	AT2G32020		^ ^ ^ ^ Acyl-CoA N-acyltransferases (NAT) superfamily protein ^	37.9253	84.376	3203.7	0	0
CUST_7359_PI410396117	AT2G32030		^ ^ ^ ^ Acyl-CoA N-acyltransferases (NAT) superfamily protein ^	24.8715	456.496	12413.7	1.90587e-22	3.66566e-21
CUST_7364_PI410396117	AT2G32130		^ ^ ^ ^ Plant protein of unknown function (DUF641) ^	19.5214	4.30686	90.5936	6.71378e-24	1.37665e-22
CUST_7365_PI410396117	AT2G32140		^ ^ ^ ^ transmembrane receptors ^	14.7798	32.9799	520.84	4.97508e-19	8.15079e-18
CUST_7366_PI410396117	AT2G32150		^ ^ ^ ^ Haloacid dehalogenase-like hydrolase (HAD) superfamily protein ^	2.59439	1759.8	4642.44	1.78347e-08	1.38409e-07
CUST_22407_PI410396117	AT2G32190		^ ^ ^ ^ unknown protein; FUNCTIONS IN: molecular_function unknown; INVOLVED IN: biological_process unknown; BEST Arabidopsis thaliana protein match is: unknown protein (TAIR:AT2G32210.1); Has 74 Blast hits to 74 proteins in 7 species: Archae - 0; Bacteria - 0; Metazoa - 0; Fungi - 0; Plants - 74; Viruses - 0; Other Eukaryotes - 0 (source: NCBI BLink). ^	7.58092	7.52357	59.5111	1.49696e-06	9.3965e-06
CUST_26062_PI410396117	AT2G32190		^ ^ ^ ^ unknown protein; FUNCTIONS IN: molecular_function unknown; INVOLVED IN: biological_process unknown; BEST Arabidopsis thaliana protein match is: unknown protein (TAIR:AT2G32210.1); Has 74 Blast hits to 74 proteins in 7 species: Archae - 0; Bacteria - 0; Metazoa - 0; Fungi - 0; Plants - 74; Viruses - 0; Other Eukaryotes - 0 (source: NCBI BLink). ^	6.52067	8.80071	62.9444	5.79571e-08	4.28939e-07
CUST_7370_PI410396117	AT2G32200		^ ^ ^ ^ unknown protein; BEST Arabidopsis thaliana protein match is: unknown protein (TAIR:AT2G32210.1); Has 131 Blast hits to 131 proteins in 14 species: Archae - 0; Bacteria - 0; Metazoa - 0; Fungi - 1; Plants - 130; Viruses - 0; Other Eukaryotes - 0 (source: NCBI BLink). ^	8.87068	3.94722	35.1131	5.84055e-13	6.6495e-12
CUST_7377_PI410396117	AT2G32270	ZIP3	^Inorganic Solute Cotransporters^Fe(II) transporter isolog family^ZIP3^ zinc transporter 3 precursor ^ZIP3,zinc transporter 3 precursor^	-2.37867	8.561	3.63293	0.00013	0.000615093
CUST_7380_PI410396117	AT2G32280		^ ^ ^ ^ Protein of unknown function (DUF1218) ^	-1.99444	1375.58	679.461	1.86475e-07	1.29678e-06
CUST_7383_PI410396117	AT2G32300	UCC1	^Miscellaneous Membrane Protein Families^Blue copper binding protein family^NULL^ uclacyanin 1 ^UCC1,uclacyanin 1^	-14.03	94.0912	6.59583	1.44465e-33	4.275e-32
CUST_7396_PI410396117	AT2G32487		^ ^ ^ ^ unknown protein; FUNCTIONS IN: molecular_function unknown; INVOLVED IN: biological_process unknown; LOCATED IN: endomembrane system; Has 1 Blast hits to 1 proteins in 1 species: Archae - 0; Bacteria - 0; Metazoa - 0; Fungi - 0; Plants - 1; Viruses - 0; Other Eukaryotes - 0 (source: NCBI BLink). ^	2.08406	10.4662	21.9511	0.00012	0.000570372
CUST_385_PI410396114	AT2G32490		^ ^ ^ ^ pseudogene of 3-5 exonuclease domain-containing protein ^	-2.36926	82.2069	33.6798	2.50976e-08	1.92265e-07
CUST_880_PI410396577	AT2G32510	MAPKKK17	^MAP Kinase Kinase Kinase (MAPKKK) Family^MEKK subfamily^MAPKKK17^ mitogen-activated protein kinase kinase kinase 17 ^MAPKKK17,mitogen-activated protein kinase kinase kinase 17^	2.04564	57.3436	117.868	2.12802e-06	1.31211e-05
CUST_881_PI410396577	AT2G32510	MAPKKK17	^MAP Kinase Kinase Kinase (MAPKKK) Family^MEKK subfamily^MAPKKK17^ mitogen-activated protein kinase kinase kinase 17 ^MAPKKK17,mitogen-activated protein kinase kinase kinase 17^	1.80655	136.201	257.219	0.00146	0.00570731
CUST_7399_PI410396117	AT2G32530	ATCSLB03, CSLB03, ATCSLB3	^Plant Cell Wall Biosynthesis Families^Cellulose Synthase-like; AtCslB^AtCslB01^ cellulose synthase-like B3 ^ATCSLB03,cellulose synthase-like B3,ATCSLB3,cellulose synthase-like B3,CSLB03,cellulose synthase-like B3^	-6.51441	22.5289	3.86696	5.90032e-08	4.35818e-07
CUST_7400_PI410396117	AT2G32540	ATCSLB04, CSLB04, ATCSLB4	^Plant Cell Wall Biosynthesis Families^Cellulose Synthase-like; AtCslB^AtCslB02^ cellulose synthase-like B4 ^ATCSLB04,cellulose synthase-like B4,ATCSLB4,CELLULOSE SYNTHASE LIKE B4,CSLB04,CELLULOSE SYNTHASE LIKE B4,CSLB04,cellulose synthase-like B4^	-1.96126	41.2986	19.8544	0.01515	0.0470043
CUST_7410_PI410396117	AT2G32660	AtRLP22, RLP22	^Receptor kinase-like protein family^NULL^NULL^ receptor like protein 22 ^AtRLP22,receptor like protein 22,RLP22,receptor like protein 22^	3.96105	4.77915	18.3869	0.00018	0.000832381
CUST_7411_PI410396117	AT2G32670	ATVAMP725, VAMP725	^SNAREs^Longin Group;VAMP72 Gene Family^VAMP725^ vesicle-associated membrane protein 725 ^ATVAMP725,vesicle-associated membrane protein 725,VAMP725,vesicle-associated membrane protein 725^	-1.96545	36.9333	18.5448	1.06302e-11	1.10055e-10
CUST_7412_PI410396117	AT2G32680	AtRLP23, RLP23	^Receptor kinase-like protein family^NULL^NULL^ receptor like protein 23 ^AtRLP23,receptor like protein 23,RLP23,receptor like protein 23^	10.9324	9.2562	100.001	0	0
CUST_883_PI410396577	AT2G32800	AP4.3A	^ ^ ^ ^ protein kinase family protein ^	2.36829	511.456	1216.33	5.05396e-23	9.94973e-22
CUST_884_PI410396577	AT2G32800	AP4.3A	^ ^ ^ ^ protein kinase family protein ^	2.362	481.604	1139.06	4.59626e-43	1.85101e-41
CUST_885_PI410396577	AT2G32800	AP4.3A	^ ^ ^ ^ protein kinase family protein ^	2.24569	533.413	1199.83	0	0
CUST_26071_PI410396117	AT2G32840		^ ^ ^ ^ proline-rich family protein ^	-2.40634	86.4229	35.5497	1.39774e-10	1.3231e-09
CUST_22419_PI410396117	AT2G32860	BGLU33	^ ^ ^ ^ beta glucosidase 33 ^	3.75373	6.14657	23.3621	8.24323e-08	5.98551e-07
CUST_7445_PI410396117	AT2G33020	AtRLP24, RLP24	^Receptor kinase-like protein family^NULL^NULL^ receptor like protein 24 ^AtRLP24,receptor like protein 24,RLP24,receptor like protein 24^	2.22816	204.604	457.377	9.26413e-23	1.8025e-21
CUST_7474_PI410396117	AT2G33320		^ ^ ^ ^ Calcium-dependent lipid-binding (CaLB domain) family protein ^	-2.19	21.7534	9.85979	2.0065e-06	1.24046e-05
CUST_7481_PI410396117	AT2G33420		^ ^ ^ ^ Protein of unknown function (DUF810) ^	-2.98532	42.5983	13.8311	6.67698e-12	7.03412e-11
CUST_7490_PI410396117	AT2G33520		^ ^ ^ ^ unknown protein; Has 68 Blast hits to 68 proteins in 18 species: Archae - 0; Bacteria - 0; Metazoa - 8; Fungi - 2; Plants - 58; Viruses - 0; Other Eukaryotes - 0 (source: NCBI BLink). ^	-2.11604	101.054	47.2277	1.21536e-12	1.35487e-11
CUST_7492_PI410396117	AT2G33540	CPL3, ATCPL3	^ ^ ^ ^ C-terminal domain phosphatase-like 3 ^	-1.91638	187.447	98.4906	2.04145e-18	3.22533e-17
CUST_889_PI410396577	AT2G33580		^Receptor kinase-like protein family^NULL^NULL^ Protein kinase superfamily protein ^ ^	3.16	1645.17	5217.57	3.71565e-27	8.76356e-26
CUST_890_PI410396577	AT2G33580		^Receptor kinase-like protein family^NULL^NULL^ Protein kinase superfamily protein ^ ^	2.51318	158.065	400.94	7.00649e-45	2.95407e-43
CUST_891_PI410396577	AT2G33580		^Receptor kinase-like protein family^NULL^NULL^ Protein kinase superfamily protein ^ ^	2.44625	865.996	2129.21	9.01988e-22	1.67948e-20
CUST_1469_PI410396108	AT2G33710		^ TF ^AP2/ERF^ERF-EREBP^^^ Integrase-type DNA-binding superfamily protein ^ ^	50.3929	11.6661	585.733	0	0
CUST_1470_PI410396108	AT2G33710		^ TF ^AP2/ERF^ERF-EREBP^^^ Integrase-type DNA-binding superfamily protein ^ ^	13.5241	44.3557	602.953	0	0
CUST_1475_PI410396108	AT2G33810		^ TF ^SBP (Zn)^^SPL3^SPL3^ squamosa promoter binding protein-like 3 ^SPL3,squamosa promoter binding protein-like 3^	-2.1599	55478.4	25622.8	3.9198e-15	5.14118e-14
CUST_1474_PI410396108	AT2G33810		^ TF ^SBP (Zn)^^SPL3^SPL3^ squamosa promoter binding protein-like 3 ^SPL3,squamosa promoter binding protein-like 3^	-1.91305	23047.2	12171.5	3.08308e-19	5.0964e-18
CUST_1476_PI410396108	AT2G33810		^ TF ^SBP (Zn)^^SPL3^SPL3^ squamosa promoter binding protein-like 3 ^SPL3,squamosa promoter binding protein-like 3^	-1.86051	80988.4	43751.6	1.48579e-14	1.88952e-13
CUST_22430_PI410396117	AT2G33830		^ ^ ^ ^ Dormancy/auxin associated family protein ^	2.39727	19395.7	46497.3	0	0
CUST_7525_PI410396117	AT2G33870	ArRABA1h	^ ^ ^ ^ RAB GTPase homolog A1H ^	-2.37997	28.2086	11.9142	4.84957e-13	5.55557e-12
CUST_1480_PI410396108	AT2G33880	STIP	^ TF ^HB^WUS-like^STIMPY^WOX9^ homeobox-3 ^HB-3,homeobox-3,STIP,STIMPY,WOX9,WUSCHEL-RELATED HOMEOBOX 9^	-2.9091	7075.99	2416.65	1.77741e-36	5.80493e-35
CUST_1481_PI410396108	AT2G33880	STIP	^ TF ^HB^WUS-like^STIMPY^WOX9^ homeobox-3 ^HB-3,homeobox-3,STIP,STIMPY,WOX9,WUSCHEL-RELATED HOMEOBOX 9^	-2.71365	9264.15	3406.77	1.7666e-18	2.80657e-17
CUST_1482_PI410396108	AT2G33880	STIP	^ TF ^HB^WUS-like^STIMPY^WOX9^ homeobox-3 ^HB-3,homeobox-3,STIP,STIMPY,WOX9,WUSCHEL-RELATED HOMEOBOX 9^	-2.40742	4976.03	2065.35	0	0
CUST_22434_PI410396117	AT2G34150	WAVE1	^ ^ ^ ^ SCAR family protein ^	-1.99217	4512.08	2268.56	0	0
CUST_7541_PI410396117	AT2G34170		^ ^ ^ ^ Protein of unknown function (DUF688) ^	-2.29541	602.95	263.058	2.34152e-21	4.28935e-20
CUST_26082_PI410396117	AT2G34250		^Miscellaneous Membrane Protein Families^Putative protein transport protein SEC61 alpha subunit family^NULL^ SecY protein transport family protein ^ ^	2.3794	3.46177	7.85448	0.00945	0.0309476
CUST_7556_PI410396117	AT2G34320		^ ^ ^ ^ Polynucleotidyl transferase, ribonuclease H-like superfamily protein ^	-3.52837	731.499	207.206	0	0
CUST_7557_PI410396117	AT2G34330		^ ^ ^ ^ unknown protein; BEST Arabidopsis thaliana protein match is: unknown protein (TAIR:AT1G29540.1); Has 10 Blast hits to 10 proteins in 2 species: Archae - 0; Bacteria - 0; Metazoa - 0; Fungi - 0; Plants - 10; Viruses - 0; Other Eukaryotes - 0 (source: NCBI BLink). ^	-5.35165	86.0922	15.4445	2.22269e-08	1.71131e-07
CUST_7571_PI410396117	AT2G34490	CYP710A2	^Cytochrome P450^CYP710A^CYP710A2^ cytochrome P450, family 710, subfamily A, polypeptide 2 ^CYP710A2,cytochrome P450, family 710, subfamily A, polypeptide 2^	-1.99478	5753.16	2901.71	9.57582e-18	1.45819e-16
CUST_7572_PI410396117	AT2G34500	CYP710A1	^Cytochrome P450^CYP710A^CYP710A1^ cytochrome P450, family 710, subfamily A, polypeptide 1 ^CYP710A1,cytochrome P450, family 710, subfamily A, polypeptide 1^	6.8049	335.634	2303.21	0	0
CUST_7573_PI410396117	AT2G34510		^ ^ ^ ^ Protein of unknown function, DUF642 ^	-2.91675	11236.2	3824.76	1.08809e-22	2.11608e-21
CUST_26090_PI410396117	AT2G34580		^ ^ ^ ^ FUNCTIONS IN: molecular_function unknown; INVOLVED IN: biological_process unknown; LOCATED IN: cellular_component unknown; EXPRESSED IN: flower; EXPRESSED DURING: petal differentiation and expansion stage; CONTAINS InterPro DOMAIN/s: Herpesvirus UL139, cytomegalovirus (InterPro:IPR021042); Has 30201 Blast hits to 17322 proteins in 780 species: Archae - 12; Bacteria - 1396; Metazoa - 17338…	-1.96247	20.406	10.2875	0.00637	0.0217697
CUST_7579_PI410396117	AT2G34600	JAZ7, TIFY5B	^tify family^NULL^tify5b^ jasmonate-zim-domain protein 7 ^JAZ7,jasmonate-zim-domain protein 7,TIFY5B,n/a^	2.15261	89.9297	200.733	1.83247e-08	1.42196e-07
CUST_7588_PI410396117	AT2G34700		^ ^ ^ ^ Pollen Ole e 1 allergen and extensin family protein ^	-3.56596	157.03	43.5919	3.99085e-11	3.94933e-10
CUST_7602_PI410396117	AT2G34920	EDA18	^ ^ ^ ^ RING/U-box superfamily protein ^	1.95632	317.777	622.352	0	0
CUST_7604_PI410396117	AT2G34930		^ ^ ^ ^ disease resistance family protein / LRR family protein ^	2.78454	16.416	46.2135	7.7447e-14	9.37987e-13
CUST_7610_PI410396117	AT2G35000		^RRE (Rapid Response to Elicitors)^NULL^AtRRE1-ATL9^ RING/U-box superfamily protein ^ ^	2.33417	47.6751	112.535	3.55549e-12	3.82617e-11
CUST_7615_PI410396117	AT2G35070		^ ^ ^ ^ unknown protein; FUNCTIONS IN: molecular_function unknown; INVOLVED IN: pollen tube development, pollen development; LOCATED IN: mitochondrion; BEST Arabidopsis thaliana protein match is: Protein of unknown function (DUF1640) (TAIR:AT2G35090.1); Has 62 Blast hits to 62 proteins in 11 species: Archae - 0; Bacteria - 0; Metazoa - 0; Fungi - 0; Plants - 62; Viruses - 0; Other Eukaryotes - 0 …	-2.1105	20.4767	9.31909	0.00741	0.0249186
CUST_7635_PI410396117	AT2G35290		^ ^ ^ ^ unknown protein; Has 39 Blast hits to 39 proteins in 10 species: Archae - 0; Bacteria - 0; Metazoa - 0; Fungi - 0; Plants - 39; Viruses - 0; Other Eukaryotes - 0 (source: NCBI BLink). ^	-3.97719	61.0318	14.8705	1.83467e-10	1.71428e-09
CUST_7636_PI410396117	AT2G35300	LEA18	^ ^ ^ ^ Late embryogenesis abundant protein, group 1 protein ^	-2.27735	534.135	235.002	1.50709e-32	4.34984e-31
CUST_7652_PI410396117	AT2G35480		^ ^ ^ ^ unknown protein; FUNCTIONS IN: molecular_function unknown; INVOLVED IN: biological_process unknown; LOCATED IN: mitochondrion; EXPRESSED IN: 13 plant structures; EXPRESSED DURING: 9 growth stages; BEST Arabidopsis thaliana protein match is: unknown protein (TAIR:AT1G32260.1); Has 47 Blast hits to 47 proteins in 14 species: Archae - 0; Bacteria - 0; Metazoa - 0; Fungi - 0; Plants - 47; Vir…	4.92356	241.495	1183.4	0	0
CUST_1522_PI410396108	AT2G35700		^ TF ^AP2/ERF^ERF-EREBP^^^ ERF family protein 38 ^ATERF38,ERF FAMILY PROTEIN 38,ERF38,ERF family protein 38^	-2.59286	991.576	382.796	0	0
CUST_1524_PI410396108	AT2G35700		^ TF ^AP2/ERF^ERF-EREBP^^^ ERF family protein 38 ^ATERF38,ERF FAMILY PROTEIN 38,ERF38,ERF family protein 38^	-2.5694	920.228	358.289	1.64575e-29	4.24647e-28
CUST_1523_PI410396108	AT2G35700		^ TF ^AP2/ERF^ERF-EREBP^^^ ERF family protein 38 ^ATERF38,ERF FAMILY PROTEIN 38,ERF38,ERF family protein 38^	-2.46519	1031.08	417.919	1.05991e-35	3.37624e-34
CUST_7670_PI410396117	AT2G35730		^ ^ ^ ^ Heavy metal transport/detoxification superfamily protein ^	3.73257	3.96138	12.4317	0.00858	0.0283835
CUST_7689_PI410396117	AT2G35860	FLA16	^ ^ ^ ^ FASCICLIN-like arabinogalactan protein 16 precursor ^	-2.29996	11627.8	5048.42	1.13068e-31	3.14128e-30
CUST_7695_PI410396117	AT2G35930	PUB23	^Plant U-box protein (PUB) ^Class III^AtPUB23^ plant U-box 23 ^PUB23,plant U-box 23^	8.38605	10.3273	90.4532	6.73194e-20	1.14525e-18
CUST_7700_PI410396117	AT2G35980	YLS9, NHL10, ATNHL10	^ ^ ^ ^ Late embryogenesis abundant (LEA) hydroxyproline-rich glycoprotein family ^	79.9095	12.5176	1142.3	8.35235e-32	2.33309e-30
CUST_26111_PI410396117	AT2G36010		^ TF ^E2F/DP^^^E2Fa/E2F3^ E2F transcription factor 3 ^ATE2FA,n/a,E2F3,E2F transcription factor 3^	-2.09945	173.251	82.4867	6.016e-31	1.62793e-29
CUST_4486_PI410396108	AT2G36080		^ TF ^ABI3/VP1^^^^ AP2/B3-like transcriptional factor family protein ^ ^	6.57117	11.7712	87.9648	4.99342e-07	3.31503e-06
CUST_4488_PI410396108	AT2G36080		^ TF ^ABI3/VP1^^^^ AP2/B3-like transcriptional factor family protein ^ ^	6.07551	9.46644	57.46	6.054e-33	1.76846e-31
CUST_4487_PI410396108	AT2G36080		^ TF ^ABI3/VP1^^^^ AP2/B3-like transcriptional factor family protein ^ ^	5.85969	20.3078	120.339	0	0
CUST_26113_PI410396117	AT2G36080		^ TF ^ABI3/VP1^^^^ AP2/B3-like transcriptional factor family protein ^ ^	4.2889	7.92493	35.513	2.41717e-06	1.48032e-05
CUST_7718_PI410396117	AT2G36220		^ ^ ^ ^ unknown protein; BEST Arabidopsis thaliana protein match is: unknown protein (TAIR:AT3G52710.1); Has 74 Blast hits to 74 proteins in 10 species: Archae - 0; Bacteria - 0; Metazoa - 0; Fungi - 0; Plants - 74; Viruses - 0; Other Eukaryotes - 0 (source: NCBI BLink). ^	2.29962	3796.68	8940.69	1.24786e-29	3.22652e-28
CUST_1525_PI410396108	AT2G36270	ABI5	^ TF ^bZIP^^ABSCISIC ACID-INSENSITIVE5^AtbZIP39^ Basic-leucine zipper (bZIP) transcription factor family protein ^ABI5,ABA INSENSITIVE 5,GIA1,GROWTH-INSENSITIVITY TO ABA 1^	5.95706	384.618	2334.72	2.56001e-29	6.5384e-28
CUST_1526_PI410396108	AT2G36270	ABI5	^ TF ^bZIP^^ABSCISIC ACID-INSENSITIVE5^AtbZIP39^ Basic-leucine zipper (bZIP) transcription factor family protein ^ABI5,ABA INSENSITIVE 5,GIA1,GROWTH-INSENSITIVITY TO ABA 1^	5.0999	708.043	3673.42	0	0
CUST_1527_PI410396108	AT2G36270	ABI5	^ TF ^bZIP^^ABSCISIC ACID-INSENSITIVE5^AtbZIP39^ Basic-leucine zipper (bZIP) transcription factor family protein ^ABI5,ABA INSENSITIVE 5,GIA1,GROWTH-INSENSITIVITY TO ABA 1^	4.8015	645.38	3147.58	6.6696e-39	2.3659e-37
CUST_7730_PI410396117	AT2G36320		^ ^ ^ ^ A20/AN1-like zinc finger family protein ^	2.23384	12.9545	28.9238	9.55408e-25	2.0259e-23
CUST_22470_PI410396117	AT2G36460		^ ^ ^ ^ Aldolase superfamily protein ^	3.53913	9687.17	35452.8	1.84497e-21	3.3856e-20
CUST_26119_PI410396117	AT2G36460		^ ^ ^ ^ Aldolase superfamily protein ^	4.37149	68.7691	344.354	3.85323e-10	3.51683e-09
CUST_911_PI410396577	AT2G36570		^Receptor kinase-like protein family^NULL^NULL^ Leucine-rich repeat protein kinase family protein ^ ^	-1.83572	18905.5	10134.5	4.80736e-17	7.03942e-16
CUST_912_PI410396577	AT2G36570		^Receptor kinase-like protein family^NULL^NULL^ Leucine-rich repeat protein kinase family protein ^ ^	-1.81769	17809.2	9798.96	4.07637e-28	9.98857e-27
CUST_910_PI410396577	AT2G36570		^Receptor kinase-like protein family^NULL^NULL^ Leucine-rich repeat protein kinase family protein ^ ^	-1.81216	11326.5	6245.63	0	0
CUST_7749_PI410396117	AT2G36580		^ ^ ^ ^ Pyruvate kinase family protein ^	2.17472	820.65	1810.64	4.55274e-18	7.05589e-17
CUST_1538_PI410396108	AT2G36610		^ TF ^HB^HD-Zip I^^^ homeobox protein 22 ^ATHB22,ARABIDOPSIS THALIANA HOMEOBOX PROTEIN 22,HB22,homeobox protein 22^	-3.18734	156.752	46.4891	1.34437e-17	2.01994e-16
CUST_1539_PI410396108	AT2G36610		^ TF ^HB^HD-Zip I^^^ homeobox protein 22 ^ATHB22,ARABIDOPSIS THALIANA HOMEOBOX PROTEIN 22,HB22,homeobox protein 22^	-2.85775	218.682	73.1441	7.20511e-25	1.53997e-23
CUST_1537_PI410396108	AT2G36610		^ TF ^HB^HD-Zip I^^^ homeobox protein 22 ^ATHB22,ARABIDOPSIS THALIANA HOMEOBOX PROTEIN 22,HB22,homeobox protein 22^	-2.36847	215.475	90.8825	1.25535e-20	2.23104e-19
CUST_7757_PI410396117	AT2G36690		^ ^ ^ ^ 2-oxoglutarate (2OG) and Fe(II)-dependent oxygenase superfamily protein ^	17.617	3.87914	68.3345	0	0
CUST_7765_PI410396117	AT2G36750	UGT73C1	^Glycosyltransferase Gene Families^Glycosyltransferase- Family 1^NULL^ UDP-glucosyl transferase 73C1 ^UGT73C1,UDP-glucosyl transferase 73C1^	4.09553	25.9559	106.712	1.16037e-36	3.80856e-35
CUST_7767_PI410396117	AT2G36770		^Glycosyltransferase Gene Families^Glycosyltransferase- Family 1^NULL^ UDP-Glycosyltransferase superfamily protein ^ ^	2.62429	4.02039	10.1107	0.00272	0.0100647
CUST_7769_PI410396117	AT2G36790	UGT73C6	^Glycosyltransferase Gene Families^Glycosyltransferase- Family 1^NULL^ UDP-glucosyl transferase 73C6 ^UGT73C6,UDP-glucosyl transferase 73C6^	11.8631	8.46621	99.7513	2.49726e-38	8.71907e-37
CUST_26121_PI410396117	AT2G36792		^ ^ ^ ^ other RNA ^	3.35918	4.49689	13.3824	0.00729	0.0245604
CUST_7770_PI410396117	AT2G36800	DOGT1, UGT73C5	^Glycosyltransferase Gene Families^Glycosyltransferase- Family 1^NULL^ don-glucosyltransferase 1 ^DOGT1,don-glucosyltransferase 1,UGT73C5,UDP-GLUCOSYL TRANSFERASE 73C5^	36.1223	323.737	12478.4	2.95168e-37	9.92417e-36
CUST_7773_PI410396117	AT2G36820		obsolete gene, not found in TF or FASTA lists	-2.56332	14.7944	5.8826	2.97356e-06	1.79664e-05
CUST_7774_PI410396117	AT2G36830	GAMMA-TIP, TIP1;1, GAMMA-TIP1	^MIP family^NULL^NULL^ gamma tonoplast intrinsic protein ^GAMMA-TIP,gamma tonoplast intrinsic protein,GAMMA-TIP1,GAMMA TONOPLAST INTRINSIC PROTEIN 1,TIP1;1,TONOPLAST INTRINSIC PROTEIN 1;1^	-1.83339	42239.4	23078.4	6.33087e-30	1.64753e-28
CUST_7779_PI410396117	AT2G36870	XTH32	^Glycoside Hydrolase Gene Families^Glycoside Hydrolase Family 16^NULL^ xyloglucan endotransglucosylase/hydrolase 32 ^XTH32,xyloglucan endotransglucosylase/hydrolase 32^	-2.03883	3214.41	1580.17	7.87565e-08	5.73831e-07
CUST_1540_PI410396108	AT2G36890	RAX2	^ TF ^MYB-(R1)R2R3^^REGULATOR OF AXILLARY MERISTEMS 2^AtMYB38^ Duplicated homeodomain-like superfamily protein ^ATMYB38,MYB DOMAIN PROTEIN 38,BIT1,BLUE INSENSITIVE TRAIT 1,MYB38,MYB DOMAIN PROTEIN 38,RAX2,REGULATOR OF AXILLARY MERISTEMS 2^	1.93509	511.865	993.025	5.69082e-18	8.76156e-17
CUST_1541_PI410396108	AT2G36890	RAX2	^ TF ^MYB-(R1)R2R3^^REGULATOR OF AXILLARY MERISTEMS 2^AtMYB38^ Duplicated homeodomain-like superfamily protein ^ATMYB38,MYB DOMAIN PROTEIN 38,BIT1,BLUE INSENSITIVE TRAIT 1,MYB38,MYB DOMAIN PROTEIN 38,RAX2,REGULATOR OF AXILLARY MERISTEMS 2^	1.82619	309.462	567.672	1.64817e-22	3.17503e-21
CUST_7787_PI410396117	AT2G36950		^ ^ ^ ^ Heavy metal transport/detoxification superfamily protein ^	23.1618	649.667	15612.7	0	0
CUST_7788_PI410396117	AT2G36970		^Glycosyltransferase Gene Families^Glycosyltransferase- Family 1^NULL^ UDP-Glycosyltransferase superfamily protein ^ ^	3.35626	196.872	655.453	3.92364e-44	1.63147e-42
CUST_22479_PI410396117	AT2G37130		^Class III peroxidase^NULL^PER21^ Peroxidase superfamily protein ^ ^	-19.8325	101.166	4.92877	1.74169e-20	3.06481e-19
CUST_7803_PI410396117	AT2G37170	PIP2B, PIP2;2	^MIP family^NULL^NULL^ plasma membrane intrinsic protein 2 ^PIP2;2,PLASMA MEMBRANE INTRINSIC PROTEIN 2;2,PIP2B,plasma membrane intrinsic protein 2^	2.14214	185.843	394.747	2.02817e-22	3.88572e-21
CUST_7804_PI410396117	AT2G37180	RD28, PIP2;3, PIP2C	^MIP family^NULL^NULL^ Aquaporin-like superfamily protein ^PIP2;3,PLASMA MEMBRANE INTRINSIC PROTEIN 2;3,PIP2C,PLASMA MEMBRANE INTRINSIC PROTEIN 2C,RD28,RESPONSIVE TO DESICCATION 28^	2.01188	695.375	1409.65	8.00807e-40	2.92673e-38
CUST_7808_PI410396117	AT2G37210		^ ^ ^ ^ lysine decarboxylase family protein ^	5.471	98.1655	537.968	0	0
CUST_26125_PI410396117	AT2G37260	TTG2	^ TF ^WRKY^^TRANSPARENT TESTA GLABRA 2^AtWRKY44^ WRKY family transcription factor family protein ^ATWRKY44,n/a,DSL1,DR. STRANGELOVE 1,TTG2,TRANSPARENT TESTA GLABRA 2,WRKY44,n/a^	-1.91568	47.1689	24.7021	1.56875e-20	2.77096e-19
CUST_7815_PI410396117	AT2G37300		^ ^ ^ ^ unknown protein; FUNCTIONS IN: molecular_function unknown; INVOLVED IN: biological_process unknown; LOCATED IN: endomembrane system; EXPRESSED IN: 23 plant structures; EXPRESSED DURING: 12 growth stages. ^	-3.13316	839.552	267.868	0	0
CUST_1551_PI410396108	AT2G37430		^ TF ^C2H2 (Zn)^^^^ C2H2 and C2HC zinc fingers superfamily protein ^ ^	156.212	3.76694	584.696	0	0
CUST_1549_PI410396108	AT2G37430		^ TF ^C2H2 (Zn)^^^^ C2H2 and C2HC zinc fingers superfamily protein ^ ^	30.5007	5.51101	173.307	7.00649e-45	2.95407e-43
CUST_1550_PI410396108	AT2G37430		^ TF ^C2H2 (Zn)^^^^ C2H2 and C2HC zinc fingers superfamily protein ^ ^	21.173	3.61329	76.1366	0	0
CUST_22485_PI410396117	AT2G37440		^ ^ ^ ^ DNAse I-like superfamily protein ^	-5.62035	23.5135	4.17529	1.4013e-45	5.9863e-44
CUST_22490_PI410396117	AT2G37560	ORC2, ATORC2	^Core DNA replication machinery^Origin recognition^ORC2^ origin recognition complex second largest subunit 2 ^ATORC2,ORIGIN RECOGNITION COMPLEX SECOND LARGEST SUBUNIT 2,ORC2,origin recognition complex second largest subunit 2^	-2.35905	292.199	121.196	7.36771e-27	1.71862e-25
CUST_7837_PI410396117	AT2G37640	ATEXPA3, ATEXP3, ATHEXP ALPHA 1.9, EXP3	^Miscellaneous Membrane Protein Families^Putative expansin family^NULL^ Barwin-like endoglucanases superfamily protein ^ATEXP3,EXPANSIN 3,ATEXPA3,ARABIDOPSIS THALIANA EXPANSIN A3,ATHEXP ALPHA 1.9,n/a,EXP3,n/a^	-2.4492	1970.41	790.926	1.42118e-22	2.73848e-21
CUST_7839_PI410396117	AT2G37670		^ ^ ^ ^ Transducin/WD40 repeat-like superfamily protein ^	-1.88663	20.3147	10.8545	2.43112e-07	1.66941e-06
CUST_915_PI410396577	AT2G37710	RLK	^Receptor kinase-like protein family^NULL^NULL^ receptor lectin kinase ^RLK,receptor lectin kinase^	2.22606	9397.64	21733.5	1.35655e-08	1.0695e-07
CUST_914_PI410396577	AT2G37710	RLK	^Receptor kinase-like protein family^NULL^NULL^ receptor lectin kinase ^RLK,receptor lectin kinase^	2.04044	8447.01	17540.8	5.68679e-09	4.65207e-08
CUST_913_PI410396577	AT2G37710	RLK	^Receptor kinase-like protein family^NULL^NULL^ receptor lectin kinase ^RLK,receptor lectin kinase^	1.94995	3834.25	7571.3	1.52538e-08	1.19672e-07
CUST_7845_PI410396117	AT2G37750		^ ^ ^ ^ unknown protein; Has 21 Blast hits to 21 proteins in 7 species: Archae - 0; Bacteria - 0; Metazoa - 0; Fungi - 0; Plants - 21; Viruses - 0; Other Eukaryotes - 0 (source: NCBI BLink). ^	3.01909	156.754	472.732	0	0
CUST_22495_PI410396117	AT2G37760		^ ^ ^ ^ NAD(P)-linked oxidoreductase superfamily protein ^	9.09193	353.173	3242.18	0	0
CUST_22496_PI410396117	AT2G37770		^ ^ ^ ^ NAD(P)-linked oxidoreductase superfamily protein ^	3.04067	127.254	386.444	0	0
CUST_22498_PI410396117	AT2G37960		^ ^ ^ ^ unknown protein; FUNCTIONS IN: molecular_function unknown; INVOLVED IN: biological_process unknown; LOCATED IN: cellular_component unknown; BEST Arabidopsis thaliana protein match is: unknown protein (TAIR:AT3G54060.2); Has 30201 Blast hits to 17322 proteins in 780 species: Archae - 12; Bacteria - 1396; Metazoa - 17338; Fungi - 3422; Plants - 5037; Viruses - 0; Other Eukaryotes - 2996 (so…	-2.33034	794.289	324.95	3.95076e-09	3.28916e-08
CUST_26141_PI410396117	AT2G37960		^ ^ ^ ^ unknown protein; FUNCTIONS IN: molecular_function unknown; INVOLVED IN: biological_process unknown; LOCATED IN: cellular_component unknown; BEST Arabidopsis thaliana protein match is: unknown protein (TAIR:AT3G54060.2); Has 30201 Blast hits to 17322 proteins in 780 species: Archae - 12; Bacteria - 1396; Metazoa - 17338; Fungi - 3422; Plants - 5037; Viruses - 0; Other Eukaryotes - 2996 (so…	-1.90849	1046.63	551.171	1.89507e-08	1.47347e-07
CUST_7861_PI410396117	AT2G37970	SOUL-1	^ ^ ^ ^ SOUL heme-binding family protein ^	2.26677	5406.71	12231.5	8.56345e-33	2.48553e-31
CUST_7868_PI410396117	AT2G38060	PHT4;2	^Organic Solute Cotransporters^Na+-dependent inorganic phosphate cotransporter-like protein family^NULL^ phosphate transporter 4;2 ^PHT4;2,phosphate transporter 4;2^	-3.66948	548.7	149.494	0	0
CUST_1566_PI410396108	AT2G38090		^ TF ^MYB-related^^^^ Duplicated homeodomain-like superfamily protein ^ ^	-2.12493	2324.27	1094.7	1.30905e-18	2.09313e-17
CUST_1564_PI410396108	AT2G38090		^ TF ^MYB-related^^^^ Duplicated homeodomain-like superfamily protein ^ ^	-2.07561	849.303	415.263	5.72144e-12	6.0524e-11
CUST_1565_PI410396108	AT2G38090		^ TF ^MYB-related^^^^ Duplicated homeodomain-like superfamily protein ^ ^	-1.82342	2051.51	1125.39	1.22709e-08	9.70936e-08
CUST_1568_PI410396108	AT2G38250		^ TF ^Trihelix^^^GT-3b^ Homeodomain-like superfamily protein ^ ^	6.5611	31.8235	209.473	2.17341e-42	8.58181e-41
CUST_1567_PI410396108	AT2G38250		^ TF ^Trihelix^^^GT-3b^ Homeodomain-like superfamily protein ^ ^	4.48205	6.56054	28.3588	0.00014	0.00065877
CUST_1569_PI410396108	AT2G38250		^ TF ^Trihelix^^^GT-3b^ Homeodomain-like superfamily protein ^ ^	4.38442	14.3629	66.2771	1.59846e-07	1.12339e-06
CUST_22507_PI410396117	AT2G38290	ATAMT2, AMT2;1, AMT2	^Inorganic Solute Cotransporters^Ammonium transporter^NULL^ ammonium transporter 2 ^AMT2,ammonium transporter 2,AMT2;1,AMMONIUM TRANSPORTER 2;1,ATAMT2,ammonium transporter 2^	1.91691	6575.92	12767.1	2.83026e-08	2.15643e-07
CUST_1570_PI410396108	AT2G38300		^ TF ^GARP^^^^ myb-like HTH transcriptional regulator family protein ^ ^	-2.52933	7.7596	3.3904	0.0139	0.043584
CUST_1572_PI410396108	AT2G38300		^ TF ^GARP^^^^ myb-like HTH transcriptional regulator family protein ^ ^	-2.36779	8.2971	3.60838	0.00214	0.0080968
CUST_1574_PI410396108	AT2G38340		^ TF ^AP2/ERF^ERF-EREBP^^^ Integrase-type DNA-binding superfamily protein ^ ^	3.71927	181.191	677.962	0	0
CUST_1573_PI410396108	AT2G38340		^ TF ^AP2/ERF^ERF-EREBP^^^ Integrase-type DNA-binding superfamily protein ^ ^	3.54595	119.657	438.451	2.62872e-14	3.28656e-13
CUST_1575_PI410396108	AT2G38340		^ TF ^AP2/ERF^ERF-EREBP^^^ Integrase-type DNA-binding superfamily protein ^ ^	3.51142	129.506	466.112	1.19089e-20	2.1088e-19
CUST_7895_PI410396117	AT2G38400	AGT3	^ ^ ^ ^ alanine:glyoxylate aminotransferase 3 ^	1.80282	31.7968	58.1345	5e-05	0.000251873
CUST_7902_PI410396117	AT2G38465		^ ^ ^ ^ unknown protein; FUNCTIONS IN: molecular_function unknown; INVOLVED IN: biological_process unknown; LOCATED IN: plasma membrane; EXPRESSED IN: 21 plant structures; EXPRESSED DURING: 11 growth stages; Has 16 Blast hits to 16 proteins in 8 species: Archae - 0; Bacteria - 0; Metazoa - 0; Fungi - 0; Plants - 16; Viruses - 0; Other Eukaryotes - 0 (source: NCBI BLink). ^	3.06086	3.42461	10.4813	0.00014	0.00065877
CUST_1576_PI410396108	AT2G38470	AtWRKY33	^ TF ^WRKY^^^AtWRKY33^ WRKY DNA-binding protein 33 ^ATWRKY33,WRKY DNA-BINDING PROTEIN 33,WRKY33,WRKY DNA-binding protein 33^	17.5161	672.456	11750.4	0	0
CUST_1578_PI410396108	AT2G38470	AtWRKY33	^ TF ^WRKY^^^AtWRKY33^ WRKY DNA-binding protein 33 ^ATWRKY33,WRKY DNA-BINDING PROTEIN 33,WRKY33,WRKY DNA-binding protein 33^	15.2496	1393.23	23696.4	7.36126e-20	1.24906e-18
CUST_1577_PI410396108	AT2G38470	AtWRKY33	^ TF ^WRKY^^^AtWRKY33^ WRKY DNA-binding protein 33 ^ATWRKY33,WRKY DNA-BINDING PROTEIN 33,WRKY33,WRKY DNA-binding protein 33^	12.1627	776.917	9787.14	4.98366e-18	7.69268e-17
CUST_7924_PI410396117	AT2G38720	MAP65-5	^ ^ ^ ^ microtubule-associated protein 65-5 ^	-2.22291	1389.07	617.569	5.98175e-19	9.75461e-18
CUST_7931_PI410396117	AT2G38790		^ ^ ^ ^ unknown protein; Has 21 Blast hits to 21 proteins in 5 species: Archae - 0; Bacteria - 0; Metazoa - 0; Fungi - 0; Plants - 19; Viruses - 0; Other Eukaryotes - 2 (source: NCBI BLink). ^	4.18265	158.781	652.588	2.25839e-32	6.48896e-31
CUST_7933_PI410396117	AT2G38823		^ ^ ^ ^ unknown protein; BEST Arabidopsis thaliana protein match is: unknown protein (TAIR:AT3G54520.1); Has 35333 Blast hits to 34131 proteins in 2444 species: Archae - 798; Bacteria - 22429; Metazoa - 974; Fungi - 991; Plants - 531; Viruses - 0; Other Eukaryotes - 9610 (source: NCBI BLink). ^	57.6725	7.44646	430.653	0	0
CUST_7934_PI410396117	AT2G38830		^ ^ ^ ^ Ubiquitin-conjugating enzyme/RWD-like protein ^	12.7929	3.44812	42.3376	3.71644e-13	4.30291e-12
CUST_22513_PI410396117	AT2G38860	YLS5	^ ^ ^ ^ Class I glutamine amidotransferase-like superfamily protein ^	8.19274	599.941	5797.62	5.61549e-22	1.05541e-20
CUST_7937_PI410396117	AT2G38890		^ ^ ^ ^ unknown protein; FUNCTIONS IN: molecular_function unknown; INVOLVED IN: biological_process unknown; LOCATED IN: cellular_component unknown. ^	2.43782	31.5135	76.7691	0	0
CUST_7940_PI410396117	AT2G38940	ATPT2, PHT1;4	^Inorganic Solute Cotransporters^Inorganic phosphate transporter family^NULL^ phosphate transporter 1;4 ^ATPT2,ARABIDOPSIS THALIANA PHOSPHATE TRANSPORTER 2,PHT1;4,phosphate transporter 1;4^	1.99523	337.261	674.357	5.57168e-37	1.85102e-35
CUST_7942_PI410396117	AT2G38995		^Acyl Lipid Metabolism Family^Bifunctional Wax Ester Synthase / DAGAT^NULL^ O-acyltransferase (WSD1-like) family protein ^ ^	-2.48896	766.329	307.803	0	0
CUST_7945_PI410396117	AT2G39030		^ ^ ^ ^ Acyl-CoA N-acyltransferases (NAT) superfamily protein ^	12.6327	3.93099	48.9506	4.36951e-22	8.2599e-21
CUST_7957_PI410396117	AT2G39200	MLO12, ATMLO12	^MLO proteins^NULL^ATMLO12^ Seven transmembrane MLO family protein ^ATMLO12,MILDEW RESISTANCE LOCUS O 12,MLO12,MILDEW RESISTANCE LOCUS O 12^	17.537	11.368	198.439	0	0
CUST_7958_PI410396117	AT2G39210		^Nodulin-like protein family^NULL^NULL^ Major facilitator superfamily protein ^ ^	2.8633	1025.13	2977.55	1.09748e-13	1.31771e-12
CUST_7967_PI410396117	AT2G39320		^ ^ ^ ^ Cysteine proteinases superfamily protein ^	2.34152	9.69729	23.2784	0.00277	0.0102246
CUST_7970_PI410396117	AT2G39350		^ABC transporters^Putative ABC transporter^NULL^ ABC-2 type transporter family protein ^ ^	10.3532	141.901	1477.32	0	0
CUST_7971_PI410396117	AT2G39370		^ ^ ^ ^ unknown protein; BEST Arabidopsis thaliana protein match is: unknown protein (TAIR:AT2G37380.1); Has 184 Blast hits to 178 proteins in 53 species: Archae - 0; Bacteria - 58; Metazoa - 9; Fungi - 0; Plants - 103; Viruses - 0; Other Eukaryotes - 14 (source: NCBI BLink). ^	-4.05157	65.1182	15.9317	2.28425e-18	3.59697e-17
CUST_7974_PI410396117	AT2G39400		^Acyl Lipid Metabolism Family^Monoacylglycerol Lipase ^NULL^ alpha/beta-Hydrolases superfamily protein ^ ^	128.273	18.7347	2446.02	0	0
CUST_7977_PI410396117	AT2G39430		^ ^ ^ ^ Disease resistance-responsive (dirigent-like protein) family protein ^	-4.54508	16.2811	3.72746	1e-05	5.47139e-05
CUST_22521_PI410396117	AT2G39470	PPL2	^ ^ ^ ^ PsbP-like protein 2 ^	-2.0581	1823.47	889.93	0	0
CUST_7987_PI410396117	AT2G39518		^ ^ ^ ^ Uncharacterised protein family (UPF0497) ^	3.64194	4.46881	15.5871	8e-05	0.000390877
CUST_7998_PI410396117	AT2G39650		^ ^ ^ ^ Protein of unknown function (DUF506) ^	4.39683	418.651	1871.95	0	0
CUST_8030_PI410396117	AT2G40000	HSPRO2, ATHSPRO2	^ ^ ^ ^ ortholog of sugar beet HS1 PRO-1 2 ^	4.90096	4148.75	22070.7	3.57512e-18	5.57541e-17
CUST_8041_PI410396117	AT2G40095		^ ^ ^ ^ Alpha/beta hydrolase related protein ^	3.61939	66.9936	256.482	4.80648e-08	3.58453e-07
CUST_8043_PI410396117	AT2G40113		^ ^ ^ ^ Pollen Ole e 1 allergen and extensin family protein ^	8.28347	11.8054	111.756	2e-05	0.000105939
CUST_22537_PI410396117	AT2G40130		^ ^ ^ ^ Double Clp-N motif-containing P-loop nucleoside triphosphate hydrolases superfamily protein ^	-2.29276	9182.86	3999.06	3.18172e-22	6.03675e-21
CUST_4498_PI410396108	AT2G40140	ZFAR1/SZF2	^ TF ^C3H-type I (Zn)^^^^ zinc finger (CCCH-type) family protein ^ATSZF2,n/a,CZF1,n/a,SZF2,(SALT-INDUCIBLE ZINC FINGER 2,ZFAR1,n/a^	7.11116	8.33481	59.9324	8.23472e-12	8.6144e-11
CUST_4499_PI410396108	AT2G40140	ZFAR1/SZF2	^ TF ^C3H-type I (Zn)^^^^ zinc finger (CCCH-type) family protein ^ATSZF2,n/a,CZF1,n/a,SZF2,(SALT-INDUCIBLE ZINC FINGER 2,ZFAR1,n/a^	6.28029	2330.44	15337.1	9.80909e-44	4.01402e-42
CUST_4500_PI410396108	AT2G40140	ZFAR1/SZF2	^ TF ^C3H-type I (Zn)^^^^ zinc finger (CCCH-type) family protein ^ATSZF2,n/a,CZF1,n/a,SZF2,(SALT-INDUCIBLE ZINC FINGER 2,ZFAR1,n/a^	3.88508	3818.07	16760.9	9e-05	0.000436224
CUST_8049_PI410396117	AT2G40180	ATHPP2C5, PP2C5	^PP2C-type phosphatases^Group B^AthPP2C5^ phosphatase 2C5 ^ATHPP2C5,phosphatase 2C5,PP2C5,phosphatase 2C5^	20.7984	3.60087	74.9313	0	0
CUST_1593_PI410396108	AT2G40200		^ TF ^bHLH^bHLH^^BHLH051^ basic helix-loop-helix (bHLH) DNA-binding superfamily protein ^ ^	2.54399	191.135	585.169	0.00046	0.00197932
CUST_1591_PI410396108	AT2G40200		^ TF ^bHLH^bHLH^^BHLH051^ basic helix-loop-helix (bHLH) DNA-binding superfamily protein ^ ^	2.47227	407.308	1135.27	1e-05	5.47139e-05
CUST_1592_PI410396108	AT2G40200		^ TF ^bHLH^bHLH^^BHLH051^ basic helix-loop-helix (bHLH) DNA-binding superfamily protein ^ ^	2.23174	592.739	1479.37	8e-05	0.000390877
CUST_8052_PI410396117	AT2G40230		^ ^ ^ ^ HXXXD-type acyl-transferase family protein ^	-1.81284	2641.51	1453.48	3.63076e-42	1.42398e-40
CUST_8055_PI410396117	AT2G40250		^ ^ ^ ^ SGNH hydrolase-type esterase superfamily protein ^	-2.73431	56.3257	20.5982	4.15701e-31	1.12984e-29
CUST_1601_PI410396108	AT2G40260		^ TF ^GARP^^^^ Homeodomain-like superfamily protein ^ ^	2.23112	18.5884	41.1463	6.82794e-09	5.54161e-08
CUST_1602_PI410396108	AT2G40260		^ TF ^GARP^^^^ Homeodomain-like superfamily protein ^ ^	2.20006	11.8702	25.9515	5.85961e-08	4.32937e-07
CUST_1600_PI410396108	AT2G40260		^ TF ^GARP^^^^ Homeodomain-like superfamily protein ^ ^	2.08225	66.0067	137.416	4.60816e-32	1.30647e-30
CUST_8060_PI410396117	AT2G40330	PYL6, RCAR9	^ ^ ^ ^ PYR1-like 6 ^	2.07998	511.398	1052.38	8.92716e-09	7.15776e-08
CUST_1605_PI410396108	AT2G40340		^ TF ^AP2/ERF^ERF-EREBP^^^ Integrase-type DNA-binding superfamily protein ^AtERF48,n/a,DREB2C,n/a^	1.88427	696.821	1364.8	3e-05	0.000155553
CUST_1603_PI410396108	AT2G40340		^ TF ^AP2/ERF^ERF-EREBP^^^ Integrase-type DNA-binding superfamily protein ^AtERF48,n/a,DREB2C,n/a^	1.86847	349.235	659.859	1.18126e-08	9.3349e-08
CUST_1604_PI410396108	AT2G40340		^ TF ^AP2/ERF^ERF-EREBP^^^ Integrase-type DNA-binding superfamily protein ^AtERF48,n/a,DREB2C,n/a^	1.86587	659.048	1283.47	4e-05	0.00020411
CUST_8066_PI410396117	AT2G40435		^ ^ ^ ^ BEST Arabidopsis thaliana protein match is: transcription regulators (TAIR:AT3G56220.1); Has 289 Blast hits to 289 proteins in 30 species: Archae - 0; Bacteria - 0; Metazoa - 0; Fungi - 0; Plants - 289; Viruses - 0; Other Eukaryotes - 0 (source: NCBI BLink). ^	-3.60084	798.283	221.245	0	0
CUST_8068_PI410396117	AT2G40450		^ ^ ^ ^ BTB/POZ domain-containing protein ^	-2.41791	9.22273	4.00186	0.0031	0.011326
CUST_8069_PI410396117	AT2G40460		^Organic Solute Cotransporters^Similar to LeOPT1 family^NULL^ Major facilitator superfamily protein ^ ^	-2.34453	805.59	344.231	0	0
CUST_8074_PI410396117	AT2G40530		^ ^ ^ ^ unknown protein; FUNCTIONS IN: molecular_function unknown; INVOLVED IN: biological_process unknown; LOCATED IN: endomembrane system; EXPRESSED IN: leaf apex, inflorescence meristem, petal, flower; EXPRESSED DURING: 4 anthesis, petal differentiation and expansion stage; Has 5 Blast hits to 5 proteins in 2 species: Archae - 0; Bacteria - 0; Metazoa - 0; Fungi - 0; Plants - 5; Viruses - 0; O…	1.91216	16.637	32.3992	0.00337	0.0122164
CUST_26179_PI410396117	AT2G40740		^ TF ^WRKY^^^AtWRKY55^ WRKY DNA-binding protein 55 ^ATWRKY55,WRKY DNA-BINDING PROTEIN 55,WRKY55,WRKY DNA-binding protein 55^	3.94114	3.50898	13.543	0.0009	0.00367193
CUST_8095_PI410396117	AT2G40802		^ ^ ^ ^ unknown protein; Has 30201 Blast hits to 17322 proteins in 780 species: Archae - 12; Bacteria - 1396; Metazoa - 17338; Fungi - 3422; Plants - 5037; Viruses - 0; Other Eukaryotes - 2996 (source: NCBI BLink). ^	-2.79749	10.9207	4.40186	0.00955	0.0312353
CUST_8096_PI410396117	AT2G40805	MIR319C	^ ^ ^ ^ MIR319C; miRNA ^	-2.05261	108.125	53.0615	1.31317e-09	1.14015e-08
CUST_8103_PI410396117	AT2G40900		^Nodulin-like protein family^NULL^NULL^ nodulin MtN21 /EamA-like transporter family protein ^ ^	2.32922	18.0946	42.005	4.69386e-16	6.48996e-15
CUST_941_PI410396577	AT2G40940	ERS1, ERS	^Miscellaneous Membrane Protein Families^Putative ethylene receptor; ERS2 family^NULL^ ethylene response sensor 1 ^ERS,ETHYLENE RESPONSE SENSOR,ERS1,ethylene response sensor 1^	4.86257	5890.42	28764.6	0	0
CUST_942_PI410396577	AT2G40940	ERS1, ERS	^Miscellaneous Membrane Protein Families^Putative ethylene receptor; ERS2 family^NULL^ ethylene response sensor 1 ^ERS,ETHYLENE RESPONSE SENSOR,ERS1,ethylene response sensor 1^	4.54054	7159.79	32600.3	0	0
CUST_940_PI410396577	AT2G40940	ERS1, ERS	^Miscellaneous Membrane Protein Families^Putative ethylene receptor; ERS2 family^NULL^ ethylene response sensor 1 ^ERS,ETHYLENE RESPONSE SENSOR,ERS1,ethylene response sensor 1^	3.25522	187.333	631.401	4.95663e-23	9.78123e-22
CUST_8111_PI410396117	AT2G41010	ATCAMBP25, CAMBP25	^ ^ ^ ^ calmodulin (CAM)-binding protein of 25 kDa ^	2.05226	1853.91	4242.47	0.00071	0.00295186
CUST_22556_PI410396117	AT2G41100	TCH3	^EF-hand containing proteins^Group IV^TCH-3^ Calcium-binding EF hand family protein ^ATCAL4,ARABIDOPSIS THALIANA CALMODULIN LIKE 4,TCH3,TOUCH 3^	13.2349	5402.02	79723.5	1.76896e-18	2.80657e-17
CUST_26188_PI410396117	AT2G41100	TCH3	^EF-hand containing proteins^Group IV^TCH-3^ Calcium-binding EF hand family protein ^ATCAL4,ARABIDOPSIS THALIANA CALMODULIN LIKE 4,TCH3,TOUCH 3^	20.888	16.0036	327.502	3.2398e-11	3.23039e-10
CUST_8122_PI410396117	AT2G41180		^ ^ ^ ^ VQ motif-containing protein ^	3.43312	206.288	717.819	1.67735e-25	3.68369e-24
CUST_8127_PI410396117	AT2G41225		^ ^ ^ ^ unknown protein; FUNCTIONS IN: molecular_function unknown; INVOLVED IN: biological_process unknown; LOCATED IN: endomembrane system; Has 30201 Blast hits to 17322 proteins in 780 species: Archae - 12; Bacteria - 1396; Metazoa - 17338; Fungi - 3422; Plants - 5037; Viruses - 0; Other Eukaryotes - 2996 (source: NCBI BLink). ^	7.93892	3.38885	26.9074	8.98487e-37	2.96618e-35
CUST_8128_PI410396117	AT2G41230		^ ^ ^ ^ unknown protein; Has 75 Blast hits to 75 proteins in 8 species: Archae - 0; Bacteria - 0; Metazoa - 0; Fungi - 0; Plants - 75; Viruses - 0; Other Eukaryotes - 0 (source: NCBI BLink). ^	24.9265	69.5663	1771.43	0	0
CUST_4508_PI410396108	AT2G41240		^ TF ^bHLH^bHLH^^BHLH100^ basic helix-loop-helix protein 100 ^BHLH100,basic helix-loop-helix protein 100^	2.98534	3.4495	9.45155	0.01565	0.0483735
CUST_22559_PI410396117	AT2G41312		^ ^ ^ ^ other RNA ^	-2.23823	46.1584	20.9724	5.2663e-10	4.75824e-09
CUST_26192_PI410396117	AT2G41312		^ ^ ^ ^ other RNA ^	-1.88478	54.7017	28.9887	1.51237e-10	1.42213e-09
CUST_8137_PI410396117	AT2G41342		^ ^ ^ ^ unknown protein; FUNCTIONS IN: molecular_function unknown; INVOLVED IN: biological_process unknown; LOCATED IN: cellular_component unknown; Has 30201 Blast hits to 17322 proteins in 780 species: Archae - 12; Bacteria - 1396; Metazoa - 17338; Fungi - 3422; Plants - 5037; Viruses - 0; Other Eukaryotes - 2996 (source: NCBI BLink). ^	4.06601	19.5317	79.4274	0	0
CUST_8140_PI410396117	AT2G41380		^ ^ ^ ^ S-adenosyl-L-methionine-dependent methyltransferases superfamily protein ^	2.77772	4.82598	14.0576	0.00504	0.0176142
CUST_8143_PI410396117	AT2G41410		^EF-hand containing proteins^Group IV^PM129^ Calcium-binding EF-hand family protein ^ ^	2.50485	626.946	1602	1.13941e-20	2.02183e-19
CUST_8162_PI410396117	AT2G41640		^ ^ ^ ^ Glycosyltransferase family 61 protein ^	45.923	6.03915	281.181	0	0
CUST_8168_PI410396117	AT2G41730		^ ^ ^ ^ unknown protein; BEST Arabidopsis thaliana protein match is: unknown protein (TAIR:AT5G24640.1); Has 25 Blast hits to 25 proteins in 5 species: Archae - 0; Bacteria - 0; Metazoa - 0; Fungi - 0; Plants - 25; Viruses - 0; Other Eukaryotes - 0 (source: NCBI BLink). ^	52.7825	321.893	17472.8	0	0
CUST_8176_PI410396117	AT2G41820		^Receptor kinase-like protein family^NULL^NULL^ Leucine-rich repeat protein kinase family protein ^ ^	-1.98851	6802.13	3423.37	7.17497e-21	1.28308e-19
CUST_8178_PI410396117	AT2G41835		^C2H2 Transcription Factor Family^NULL^NULL^ zinc finger (C2H2 type, AN1-like) family protein ^ ^	1.87163	2272.86	4253.96	4e-05	0.00020411
CUST_1633_PI410396108	AT2G41940	ZFP8	^ TF ^C2H2 (Zn)^^^^ zinc finger protein 8 ^ZFP8,zinc finger protein 8^	-1.87928	157.491	83.4667	1.82768e-06	1.13515e-05
CUST_8188_PI410396117	AT2G41997	LCR51	^ ^ ^ ^ low-molecular-weight cysteine-rich 51 ^	1.93127	25.3634	48.74	2.72321e-07	1.85899e-06
CUST_8204_PI410396117	AT2G42190		^ ^ ^ ^ unknown protein; BEST Arabidopsis thaliana protein match is: unknown protein (TAIR:AT3G57930.2); Has 1381 Blast hits to 1230 proteins in 175 species: Archae - 3; Bacteria - 25; Metazoa - 672; Fungi - 135; Plants - 127; Viruses - 30; Other Eukaryotes - 389 (source: NCBI BLink). ^	-1.81935	8495.66	4674.12	0	0
CUST_1640_PI410396108	AT2G42200	SPL9	^ TF ^SBP (Zn)^^^SPL9^ squamosa promoter binding protein-like 9 ^SPL9,squamosa promoter binding protein-like 9^	-2.75912	25627.8	9261.66	0	0
CUST_1641_PI410396108	AT2G42200	SPL9	^ TF ^SBP (Zn)^^^SPL9^ squamosa promoter binding protein-like 9 ^SPL9,squamosa promoter binding protein-like 9^	-2.55546	21174	8334.13	7.19808e-38	2.46776e-36
CUST_1639_PI410396108	AT2G42200	SPL9	^ TF ^SBP (Zn)^^^SPL9^ squamosa promoter binding protein-like 9 ^SPL9,squamosa promoter binding protein-like 9^	-2.50237	14716.5	5897.85	0	0
CUST_4516_PI410396108	AT2G42300		^ TF ^bHLH^(-b)HLH^^BHLH048^ basic helix-loop-helix (bHLH) DNA-binding superfamily protein ^ ^	-1.88463	665.482	352.568	1.70738e-24	3.59264e-23
CUST_22578_PI410396117	AT2G42320		^ ^ ^ ^ nucleolar protein gar2-related ^	-1.92782	11067.5	5741.99	8.19428e-31	2.19572e-29
CUST_8212_PI410396117	AT2G42350		^C3H Transcription Factor Family^NULL^NULL^ RING/U-box superfamily protein ^ ^	4.43982	3.46418	14.9583	1.98811e-10	1.85898e-09
CUST_8213_PI410396117	AT2G42360		^C3H Transcription Factor Family^NULL^NULL^ RING/U-box superfamily protein ^ ^	5.79736	18.1242	118.101	6.51086e-06	3.74818e-05
CUST_4519_PI410396108	AT2G42380	bZIP34	^ TF ^bZIP^^^AtbZIP34^ Basic-leucine zipper (bZIP) transcription factor family protein ^ATBZIP34,n/a,BZIP34,n/a^	-2.97018	14.3986	4.84372	2e-05	0.000105939
CUST_8226_PI410396117	AT2G42530	COR15B	^ ^ ^ ^ cold regulated 15b ^	-1.81756	2549.26	1401.15	2.00277e-26	4.56159e-25
CUST_22582_PI410396117	AT2G42540	COR15A	^ ^ ^ ^ cold-regulated 15a ^	-2.94881	141.359	48.3183	1.059e-18	1.70114e-17
CUST_8237_PI410396117	AT2G42720		^ ^ ^ ^ FBD, F-box, Skp2-like and Leucine Rich Repeat domains containing protein ^	-2.40579	263.376	106.719	9.90272e-22	1.83941e-20
CUST_8252_PI410396117	AT2G42885		^ ^ ^ ^ Defensin-like (DEFL) family protein ^	1.87376	113.02	214.065	8e-05	0.000390877
CUST_8259_PI410396117	AT2G42955		^ ^ ^ ^ unknown protein; BEST Arabidopsis thaliana protein match is: unknown protein (TAIR:AT2G30615.1); Has 60 Blast hits to 45 proteins in 3 species: Archae - 0; Bacteria - 0; Metazoa - 0; Fungi - 0; Plants - 60; Viruses - 0; Other Eukaryotes - 0 (source: NCBI BLink). ^	2.97462	177.621	529.576	0	0
CUST_8262_PI410396117	AT2G42990		^ ^ ^ ^ GDSL-like Lipase/Acylhydrolase superfamily protein ^	-2.04949	49.2104	24.0378	3.99579e-20	6.89818e-19
CUST_1658_PI410396108	AT2G43000		^ TF ^NAC^^^ANAC042^ NAC domain containing protein 42 ^anac042,NAC domain containing protein 42,NAC042,NAC domain containing protein 42^	38.8154	7.99525	309.742	1.8577e-41	7.11751e-40
CUST_1657_PI410396108	AT2G43000		^ TF ^NAC^^^ANAC042^ NAC domain containing protein 42 ^anac042,NAC domain containing protein 42,NAC042,NAC domain containing protein 42^	24.7102	9.69537	255.155	1.45287e-26	3.32276e-25
CUST_1659_PI410396108	AT2G43000		^ TF ^NAC^^^ANAC042^ NAC domain containing protein 42 ^anac042,NAC domain containing protein 42,NAC042,NAC domain containing protein 42^	4.53616	15.8805	71.8785	0	0
CUST_8267_PI410396117	AT2G43050	ATPMEPCRD	^ ^ ^ ^ Plant invertase/pectin methylesterase inhibitor superfamily ^	-3.62499	207.586	57.3366	0	0
CUST_8273_PI410396117	AT2G43120		^ ^ ^ ^ RmlC-like cupins superfamily protein ^	-1.88905	1100.84	581.452	3.57816e-27	8.45654e-26
CUST_1664_PI410396108	AT2G43140		^ TF ^bHLH^bHLH^^BHLH129^ basic helix-loop-helix (bHLH) DNA-binding superfamily protein ^ ^	3.43426	119.28	397.74	2.68398e-25	5.82377e-24
CUST_1663_PI410396108	AT2G43140		^ TF ^bHLH^bHLH^^BHLH129^ basic helix-loop-helix (bHLH) DNA-binding superfamily protein ^ ^	3.38975	91.3223	303.004	2.51444e-27	5.94832e-26
CUST_1665_PI410396108	AT2G43140		^ TF ^bHLH^bHLH^^BHLH129^ basic helix-loop-helix (bHLH) DNA-binding superfamily protein ^ ^	2.31327	22.446	51.923	2.07281e-06	1.27587e-05
CUST_8279_PI410396117	AT2G43150		^ ^ ^ ^ Proline-rich extensin-like family protein ^	2.99522	551.187	1714.41	3.88665e-11	3.85472e-10
CUST_8313_PI410396117	AT2G43570	CHI	^Glycoside Hydrolase Gene Families^Glycoside Hydrolase Family 19^NULL^ chitinase, putative ^CHI,chitinase, putative^	8.47951	96.1629	815.303	0	0
CUST_8315_PI410396117	AT2G43590		^Glycoside Hydrolase Gene Families^Glycoside Hydrolase Family 19^NULL^ Chitinase family protein ^ ^	13.1145	15.0756	208.987	7.3503e-29	1.85234e-27
CUST_8318_PI410396117	AT2G43620		^Glycoside Hydrolase Gene Families^Glycoside Hydrolase Family 19^NULL^ Chitinase family protein ^ ^	14.5349	573.907	8402.51	0	0
CUST_26232_PI410396117	AT2G43760		^ ^ ^ ^ molybdopterin biosynthesis MoaE family protein ^	2.00175	10.4888	20.4941	0.00192	0.0073285
CUST_8329_PI410396117	AT2G43820	GT, UGT74F2, ATSAGT1, SGT1, SAGT1	^Glycosyltransferase Gene Families^Glycosyltransferase- Family 1^NULL^ UDP-glucosyltransferase 74F2 ^ATSAGT1,Arabidopsis thaliana salicylic acid glucosyltransferase 1,GT,n/a,SAGT1,salicylic acid glucosyltransferase 1,SGT1,UDP-glucose:salicylic acid glucosyltransferase 1,UGT74F2,UDP-glucosyltransferase 74F2^	7.83791	112.82	856.262	0	0
CUST_8331_PI410396117	AT2G43870		^Glycoside Hydrolase Gene Families^Glycoside Hydrolase Family 28^NULL^ Pectin lyase-like superfamily protein ^ ^	-2.5839	9.9156	3.86958	0.00722	0.0243452
CUST_8348_PI410396117	AT2G44070		^Eukaryotic Initiation Factor Gene Family^eIF2Bdelta - eukaryotic initiation factor 2Bdelta^AteIF2B-D2^ NagB/RpiA/CoA transferase-like superfamily protein ^ ^	5.09812	21.9274	134.266	3.89908e-08	2.9339e-07
CUST_8349_PI410396117	AT2G44080	ARL	^ ^ ^ ^ ARGOS-like ^	7.165	6449.4	46972.5	1.05583e-38	3.72663e-37
CUST_8350_PI410396117	AT2G44130		^ ^ ^ ^ Galactose oxidase/kelch repeat superfamily protein ^	11.0101	1134.52	14952.7	8.41848e-08	6.10915e-07
CUST_22619_PI410396117	AT2G44140		^ ^ ^ ^ Peptidase family C54 protein ^	1.91695	78.6617	150.684	1.73084e-09	1.48792e-08
CUST_400_PI410396114	AT2G44170	NMT2, ATNMT2	^Acyl Lipid Metabolism Family^Protein N-Myristoyltransferase^NULL^ pseudogene, myristoyl-CoA:protein N-myristoyltransferase (NMT), putative, similar to N-myristoyltransferase 1 (NMT1) (Arabidopsis thaliana) GI:7339834; contains Pfam profiles PF01233: Myristoyl-CoA:protein N-myristoyltransferase N-terminal domain, PF02799: Myristoyl-CoA:protein N-myristoyltransferase C-terminal domain; gene contai…	-2.06255	294.385	142.111	2.45626e-30	6.49952e-29
CUST_8354_PI410396117	AT2G44180	MAP2A	^ ^ ^ ^ methionine aminopeptidase 2A ^	1.99183	8091.51	16087.7	9.94187e-27	2.30195e-25
CUST_8365_PI410396117	AT2G44290		^Acyl Lipid Metabolism Family^Lipid Transfer Protein type 5^NULL^ Bifunctional inhibitor/lipid-transfer protein/seed storage 2S albumin superfamily protein ^ ^	4.54967	67.364	315.288	3.37144e-31	9.20431e-30
CUST_8372_PI410396117	AT2G44370		^ ^ ^ ^ Cysteine/Histidine-rich C1 domain family protein ^	7.59762	9.05628	68.3397	6.53638e-32	1.83911e-30
CUST_8380_PI410396117	AT2G44450	BGLU15	^Glycoside Hydrolase Gene Families^Glycoside Hydrolase Family 1^NULL^ beta glucosidase 15 ^BGLU15,beta glucosidase 15^	2.22146	131.962	293.697	9.93595e-34	2.96909e-32
CUST_22625_PI410396117	AT2G44480	BGLU17	^Glycoside Hydrolase Gene Families^Glycoside Hydrolase Family 1^NULL^ beta glucosidase 17 ^BGLU17,beta glucosidase 17^	2.86405	3.32489	9.38962	9e-05	0.000436224
CUST_8382_PI410396117	AT2G44490	PEN2, BGLU26	^Glycoside Hydrolase Gene Families^Glycoside Hydrolase Family 1^NULL^ Glycosyl hydrolase superfamily protein ^BGLU26,BETA GLUCOSIDASE 26,PEN2,PENETRATION 2^	26.2747	78.29	2101.83	0	0
CUST_8390_PI410396117	AT2G44578		^ ^ ^ ^ RING/U-box superfamily protein ^	4.05311	103.299	467.559	6.69049e-10	5.9933e-09
CUST_8392_PI410396117	AT2G44581		^ ^ ^ ^ RING/U-box superfamily protein ^	7.10661	9.43819	80.1008	1.21098e-07	8.61329e-07
CUST_8405_PI410396117	AT2G44740	CYCP4;1	^ ^ ^ ^ cyclin p4;1 ^	-2.33531	69.2539	28.6046	3.21883e-06	1.93955e-05
CUST_8408_PI410396117	AT2G44790	UCC2	^ ^ ^ ^ uclacyanin 2 ^	9.2583	19.0914	176.269	0	0
CUST_8410_PI410396117	AT2G44800		^ ^ ^ ^ 2-oxoglutarate (2OG) and Fe(II)-dependent oxygenase superfamily protein ^	-5.03197	26.2037	5.33143	3.78477e-14	4.67816e-13
CUST_1675_PI410396108	AT2G44840		^ TF ^AP2/ERF^ERF-EREBP^^^ ethylene-responsive element binding factor 13 ^ATERF13,ETHYLENE-RESPONSIVE ELEMENT BINDING FACTOR 13,EREBP,n/a,ERF13,ethylene-responsive element binding factor 13^	6.83035	595.559	4557.36	6.80188e-15	8.79953e-14
CUST_1676_PI410396108	AT2G44840		^ TF ^AP2/ERF^ERF-EREBP^^^ ethylene-responsive element binding factor 13 ^ATERF13,ETHYLENE-RESPONSIVE ELEMENT BINDING FACTOR 13,EREBP,n/a,ERF13,ethylene-responsive element binding factor 13^	5.7892	926.596	6437.9	1.61223e-09	1.38853e-08
CUST_1677_PI410396108	AT2G44840		^ TF ^AP2/ERF^ERF-EREBP^^^ ethylene-responsive element binding factor 13 ^ATERF13,ETHYLENE-RESPONSIVE ELEMENT BINDING FACTOR 13,EREBP,n/a,ERF13,ethylene-responsive element binding factor 13^	5.7231	1545.65	10918.8	2.43874e-08	1.87132e-07
CUST_8422_PI410396117	AT2G45023		^ ^ ^ ^ ^	-1.81667	158.044	86.5795	6.66226e-33	1.94547e-31
CUST_22638_PI410396117	AT2G45150		^Lipid Metabolism Gene Families^Putative phosphatidate cytidylyltransferase family^NULL^ cytidinediphosphate diacylglycerol synthase 4 ^CDS4,cytidinediphosphate diacylglycerol synthase 4^	-1.88163	600.885	320.419	1.26384e-08	9.9354e-08
CUST_8436_PI410396117	AT2G45210		^ ^ ^ ^ SAUR-like auxin-responsive protein family ^	5.01172	4.0244	20.2779	6.90007e-15	8.92101e-14
CUST_8437_PI410396117	AT2G45220		^Carbohydrate Esterase Gene Families^Carbohydrate Esterase Family 8^NULL^ Plant invertase/pectin methylesterase inhibitor superfamily ^ ^	2.63502	18.0366	48.3033	0.01451	0.0452467
CUST_8441_PI410396117	AT2G45280	RAD51C	^ ^ ^ ^ RAS associated with diabetes protein 51C ^	-1.96363	13.4701	6.84156	0.00028	0.00125215
CUST_988_PI410396577	AT2G45340		^ ^ ^ ^ Leucine-rich repeat protein kinase family protein ^	-2.16852	8442.46	3884.68	5.46291e-25	1.17249e-23
CUST_989_PI410396577	AT2G45340		^ ^ ^ ^ Leucine-rich repeat protein kinase family protein ^	-1.89729	27525.1	14548.8	9.89751e-41	3.71356e-39
CUST_990_PI410396577	AT2G45340		^ ^ ^ ^ Leucine-rich repeat protein kinase family protein ^	-1.87912	32696	17385.1	6.90777e-24	1.41636e-22
CUST_1697_PI410396108	AT2G45410		^ TF ^AS2/LOB^Class I^^ASL23/LBD19^ LOB domain-containing protein 19 ^LBD19,LOB domain-containing protein 19^	-3.01562	13047.8	4319.13	0	0
CUST_1696_PI410396108	AT2G45410		^ TF ^AS2/LOB^Class I^^ASL23/LBD19^ LOB domain-containing protein 19 ^LBD19,LOB domain-containing protein 19^	-2.78704	13643.3	4886.18	1.3827e-31	3.81925e-30
CUST_1698_PI410396108	AT2G45410		^ TF ^AS2/LOB^Class I^^ASL23/LBD19^ LOB domain-containing protein 19 ^LBD19,LOB domain-containing protein 19^	-2.62026	7052.13	2691.87	0	0
CUST_1701_PI410396108	AT2G45420	LBD18	^ TF ^AS2/LOB^Class I^^ASL20/LBD18^ LOB domain-containing protein 18 ^LBD18,LOB domain-containing protein 18^	-2.43531	807.705	327.3	1.81665e-08	1.41444e-07
CUST_1700_PI410396108	AT2G45420	LBD18	^ TF ^AS2/LOB^Class I^^ASL20/LBD18^ LOB domain-containing protein 18 ^LBD18,LOB domain-containing protein 18^	-2.4063	2542.83	1070.95	5.48964e-35	1.7003e-33
CUST_8451_PI410396117	AT2G45430	AHL22	^ ^ ^ ^ AT-hook motif nuclear-localized protein 22 ^	-2.76388	56.8454	20.1879	4.76688e-09	3.93746e-08
CUST_22646_PI410396117	AT2G45560	CYP76C1	^Cytochrome P450^CYP76C^CYP76C1^ cytochrome P450, family 76, subfamily C, polypeptide 1 ^CYP76C1,cytochrome P450, family 76, subfamily C, polypeptide 1^	-2.97035	42.4891	13.3748	5e-05	0.000251873
CUST_8462_PI410396117	AT2G45570	CYP76C2	^Cytochrome P450^CYP76C^CYP76C2^ cytochrome P450, family 76, subfamily C, polypeptide 2 ^CYP76C2,cytochrome P450, family 76, subfamily C, polypeptide 2^	68.5878	4.55216	315.671	0	0
CUST_8464_PI410396117	AT2G45600		^ ^ ^ ^ alpha/beta-Hydrolases superfamily protein ^	-2.4269	466.352	191.719	4.27482e-28	1.0442e-26
CUST_8465_PI410396117	AT2G45610		^ ^ ^ ^ alpha/beta-Hydrolases superfamily protein ^	-2.07281	25.1038	11.97	4.01994e-08	3.02157e-07
CUST_8475_PI410396117	AT2G45760	BAP2, BAL	^ ^ ^ ^ BON association protein 2 ^	7.27326	20.3454	158.957	9.73577e-28	2.34253e-26
CUST_4530_PI410396108	AT2G45800		^ TF ^NtLIM1-like (Zn)^^^^ GATA type zinc finger transcription factor family protein ^ ^	-2.50268	16.9546	6.81933	0.00019	0.000874276
CUST_4529_PI410396108	AT2G45800		^ TF ^NtLIM1-like (Zn)^^^^ GATA type zinc finger transcription factor family protein ^ ^	-2.47419	12.16	5.27937	0.00467	0.0164249
CUST_4528_PI410396108	AT2G45800		^ TF ^NtLIM1-like (Zn)^^^^ GATA type zinc finger transcription factor family protein ^ ^	-2.11231	36.4955	15.9241	0.00778	0.0260486
CUST_8485_PI410396117	AT2G45890	ATROPGEF4, ROPGEF4, RHS11	^ ^ ^ ^ RHO guanyl-nucleotide exchange factor 4 ^	-2.76795	43.2721	15.8361	7.72141e-08	5.62742e-07
CUST_8490_PI410396117	AT2G45970	CYP86A8, LCR	^Cytochrome P450^CYP86A^CYP86A8^ cytochrome P450, family 86, subfamily A, polypeptide 8 ^CYP86A8,cytochrome P450, family 86, subfamily A, polypeptide 8,LCR,LACERATA^	-1.85269	7766.5	4229.22	9.83046e-15	1.26011e-13
CUST_8499_PI410396117	AT2G46140		^ ^ ^ ^ Late embryogenesis abundant protein ^	2.40226	2843.74	6841.32	3.53447e-26	7.96803e-25
CUST_8509_PI410396117	AT2G46255	MIR159C	^ ^ ^ ^ MIR159C; miRNA ^	-2.01597	19.8757	10.0081	5.3948e-08	3.99293e-07
CUST_1715_PI410396108	AT2G46310	CRF5	^ TF ^AP2/ERF^ERF-EREBP^CYTOKININ RESPONSE FACTOR5^CRF5^ cytokinin response factor 5 ^CRF5,cytokinin response factor 5^	3.84739	1379.38	5347.93	6.76872e-40	2.47987e-38
CUST_1716_PI410396108	AT2G46310	CRF5	^ TF ^AP2/ERF^ERF-EREBP^CYTOKININ RESPONSE FACTOR5^CRF5^ cytokinin response factor 5 ^CRF5,cytokinin response factor 5^	3.71393	1849.23	6896.05	0	0
CUST_1714_PI410396108	AT2G46310	CRF5	^ TF ^AP2/ERF^ERF-EREBP^CYTOKININ RESPONSE FACTOR5^CRF5^ cytokinin response factor 5 ^CRF5,cytokinin response factor 5^	3.66933	3508.25	12999.9	0	0
CUST_26282_PI410396117	AT2G46330	AGP16, ATAGP16	^ ^ ^ ^ arabinogalactan protein 16 ^	1.88491	224.414	417.806	1.11267e-09	9.74036e-09
CUST_8516_PI410396117	AT2G46375		^ ^ ^ ^ unknown protein; BEST Arabidopsis thaliana protein match is: unknown protein (TAIR:AT3G61660.1); Has 12 Blast hits to 12 proteins in 4 species: Archae - 0; Bacteria - 0; Metazoa - 0; Fungi - 0; Plants - 12; Viruses - 0; Other Eukaryotes - 0 (source: NCBI BLink). ^	-2.97747	10.9484	3.72036	0.00274	0.0101301
CUST_1717_PI410396108	AT2G46400		^ TF ^WRKY^^^AtWRKY46^ WRKY DNA-binding protein 46 ^ATWRKY46,WRKY DNA-BINDING PROTEIN 46,WRKY46,WRKY DNA-binding protein 46^	4.66247	758.992	3541.74	0	0
CUST_1718_PI410396108	AT2G46400		^ TF ^WRKY^^^AtWRKY46^ WRKY DNA-binding protein 46 ^ATWRKY46,WRKY DNA-BINDING PROTEIN 46,WRKY46,WRKY DNA-binding protein 46^	3.97672	1363.07	5549.18	2.17447e-31	5.96784e-30
CUST_1719_PI410396108	AT2G46400		^ TF ^WRKY^^^AtWRKY46^ WRKY DNA-binding protein 46 ^ATWRKY46,WRKY DNA-BINDING PROTEIN 46,WRKY46,WRKY DNA-binding protein 46^	3.86346	1783.25	7073.57	0	0
CUST_22668_PI410396117	AT2G46430	ATCNGC3, CNGC3, CNGC3.C	^Ion Channel Families^Cyclic nucleotide gated channel family^ATCNGC3^ cyclic nucleotide gated channel 3 ^ATCNGC3,cyclic nucleotide gated channel 3,CNGC3,cyclic nucleotide gated channel 3,CNGC3.C,n/a^	1.8828	1624.54	3379.48	0.00527	0.0183388
CUST_26284_PI410396117	AT2G46430	ATCNGC3, CNGC3, CNGC3.C	^Ion Channel Families^Cyclic nucleotide gated channel family^ATCNGC3^ cyclic nucleotide gated channel 3 ^ATCNGC3,cyclic nucleotide gated channel 3,CNGC3,cyclic nucleotide gated channel 3,CNGC3.C,n/a^	4.60959	3.78222	12.0783	0.01034	0.0335132
CUST_8519_PI410396117	AT2G46440	ATCNGC11, CNGC11	^Ion Channel Families^Cyclic nucleotide gated channel family^ATCNGC11^ cyclic nucleotide-gated channels ^ATCNGC11,cyclic nucleotide-gated channels,CNGC11,CYCLIC NUCLEOTIDE-GATED CHANNEL 11,CNGC11,cyclic nucleotide-gated channels^	1.82694	3244.09	6595.46	0.00663	0.0225682
CUST_8520_PI410396117	AT2G46450	CNGC12	^Ion Channel Families^Cyclic nucleotide gated channel family^ATCNGC12^ cyclic nucleotide-gated channel 12 ^ATCNGC12,cyclic nucleotide-gated channel 12,CNGC12,cyclic nucleotide-gated channel 12^	2.24822	1885.18	4214.63	0	0
CUST_8539_PI410396117	AT2G46650	B5 #1, ATCB5-C, CB5-C	^Cytochrome b5^Cytochromes b5^b5 #1^ cytochrome B5 isoform C ^ATCB5-C,ARABIDOPSIS CYTOCHROME B5 ISOFORM C,B5 #1,n/a,CB5-C,cytochrome B5 isoform C^	3.54011	816.534	4241.9	0.00456	0.0160755
CUST_4544_PI410396108	AT2G46680		^ TF ^HB^HD-Zip I^^ATHB-7^ homeobox 7 ^ATHB-7,homeobox 7,ATHB7,ARABIDOPSIS THALIANA HOMEOBOX 7,HB-7,homeobox 7^	1.92322	2747.84	5315.71	2e-05	0.000105939
CUST_4545_PI410396108	AT2G46680		^ TF ^HB^HD-Zip I^^ATHB-7^ homeobox 7 ^ATHB-7,homeobox 7,ATHB7,ARABIDOPSIS THALIANA HOMEOBOX 7,HB-7,homeobox 7^	1.88687	3481.83	6692.23	0.00012	0.000570372
CUST_8543_PI410396117	AT2G46685	MIR166A, MIR166	^ ^ ^ ^ MIR166/MIR166A; miRNA ^	-2.55222	448.638	173.956	8.8394e-28	2.13077e-26
CUST_8546_PI410396117	AT2G46720	HIC, KCS13	^Miscellaneous Membrane Protein Families^Strong similarity to beta-keto-Coa synthase family^NULL^ 3-ketoacyl-CoA synthase 13 ^HIC,HIGH CARBON DIOXIDE,KCS13,3-ketoacyl-CoA synthase 13^	1.907	291.793	556.4	3.48208e-22	6.59766e-21
CUST_8549_PI410396117	AT2G46750		^ ^ ^ ^ D-arabinono-1,4-lactone oxidase family protein ^	5.12286	3.63738	18.4423	1.83375e-09	1.57052e-08
CUST_4547_PI410396108	AT2G46830	CCA1	^ TF ^MYB-related^^CIRCADIAN CLOCK ASSOCIATED 1^^ circadian clock associated 1 ^CCA1,circadian clock associated 1^	2.77081	609.23	1696.31	7.95943e-32	2.22697e-30
CUST_4546_PI410396108	AT2G46830	CCA1	^ TF ^MYB-related^^CIRCADIAN CLOCK ASSOCIATED 1^^ circadian clock associated 1 ^CCA1,circadian clock associated 1^	2.27854	610.453	1393.26	3.4291e-39	1.2256e-37
CUST_4548_PI410396108	AT2G46830	CCA1	^ TF ^MYB-related^^CIRCADIAN CLOCK ASSOCIATED 1^^ circadian clock associated 1 ^CCA1,circadian clock associated 1^	2.13996	388.351	820.347	4.14623e-11	4.10027e-10
CUST_26294_PI410396117	AT2G46830	CCA1	^ TF ^MYB-related^^CIRCADIAN CLOCK ASSOCIATED 1^^ circadian clock associated 1 ^CCA1,circadian clock associated 1^	4.88568	5.37661	22.1952	0.00139	0.00545955
CUST_1733_PI410396108	AT2G46870	NGA1	^ TF ^ABI3/VP1^^^^ AP2/B3-like transcriptional factor family protein ^NGA1,NGATHA1^	3.08696	144.386	446.222	0	0
CUST_1732_PI410396108	AT2G46870	NGA1	^ TF ^ABI3/VP1^^^^ AP2/B3-like transcriptional factor family protein ^NGA1,NGATHA1^	2.30433	97.1787	224.789	2.43739e-27	5.78557e-26
CUST_1734_PI410396108	AT2G46870	NGA1	^ TF ^ABI3/VP1^^^^ AP2/B3-like transcriptional factor family protein ^NGA1,NGATHA1^	1.97532	181.615	382.435	0.00116	0.00462856
CUST_8560_PI410396117	AT2G46940		^ ^ ^ ^ unknown protein; BEST Arabidopsis thaliana protein match is: unknown protein (TAIR:AT3G62070.1); Has 143 Blast hits to 141 proteins in 14 species: Archae - 0; Bacteria - 0; Metazoa - 4; Fungi - 0; Plants - 139; Viruses - 0; Other Eukaryotes - 0 (source: NCBI BLink). ^	4.71334	74.5969	357.867	0	0
CUST_8561_PI410396117	AT2G46950	CYP709B2	^Cytochrome P450^CYP709B^CYP709B2^ cytochrome P450, family 709, subfamily B, polypeptide 2 ^CYP709B2,cytochrome P450, family 709, subfamily B, polypeptide 2^	14.47	6.96132	103.729	2.85357e-23	5.68958e-22
CUST_8562_PI410396117	AT2G46995		^ ^ ^ ^ unknown protein; LOCATED IN: endomembrane system; Has 30201 Blast hits to 17322 proteins in 780 species: Archae - 12; Bacteria - 1396; Metazoa - 17338; Fungi - 3422; Plants - 5037; Viruses - 0; Other Eukaryotes - 2996 (source: NCBI BLink). ^	8.79044	3.49073	29.9058	1.97814e-25	4.3263e-24
CUST_8563_PI410396117	AT2G47000	MDR4, PGP4, ABCB4, ATPGP4	^ABC transporters^P-glycoprotein-2^NULL^ ATP binding cassette subfamily B4 ^ABCB4,ATP binding cassette subfamily B4,ATPGP4,ARABIDOPSIS P-GLYCOPROTEIN 4,MDR4,MULTIDRUG RESISTANCE 4,PGP4,P-GLYCOPROTEIN 4^	79.2654	308.38	25087.2	0	0
CUST_8564_PI410396117	AT2G47015	MIR408	^ ^ ^ ^ MIR408; miRNA ^	1.86765	12.7009	22.6292	0.00869	0.0287104
CUST_8572_PI410396117	AT2G47130		^ ^ ^ ^ NAD(P)-binding Rossmann-fold superfamily protein ^	5.17937	789.605	4147.31	3.57616e-35	1.11508e-33
CUST_8573_PI410396117	AT2G47140		^ ^ ^ ^ NAD(P)-binding Rossmann-fold superfamily protein ^	8.96513	28.2961	330.756	6.89628e-06	3.95761e-05
CUST_8574_PI410396117	AT2G47150		^ ^ ^ ^ NAD(P)-binding Rossmann-fold superfamily protein ^	2.69455	4.39877	11.3498	0.00923	0.0303021
CUST_8576_PI410396117	AT2G47180	AtGolS1, GolS1	^ ^ ^ ^ galactinol synthase 1 ^	3.09685	294.185	919.568	1.61701e-35	5.11148e-34
CUST_1745_PI410396108	AT2G47190		^ TF ^MYB-(R1)R2R3^^^AtMYB2^ myb domain protein 2 ^ATMYB2,MYB DOMAIN PROTEIN 2,MYB2,myb domain protein 2^	2.75752	166.076	457.959	2.66194e-09	2.25319e-08
CUST_1744_PI410396108	AT2G47190		^ TF ^MYB-(R1)R2R3^^^AtMYB2^ myb domain protein 2 ^ATMYB2,MYB DOMAIN PROTEIN 2,MYB2,myb domain protein 2^	2.62845	49.042	128.68	1.5238e-26	3.48134e-25
CUST_1746_PI410396108	AT2G47190		^ TF ^MYB-(R1)R2R3^^^AtMYB2^ myb domain protein 2 ^ATMYB2,MYB DOMAIN PROTEIN 2,MYB2,myb domain protein 2^	2.56412	161.278	426.791	2.52505e-07	1.73456e-06
CUST_1752_PI410396108	AT2G47270	UPB1	^ TF ^bHLH^(-b)HLH^UPBEAT1^BHLH151^ sequence-specific DNA binding transcription factors;transcription regulators ^ ^	5.21302	5.34322	28.0301	8.51859e-17	1.22879e-15
CUST_1751_PI410396108	AT2G47270	UPB1	^ TF ^bHLH^(-b)HLH^UPBEAT1^BHLH151^ sequence-specific DNA binding transcription factors;transcription regulators ^ ^	4.55243	7.04592	35.1502	1.25636e-06	7.97422e-06
CUST_1754_PI410396108	AT2G47460	AtMYB12	^ TF ^MYB-(R1)R2R3^^^AtMYB12^ myb domain protein 12 ^ATMYB12,MYB DOMAIN PROTEIN 12,MYB12,myb domain protein 12,PFG1,PRODUCTION OF FLAVONOL GLYCOSIDES 1^	2.02365	1483.01	3096.88	3.00029e-08	2.28159e-07
CUST_1755_PI410396108	AT2G47460	AtMYB12	^ TF ^MYB-(R1)R2R3^^^AtMYB12^ myb domain protein 12 ^ATMYB12,MYB DOMAIN PROTEIN 12,MYB12,myb domain protein 12,PFG1,PRODUCTION OF FLAVONOL GLYCOSIDES 1^	1.93598	1864.32	3669.75	2.60942e-10	2.41902e-09
CUST_8598_PI410396117	AT2G47485		^ ^ ^ ^ unknown protein; BEST Arabidopsis thaliana protein match is: unknown protein (TAIR:AT3G62650.1); Has 35333 Blast hits to 34131 proteins in 2444 species: Archae - 798; Bacteria - 22429; Metazoa - 974; Fungi - 991; Plants - 531; Viruses - 0; Other Eukaryotes - 9610 (source: NCBI BLink). ^	5.05612	20.0652	101.823	0	0
CUST_1756_PI410396108	AT2G47520		^ TF ^AP2/ERF^ERF-EREBP^^^ Integrase-type DNA-binding superfamily protein ^HRE2,HYPOXIA RESPONSIVE ERF (ETHYLENE RESPONSE FACTOR) 2^	96.3006	631.677	59977	0	0
CUST_1757_PI410396108	AT2G47520		^ TF ^AP2/ERF^ERF-EREBP^^^ Integrase-type DNA-binding superfamily protein ^HRE2,HYPOXIA RESPONSIVE ERF (ETHYLENE RESPONSE FACTOR) 2^	80.2767	734.804	60584.4	0	0
CUST_1758_PI410396108	AT2G47520		^ TF ^AP2/ERF^ERF-EREBP^^^ Integrase-type DNA-binding superfamily protein ^HRE2,HYPOXIA RESPONSIVE ERF (ETHYLENE RESPONSE FACTOR) 2^	59.3889	80.9718	4955.51	0	0
CUST_8620_PI410396117	AT2G47730	ATGSTF8, ATGSTF5, GST6, GSTF8	^Glutathione S-transferase Family^Phi family^AtGSTF8^ glutathione S-transferase phi 8 ^ATGSTF5,GLUTATHIONE S-TRANSFERASE (CLASS PHI) 5,ATGSTF8,Arabidopsis thaliana glutathione S-transferase phi 8,GST6,n/a,GSTF8,glutathione S-transferase phi 8^	4.41586	8640.5	44831.4	2.36343e-06	1.44584e-05
CUST_8621_PI410396117	AT2G47750	GH3.9	^ ^ ^ ^ putative indole-3-acetic acid-amido synthetase GH3.9 ^	-2.04818	316.545	155.143	2.54457e-26	5.76613e-25
CUST_8628_PI410396117	AT2G47844		^ ^ ^ ^ unknown protein; Has 30201 Blast hits to 17322 proteins in 780 species: Archae - 12; Bacteria - 1396; Metazoa - 17338; Fungi - 3422; Plants - 5037; Viruses - 0; Other Eukaryotes - 2996 (source: NCBI BLink). ^	-1.93585	89.1923	45.9367	8.3451e-22	1.55805e-20
CUST_26303_PI410396117	AT2G47890		^ TF ^CO-like (Zn)^^^COL13^ B-box type zinc finger protein with CCT domain ^ ^	2.6212	7.66275	20.3449	1.53484e-06	9.57757e-06
CUST_8633_PI410396117	AT2G47930	AGP26, ATAGP26	^ ^ ^ ^ arabinogalactan protein 26 ^	-2.39702	5847.89	2284.46	0.00029	0.00129316
CUST_8649_PI410396117	AT2G48150	ATGPX4, GPX4	^ ^ ^ ^ glutathione peroxidase 4 ^	2.19745	37.604	82.6437	5.2655e-11	5.15672e-10
CUST_1768_PI410396108	AT3G01140	NOK	^ TF ^MYB-(R1)R2R3^^^AtMYB106^ myb domain protein 106 ^AtMYB106,myb domain protein 106,MYB106,myb domain protein 106,NOK,NOECK^	-1.99374	162.584	81.5019	0	0
CUST_1770_PI410396108	AT3G01140	NOK	^ TF ^MYB-(R1)R2R3^^^AtMYB106^ myb domain protein 106 ^AtMYB106,myb domain protein 106,MYB106,myb domain protein 106,NOK,NOECK^	-1.88741	1402.28	742.351	4.74366e-26	1.06388e-24
CUST_8675_PI410396117	AT3G01290		^ ^ ^ ^ SPFH/Band 7/PHB domain-containing membrane-associated protein family ^	25.9475	498.304	12900.6	1.2789e-36	4.19625e-35
CUST_26317_PI410396117	AT3G01390	VMA10, AVMA10	^Primary Pumps (ATPases) Gene Family (2)^V-Type ATPase^AtVHA-G1^ vacuolar membrane ATPase 10 ^AVMA10,n/a,VMA10,vacuolar membrane ATPase 10^	-1.94008	42.395	21.5789	1.01322e-06	6.4698e-06
CUST_26318_PI410396117	AT3G01410		^ ^ ^ ^ Polynucleotidyl transferase, ribonuclease H-like superfamily protein ^	-1.83678	340.957	184.024	6.67453e-14	8.11919e-13
CUST_8699_PI410396117	AT3G01440	PQL1, PQL2	^ ^ ^ ^ PsbQ-like 1 ^	-2.16193	2118.01	947.493	3.1269e-12	3.37564e-11
CUST_1015_PI410396577	AT3G01490		^MAP Kinase Kinase Kinase (MAPKKK) Family^Raf subfamily^RAF38^ Protein kinase superfamily protein ^ ^	2.78161	82.7275	232.192	5.18999e-23	1.02072e-21
CUST_1017_PI410396577	AT3G01490		^MAP Kinase Kinase Kinase (MAPKKK) Family^Raf subfamily^RAF38^ Protein kinase superfamily protein ^ ^	2.66251	226.668	598.996	0	0
CUST_1016_PI410396577	AT3G01490		^MAP Kinase Kinase Kinase (MAPKKK) Family^Raf subfamily^RAF38^ Protein kinase superfamily protein ^ ^	2.45017	656.628	1611.02	8.64616e-35	2.66201e-33
CUST_8704_PI410396117	AT3G01513		^ ^ ^ ^ unknown protein; CONTAINS InterPro DOMAIN/s: Protein of unknown function DUF1645 (InterPro:IPR012442); BEST Arabidopsis thaliana protein match is: unknown protein (TAIR:AT5G14730.1); Has 69 Blast hits to 69 proteins in 9 species: Archae - 0; Bacteria - 0; Metazoa - 0; Fungi - 0; Plants - 69; Viruses - 0; Other Eukaryotes - 0 (source: NCBI BLink). ^	4.25641	4.11139	17.5971	9.92389e-14	1.19226e-12
CUST_1785_PI410396108	AT3G01600		^ TF ^NAC^^^ANAC044^ NAC domain containing protein 44 ^anac044,NAC domain containing protein 44,NAC044,NAC domain containing protein 44^	3.39275	759.787	2595.06	0	0
CUST_1784_PI410396108	AT3G01600		^ TF ^NAC^^^ANAC044^ NAC domain containing protein 44 ^anac044,NAC domain containing protein 44,NAC044,NAC domain containing protein 44^	3.09182	457.712	1415.8	5.37958e-42	2.09355e-40
CUST_1783_PI410396108	AT3G01600		^ TF ^NAC^^^ANAC044^ NAC domain containing protein 44 ^anac044,NAC domain containing protein 44,NAC044,NAC domain containing protein 44^	3.0404	1321.56	4018.02	0	0
CUST_8721_PI410396117	AT3G01700	AGP11, ATAGP11	^ ^ ^ ^ arabinogalactan protein 11 ^	-2.02133	45.8453	23.0285	0.00374	0.0134274
CUST_8723_PI410396117	AT3G01730		^ ^ ^ ^ unknown protein; Has 8 Blast hits to 8 proteins in 2 species: Archae - 0; Bacteria - 0; Metazoa - 0; Fungi - 0; Plants - 8; Viruses - 0; Other Eukaryotes - 0 (source: NCBI BLink). ^	-2.20469	176.687	79.9509	3.39474e-17	5.00483e-16
CUST_22716_PI410396117	AT3G01830		^EF-hand containing proteins^Group IV^NULL^ Calcium-binding EF-hand family protein ^ ^	31.1515	6.51404	234.534	6.11381e-23	1.19949e-21
CUST_1018_PI410396577	AT3G01840		^ ^ ^ ^ Protein kinase superfamily protein ^	4.10601	104.207	434.731	0	0
CUST_1019_PI410396577	AT3G01840		^ ^ ^ ^ Protein kinase superfamily protein ^	3.60922	42.8844	154.971	0	0
CUST_1020_PI410396577	AT3G01840		^ ^ ^ ^ Protein kinase superfamily protein ^	2.96706	70.5375	213.682	8.65299e-28	2.08612e-26
CUST_1788_PI410396108	AT3G01970		^ TF ^WRKY^^^AtWRKY45^ WRKY DNA-binding protein 45 ^ATWRKY45,WRKY DNA-BINDING PROTEIN 45,WRKY45,WRKY DNA-binding protein 45^	16.4443	6.9267	116.445	2.86905e-28	7.06984e-27
CUST_8745_PI410396117	AT3G02040	SRG3	^ ^ ^ ^ senescence-related gene 3 ^	2.30404	32.8414	76.1809	8.31613e-36	2.65972e-34
CUST_8755_PI410396117	AT3G02170	LNG2	^ ^ ^ ^ longifolia2 ^	2.11685	1874.77	3969.57	1.29076e-22	2.49548e-21
CUST_1790_PI410396108	AT3G02310	SEP2	^ TF ^MADS^Type II (MIKCc)^SEPALLATA2^AGL4^ K-box region and MADS-box transcription factor family protein ^AGL4,AGAMOUS-like 4,SEP2,SEPALLATA 2^	2.55216	12667.9	32362.8	0	0
CUST_1791_PI410396108	AT3G02310	SEP2	^ TF ^MADS^Type II (MIKCc)^SEPALLATA2^AGL4^ K-box region and MADS-box transcription factor family protein ^AGL4,AGAMOUS-like 4,SEP2,SEPALLATA 2^	2.31428	6134.4	14222.7	5.43619e-35	1.68601e-33
CUST_1789_PI410396108	AT3G02310	SEP2	^ TF ^MADS^Type II (MIKCc)^SEPALLATA2^AGL4^ K-box region and MADS-box transcription factor family protein ^AGL4,AGAMOUS-like 4,SEP2,SEPALLATA 2^	2.16372	1796.22	3908.15	1.31954e-23	2.67056e-22
CUST_8775_PI410396117	AT3G02430		^ ^ ^ ^ Protein of unknown function (DUF679) ^	-5.32159	25.4996	4.63731	2.51603e-14	3.1518e-13
CUST_8779_PI410396117	AT3G02480		^ ^ ^ ^ Late embryogenesis abundant protein (LEA) family protein ^	-3.70391	346.263	86.7319	6.81283e-14	8.2873e-13
CUST_8806_PI410396117	AT3G02800		^Protein tyrosine phosphatase (PTP) family^AtDSPs^AtDSP13^ Tyrosine phosphatase family protein ^ ^	1.87797	1311.74	2448.76	4.99355e-26	1.11885e-24
CUST_8809_PI410396117	AT3G02840		^ ^ ^ ^ ARM repeat superfamily protein ^	13.3286	28.2543	378.209	0	0
CUST_8822_PI410396117	AT3G03000		^EF-hand containing proteins^Group IV^NULL^ EF hand calcium-binding protein family ^ ^	2.2492	289.329	655.832	4.34606e-15	5.68126e-14
CUST_8828_PI410396117	AT3G03080		^ ^ ^ ^ Zinc-binding dehydrogenase family protein ^	-2.4364	16.768	6.87437	2e-05	0.000105939
CUST_8838_PI410396117	AT3G03190	ATGSTF11, ATGSTF6, GSTF11	^Glutathione S-transferase Family^Phi family^AtGSTF11^ glutathione S-transferase F11 ^ATGSTF11,glutathione S-transferase F11,ATGSTF6,ARABIDOPSIS GLUTATHIONE-S-TRANSFERASE 6,GSTF11,glutathione S-transferase F11^	-1.95875	53.2518	26.5155	4e-05	0.00020411
CUST_26347_PI410396117	AT3G03270		^ ^ ^ ^ Adenine nucleotide alpha hydrolases-like superfamily protein ^	3.18185	51.0806	171.925	8.59166e-08	6.22422e-07
CUST_8889_PI410396117	AT3G03700		^ ^ ^ ^ Plasma-membrane choline transporter family protein ^	3.29222	16.0033	52.7167	5.2509e-39	1.86828e-37
CUST_8899_PI410396117	AT3G03820		^ ^ ^ ^ SAUR-like auxin-responsive protein family ^	-3.33064	88.317	26.1135	1.27564e-36	4.19625e-35
CUST_8903_PI410396117	AT3G03840		^ ^ ^ ^ SAUR-like auxin-responsive protein family ^	-2.89472	11.1388	4.23132	0.01343	0.0422924
CUST_408_PI410396114	AT3G03855		^ ^ ^ ^ pseudogene of disease resistance protein ^	1.8042	43.4383	78.4553	1.10292e-22	2.13455e-21
CUST_8915_PI410396117	AT3G04000		^ ^ ^ ^ NAD(P)-binding Rossmann-fold superfamily protein ^	3.77454	39.2046	161.734	3.8653e-09	3.22562e-08
CUST_8916_PI410396117	AT3G04010		^Glycoside Hydrolase Gene Families^Glycoside Hydrolase Family 17^NULL^ O-Glycosyl hydrolases family 17 protein ^ ^	26.3308	4.37902	120.508	5.06517e-36	1.63271e-34
CUST_1821_PI410396108	AT3G04060		^ TF ^NAC^^^ANAC046^ NAC domain containing protein 46 ^anac046,NAC domain containing protein 46,NAC046,NAC domain containing protein 46^	3.45091	3.61088	12.3437	0.00106	0.00426106
CUST_8923_PI410396117	AT3G04120	GAPC, GAPC-1, GAPC1	^ ^ ^ ^ glyceraldehyde-3-phosphate dehydrogenase C subunit 1 ^	15.6353	5.904	93.2963	2.28972e-42	9.04002e-41
CUST_8933_PI410396117	AT3G04210		^ ^ ^ ^ Disease resistance protein (TIR-NBS class) ^	6.51048	272.858	1775.88	0	0
CUST_8934_PI410396117	AT3G04220		^ ^ ^ ^ Disease resistance protein (TIR-NBS-LRR class) family ^	3.01724	39.3491	121.689	4.92894e-09	4.06186e-08
CUST_8941_PI410396117	AT3G04300		^ ^ ^ ^ RmlC-like cupins superfamily protein ^	12.9176	3.29474	41.7595	9.66896e-44	3.96044e-42
CUST_1826_PI410396108	AT3G04410		^ TF ^NAC^^^^ NAC (No Apical Meristem) domain transcriptional regulator superfamily protein ^ ^	3.06319	59.1323	181.063	0	0
CUST_1827_PI410396108	AT3G04410		^ TF ^NAC^^^^ NAC (No Apical Meristem) domain transcriptional regulator superfamily protein ^ ^	2.9542	64.488	193.349	3.21031e-17	4.74229e-16
CUST_1825_PI410396108	AT3G04410		^ TF ^NAC^^^^ NAC (No Apical Meristem) domain transcriptional regulator superfamily protein ^ ^	2.62858	40.254	106.741	3.59031e-22	6.8003e-21
CUST_4569_PI410396108	AT3G04420		^ TF ^NAC^^^ANAC048^ NAC domain containing protein 48 ^anac048,NAC domain containing protein 48,NAC048,NAC domain containing protein 48^	11.5667	3.75382	43.3936	3.20715e-37	1.07905e-35
CUST_4567_PI410396108	AT3G04420		^ TF ^NAC^^^ANAC048^ NAC domain containing protein 48 ^anac048,NAC domain containing protein 48,NAC048,NAC domain containing protein 48^	2.74455	48.7996	133.467	1.86858e-29	4.80417e-28
CUST_8950_PI410396117	AT3G04440		^ ^ ^ ^ Plasma-membrane choline transporter family protein ^	3.14055	18.803	58.8516	2.79679e-15	3.69891e-14
CUST_8957_PI410396117	AT3G04510	LSH2	^ ^ ^ ^ Protein of unknown function (DUF640) ^	-4.83675	349.206	70.677	3.86496e-12	4.13133e-11
CUST_1037_PI410396577	AT3G04530	PPCK2, PEPCK2, ATPPCK2	^ ^ ^ ^ phosphoenolpyruvate carboxylase kinase 2 ^	-2.49595	170.645	63.3946	0.00014	0.00065877
CUST_1038_PI410396577	AT3G04530	PPCK2, PEPCK2, ATPPCK2	^ ^ ^ ^ phosphoenolpyruvate carboxylase kinase 2 ^	-2.44248	60.1615	23.4885	0.00098	0.00396721
CUST_1036_PI410396577	AT3G04530	PPCK2, PEPCK2, ATPPCK2	^ ^ ^ ^ phosphoenolpyruvate carboxylase kinase 2 ^	-2.10467	103.595	45.7992	0.00014	0.00065877
CUST_8970_PI410396117	AT3G04720	PR4, HEL, PR-4	^ ^ ^ ^ pathogenesis-related 4 ^	7.56372	21.707	173.005	9.00397e-25	1.91015e-23
CUST_1834_PI410396108	AT3G04730		^ TF ^Aux/IAA^^^IAA16^ indoleacetic acid-induced protein 16 ^IAA16,indoleacetic acid-induced protein 16^	2.47475	2452.98	6092.67	6.47961e-36	2.07759e-34
CUST_9008_PI410396117	AT3G05150		^Organic Solute Cotransporters^Putative sugar transporter family^NULL^ Major facilitator superfamily protein ^ ^	-3.75581	38.8428	9.84338	1.94128e-08	1.50342e-07
CUST_9010_PI410396117	AT3G05155		^Monosaccharide transporter-like gene family^Putative monosaccharide transporter family (ERD-group = induced by early dehydration)^NULL^ Major facilitator superfamily protein ^ ^	3.18447	11.4352	36.0383	3e-05	0.000155553
CUST_22769_PI410396117	AT3G05160		^Organic Solute Cotransporters^Putative sugar transporter family^NULL^ Major facilitator superfamily protein ^ ^	2.57808	1251.95	3278.66	4.0725e-15	5.3347e-14
CUST_9015_PI410396117	AT3G05200	ATL6	^RRE (Rapid Response to Elicitors)^NULL^ATL6^ RING/U-box superfamily protein ^ATL6,n/a^	3.18169	3538.26	11257.7	0	0
CUST_9029_PI410396117	AT3G05360	AtRLP30, RLP30	^Receptor kinase-like protein family^NULL^NULL^ receptor like protein 30 ^AtRLP30,receptor like protein 30,RLP30,receptor like protein 30^	3.25033	445.796	1457.4	0	0
CUST_9030_PI410396117	AT3G05370	AtRLP31, RLP31	^Receptor kinase-like protein family^NULL^NULL^ receptor like protein 31 ^AtRLP31,receptor like protein 31,RLP31,receptor like protein 31^	2.88341	120.636	347.609	9.13485e-33	2.64752e-31
CUST_22776_PI410396117	AT3G05480	RAD9	^ ^ ^ ^ cell cycle checkpoint control protein family ^	-2.29035	166.943	72.5154	1.25157e-13	1.49289e-12
CUST_9044_PI410396117	AT3G05540		^ ^ ^ ^ Methionine sulfoxide reductase (MSS4-like) family protein ^	2.37601	7.33532	17.2727	3e-05	0.000155553
CUST_9056_PI410396117	AT3G05650	AtRLP32, RLP32	^Receptor kinase-like protein family^NULL^NULL^ receptor like protein 32 ^AtRLP32,receptor like protein 32,RLP32,receptor like protein 32^	2.02653	293.735	608.976	2.05987e-08	1.59246e-07
CUST_26382_PI410396117	AT3G05675		^ ^ ^ ^ BTB/POZ domain-containing protein ^	-1.81318	24.6689	13.7674	0.00033	0.00145799
CUST_9064_PI410396117	AT3G05727		^ ^ ^ ^ S locus-related glycoprotein 1 (SLR1) binding pollen coat protein family ^	-2.64752	189.009	64.7207	8.41737e-06	4.77862e-05
CUST_9076_PI410396117	AT3G05858		^ ^ ^ ^ unknown protein; FUNCTIONS IN: molecular_function unknown; INVOLVED IN: biological_process unknown; LOCATED IN: cellular_component unknown; BEST Arabidopsis thaliana protein match is: unknown protein (TAIR:AT5G26620.1); Has 30201 Blast hits to 17322 proteins in 780 species: Archae - 12; Bacteria - 1396; Metazoa - 17338; Fungi - 3422; Plants - 5037; Viruses - 0; Other Eukaryotes - 2996 (so…	-1.97873	233.24	115.742	4.69215e-26	1.05374e-24
CUST_9093_PI410396117	AT3G05980		^ ^ ^ ^ unknown protein; BEST Arabidopsis thaliana protein match is: unknown protein (TAIR:AT5G19340.1); Has 202 Blast hits to 202 proteins in 28 species: Archae - 0; Bacteria - 0; Metazoa - 39; Fungi - 4; Plants - 148; Viruses - 0; Other Eukaryotes - 11 (source: NCBI BLink). ^	-2.50569	60.6048	23.0282	0.00014	0.00065877
CUST_1851_PI410396108	AT3G06120	MUTE	^ TF ^bHLH^bHLH^MUTE^BHLH045^ basic helix-loop-helix (bHLH) DNA-binding superfamily protein ^MUTE,MUTE^	-2.50346	87.2091	31.5048	0.00276	0.0101911
CUST_1849_PI410396108	AT3G06120	MUTE	^ TF ^bHLH^bHLH^MUTE^BHLH045^ basic helix-loop-helix (bHLH) DNA-binding superfamily protein ^MUTE,MUTE^	-2.0411	33.7592	17.3716	8e-05	0.000390877
CUST_9125_PI410396117	AT3G06360	AGP27, ATAGP27	^ ^ ^ ^ arabinogalactan protein 27 ^	-1.87849	315.545	167.549	3.68009e-41	1.3984e-39
CUST_9130_PI410396117	AT3G06420	ATG8H	^ ^ ^ ^ Ubiquitin-like superfamily protein ^	1.90575	640.688	1273.77	3e-05	0.000155553
CUST_1856_PI410396108	AT3G06490	BOS1	^ TF ^MYB-(R1)R2R3^^BOTRYTIS-SUSCEPTIBLE1^AtMYB108^ myb domain protein 108 ^AtMYB108,myb domain protein 108,BOS1,BOTRYTIS-SUSCEPTIBLE1,MYB108,myb domain protein 108^	3.63587	62.2922	231.822	6.54151e-29	1.6501e-27
CUST_1857_PI410396108	AT3G06490	BOS1	^ TF ^MYB-(R1)R2R3^^BOTRYTIS-SUSCEPTIBLE1^AtMYB108^ myb domain protein 108 ^AtMYB108,myb domain protein 108,BOS1,BOTRYTIS-SUSCEPTIBLE1,MYB108,myb domain protein 108^	3.61218	84.873	314.218	2.64395e-31	7.23764e-30
CUST_1855_PI410396108	AT3G06490	BOS1	^ TF ^MYB-(R1)R2R3^^BOTRYTIS-SUSCEPTIBLE1^AtMYB108^ myb domain protein 108 ^AtMYB108,myb domain protein 108,BOS1,BOTRYTIS-SUSCEPTIBLE1,MYB108,myb domain protein 108^	3.48538	51.7403	188.539	3.03576e-18	4.75646e-17
CUST_9137_PI410396117	AT3G06500		^ ^ ^ ^ Plant neutral invertase family protein ^	2.32586	4095.85	9520.17	1.23731e-26	2.8535e-25
CUST_26401_PI410396117	AT3G06600		^ ^ ^ ^ unknown protein; FUNCTIONS IN: molecular_function unknown; INVOLVED IN: biological_process unknown; LOCATED IN: cellular_component unknown; EXPRESSED IN: 15 plant structures; EXPRESSED DURING: 7 growth stages; Has 30201 Blast hits to 17322 proteins in 780 species: Archae - 12; Bacteria - 1396; Metazoa - 17338; Fungi - 3422; Plants - 5037; Viruses - 0; Other Eukaryotes - 2996 (source: NCBI…	-2.01248	121.006	59.6873	2.13982e-10	1.99569e-09
CUST_9154_PI410396117	AT3G06778		^ ^ ^ ^ Chaperone DnaJ-domain superfamily protein ^	-2.23863	75.8679	33.8292	3.18614e-16	4.45093e-15
CUST_9157_PI410396117	AT3G06830		^Carbohydrate Esterase Gene Families^Carbohydrate Esterase Family 8^NULL^ Plant invertase/pectin methylesterase inhibitor superfamily ^ ^	3.74471	4.43447	16.4879	1e-05	5.47139e-05
CUST_413_PI410396114	AT3G06995		^ ^ ^ ^ Encodes a Defensin-like (DEFL) family protein [pseudogene] ^	1.80183	12.7598	22.5773	0.00039	0.00170073
CUST_9183_PI410396117	AT3G07120		^C3H Transcription Factor Family^NULL^NULL^ RING/U-box superfamily protein ^ ^	-1.80119	259.871	144.521	1.45217e-36	4.74644e-35
CUST_9185_PI410396117	AT3G07150		^ ^ ^ ^ unknown protein; Has 19 Blast hits to 19 proteins in 8 species: Archae - 0; Bacteria - 0; Metazoa - 0; Fungi - 0; Plants - 19; Viruses - 0; Other Eukaryotes - 0 (source: NCBI BLink). ^	-2.02898	219.721	108.437	6.8905e-24	1.41292e-22
CUST_9189_PI410396117	AT3G07195		^ ^ ^ ^ RPM1-interacting protein 4 (RIN4) family protein ^	8.1376	49.7992	404.992	0	0
CUST_9225_PI410396117	AT3G07620		^ ^ ^ ^ Exostosin family protein ^	-5.48645	33.1653	6.22351	1.26004e-12	1.39822e-11
CUST_9232_PI410396117	AT3G07720		^ ^ ^ ^ Galactose oxidase/kelch repeat superfamily protein ^	2.01903	6810.78	13754.2	2.66454e-29	6.78587e-28
CUST_26423_PI410396117	AT3G08030		^ ^ ^ ^ Protein of unknown function, DUF642 ^	-2.37368	18.7906	8.14035	0.00065	0.00272052
CUST_9256_PI410396117	AT3G08040	FRD3, MAN1, ATFRD3	^ ^ ^ ^ MATE efflux family protein ^	2.3373	13.6604	31.8378	8.76241e-11	8.42271e-10
CUST_22831_PI410396117	AT3G08590		^ ^ ^ ^ Phosphoglycerate mutase, 2,3-bisphosphoglycerate-independent ^	3.11688	7009.68	22001.7	0	0
CUST_2646_PI410396577	AT3G08720	ATPK19, ATPK2	^AGC Family^S6K subfamily^S6K2^ serine/threonine protein kinase 2 ^ATPK19,Arabidopsis thaliana protein kinase 19,ATPK2,ARABIDOPSIS THALIANA PROTEIN KINASE 2,ATS6K2,ARABIDOPSIS THALIANA SERINE/THREONINE PROTEIN KINASE 2,S6K2,serine/threonine protein kinase 2^	2.55661	2277.11	6027.08	1.07138e-15	1.44899e-14
CUST_2645_PI410396577	AT3G08720	ATPK19, ATPK2	^AGC Family^S6K subfamily^S6K2^ serine/threonine protein kinase 2 ^ATPK19,Arabidopsis thaliana protein kinase 19,ATPK2,ARABIDOPSIS THALIANA PROTEIN KINASE 2,ATS6K2,ARABIDOPSIS THALIANA SERINE/THREONINE PROTEIN KINASE 2,S6K2,serine/threonine protein kinase 2^	2.44131	3100.3	7685.07	7.6298e-18	1.16952e-16
CUST_2644_PI410396577	AT3G08720	ATPK19, ATPK2	^AGC Family^S6K subfamily^S6K2^ serine/threonine protein kinase 2 ^ATPK19,Arabidopsis thaliana protein kinase 19,ATPK2,ARABIDOPSIS THALIANA PROTEIN KINASE 2,ATS6K2,ARABIDOPSIS THALIANA SERINE/THREONINE PROTEIN KINASE 2,S6K2,serine/threonine protein kinase 2^	2.20611	1726.84	3810.95	2.53629e-19	4.22046e-18
CUST_26430_PI410396117	AT3G08720	ATPK19, ATPK2	^AGC Family^S6K subfamily^S6K2^ serine/threonine protein kinase 2 ^ATPK19,Arabidopsis thaliana protein kinase 19,ATPK2,ARABIDOPSIS THALIANA PROTEIN KINASE 2,ATS6K2,ARABIDOPSIS THALIANA SERINE/THREONINE PROTEIN KINASE 2,S6K2,serine/threonine protein kinase 2^	5.26888	20.5751	110.264	1.1217e-18	1.79677e-17
CUST_9279_PI410396117	AT3G08810		^ ^ ^ ^ Galactose oxidase/kelch repeat superfamily protein ^	-2.80556	100.056	35.4083	4.13731e-28	1.01298e-26
CUST_9290_PI410396117	AT3G08970	ATERDJ3A, TMS1	^ ^ ^ ^ DNAJ heat shock N-terminal domain-containing protein ^	-1.9375	34.2774	18.0013	0.00129	0.00509563
CUST_1081_PI410396577	AT3G09010		^ ^ ^ ^ Protein kinase superfamily protein ^	2.38002	871.201	2125.6	6.84564e-20	1.16522e-18
CUST_1082_PI410396577	AT3G09010		^ ^ ^ ^ Protein kinase superfamily protein ^	2.36069	974.25	2338.8	5.35906e-28	1.30491e-26
CUST_1083_PI410396577	AT3G09010		^ ^ ^ ^ Protein kinase superfamily protein ^	1.93214	261.116	505.39	8.86603e-23	1.73044e-21
CUST_9294_PI410396117	AT3G09020		^Glycosyltransferase Gene Families^Glycosyltransferase Family- 32^NULL^ alpha 1,4-glycosyltransferase family protein ^ ^	15.4172	4.42752	68.3132	0	0
CUST_9315_PI410396117	AT3G09280		^ ^ ^ ^ unknown protein; FUNCTIONS IN: molecular_function unknown; INVOLVED IN: biological_process unknown; LOCATED IN: endomembrane system; EXPRESSED IN: root; Has 31 Blast hits to 31 proteins in 9 species: Archae - 0; Bacteria - 0; Metazoa - 0; Fungi - 0; Plants - 31; Viruses - 0; Other Eukaryotes - 0 (source: NCBI BLink). ^	2.11068	3.97162	8.48354	0.00269	0.00996212
CUST_9332_PI410396117	AT3G09520	ATEXO70H4, EXO70H4	^EXO70 exocyst subunit family^NULL^AtEXO70H4^ exocyst subunit exo70 family protein H4 ^ATEXO70H4,exocyst subunit exo70 family protein H4,EXO70H4,exocyst subunit exo70 family protein H4^	7.95504	4.15923	32.8183	1.27892e-39	4.64585e-38
CUST_9342_PI410396117	AT3G09680		^Cytoplasmic ribosomal protein gene family^S23^RPS23A^ Ribosomal protein S12/S23 family protein ^ ^	-2.08174	74.959	35.5935	4.66516e-13	5.3564e-12
CUST_26449_PI410396117	AT3G09800		^ ^ ^ ^ SNARE-like superfamily protein ^	-1.81617	45.9677	25.4158	0.00018	0.000832381
CUST_2648_PI410396577	AT3G09830		^ ^ ^ ^ Protein kinase superfamily protein ^	3.02576	1877.27	5701.48	1.23587e-27	2.96596e-26
CUST_2647_PI410396577	AT3G09830		^ ^ ^ ^ Protein kinase superfamily protein ^	2.94689	1287.65	3786.79	2.13949e-22	4.09448e-21
CUST_2649_PI410396577	AT3G09830		^ ^ ^ ^ Protein kinase superfamily protein ^	2.92999	2059.53	6049.62	0	0
CUST_9356_PI410396117	AT3G09870		^ ^ ^ ^ SAUR-like auxin-responsive protein family ^	2.24369	119.99	314.482	0.00178	0.00683953
CUST_9368_PI410396117	AT3G09990		^Organic Solute Cotransporters^Putative nucleoside transporter family^NULL^ Nucleoside transporter family protein ^ ^	2.97977	8.05775	23.5082	1.54328e-09	1.33105e-08
CUST_1878_PI410396108	AT3G10000		^ TF ^Trihelix^^^^ Homeodomain-like superfamily protein ^EDA31,embryo sac development arrest 31^	-2.50127	65.0565	26.0647	7.0367e-16	9.602e-15
CUST_1877_PI410396108	AT3G10000		^ TF ^Trihelix^^^^ Homeodomain-like superfamily protein ^EDA31,embryo sac development arrest 31^	-2.25954	225.331	99.2791	0	0
CUST_1876_PI410396108	AT3G10000		^ TF ^Trihelix^^^^ Homeodomain-like superfamily protein ^EDA31,embryo sac development arrest 31^	-1.92684	839.149	433.832	2.21248e-12	2.4084e-11
CUST_1879_PI410396108	AT3G10040		^ TF ^Trihelix^^^^ sequence-specific DNA binding transcription factors ^ ^	-1.89449	43121	22757.7	2.71501e-07	1.85899e-06
CUST_1880_PI410396108	AT3G10040		^ TF ^Trihelix^^^^ sequence-specific DNA binding transcription factors ^ ^	-1.82443	37468.4	20518.9	1.81943e-08	1.41444e-07
CUST_9380_PI410396117	AT3G10150	ATPAP16, PAP16	^ ^ ^ ^ purple acid phosphatase 16 ^	-3.34309	575.661	171.278	7.00649e-45	2.95407e-43
CUST_9383_PI410396117	AT3G10185		^ ^ ^ ^ Gibberellin-regulated family protein ^	-3.85754	790.906	204.873	0	0
CUST_1890_PI410396108	AT3G10500		^ TF ^NAC^^^ANAC053^ NAC domain containing protein 53 ^anac053,NAC domain containing protein 53,NAC053,NAC domain containing protein 53^	2.30814	5492.47	12673.8	0	0
CUST_1889_PI410396108	AT3G10500		^ TF ^NAC^^^ANAC053^ NAC domain containing protein 53 ^anac053,NAC domain containing protein 53,NAC053,NAC domain containing protein 53^	2.03578	6496.87	13229.1	3.03957e-19	5.03212e-18
CUST_1888_PI410396108	AT3G10500		^ TF ^NAC^^^ANAC053^ NAC domain containing protein 53 ^anac053,NAC domain containing protein 53,NAC053,NAC domain containing protein 53^	2.0266	2678.55	5426.43	1.93747e-32	5.5775e-31
CUST_9415_PI410396117	AT3G10560	UNE9, CYP77A7	^Cytochrome P450^CYP77A^CYP77A7^ Cytochrome P450 superfamily protein ^CYP77A7,CYTOCHROME P450, FAMILY 77, SUBFAMILY A, POLYPEPTIDE 7,UNE9,UNFERTILIZED EMBRYO SAC 9^	-1.81585	43.4908	23.7618	7.97266e-08	5.80095e-07
CUST_9416_PI410396117	AT3G10570	CYP77A6	^Cytochrome P450^CYP77A^CYP77A6^ cytochrome P450, family 77, subfamily A, polypeptide 6 ^CYP77A6,cytochrome P450, family 77, subfamily A, polypeptide 6^	-2.51231	4137.84	1635.65	2.3619e-27	5.60196e-26
CUST_9437_PI410396117	AT3G10815		^ ^ ^ ^ RING/U-box superfamily protein ^	9.26815	3.2417	28.7283	8.30401e-21	1.48045e-19
CUST_9449_PI410396117	AT3G10930		^ ^ ^ ^ unknown protein; FUNCTIONS IN: molecular_function unknown; INVOLVED IN: biological_process unknown; LOCATED IN: mitochondrion; EXPRESSED IN: 18 plant structures; EXPRESSED DURING: 9 growth stages; Has 1 Blast hits to 1 proteins in 1 species: Archae - 0; Bacteria - 0; Metazoa - 0; Fungi - 0; Plants - 1; Viruses - 0; Other Eukaryotes - 0 (source: NCBI BLink). ^	14.139	351.051	5419.71	2.69271e-26	6.10031e-25
CUST_9455_PI410396117	AT3G10986		^ ^ ^ ^ Protein of unknown function (DUF567) ^	7.8543	6.66267	56.0489	4.06875e-13	4.69037e-12
CUST_9457_PI410396117	AT3G11000		^ ^ ^ ^ DCD (Development and Cell Death) domain protein ^	2.84459	10.5949	32.7052	0.00067	0.00279753
CUST_1902_PI410396108	AT3G11020	DREB2B	^ TF ^AP2/ERF^ERF-EREBP^DREB2B^^ DRE/CRT-binding protein 2B ^DREB2,DEHYDRATION-RESPONSIVE ELEMENT BINDING PROTEIN 2,DREB2B,DRE/CRT-binding protein 2B^	1.92428	1772.08	3409.03	1.27242e-31	3.52598e-30
CUST_1900_PI410396108	AT3G11020	DREB2B	^ TF ^AP2/ERF^ERF-EREBP^DREB2B^^ DRE/CRT-binding protein 2B ^DREB2,DEHYDRATION-RESPONSIVE ELEMENT BINDING PROTEIN 2,DREB2B,DRE/CRT-binding protein 2B^	1.86932	677.557	1259.29	5.63491e-14	6.89162e-13
CUST_1901_PI410396108	AT3G11020	DREB2B	^ TF ^AP2/ERF^ERF-EREBP^DREB2B^^ DRE/CRT-binding protein 2B ^DREB2,DEHYDRATION-RESPONSIVE ELEMENT BINDING PROTEIN 2,DREB2B,DRE/CRT-binding protein 2B^	1.80647	362.278	649.272	3.6013e-28	8.84317e-27
CUST_9483_PI410396117	AT3G11340		^ ^ ^ ^ UDP-Glycosyltransferase superfamily protein ^	14.2157	3.52781	49.8664	1.23079e-24	2.60044e-23
CUST_26473_PI410396117	AT3G11580		^ TF ^ABI3/VP1^^^^ AP2/B3-like transcriptional factor family protein ^ ^	-1.86062	535.192	265.735	0.0017	0.00656446
CUST_26474_PI410396117	AT3G11580		^ TF ^ABI3/VP1^^^^ AP2/B3-like transcriptional factor family protein ^ ^	-1.99996	51.9243	26.0748	2.19127e-16	3.0862e-15
CUST_9513_PI410396117	AT3G11680		^Miscellaneous Membrane Protein Families^Bax inhibitor-1 / TEGT protein homolog family^NULL^ Aluminium activated malate transporter family protein ^ ^	-2.12663	1322.72	635.295	5.07753e-13	5.80989e-12
CUST_9523_PI410396117	AT3G11773		^ ^ ^ ^ Thioredoxin superfamily protein ^	12.8254	22.3082	296.235	0	0
CUST_22879_PI410396117	AT3G11820	SYP121, AT-SYR1, ATSYP121, SYR1, ATSYR1, PEN1	^SNAREs^Syntaxin;SYP12 Gene Family^SYP121^ syntaxin of plants 121 ^AT-SYR1,n/a,ATSYP121,n/a,ATSYR1,SYNTAXIN RELATED PROTEIN 1,PEN1,PENETRATION1,SYP121,syntaxin of plants 121,SYR1,SYNTAXIN RELATED PROTEIN 1^	2.36276	16639.8	39873.3	4.70667e-12	5.00917e-11
CUST_9529_PI410396117	AT3G11840	PUB24	^Plant U-box protein (PUB) ^Class III^AtPUB24^ plant U-box 24 ^PUB24,plant U-box 24^	14.4893	28.1309	404.278	0	0
CUST_9547_PI410396117	AT3G12110	ACT11	^Cytoskeleton^Actin^ACT11^ actin-11 ^ACT11,actin-11^	-2.27216	5663.93	2499.74	3.22299e-44	1.34655e-42
CUST_9551_PI410396117	AT3G12170		^ ^ ^ ^ Chaperone DnaJ-domain superfamily protein ^	-2.01124	1196.45	600.43	5.01649e-35	1.55695e-33
CUST_9573_PI410396117	AT3G12430		^ ^ ^ ^ Polynucleotidyl transferase, ribonuclease H-like superfamily protein ^	-3.46538	1186.52	336.911	0	0
CUST_9574_PI410396117	AT3G12440		^ ^ ^ ^ Polynucleotidyl transferase, ribonuclease H-like superfamily protein ^	-5.25959	561.493	104.41	0	0
CUST_430_PI410396114	AT3G12450		^ ^ ^ ^ pseudogene of 3-5 exonuclease containing protein ^	-2.51679	1213.06	481.065	1.18624e-40	4.45613e-39
CUST_9576_PI410396117	AT3G12470		^ ^ ^ ^ Polynucleotidyl transferase, ribonuclease H-like superfamily protein ^	-1.9916	7111.12	3514.11	1.51029e-25	3.31927e-24
CUST_9577_PI410396117	AT3G12500	ATHCHIB, PR3, PR-3, CHI-B, B-CHI, HCHIB	^Glycoside Hydrolase Gene Families^Glycoside Hydrolase Family 19^CHIB^ basic chitinase ^ATHCHIB,basic chitinase,B-CHI,n/a,CHI-B,n/a,HCHIB,basic chitinase,PR-3,PATHOGENESIS-RELATED 3,PR3,PATHOGENESIS-RELATED 3^	2.54227	500.472	1274.73	0	0
CUST_1921_PI410396108	AT3G12560		^ TF ^MYB-related^BPF-1 type^^^ TRF-like 9 ^ATTBP2,TELOMERIC DNA-BINDING PROTEIN 2,TRFL9,TRF-like 9^	-2.48054	4428.34	1785.09	0	0
CUST_1922_PI410396108	AT3G12560		^ TF ^MYB-related^BPF-1 type^^^ TRF-like 9 ^ATTBP2,TELOMERIC DNA-BINDING PROTEIN 2,TRFL9,TRF-like 9^	-2.24712	2712.52	1207.21	1.0776e-41	4.15458e-40
CUST_1923_PI410396108	AT3G12560		^ TF ^MYB-related^BPF-1 type^^^ TRF-like 9 ^ATTBP2,TELOMERIC DNA-BINDING PROTEIN 2,TRFL9,TRF-like 9^	-2.16939	4196.02	1929.34	9.78157e-26	2.16837e-24
CUST_9612_PI410396117	AT3G12890	ASML2	^ ^ ^ ^ activator of spomin::LUC2 ^	-1.98602	1759.11	889.414	4.25374e-13	4.88621e-12
CUST_9613_PI410396117	AT3G12900		^ ^ ^ ^ 2-oxoglutarate (2OG) and Fe(II)-dependent oxygenase superfamily protein ^	3.36588	27.1806	91.5392	0	0
CUST_1934_PI410396108	AT3G12910		^ TF ^NAC^^^^ NAC (No Apical Meristem) domain transcriptional regulator superfamily protein ^ ^	25.5594	94.9476	2416.38	0	0
CUST_1935_PI410396108	AT3G12910		^ TF ^NAC^^^^ NAC (No Apical Meristem) domain transcriptional regulator superfamily protein ^ ^	21.8928	106.322	2338.85	0	0
CUST_1933_PI410396108	AT3G12910		^ TF ^NAC^^^^ NAC (No Apical Meristem) domain transcriptional regulator superfamily protein ^ ^	18.619	172.694	3231.11	0	0
CUST_9618_PI410396117	AT3G12955		^ ^ ^ ^ SAUR-like auxin-responsive protein family ^	11.4548	21.2689	242.751	0	0
CUST_9619_PI410396117	AT3G12960		^ ^ ^ ^ unknown protein; Has 44 Blast hits to 44 proteins in 14 species: Archae - 0; Bacteria - 0; Metazoa - 0; Fungi - 0; Plants - 44; Viruses - 0; Other Eukaryotes - 0 (source: NCBI BLink). ^	16.4559	5.38782	88.9303	0	0
CUST_9627_PI410396117	AT3G13061		^ ^ ^ ^ other RNA ^	-2.08569	186.503	90.4407	8.25849e-07	5.3579e-06
CUST_22901_PI410396117	AT3G13080	ATMRP3, MRP3, ABCC3	^ABC transporters^ABC transporter-like^NULL^ multidrug resistance-associated protein 3 ^ATMRP3,multidrug resistance-associated protein 3,MRP3,MULTIDRUG RESISTANCE PROTEIN 3,MRP3,multidrug resistance-associated protein 3^	4.38645	588.403	2778.43	1.97424e-11	1.99835e-10
CUST_26504_PI410396117	AT3G13080	ATMRP3, MRP3, ABCC3	^ABC transporters^ABC transporter-like^NULL^ multidrug resistance-associated protein 3 ^ATMRP3,multidrug resistance-associated protein 3,MRP3,MULTIDRUG RESISTANCE PROTEIN 3,MRP3,multidrug resistance-associated protein 3^	31.4733	14.2548	450.585	0	0
CUST_9633_PI410396117	AT3G13130		^ ^ ^ ^ unknown protein; FUNCTIONS IN: molecular_function unknown; INVOLVED IN: biological_process unknown; LOCATED IN: endomembrane system; EXPRESSED IN: male gametophyte; Has 140 Blast hits to 132 proteins in 41 species: Archae - 2; Bacteria - 4; Metazoa - 29; Fungi - 20; Plants - 51; Viruses - 0; Other Eukaryotes - 34 (source: NCBI BLink). ^	-3.30002	5009.06	1489.83	7.33254e-32	2.05862e-30
CUST_9656_PI410396117	AT3G13310		^ ^ ^ ^ Chaperone DnaJ-domain superfamily protein ^	3.89357	8367.65	32568.7	0	0
CUST_1106_PI410396577	AT3G13380	BRL3	^ ^ ^ ^ BRI1-like 3 ^	2.26067	380.325	859.536	9.80909e-45	4.12209e-43
CUST_1105_PI410396577	AT3G13380	BRL3	^ ^ ^ ^ BRI1-like 3 ^	2.07674	338.125	695.549	3.28035e-16	4.57358e-15
CUST_1107_PI410396577	AT3G13380	BRL3	^ ^ ^ ^ BRI1-like 3 ^	1.93986	190.404	369.712	5.91644e-22	1.11079e-20
CUST_9663_PI410396117	AT3G13400	sks13	^ ^ ^ ^ SKU5 similar 13 ^	-2.34735	11.7835	5.04766	0.00271	0.0100311
CUST_9664_PI410396117	AT3G13403		^ ^ ^ ^ Defensin-like (DEFL) family protein ^	-2.44331	77.4818	31.9008	6.39882e-08	4.70762e-07
CUST_9665_PI410396117	AT3G13405	MIR169A	^ ^ ^ ^ MIR169A; miRNA ^	-2.2423	32.9986	15.2293	0.00011	0.000526218
CUST_9683_PI410396117	AT3G13600		^ ^ ^ ^ calmodulin-binding family protein ^	2.08456	1804.2	3886.32	2.83692e-06	1.72277e-05
CUST_9684_PI410396117	AT3G13610		^ ^ ^ ^ 2-oxoglutarate (2OG) and Fe(II)-dependent oxygenase superfamily protein ^	56.9304	12.8764	732.887	0	0
CUST_9698_PI410396117	AT3G13730	CYP90D1	^Cytochrome P450^CYP90D^CYP90D1^ cytochrome P450, family 90, subfamily D, polypeptide 1 ^CYP90D1,cytochrome P450, family 90, subfamily D, polypeptide 1^	3.16017	46.9456	148.352	0	0
CUST_9700_PI410396117	AT3G13750	BGAL1	^Glycoside Hydrolase Gene Families^Glycoside Hydrolase Family 35^BGAL1^ beta galactosidase 1 ^BGAL1,beta galactosidase 1,BGAL1,beta-galactosidase 1^	-1.84712	2168.89	1179.25	1.12813e-09	9.90791e-09
CUST_9707_PI410396117	AT3G13790	ATBFRUCT1	^Glycoside Hydrolase Gene Families^Glycoside Hydrolase Family 32^NULL^ Glycosyl hydrolases family 32 protein ^ATBFRUCT1,n/a,ATCWINV1,ARABIDOPSIS THALIANA CELL WALL INVERTASE 1^	6.99393	594.872	4519.5	9.25627e-22	1.7227e-20
CUST_1945_PI410396108	AT3G13840		^ TF ^GRAS^^^SCL29^ GRAS family transcription factor ^ ^	-2.26028	31.7034	14.0254	9.7236e-16	1.31914e-14
CUST_9716_PI410396117	AT3G13900		^Primary Pumps (ATPases) Gene Families^Putative P-type ATPase family^NULL^ ATPase E1-E2 type family protein / haloacid dehalogenase-like hydrolase family protein ^ ^	-1.82463	13.5927	7.45303	0.00519	0.0180921
CUST_9717_PI410396117	AT3G13910		^ ^ ^ ^ Protein of unknown function (DUF3511) ^	2.41303	2222.17	5456.38	7.83755e-14	9.49053e-13
CUST_9720_PI410396117	AT3G13950		^ ^ ^ ^ unknown protein; BEST Arabidopsis thaliana protein match is: unknown protein (TAIR:AT4G13266.1); Has 339 Blast hits to 265 proteins in 12 species: Archae - 0; Bacteria - 0; Metazoa - 0; Fungi - 0; Plants - 339; Viruses - 0; Other Eukaryotes - 0 (source: NCBI BLink). ^	3.09449	823.111	2554.67	0	0
CUST_9726_PI410396117	AT3G14060		^ ^ ^ ^ unknown protein; BEST Arabidopsis thaliana protein match is: unknown protein (TAIR:AT1G54120.1); Has 30 Blast hits to 30 proteins in 8 species: Archae - 0; Bacteria - 0; Metazoa - 0; Fungi - 0; Plants - 30; Viruses - 0; Other Eukaryotes - 0 (source: NCBI BLink). ^	2.41318	160.873	388.041	1.71402e-30	4.53716e-29
CUST_9743_PI410396117	AT3G14225	GLIP4	^ ^ ^ ^ GDSL-motif lipase 4 ^	28.4776	3.43555	98.8128	0	0
CUST_9760_PI410396117	AT3G14395		^ ^ ^ ^ unknown protein; Has 4 Blast hits to 4 proteins in 2 species: Archae - 0; Bacteria - 0; Metazoa - 0; Fungi - 0; Plants - 4; Viruses - 0; Other Eukaryotes - 0 (source: NCBI BLink). ^	-3.00464	195.563	63.0274	6.69418e-11	6.48664e-10
CUST_9768_PI410396117	AT3G14452		^ ^ ^ ^ unknown protein; LOCATED IN: endomembrane system; Has 30201 Blast hits to 17322 proteins in 780 species: Archae - 12; Bacteria - 1396; Metazoa - 17338; Fungi - 3422; Plants - 5037; Viruses - 0; Other Eukaryotes - 2996 (source: NCBI BLink). ^	-1.93154	599.018	310.112	6.45174e-31	1.74098e-29
CUST_9771_PI410396117	AT3G14475		^ ^ ^ ^ snoRNA ^	2.38816	3.27707	7.89583	0.0001	0.000481702
CUST_9777_PI410396117	AT3G14540		^ ^ ^ ^ Terpenoid cyclases/Protein prenyltransferases superfamily protein ^	-4.06314	18.9544	4.60773	2.51744e-11	2.53976e-10
CUST_9786_PI410396117	AT3G14630	CYP72A9	^Cytochrome P450^CYP72A^CYP72A9^ cytochrome P450, family 72, subfamily A, polypeptide 9 ^CYP72A9,cytochrome P450, family 72, subfamily A, polypeptide 9^	-1.805	30.8322	16.853	1.05561e-07	7.60499e-07
CUST_9789_PI410396117	AT3G14660	CYP72A13	^Cytochrome P450^CYP72A^CYP72A13^ cytochrome P450, family 72, subfamily A, polypeptide 13 ^CYP72A13,cytochrome P450, family 72, subfamily A, polypeptide 13^	7.57377	3.55432	25.9529	1.30096e-18	2.07791e-17
CUST_9792_PI410396117	AT3G14700		^ ^ ^ ^ SART-1 family ^	3.1083	4.62573	13.6614	0.0005	0.00213755
CUST_22926_PI410396117	AT3G14740		^C2H2 Transcription Factor Family^NULL^NULL^ RING/FYVE/PHD zinc finger superfamily protein ^ ^	-2.00694	2705.75	1344.74	9.76471e-09	7.79587e-08
CUST_9797_PI410396117	AT3G14760		^ ^ ^ ^ unknown protein; FUNCTIONS IN: molecular_function unknown; INVOLVED IN: biological_process unknown; LOCATED IN: endomembrane system; EXPRESSED IN: 6 plant structures; EXPRESSED DURING: LP.04 four leaves visible, LP.02 two leaves visible; Has 63 Blast hits to 63 proteins in 13 species: Archae - 0; Bacteria - 0; Metazoa - 0; Fungi - 0; Plants - 63; Viruses - 0; Other Eukaryotes - 0 (source:…	-2.36163	60.1974	24.4996	0.00011	0.000526218
CUST_26528_PI410396117	AT3G14870		^ ^ ^ ^ Plant protein of unknown function (DUF641) ^	-1.82975	40.4553	21.7158	0.00157	0.00609858
CUST_9807_PI410396117	AT3G14950	TTL2	^ ^ ^ ^ tetratricopetide-repeat thioredoxin-like 2 ^	-4.92757	108.826	22.1063	0	0
CUST_22934_PI410396117	AT3G14990		^ ^ ^ ^ Class I glutamine amidotransferase-like superfamily protein ^	5.44566	499.054	2730.96	0	0
CUST_1967_PI410396108	AT3G15270		^ TF ^SBP (Zn)^^^SPL5^ squamosa promoter binding protein-like 5 ^SPL5,squamosa promoter binding protein-like 5^	-2.40901	24175.7	10036.6	2.58992e-38	9.01857e-37
CUST_1968_PI410396108	AT3G15270		^ TF ^SBP (Zn)^^^SPL5^ squamosa promoter binding protein-like 5 ^SPL5,squamosa promoter binding protein-like 5^	-2.1583	5959.03	2742.26	0	0
CUST_1966_PI410396108	AT3G15270		^ TF ^SBP (Zn)^^^SPL5^ squamosa promoter binding protein-like 5 ^SPL5,squamosa promoter binding protein-like 5^	-2.00041	17958.6	9015.55	2.40385e-17	3.56735e-16
CUST_9833_PI410396117	AT3G15280		^ ^ ^ ^ unknown protein; FUNCTIONS IN: molecular_function unknown; LOCATED IN: mitochondrion; EXPRESSED IN: 8 plant structures; EXPRESSED DURING: L mature pollen stage, 4 anthesis, petal differentiation and expansion stage; Has 36 Blast hits to 36 proteins in 15 species: Archae - 0; Bacteria - 0; Metazoa - 1; Fungi - 2; Plants - 33; Viruses - 0; Other Eukaryotes - 0 (source: NCBI BLink). ^	-4.23535	173.018	36.8399	1.94616e-09	1.66859e-08
CUST_9840_PI410396117	AT3G15356		^ ^ ^ ^ Legume lectin family protein ^	207.97	65.5861	13582.3	0	0
CUST_1970_PI410396108	AT3G15500	ANAC055	^ TF ^NAC^^^ANAC055^ NAC domain containing protein 3 ^ANAC055,NAC domain containing protein 55,ATNAC3,NAC domain containing protein 3,NAC055,NAC domain containing protein 55,NAC3,NAC domain containing protein 3^	40.8194	5.22724	240.318	7.14771e-27	1.66821e-25
CUST_1971_PI410396108	AT3G15500	ANAC055	^ TF ^NAC^^^ANAC055^ NAC domain containing protein 3 ^ANAC055,NAC domain containing protein 55,ATNAC3,NAC domain containing protein 3,NAC055,NAC domain containing protein 55,NAC3,NAC domain containing protein 3^	37.2208	8.84604	365.235	0	0
CUST_1969_PI410396108	AT3G15500	ANAC055	^ TF ^NAC^^^ANAC055^ NAC domain containing protein 3 ^ANAC055,NAC domain containing protein 55,ATNAC3,NAC domain containing protein 3,NAC055,NAC domain containing protein 55,NAC3,NAC domain containing protein 3^	33.8628	3.28874	111.018	0	0
CUST_9855_PI410396117	AT3G15518		^ ^ ^ ^ unknown protein; FUNCTIONS IN: molecular_function unknown; INVOLVED IN: biological_process unknown; LOCATED IN: cellular_component unknown; Has 30201 Blast hits to 17322 proteins in 780 species: Archae - 12; Bacteria - 1396; Metazoa - 17338; Fungi - 3422; Plants - 5037; Viruses - 0; Other Eukaryotes - 2996 (source: NCBI BLink). ^	7.25023	67.641	526.174	2.63014e-25	5.71796e-24
CUST_1977_PI410396108	AT3G15540	MSG2	^ TF ^Aux/IAA^^MASSUGU2^IAA19^ indole-3-acetic acid inducible 19 ^IAA19,indole-3-acetic acid inducible 19,MSG2,MASSUGU 2^	2.45293	248.25	613.403	3.50881e-19	5.79037e-18
CUST_1975_PI410396108	AT3G15540	MSG2	^ TF ^Aux/IAA^^MASSUGU2^IAA19^ indole-3-acetic acid inducible 19 ^IAA19,indole-3-acetic acid inducible 19,MSG2,MASSUGU 2^	1.91339	338.469	641.371	4.28325e-13	4.91941e-12
CUST_1976_PI410396108	AT3G15540	MSG2	^ TF ^Aux/IAA^^MASSUGU2^IAA19^ indole-3-acetic acid inducible 19 ^IAA19,indole-3-acetic acid inducible 19,MSG2,MASSUGU 2^	1.84492	176.704	325.082	2.88151e-06	1.74582e-05
CUST_9868_PI410396117	AT3G15650		^Acyl Lipid Metabolism Family^Lysophospholipase^NULL^ alpha/beta-Hydrolases superfamily protein ^ ^	-2.12413	21927.9	10043.8	5.93777e-08	4.38699e-07
CUST_9876_PI410396117	AT3G15760		^ ^ ^ ^ unknown protein; FUNCTIONS IN: molecular_function unknown; INVOLVED IN: biological_process unknown; LOCATED IN: endomembrane system; EXPRESSED IN: 22 plant structures; EXPRESSED DURING: 10 growth stages; BEST Arabidopsis thaliana protein match is: unknown protein (TAIR:AT1G52565.1); Has 42 Blast hits to 42 proteins in 10 species: Archae - 0; Bacteria - 0; Metazoa - 0; Fungi - 0; Plants - …	4.53115	6.58375	30.8368	0.00087	0.00355916
CUST_22953_PI410396117	AT3G15770		^ ^ ^ ^ unknown protein; BEST Arabidopsis thaliana protein match is: unknown protein (TAIR:AT1G15350.1); Has 35333 Blast hits to 34131 proteins in 2444 species: Archae - 798; Bacteria - 22429; Metazoa - 974; Fungi - 991; Plants - 531; Viruses - 0; Other Eukaryotes - 9610 (source: NCBI BLink). ^	2.5503	1712.32	4374.27	0	0
CUST_9881_PI410396117	AT3G15820	ROD1	^ ^ ^ ^ phosphatidic acid phosphatase-related / PAP2-related ^	-2.10996	3301.57	1569.4	0	0
CUST_9894_PI410396117	AT3G15990	SULTR3;4	^Inorganic Solute Cotransporters^Putative sulfate transporter family^NULL^ sulfate transporter 3;4 ^SULTR3;4,sulfate transporter 3;4^	2.13296	513.475	1103.42	3.77325e-24	7.80431e-23
CUST_1129_PI410396577	AT3G16030	CES101	^ ^ ^ ^ lectin protein kinase family protein ^	2.1451	43.561	93.9661	8.81955e-14	1.06327e-12
CUST_9913_PI410396117	AT3G16180		^Organic Solute Cotransporters^Similar to LeOPT1 family^NULL^ Major facilitator superfamily protein ^ ^	-2.30115	7.59583	3.38436	0.00847	0.0280578
CUST_9917_PI410396117	AT3G16220		^ ^ ^ ^ Predicted eukaryotic LigT ^	1.80392	470.614	852.405	1.62168e-25	3.5557e-24
CUST_9924_PI410396117	AT3G16300		^Miscellaneous Membrane Protein Families^Cell division protein FtsH isolog family^NULL^ Uncharacterised protein family (UPF0497) ^ ^	-2.57134	203.159	79.0325	5.12772e-26	1.14965e-24
CUST_9931_PI410396117	AT3G16380	PAB6	^Eukaryotic Initiation Factor Gene Family^PABP - poly(A) binding protein^PAB6??^ poly(A) binding protein 6 ^PAB6,poly(A) binding protein 6^	-1.81475	381.619	206.68	7.88169e-08	5.73831e-07
CUST_26553_PI410396117	AT3G16400	ATMLP-470	^ ^ ^ ^ nitrile specifier protein 1 ^	-2.7176	11.0626	4.09999	0.00217	0.00819965
CUST_9933_PI410396117	AT3G16410	NSP4	^ ^ ^ ^ nitrile specifier protein 4 ^	-4.00958	102.356	24.4433	2.15935e-11	2.18601e-10
CUST_22962_PI410396117	AT3G16460		^ ^ ^ ^ Mannose-binding lectin superfamily protein ^	2.57451	251.067	644.959	3.35499e-37	1.12439e-35
CUST_9939_PI410396117	AT3G16530		^ ^ ^ ^ Legume lectin family protein ^	450.978	70.0727	33747.9	0	0
CUST_9951_PI410396117	AT3G16650		^ ^ ^ ^ Transducin/WD40 repeat-like superfamily protein ^	-1.96354	822.989	420.201	0	0
CUST_9955_PI410396117	AT3G16690	SWEET16, AtSWEET16	^Miscellaneous Membrane Protein Families^MTN3-like protein family^NULL^ Nodulin MtN3 family protein ^ ^	-2.45734	42.5142	17.417	2.50048e-08	1.91532e-07
CUST_9958_PI410396117	AT3G16720	ATL2, TL2	^RRE (Rapid Response to Elicitors)^NULL^ATL2^ TOXICOS EN LEVADURA 2 ^ATL2,TOXICOS EN LEVADURA 2,TL2,TOXICOS EN LEVADURA 2^	6.40726	1522.98	10104.9	0	0
CUST_22969_PI410396117	AT3G16800		^PP2C-type phosphatases^Group E^NULL^ Protein phosphatase 2C family protein ^ ^	3.86443	3.67695	12.9467	0.00048	0.00205829
CUST_9983_PI410396117	AT3G17010		^ABI3VP1 Transcription Factor Family^NULL^NULL^ AP2/B3-like transcriptional factor family protein ^ ^	6.07528	134.03	815.219	0	0
CUST_9988_PI410396117	AT3G17070		^Class III peroxidase^NULL^PER29^ Peroxidase family protein ^ ^	-2.21234	927.312	420.288	9.66445e-32	2.69567e-30
CUST_442_PI410396114	AT3G17110		^ ^ ^ ^ pseudogene, glycine-rich protein ^	13.109	18.6566	263.597	1.28822e-28	3.225e-27
CUST_443_PI410396114	AT3G17203	GA2OX5	^ ^ ^ ^ a pseudogene initially named GA2ox5 and thought to be a member of the gibberellin 2-oxidase enzyme family. It was later shown to have a large DNA insert in the putative gene model. ^	-2.88074	15.6048	5.59723	3e-05	0.000155553
CUST_10030_PI410396117	AT3G17580		^ ^ ^ ^ unknown protein; BEST Arabidopsis thaliana protein match is: unknown protein (TAIR:AT1G48330.1); Has 40 Blast hits to 40 proteins in 11 species: Archae - 0; Bacteria - 0; Metazoa - 0; Fungi - 0; Plants - 40; Viruses - 0; Other Eukaryotes - 0 (source: NCBI BLink). ^	2.51076	342.91	866.567	2.98009e-25	6.46283e-24
CUST_2003_PI410396108	AT3G17600		^ TF ^Aux/IAA^^^IAA31^ indole-3-acetic acid inducible 31 ^IAA31,indole-3-acetic acid inducible 31^	1.85928	712.895	1357.46	4.76201e-12	5.06112e-11
CUST_10042_PI410396117	AT3G17690	ATCNGC19, CNGC19	^Ion Channel Families^Cyclic nucleotide gated channel family^ATCNGC19^ cyclic nucleotide gated channel 19 ^ATCNGC19,CYCLIC NUCLEOTIDE-GATED CHANNEL 19,CNGC19,cyclic nucleotide gated channel 19^	3.55291	1032.38	4011.29	5.13177e-10	4.63567e-09
CUST_10043_PI410396117	AT3G17700	CNBT1, CNGC20, ATCNGC20	^Ion Channel Families^Cyclic nucleotide gated channel family^ATCNGC20^ cyclic nucleotide-binding transporter 1 ^ATCNGC20,CYCLIC NUCLEOTIDE-GATED CHANNEL 20,CNBT1,cyclic nucleotide-binding transporter 1,CNGC20,n/a^	1.91954	3411.93	6549.33	2e-05	0.000105939
CUST_10045_PI410396117	AT3G17720		^ ^ ^ ^ Pyridoxal phosphate (PLP)-dependent transferases superfamily protein ^	-2.01996	74.7767	37.0319	3.52998e-22	6.68955e-21
CUST_10047_PI410396117	AT3G17760	GAD5	^GAD^NULL^GAD.d^ glutamate decarboxylase 5 ^GAD5,glutamate decarboxylase 5^	-4.04477	418.845	104.145	0	0
CUST_10062_PI410396117	AT3G17998	CPuORF30	^ ^ ^ ^ conserved peptide upstream open reading frame 30 ^	-1.90704	52046.1	24947.1	0.00602	0.0206868
CUST_10063_PI410396117	AT3G18000	NMT1, XPL1, PEAMT	^Acyl Lipid Metabolism Family^Phosphoethanolamine N-Methyltransferase^NULL^ S-adenosyl-L-methionine-dependent methyltransferases superfamily protein ^NMT1,N-METHYLTRANSFERASE 1,PEAMT,n/a,XPL1,XIPOTL 1^	-1.87	48970.9	24437	0.00655	0.022329
CUST_26579_PI410396117	AT3G18070	BGLU43	^Glycoside Hydrolase Gene Families^Glycoside Hydrolase Family 1^NULL^ beta glucosidase 43 ^BGLU43,beta glucosidase 43^	-2.87231	12.7766	4.31876	0.00017	0.000789395
CUST_10082_PI410396117	AT3G18250		^ ^ ^ ^ Putative membrane lipoprotein ^	3.40762	50.2429	171.95	1.97858e-37	6.68671e-36
CUST_10084_PI410396117	AT3G18280		^Acyl Lipid Metabolism Family^Lipid Transfer Protein type 2^NULL^ Bifunctional inhibitor/lipid-transfer protein/seed storage 2S albumin superfamily protein ^ ^	2.00725	2274.72	4573.93	6.29186e-27	1.46834e-25
CUST_10091_PI410396117	AT3G18330		^ ^ ^ ^ F-box family protein ^	-1.91515	20.8495	10.9602	0.00421	0.0149502
CUST_4643_PI410396108	AT3G18550	BRC1	^ TF ^TCP^TEO-type^^TCP18^ TCP family transcription factor ^ATTCP18,n/a,BRC1,BRANCHED 1,TCP18,n/a^	-2.07052	123.015	56.8584	1.2264e-18	1.96962e-17
CUST_4642_PI410396108	AT3G18550	BRC1	^ TF ^TCP^TEO-type^^TCP18^ TCP family transcription factor ^ATTCP18,n/a,BRC1,BRANCHED 1,TCP18,n/a^	-2.00127	95.4849	47.7069	1.62831e-42	6.46379e-41
CUST_10118_PI410396117	AT3G18610	PARLL1, ATNUC-L2, NUC-L2	^ ^ ^ ^ nucleolin like 2 ^	-2.08527	365.08	173.585	1.17576e-15	1.59499e-14
CUST_10120_PI410396117	AT3G18630	ATUNG, UNG	^ ^ ^ ^ uracil dna glycosylase ^	-2.72953	132.814	48.8486	0	0
CUST_10138_PI410396117	AT3G18830	ATPLT5, PMT5, ATPMT5	^Organic Solute Cotransporters^Putative sugar transporter family^NULL^ polyol/monosaccharide transporter 5 ^ATPLT5,POLYOL TRANSPORTER 5,ATPMT5,ARABIDOPSIS THALIANA POLYOL/MONOSACCHARIDE TRANSPORTER 5,PMT5,polyol/monosaccharide transporter 5^	15.9669	2440.78	39767.2	0	0
CUST_10139_PI410396117	AT3G18840		^ ^ ^ ^ Tetratricopeptide repeat (TPR)-like superfamily protein ^	-2.55683	11.252	4.56006	0.00012	0.000570372
CUST_10147_PI410396117	AT3G18950		^ ^ ^ ^ Transducin/WD40 repeat-like superfamily protein ^	2.23531	351.539	779.976	0	0
CUST_23004_PI410396117	AT3G19010		^ ^ ^ ^ 2-oxoglutarate (2OG) and Fe(II)-dependent oxygenase superfamily protein ^	1.99876	1384.1	2758.55	4.845e-12	5.1518e-11
CUST_10153_PI410396117	AT3G19030		^ ^ ^ ^ unknown protein; FUNCTIONS IN: molecular_function unknown; INVOLVED IN: pyridoxine biosynthetic process, homoserine biosynthetic process; LOCATED IN: endomembrane system; EXPRESSED IN: 19 plant structures; EXPRESSED DURING: 9 growth stages; BEST Arabidopsis thaliana protein match is: unknown protein (TAIR:AT1G49500.1); Has 22 Blast hits to 22 proteins in 2 species: Archae - 0; Bacteria - …	2.04916	171.562	399.438	0.00657	0.0223884
CUST_10159_PI410396117	AT3G19085		^ ^ ^ ^ BEST Arabidopsis thaliana protein match is: F-box/RNI-like/FBD-like domains-containing protein (TAIR:AT2G26030.3); Has 310 Blast hits to 305 proteins in 3 species: Archae - 0; Bacteria - 0; Metazoa - 0; Fungi - 0; Plants - 310; Viruses - 0; Other Eukaryotes - 0 (source: NCBI BLink). ^	-2.8178	65.5598	23.1409	1.89306e-29	4.84985e-28
CUST_26603_PI410396117	AT3G19570	SCO3, QWRF1	^ ^ ^ ^ Family of unknown function (DUF566) ^	-2.41751	9.47954	3.91931	0.00346	0.0125188
CUST_4646_PI410396108	AT3G19580	AZF2	^ TF ^C2H2 (Zn)^^^^ zinc-finger protein 2 ^AZF2,zinc-finger protein 2,ZF2,zinc-finger protein 2^	6.26573	386.857	2424.33	0	0
CUST_4645_PI410396108	AT3G19580	AZF2	^ TF ^C2H2 (Zn)^^^^ zinc-finger protein 2 ^AZF2,zinc-finger protein 2,ZF2,zinc-finger protein 2^	6.21843	346.527	2156.65	0	0
CUST_4647_PI410396108	AT3G19580	AZF2	^ TF ^C2H2 (Zn)^^^^ zinc-finger protein 2 ^AZF2,zinc-finger protein 2,ZF2,zinc-finger protein 2^	5.97671	301.278	1810.05	5.60519e-44	2.32156e-42
CUST_26605_PI410396117	AT3G19580	AZF2	^ TF ^C2H2 (Zn)^^^^ zinc-finger protein 2 ^AZF2,zinc-finger protein 2,ZF2,zinc-finger protein 2^	7.51731	34.7719	263.452	0	0
CUST_10202_PI410396117	AT3G19615		^ ^ ^ ^ unknown protein; FUNCTIONS IN: molecular_function unknown; INVOLVED IN: biological_process unknown; LOCATED IN: cellular_component unknown; Has 10 Blast hits to 10 proteins in 5 species: Archae - 0; Bacteria - 0; Metazoa - 0; Fungi - 0; Plants - 10; Viruses - 0; Other Eukaryotes - 0 (source: NCBI BLink). ^	13.4301	4.3895	56.6245	6.0962e-12	6.43423e-11
CUST_10207_PI410396117	AT3G19660		^ ^ ^ ^ unknown protein; Has 16 Blast hits to 16 proteins in 6 species: Archae - 0; Bacteria - 0; Metazoa - 0; Fungi - 0; Plants - 16; Viruses - 0; Other Eukaryotes - 0 (source: NCBI BLink). ^	8.74656	86.2262	839.021	3.26666e-25	7.08122e-24
CUST_10208_PI410396117	AT3G19663		^ ^ ^ ^ unknown protein; Has 30201 Blast hits to 17322 proteins in 780 species: Archae - 12; Bacteria - 1396; Metazoa - 17338; Fungi - 3422; Plants - 5037; Viruses - 0; Other Eukaryotes - 2996 (source: NCBI BLink). ^	2.5691	18.6516	49.6319	2.39333e-08	1.83555e-07
CUST_10227_PI410396117	AT3G19930	STP4, ATSTP4	^Organic Solute Cotransporters^Putative sugar transporter family^NULL^ sugar transporter 4 ^ATSTP4,SUGAR TRANSPORTER 4,STP4,sugar transporter 4^	3.15734	1157.56	3664.34	0	0
CUST_10236_PI410396117	AT3G20015		^ ^ ^ ^ Eukaryotic aspartyl protease family protein ^	-1.81438	595.176	333.475	1.31465e-16	1.87204e-15
CUST_453_PI410396114	AT3G20075	CYP705A14P	^ ^ ^ ^ a pseudogene with cytochrome P450 domain ^	-3.68133	180.231	48.7226	0	0
CUST_26612_PI410396117	AT3G20080	CYP705A15	^Cytochrome P450^CYP705A^CYP705A15^ cytochrome P450, family 705, subfamily A, polypeptide 15 ^CYP705A15,cytochrome P450, family 705, subfamily A, polypeptide 15^	-2.15312	154.624	71.7819	3.69284e-14	4.56937e-13
CUST_10243_PI410396117	AT3G20110	CYP705A20	^Cytochrome P450^CYP705A^CYP705A20^ cytochrome P450, family 705, subfamily A, polypeptide 20 ^CYP705A20,cytochrome P450, family 705, subfamily A, polypeptide 20^	2.19005	3.83939	8.40672	0.00374	0.0134274
CUST_10263_PI410396117	AT3G20380		^ ^ ^ ^ TRAF-like family protein ^	-2.89099	37.0213	13.3109	1.19251e-07	8.48474e-07
CUST_10278_PI410396117	AT3G20520	SVL3	^ ^ ^ ^ SHV3-like 3 ^	2.45552	4.59833	11.4098	0.00439	0.0155301
CUST_10290_PI410396117	AT3G20660	AtOCT4, 4-Oct	^Organic Solute Cotransporters^Sugar transporter family^NULL^ organic cation/carnitine transporter4 ^4-Oct,organic cation/carnitine transporter4,AtOCT4,organic cation/carnitine transporter4^	2.46752	414.787	1024.71	0	0
CUST_23031_PI410396117	AT3G20810	JMJD5	^ ^ ^ ^ 2-oxoglutarate (2OG) and Fe(II)-dependent oxygenase superfamily protein ^	-2.25283	10466.2	4648.76	6.28244e-27	1.46679e-25
CUST_2050_PI410396108	AT3G20880		^ TF ^C2H2 (Zn)^^^^ WIP domain protein 4 ^WIP4,WIP domain protein 4^	2.15818	513.272	1118.34	1.28919e-43	5.24888e-42
CUST_10310_PI410396117	AT3G20950	CYP705A32	^Cytochrome P450^CYP705A^CYP705A32^ cytochrome P450, family 705, subfamily A, polypeptide 32 ^CYP705A32,cytochrome P450, family 705, subfamily A, polypeptide 32^	-2.7456	18.1136	6.5668	0.0002	0.000916527
CUST_2056_PI410396108	AT3G21150		^ TF ^CO-like (Zn)^^^^ B-box 32 ^BBX32,B-box 32^	5.55683	211.119	1189.25	0	0
CUST_2058_PI410396108	AT3G21150		^ TF ^CO-like (Zn)^^^^ B-box 32 ^BBX32,B-box 32^	3.3174	436.09	1488.58	0.0005	0.00213755
CUST_2057_PI410396108	AT3G21150		^ TF ^CO-like (Zn)^^^^ B-box 32 ^BBX32,B-box 32^	3.09316	333.482	1056.57	0.00079	0.00325504
CUST_10331_PI410396117	AT3G21230	4CL5	^Monolignol Biosynthesis^4CL (4-coumarate:CoA ligase)^Arath;4CL4^ 4-coumarate:CoA ligase 5 ^4CL5,4-coumarate:CoA ligase 5^	-2.24691	134.895	56.4768	0.00012	0.000570372
CUST_23037_PI410396117	AT3G21260	GLTP3	^ ^ ^ ^ Glycolipid transfer protein (GLTP) family protein ^	-2.47955	182.966	72.1572	8.13272e-10	7.22703e-09
[truncated: 2,025 more rows]

## Sheet: 2d vs 4d
Sequence Code	Primary Sequence Name	Sequence Name(s)	Sequence Description	Fold Change	Intensity Cy3	Intensity Cy5	P-value	BH
CUST_4_PI410396108	AT1G01030	NGA3	^ TF ^ABI3/VP1^^^^ AP2/B3-like transcriptional factor family protein ^NGA3,NGATHA3^	5.34156	112.091	607.775	4.24246e-25	1.69213e-23
CUST_5_PI410396108	AT1G01030	NGA3	^ TF ^ABI3/VP1^^^^ AP2/B3-like transcriptional factor family protein ^NGA3,NGATHA3^	3.77294	80.0923	300.804	0	0
CUST_6_PI410396108	AT1G01030	NGA3	^ TF ^ABI3/VP1^^^^ AP2/B3-like transcriptional factor family protein ^NGA3,NGATHA3^	3.31137	52.4266	180.745	3.58145e-08	4.34331e-07
CUST_21038_PI410396117	AT1G01070		^Nodulin-like protein family^NULL^NULL^ nodulin MtN21 /EamA-like transporter family protein ^ ^	2.76466	107.496	298.571	1.6557e-34	9.93726e-33
CUST_9_PI410396108	AT1G01250		^ TF ^AP2/ERF^ERF-EREBP^^^ Integrase-type DNA-binding superfamily protein ^ ^	2.42055	384.267	930.256	4.98468e-36	3.20038e-34
CUST_8_PI410396108	AT1G01250		^ TF ^AP2/ERF^ERF-EREBP^^^ Integrase-type DNA-binding superfamily protein ^ ^	2.02198	121.962	246.604	1e-05	8.66891e-05
CUST_29_PI410396117	AT1G01420	UGT72B3	^Glycosyltransferase Gene Families^Glycosyltransferase- Family 1^NULL^ UDP-glucosyl transferase 72B3 ^UGT72B3,UDP-glucosyl transferase 72B3^	-3.60626	13.2902	4.06375	0.00071	0.00441226
CUST_21047_PI410396117	AT1G01480	ACS2, AT-ACC2	^ ^ ^ ^ 1-amino-cyclopropane-1-carboxylate synthase 2 ^	-13.9836	3537.64	250.897	0	0
CUST_24856_PI410396117	AT1G01480	ACS2, AT-ACC2	^ ^ ^ ^ 1-amino-cyclopropane-1-carboxylate synthase 2 ^	-3.49908	52.4217	14.566	7.52427e-30	3.73012e-28
CUST_2422_PI410396577	AT1G01560	ATMPK11, MPK11	^MAP Kinase (MAPK) Family^NULL^MPK11^ MAP kinase 11 ^ATMPK11,MAP kinase 11,MPK11,MAP kinase 11^	-6.53178	1795.5	274.024	0	0
CUST_2423_PI410396577	AT1G01560	ATMPK11, MPK11	^MAP Kinase (MAPK) Family^NULL^MPK11^ MAP kinase 11 ^ATMPK11,MAP kinase 11,MPK11,MAP kinase 11^	-6.20673	1785.53	286.456	0	0
CUST_2424_PI410396577	AT1G01560	ATMPK11, MPK11	^MAP Kinase (MAPK) Family^NULL^MPK11^ MAP kinase 11 ^ATMPK11,MAP kinase 11,MPK11,MAP kinase 11^	-4.70067	1306.63	278.102	0	0
CUST_24860_PI410396117	AT1G01560	ATMPK11, MPK11	^MAP Kinase (MAPK) Family^NULL^MPK11^ MAP kinase 11 ^ATMPK11,MAP kinase 11,MPK11,MAP kinase 11^	-5.15944	88.6948	16.0399	4.22976e-08	5.06997e-07
CUST_38_PI410396117	AT1G01580	FRO2, FRD1, ATFRO2	^Miscellaneous Membrane Protein Families^FRO1-like protein; NADPH oxidase-like family^NULL^ ferric reduction oxidase 2 ^ATFRO2,FERRIC REDUCTION OXIDASE 2,FRD1,FERRIC CHELATE REDUCTASE DEFECTIVE 1,FRO2,ferric reduction oxidase 2^	2.08282	33.3586	70.901	9.90141e-06	8.66891e-05
CUST_39_PI410396117	AT1G01590	FRO1, ATFRO1	^Miscellaneous Membrane Protein Families^FRO1-like protein; NADPH oxidase-like family^NULL^ ferric reduction oxidase 1 ^ATFRO1,FERRIC REDUCTION OXIDASE 1,FRO1,ferric reduction oxidase 1^	1.86826	20.3732	38.0624	0.00616	0.0299069
CUST_45_PI410396117	AT1G01680	ATPUB54, PUB54	^Plant U-box protein (PUB) ^Class V^AtPUB54 ^ plant U-box 54 ^ATPUB54,PLANT U-BOX 54,PUB54,plant U-box 54^	-3.15965	66.9565	20.6527	2.57137e-10	3.88209e-09
CUST_58_PI410396117	AT1G01840		^ ^ ^ ^ unknown protein; Has 23 Blast hits to 23 proteins in 9 species: Archae - 0; Bacteria - 0; Metazoa - 0; Fungi - 0; Plants - 23; Viruses - 0; Other Eukaryotes - 0 (source: NCBI BLink). ^	2.00934	14.4016	28.577	9e-05	0.000676238
CUST_28_PI410396108	AT1G02040		^ TF ^C2H2 (Zn)^^^^ C2H2-type zinc finger family protein ^ ^	-3.00754	16.1386	6.26159	0.00103	0.00617012
CUST_21062_PI410396117	AT1G02190		^Lipid Metabolism Gene Families^Lipid transfer protein; glossy1 homolog family^NULL^ Fatty acid hydroxylase superfamily ^ ^	1.84475	18.4726	34.5821	0.00124	0.00728529
CUST_24870_PI410396117	AT1G02205	CER1	^Acyl Lipid Metabolism Family^CER1 Protein involved in wax synthesis^NULL^ Fatty acid hydroxylase superfamily ^CER1,ECERIFERUM 1^	2.54395	9.55102	23.2797	0.00934	0.0428873
CUST_33_PI410396108	AT1G02220		^ TF ^NAC^^^ANAC003^ NAC domain containing protein 3 ^ANAC003,NAC domain containing protein 3,NAC003,NAC domain containing protein 3^	-3.25891	25.555	6.99652	0.00379	0.0195218
CUST_34_PI410396108	AT1G02230		^ TF ^NAC^^^ANAC004^ NAC domain containing protein 4 ^ANAC004,NAC domain containing protein 4,NAC004,NAC domain containing protein 4^	-2.18776	334.735	147.864	9e-05	0.000676238
CUST_35_PI410396108	AT1G02230		^ TF ^NAC^^^ANAC004^ NAC domain containing protein 4 ^ANAC004,NAC domain containing protein 4,NAC004,NAC domain containing protein 4^	-2.07828	165.009	77.6423	9.80912e-08	1.12756e-06
CUST_36_PI410396108	AT1G02230		^ TF ^NAC^^^ANAC004^ NAC domain containing protein 4 ^ANAC004,NAC domain containing protein 4,NAC004,NAC domain containing protein 4^	-2.07468	437.852	205.41	1.55262e-09	2.18782e-08
CUST_40_PI410396108	AT1G02340	HFR1	^ TF ^bHLH^bHLH^LONG HYPOCOTYL IN FAR-RED1^BHLH026^ basic helix-loop-helix (bHLH) DNA-binding superfamily protein ^FBI1,n/a,HFR1,LONG HYPOCOTYL IN FAR-RED,REP1,REDUCED PHYTOCHROME SIGNALING 1,RSF1,REDUCED SENSITIVITY TO FAR-RED LIGHT 1^	6.07008	123.998	755.204	0	0
CUST_41_PI410396108	AT1G02340	HFR1	^ TF ^bHLH^bHLH^LONG HYPOCOTYL IN FAR-RED1^BHLH026^ basic helix-loop-helix (bHLH) DNA-binding superfamily protein ^FBI1,n/a,HFR1,LONG HYPOCOTYL IN FAR-RED,REP1,REDUCED PHYTOCHROME SIGNALING 1,RSF1,REDUCED SENSITIVITY TO FAR-RED LIGHT 1^	5.23353	33.7562	181.659	1.04582e-21	3.54872e-20
CUST_42_PI410396108	AT1G02340	HFR1	^ TF ^bHLH^bHLH^LONG HYPOCOTYL IN FAR-RED1^BHLH026^ basic helix-loop-helix (bHLH) DNA-binding superfamily protein ^FBI1,n/a,HFR1,LONG HYPOCOTYL IN FAR-RED,REP1,REDUCED PHYTOCHROME SIGNALING 1,RSF1,REDUCED SENSITIVITY TO FAR-RED LIGHT 1^	3.79724	184.737	712.654	3.23902e-22	1.13089e-20
CUST_94_PI410396117	AT1G02360		^Glycoside Hydrolase Gene Families^Glycoside Hydrolase Family 19^NULL^ Chitinase family protein ^ ^	-5.3328	1419.47	256.934	6.94105e-16	1.64646e-14
CUST_97_PI410396117	AT1G02390	ATGPAT2, GPAT2	^Acyl Lipid Metabolism Family^Mitochondrial Glycerol-Phosphate Acyltransferase^NULL^ glycerol-3-phosphate acyltransferase 2 ^ATGPAT2,ARABIDOPSIS THALIANA GLYCEROL-3-PHOSPHATE ACYLTRANSFERASE 2,GPAT2,glycerol-3-phosphate acyltransferase 2^	4.0491	4.27447	17.3198	3.41656e-12	6.10515e-11
CUST_99_PI410396117	AT1G02400	ATGA2OX4, ATGA2OX6, DTA1, GA2OX6	^ ^ ^ ^ gibberellin 2-oxidase 6 ^	-7.07918	201.577	27.1945	1.70801e-31	9.09088e-30
CUST_103_PI410396117	AT1G02430	ATARFD1B, ARFD1B	^ ^ ^ ^ ADP-ribosylation factor D1B ^	-2.82579	228.631	80.8624	0	0
CUST_104_PI410396117	AT1G02440	ATARFD1A, ARFD1A	^ ^ ^ ^ ADP-ribosylation factor D1A ^	-2.8575	70.5636	24.8007	0	0
CUST_105_PI410396117	AT1G02450	NIMIN1, NIMIN-1	^ ^ ^ ^ NIM1-interacting 1 ^	-3.17141	3863	1207.6	2.38561e-18	6.61032e-17
CUST_106_PI410396117	AT1G02460		^Glycoside Hydrolase Gene Families^Glycoside Hydrolase Family 28^NULL^ Pectin lyase-like superfamily protein ^ ^	2.18286	785.545	1893.97	3e-05	0.000244453
CUST_110_PI410396117	AT1G02520	PGP11	^ABC transporters^P-glycoprotein-2^NULL^ P-glycoprotein 11 ^PGP11,P-glycoprotein 11^	-4.82484	19581.3	4038.95	0	0
CUST_111_PI410396117	AT1G02530	PGP12	^ABC transporters^P-glycoprotein-2^NULL^ P-glycoprotein 12 ^PGP12,P-glycoprotein 12^	-3.843	9794.5	2540.34	0	0
CUST_128_PI410396117	AT1G02750		^ ^ ^ ^ Drought-responsive family protein ^	-1.81585	5977.92	3259.87	3.10007e-11	5.13144e-10
CUST_141_PI410396117	AT1G02920	ATGSTF7, GST11, ATGSTF8, GSTF7, ATGST11	^Glutathione S-transferase Family^Phi family^AtGSTF7^ glutathione S-transferase 7 ^ATGST11,ARABIDOPSIS GLUTATHIONE S-TRANSFERASE 11,ATGSTF7,n/a,ATGSTF8,n/a,GST11,GLUTATHIONE S-TRANSFERASE 11,GSTF7,glutathione S-transferase 7^	-10.998	23458	2128.94	0	0
CUST_142_PI410396117	AT1G02930	GSTF6	^Glutathione S-transferase Family^Phi family^AtGSTF6^ glutathione S-transferase 6 ^ATGST1,ARABIDOPSIS GLUTATHIONE S-TRANSFERASE 1,ATGSTF3,ARABIDOPSIS THALIANA GLUATIONE S-TRANSFERASE F3,ATGSTF6,GLUTATHIONE S-TRANSFERASE,ERD11,EARLY RESPONSIVE TO DEHYDRATION 11,GST1,GLUTATHIONE S-TRANSFERASE 1,GSTF6,glutathione S-transferase 6^	-9.54163	57581.5	5820.78	4.72483e-23	1.7089e-21
CUST_21075_PI410396117	AT1G02950	ATGSTF4, GST31, GSTF4	^Glutathione S-transferase Family^Phi family^AtGSTF4^ glutathione S-transferase F4 ^ATGSTF4,glutathione S-transferase F4,GST31,GLUTATHIONE S-TRANSFERASE 31,GSTF4,glutathione S-transferase F4^	1.84833	746.115	1399.06	2.01198e-14	4.25773e-13
CUST_167_PI410396117	AT1G03220		^ ^ ^ ^ Eukaryotic aspartyl protease family protein ^	-2.48568	68073.2	27330.9	0	0
CUST_184_PI410396117	AT1G03400		^ ^ ^ ^ 2-oxoglutarate (2OG) and Fe(II)-dependent oxygenase superfamily protein ^	-1.80113	547.631	303.926	5.31054e-18	1.44848e-16
CUST_24884_PI410396117	AT1G03740		^ ^ ^ ^ Protein kinase superfamily protein ^	-2.56257	136.054	52.8739	2.12889e-30	1.08613e-28
CUST_56_PI410396108	AT1G03800		^ TF ^AP2/ERF^ERF-EREBP^^^ ERF domain protein 10 ^ATERF10,ARABIDOPSIS THALIANA RF DOMAIN PROTEIN 10,ERF10,ERF domain protein 10^	2.33834	28.1971	65.9811	1.08555e-14	2.35924e-13
CUST_55_PI410396108	AT1G03800		^ TF ^AP2/ERF^ERF-EREBP^^^ ERF domain protein 10 ^ATERF10,ARABIDOPSIS THALIANA RF DOMAIN PROTEIN 10,ERF10,ERF domain protein 10^	1.886	43.7698	83.8322	2.67129e-09	3.68189e-08
CUST_215_PI410396117	AT1G03820		^ ^ ^ ^ unknown protein; FUNCTIONS IN: molecular_function unknown; INVOLVED IN: biological_process unknown; LOCATED IN: endomembrane system; EXPRESSED IN: 21 plant structures; EXPRESSED DURING: 13 growth stages; Has 1345 Blast hits to 1122 proteins in 102 species: Archae - 2; Bacteria - 28; Metazoa - 28; Fungi - 30; Plants - 109; Viruses - 0; Other Eukaryotes - 1148 (source: NCBI BLink). ^	1.81769	1381.46	2530.67	5.74903e-12	1.00671e-10
CUST_21091_PI410396117	AT1G03850		^ ^ ^ ^ Glutaredoxin family protein ^	-2.15766	102.167	48.2372	2.32823e-07	2.56282e-06
CUST_24888_PI410396117	AT1G03850		^ ^ ^ ^ Glutaredoxin family protein ^	-2.09029	155.94	74.3596	4.84398e-09	6.51195e-08
CUST_228_PI410396117	AT1G03990		^Acyl Lipid Metabolism Family^Fatty Acid Alcohol Oxidase^NULL^ Long-chain fatty alcohol dehydrogenase family protein ^ ^	2.79913	4.97809	13.8112	0.00537	0.0265523
CUST_19_PI410396577	AT1G04310	ERS2	^Miscellaneous Membrane Protein Families^Putative ethylene receptor; ERS2 family^NULL^ ethylene response sensor 2 ^ERS2,ethylene response sensor 2^	-2.37738	669.536	275.468	4.93791e-17	1.26987e-15
CUST_21_PI410396577	AT1G04310	ERS2	^Miscellaneous Membrane Protein Families^Putative ethylene receptor; ERS2 family^NULL^ ethylene response sensor 2 ^ERS2,ethylene response sensor 2^	-2.12	6210.9	2930.06	2.71219e-19	7.99103e-18
CUST_20_PI410396577	AT1G04310	ERS2	^Miscellaneous Membrane Protein Families^Putative ethylene receptor; ERS2 family^NULL^ ethylene response sensor 2 ^ERS2,ethylene response sensor 2^	-2.02011	7982.54	3924.3	2.14511e-41	1.73349e-39
CUST_255_PI410396117	AT1G04350		^ ^ ^ ^ 2-oxoglutarate (2OG) and Fe(II)-dependent oxygenase superfamily protein ^	1.81943	70.7482	130.825	2.71826e-06	2.62567e-05
CUST_310_PI410396117	AT1G05010	EFE, ACO4, EAT1	^ ^ ^ ^ ethylene-forming enzyme ^	-3.95642	428.781	107.273	2.84285e-22	9.94455e-21
CUST_311_PI410396117	AT1G05020		^ ^ ^ ^ ENTH/ANTH/VHS superfamily protein ^	-1.96483	209.155	105.991	1.57806e-39	1.15655e-37
CUST_335_PI410396117	AT1G05330		^ ^ ^ ^ unknown protein; Has 6 Blast hits to 6 proteins in 2 species: Archae - 0; Bacteria - 0; Metazoa - 0; Fungi - 0; Plants - 6; Viruses - 0; Other Eukaryotes - 0 (source: NCBI BLink). ^	-1.90028	51.0556	25.913	1e-05	8.66891e-05
CUST_342_PI410396117	AT1G05420	ATOFP12, OFP12	^ ^ ^ ^ ovate family protein 12 ^	3.62089	278.815	1010.13	0	0
CUST_347_PI410396117	AT1G05490	chr31	^ ^ ^ ^ chromatin remodeling 31 ^	2.29781	730.593	1698.24	2.10108e-13	4.13192e-12
CUST_351_PI410396117	AT1G05530	UGT75B2, UGT2	^Glycosyltransferase Gene Families^Glycosyltransferase- Family 1^NULL^ UDP-glucosyl transferase 75B2 ^UGT2,UDP-GLUCOSYL TRANSFERASE 2,UGT75B2,UDP-glucosyl transferase 75B2^	-2.12199	34.6734	15.6651	0.00035	0.00233333
CUST_352_PI410396117	AT1G05540		^ ^ ^ ^ Protein of unknown function (DUF295) ^	7.26795	74.1319	597.701	9.33927e-21	2.99896e-19
CUST_356_PI410396117	AT1G05575		^ ^ ^ ^ unknown protein; FUNCTIONS IN: molecular_function unknown; INVOLVED IN: anaerobic respiration; LOCATED IN: endomembrane system; EXPRESSED IN: 17 plant structures; EXPRESSED DURING: 9 growth stages; BEST Arabidopsis thaliana protein match is: unknown protein (TAIR:AT2G31945.1); Has 63 Blast hits to 63 proteins in 10 species: Archae - 0; Bacteria - 0; Metazoa - 0; Fungi - 0; Plants - 63; Vi…	-3.44785	539.705	153.252	2.41362e-21	7.97252e-20
CUST_366_PI410396117	AT1G05680	UGT74E2	^Glycosyltransferase Gene Families^Glycosyltransferase- Family 1^NULL^ Uridine diphosphate glycosyltransferase 74E2 ^UGT74E2,Uridine diphosphate glycosyltransferase 74E2^	-5.14603	26689	5173.93	0	0
[truncated: 2,630 more rows]

## Sheet: 4d vs 8d
Sequence Code	Primary Sequence Name	Sequence Name(s)	Sequence Description	Fold Change	Intensity Cy3	Intensity Cy5	P-value	BH
[truncated: 4,776 more rows]
