# Supplementary material for: Dynamics of chromatin accessibility and gene regulation by MADS-domain transcription factors in flower development
Source: Genome Biol. 2014 Mar 3;15(3):R41. doi: 10.1186/gb-2014-15-3-r41 (PMC4054849; doi:10.1186/gb-2014-15-3-r41)
Supplement: Additional file 8: Table S5 — DNase-seq peak calling for the different time points. The table shows DHSs with FDR <0.01 and nearby genes for each dataset. Nearby genes are genes with the compared peaks 3 kb upstream of the start of the gene and 1 kb downstream of the end of the gene. The total number of DHSs for each time point and the number of DHSs nearby a gene for FDR <0.01 are summarized in the overview table. [file gb-2014-15-3-r41-S8.xlsx]

## Sheet: overview
	DNaseI-seq FDR<0.01
		DHSs	DHSs (3kb up 1kb down genes)
	before induction	7754	7455
	2 days after induction	5909	5680
	4 days after induction	7278	7014
	8 days after induction	9135	8789

## Sheet: DNase_I_no_treat
Peak_name	chr	peak start	peak end	peak summit	-LOG10(pvalue)	fold_enrichment	-log10(qvalue)	gene 1	gene 2	gene 3	gene 4	gene 5	gene 6	gene 7
Chr1_3091	1	2125	3838	3091	7.46	1.74	2.52	AT1G01010
Chr1_20814	1	20031	23663	20814	56.44	2.31	2.19	AT1G01040
Chr1_33704	1	32565	34509	33704	29.37	2.4	2.34	AT1G01050	AT1G01060
Chr1_38081	1	37443	39254	38081	33.13	3.05	2.36	AT1G01060	AT1G01070
Chr1_46889	1	43711	48400	46889	34.44	2.27	2.35	AT1G01080	AT1G01090
Chr1_55536	1	54088	56055	55536	70.6	3.23	2.09	AT1G01110	AT1G01115
Chr1_57289	1	56309	58042	57289	35.52	2.56	2.33	AT1G01115	AT1G01120
Chr1_68714	1	67160	69519	68714	44.56	2.53	2.31	AT1G01140
Chr1_72250	1	71637	77005	72250	47.27	2.35	2.28	AT1G01150	AT1G01160
Chr1_77743	1	77231	78367	77743	5.66	2.33	2.49	AT1G01180
Chr1_81826	1	78626	84210	81826	20.35	1.9	2.46	AT1G01183
Chr1_88749	1	87937	89436	88749	7.47	2.01	2.52	AT1G01200	AT1G01210	AT1G01220
Chr1_95869	1	94966	96636	95869	8.92	2.19	2.52	AT1G01220	AT1G01225	AT1G01230
Chr1_99559	1	98665	100461	99559	59.27	2.76	2.15	AT1G01230	AT1G01240
Chr1_112575	1	110945	114714	112575	24.18	1.89	2.39	AT1G01260	AT1G01270	AT1G01280	AT1G01290
Chr1_116142	1	115024	117542	116142	6.83	1.82	2.51	AT1G01290	AT1G01300
Chr1_120632	1	118154	121982	120632	46.37	2.42	2.28	AT1G01305	AT1G01310	AT1G01320
Chr1_130667	1	130070	131761	130667	29.26	3.02	2.34	AT1G01320
Chr1_156694	1	155915	157953	156694	40.73	2.54	2.31	AT1G01420	AT1G01430
Chr1_159589	1	158105	160438	159589	22.42	2	2.42	AT1G01430	AT1G01440
Chr1_162868	1	162262	164283	162868	11.73	1.98	2.54	AT1G01440	AT1G01448
Chr1_173407	1	172457	174006	173407	15.83	2.55	2.51	AT1G01470	AT1G01471	AT1G01480
Chr1_181102	1	179787	181665	181102	12.46	2.07	2.52	AT1G01490
Chr1_182505	1	181864	182893	182505	12.28	2.89	2.52	AT1G01490	AT1G01500
Chr1_183502	1	182933	185506	183502	61.58	2.92	2.14	AT1G01490	AT1G01500
Chr1_186894	1	185915	187560	186894	12.93	2.28	2.51	AT1G01500	AT1G01510
Chr1_190403	1	189243	191063	190403	6.11	2.22	2.54	AT1G01510	AT1G01520
Chr1_194750	1	193959	196206	194750	57.79	2.62	2.17	AT1G01530	AT1G01540
Chr1_220261	1	217783	222307	220261	62.31	2.9	2.12	AT1G01600
Chr1_225724	1	223841	226452	225724	51.2	2.57	2.24	AT1G01610	AT1G01620
Chr1_239765	1	239199	240512	239765	13.68	2.61	2.49	AT1G01650	AT1G01660
Chr1_262696	1	261512	263475	262696	36.04	2.74	2.32	AT1G01700	AT1G01710
Chr1_268187	1	265522	268881	268187	56.16	2.79	2.19	AT1G01710	AT1G01720	AT1G01730
Chr1_270799	1	269097	271340	270799	35.71	2.73	2.33	AT1G01720	AT1G01725	AT1G01730
Chr1_293143	1	292463	296266	293143	32.2	2.56	2.38	AT1G01800	AT1G01810
Chr1_298295	1	297564	299191	298295	28.34	2.48	2.36	AT1G01820	AT1G01830
Chr1_309543	1	308480	310690	309543	29.02	2.12	2.35	AT1G01880	AT1G01890	AT1G01900
Chr1_316037	1	315441	316674	316037	5.76	2.4	2.49	AT1G01910	AT1G01920
Chr1_325148	1	323191	325845	325148	15.48	2.43	2.48	AT1G01930	AT1G01940	AT1G01950
Chr1_338131	1	337312	338827	338131	21.69	2.6	2.43	AT1G01960	AT1G01970
Chr1_342234	1	341615	343524	342234	6.86	2.16	2.51	AT1G01980	AT1G01990
Chr1_345619	1	343819	346339	345619	11.99	1.87	2.52	AT1G01990	AT1G02000	AT1G02010
Chr1_354971	1	354255	355690	354971	5.99	1.87	2.54	AT1G02020	AT1G02030
Chr1_357113	1	355928	357833	357113	21.18	2.26	2.43	AT1G02020	AT1G02030	AT1G02040
Chr1_395588	1	394744	396273	395588	16.12	2.19	2.49	AT1G02110	AT1G02120
Chr1_401949	1	399296	402793	401949	8.73	2.13	2.54	AT1G02130	AT1G02145
Chr1_410582	1	409795	412187	410582	9.08	2.09	2.52	AT1G02150	AT1G02160	AT1G02170
Chr1_414854	1	413697	415728	414854	31.76	2.82	2.38	AT1G02180	AT1G02190
Chr1_418587	1	417590	419155	418587	15.07	2.44	2.46	AT1G02190	AT1G02205
Chr1_424684	1	424197	425418	424684	9.35	2.76	2.52	NA
Chr1_426543	1	426037	427256	426543	22.13	2.7	2.42	NA
Chr1_434243	1	433840	435178	434243	10.7	2.24	2.55	AT1G02230
Chr1_453014	1	452216	453739	453014	22.25	2.82	2.42	AT1G02280	AT1G02290	AT1G02300	AT1G02305
Chr1_461777	1	461099	462400	461777	5.47	1.93	2.49	AT1G02310	AT1G02320	AT1G02330
Chr1_469571	1	467421	470315	469571	77.27	3.23	2.02	AT1G02340	AT1G02350
Chr1_471450	1	470349	473874	471450	22.13	2.08	2.42	AT1G02350	AT1G02360
Chr1_476861	1	475778	477495	476861	9.35	1.79	2.52	AT1G02370	AT1G02380
Chr1_483966	1	482052	484504	483966	29.69	2.36	2.34	AT1G02390	AT1G02391	AT1G02400
Chr1_488769	1	488162	489408	488769	14.27	2.35	2.48	AT1G02400	AT1G02410
Chr1_490677	1	490187	491329	490677	11.93	2.68	2.54	AT1G02405	AT1G02410
Chr1_493204	1	492445	494044	493204	30.29	2.65	2.33	AT1G02405	AT1G02410	AT1G02420
Chr1_498985	1	498008	499473	498985	50.93	3.21	2.24	AT1G02430	AT1G02440	AT1G02450
Chr1_501583	1	501177	502593	501583	24.32	2.69	2.39	NA
Chr1_537715	1	536996	538287	537715	8.24	2.55	2.55	AT1G02540	AT1G02550	AT1G02560
Chr1_552844	1	551454	553961	552844	37.28	2.92	2.3	AT1G02590	AT1G02600	AT1G02610
Chr1_557165	1	555864	557756	557165	6.73	2.15	2.51	AT1G02610	AT1G02620
Chr1_560006	1	558072	561242	560006	7.54	1.92	2.52	AT1G02630
Chr1_575103	1	574569	576773	575103	51.72	2.72	2.23	AT1G02660	AT1G02670
Chr1_580577	1	579726	581097	580577	9.97	2.07	2.51	AT1G02670	AT1G02680
Chr1_581988	1	581290	582725	581988	14.62	2.32	2.47	AT1G02680	AT1G02690
Chr1_584089	1	583319	584678	584089	38.77	3.05	2.28	AT1G02690
Chr1_598819	1	598289	600021	598819	5.65	2.27	2.49	AT1G02730	AT1G02740
Chr1_602413	1	601748	603049	602413	20.87	2.86	2.44	AT1G02740	AT1G02750	AT1G02760
Chr1_607614	1	606411	608844	607614	10.29	1.98	2.52	AT1G02770	AT1G02780
Chr1_625862	1	625193	627251	625862	6.4	1.9	2.52	AT1G02820	AT1G02830	AT1G02840
Chr1_638849	1	638273	639303	638849	5.1	2.42	2.51	AT1G02870
Chr1_642618	1	641131	643564	642618	25.69	2.19	2.36	AT1G02880
Chr1_644721	1	644060	645473	644721	10.53	2.19	2.57	AT1G02880	AT1G02890
Chr1_652771	1	651571	654313	652771	41.39	2.3	2.3	AT1G02890	AT1G02900
Chr1_672996	1	671974	673761	672996	25.72	2.51	2.36	AT1G02965	AT1G02970
Chr1_701416	1	700786	701952	701416	7.97	2.39	2.55	AT1G03020	AT1G03030
Chr1_706708	1	706093	707924	706708	18.48	2.46	2.46	AT1G03040	AT1G03050
Chr1_727436	1	726916	730265	727436	43.61	2.34	2.32	AT1G03060	AT1G03070
Chr1_739514	1	737259	740109	739514	38.94	2.27	2.28	AT1G03080	AT1G03090
Chr1_749168	1	747621	749703	749168	11.74	2.33	2.54	AT1G03100	AT1G03106	AT1G03110
Chr1_760701	1	760308	761680	760701	17.07	2.42	2.48	AT1G03160
Chr1_768091	1	766415	769902	768091	35.65	2.18	2.33	AT1G03170
Chr1_773338	1	770144	773898	773338	69.07	2.66	2.11	AT1G03180	AT1G03190
Chr1_780359	1	779135	780845	780359	34.22	3.18	2.35	AT1G03190	AT1G03200	AT1G03210
Chr1_790017	1	787911	790532	790017	23.77	2.21	2.39	AT1G03230
Chr1_793223	1	792515	793993	793223	17.66	2.33	2.47	AT1G03240	AT1G03250
Chr1_813304	1	812131	813931	813304	7.91	2.4	2.55	AT1G03300	AT1G03310
Chr1_847745	1	845606	848420	847745	24.65	2.11	2.38	AT1G03410	AT1G03430
Chr1_851839	1	849384	852787	851839	73.45	2.67	2.06	AT1G03440
Chr1_865331	1	863624	866865	865331	43.35	2.33	2.33	AT1G03457	AT1G03470
Chr1_868036	1	867240	869547	868036	33.01	2.49	2.37	AT1G03470
Chr1_871382	1	870688	872084	871382	13.89	2.28	2.48	AT1G03475	AT1G03490	AT1G03495
Chr1_877720	1	877015	878508	877720	15.63	2.17	2.48	AT1G03502	AT1G03506	AT1G03510	AT1G03515	AT1G03520
Chr1_880414	1	879685	881149	880414	21.46	2.6	2.43	AT1G03510	AT1G03520	AT1G03530
Chr1_890095	1	889760	890951	890095	7.17	2.13	2.54	AT1G03550	AT1G03560	AT1G03570
Chr1_907540	1	906879	908128	907540	14.93	2.65	2.47	AT1G03620	AT1G03630
Chr1_909738	1	908865	910809	909738	26.46	2.49	2.39	AT1G03630	AT1G03640	AT1G03650
Chr1_918171	1	916590	919024	918171	10.74	2.5	2.55	AT1G03670	AT1G03680	AT1G03687	AT1G03700
Chr1_933516	1	932866	934514	933516	7.95	2.13	2.55	AT1G03730	AT1G03740
Chr1_937725	1	935851	938345	937725	42.81	2.53	2.33	AT1G03740	AT1G03743	AT1G03746	AT1G03750
Chr1_952026	1	951448	952717	952026	12.89	2.88	2.51	AT1G03780	AT1G03790
Chr1_961741	1	960470	962515	961741	20.84	2.18	2.44	AT1G03820	AT1G03830
Chr1_966949	1	966274	968015	966949	17.75	2.31	2.47	AT1G03830	AT1G03840
Chr1_978513	1	978026	979979	978513	28.17	2.11	2.36	AT1G03850	AT1G03860
Chr1_982017	1	981305	982626	982017	11	2.58	2.55	AT1G03860	AT1G03870
Chr1_984567	1	983061	985235	984567	51.47	2.57	2.24	AT1G03860	AT1G03870	AT1G03880
Chr1_993300	1	992631	993881	993300	7.88	2.24	2.55	AT1G03900	AT1G03905	AT1G03910
Chr1_1011202	1	1010698	1011864	1011202	9.07	2.3	2.52	AT1G03940	AT1G03950	AT1G03960
Chr1_1024206	1	1023328	1025119	1024206	15.02	2.09	2.46	AT1G03980	AT1G03982	AT1G03990
Chr1_1029054	1	1027853	1030220	1029054	69.35	3.04	2.11	AT1G04000
Chr1_1043152	1	1042436	1043974	1043152	9.96	1.9	2.51	AT1G04030	AT1G04040
Chr1_1049943	1	1049236	1051940	1049943	36.01	3.06	2.32	AT1G04050	AT1G04070	AT1G04080
Chr1_1064630	1	1063669	1065349	1064630	9.57	2.03	2.51	AT1G04110	AT1G04120
Chr1_1081161	1	1080150	1082376	1081161	35.88	2.55	2.32	AT1G04140	AT1G04150
Chr1_1096898	1	1095656	1097432	1096898	29.53	2.14	2.34	AT1G04160	AT1G04170
Chr1_1106245	1	1102741	1107289	1106245	52.13	2.71	2.23	AT1G04180	AT1G04190
Chr1_1108849	1	1108103	1109826	1108849	30.2	2.73	2.33	AT1G04190	AT1G04200
Chr1_1131699	1	1128522	1132331	1131699	12.71	2.01	2.51	AT1G04240
Chr1_1134543	1	1133724	1135140	1134543	15.88	2.48	2.51	AT1G04250
Chr1_1141545	1	1139429	1142234	1141545	14.95	2.14	2.47	AT1G04260	AT1G04270
Chr1_1143834	1	1142431	1144571	1143834	49.45	3.33	2.25	AT1G04260	AT1G04270	AT1G04280
Chr1_1146633	1	1144764	1149464	1146633	18.24	1.95	2.46	AT1G04280	AT1G04290	AT1G04295
Chr1_1154856	1	1154124	1155852	1154856	11.38	2.21	2.54	AT1G04300	AT1G04310
Chr1_1157879	1	1157244	1158893	1157879	8.26	2.46	2.55	AT1G04310	AT1G04320
Chr1_1167021	1	1166289	1168016	1167021	23.11	2.56	2.41	AT1G04340	AT1G04350	AT1G04360
Chr1_1188492	1	1187720	1189921	1188492	27.42	2.3	2.37	AT1G04400	AT1G04410
Chr1_1191464	1	1190829	1192146	1191464	11.32	2.56	2.55	AT1G04400	AT1G04410	AT1G04420	AT1G04425
Chr1_1194074	1	1193417	1194551	1194074	13.05	2.58	2.51	AT1G04410	AT1G04420	AT1G04425
Chr1_1197919	1	1197403	1198772	1197919	17.62	2.24	2.47	AT1G04430
Chr1_1215941	1	1215108	1216501	1215941	14.98	2.78	2.46	AT1G04470	AT1G04480
Chr1_1236528	1	1235526	1237836	1236528	33.1	2.6	2.36	AT1G04530	AT1G04540
Chr1_1248915	1	1248297	1249674	1248915	9.03	2.04	2.52	AT1G04570
Chr1_1261557	1	1260984	1262103	1261557	6.7	2.76	2.51	AT1G04590	AT1G04600
Chr1_1291232	1	1290058	1293565	1291232	5.56	2.09	2.49	AT1G04625	AT1G04630	AT1G04635	AT1G04640
Chr1_1299014	1	1298533	1299706	1299014	5.81	2.16	2.48	AT1G04650	AT1G04670
Chr1_1312992	1	1311966	1314074	1312992	36.12	2.89	2.32	AT1G04684	AT1G04690
Chr1_1321053	1	1320271	1322397	1321053	15.96	2.01	2.49	AT1G04700	AT1G04710
Chr1_1337967	1	1337370	1340020	1337967	14.22	2.34	2.48	AT1G04770	AT1G04778
Chr1_1344916	1	1343202	1345444	1344916	16.88	2.38	2.48	AT1G04780	AT1G04790
Chr1_1350068	1	1348974	1350705	1350068	6.6	2.34	2.51	AT1G04800	AT1G04810
Chr1_1355798	1	1355030	1356838	1355798	22.88	2.13	2.41	AT1G04810	AT1G04820
Chr1_1368915	1	1368347	1369465	1368915	7.72	2.38	2.54	AT1G04850	AT1G04860
Chr1_1418737	1	1418032	1419796	1418737	8.31	2.15	2.55	AT1G04980	AT1G04985	AT1G04990
Chr1_1431204	1	1430901	1432712	1431204	10.95	1.87	2.55	AT1G05010
Chr1_1454750	1	1452749	1459146	1454750	36.49	1.92	2.32	AT1G05060	AT1G05065
Chr1_1462330	1	1461635	1463301	1462330	12.14	2.13	2.52	AT1G05085	AT1G05090
Chr1_1469251	1	1467700	1469937	1469251	40.83	3.03	2.31	AT1G05100
Chr1_1470584	1	1470032	1471825	1470584	18.08	2.19	2.46	AT1G05100	AT1G05120
Chr1_1477485	1	1476682	1477942	1477485	8.01	2.18	2.55	AT1G05120	AT1G05136
Chr1_1478834	1	1478415	1480350	1478834	25.76	2.19	2.36	AT1G05120	AT1G05136
Chr1_1482501	1	1481689	1483063	1482501	24.52	2.9	2.38	AT1G05140
Chr1_1487158	1	1486421	1487648	1487158	5.61	2.14	2.49	AT1G05150	AT1G05160
Chr1_1503891	1	1503257	1504312	1503891	13.71	3.23	2.49	AT1G05180	AT1G05190	AT1G05200
Chr1_1517792	1	1517006	1519285	1517792	11.1	1.96	2.55	AT1G05230
Chr1_1520396	1	1519446	1520982	1520396	8.18	1.97	2.55	AT1G05230	AT1G05240
Chr1_1524599	1	1523999	1525289	1524599	8.12	1.86	2.55	NA
Chr1_1545349	1	1544644	1546937	1545349	37.89	2.45	2.29	AT1G05291	AT1G05300
Chr1_1559226	1	1557991	1559734	1559226	27.39	2.89	2.37	AT1G05330	AT1G05340
Chr1_1576751	1	1575399	1577284	1576751	20.51	2.78	2.44	AT1G05380
Chr1_1583919	1	1583134	1584580	1583919	13.72	2.58	2.49	AT1G05385	AT1G05390	AT1G05400
Chr1_1587974	1	1587141	1588704	1587974	25.75	2.58	2.36	AT1G05410	AT1G05420
Chr1_1605969	1	1604339	1608505	1605969	11.11	1.98	2.55	AT1G05460
Chr1_1611827	1	1611140	1613453	1611827	18.31	2.37	2.46	AT1G05470
Chr1_1624668	1	1623133	1625394	1624668	10.43	1.99	2.54	AT1G05490	AT1G05500
Chr1_1659767	1	1658882	1660803	1659767	16.92	1.89	2.48	AT1G05570
Chr1_1689936	1	1689411	1690499	1689936	7.6	2.48	2.54	AT1G05640	AT1G05650
Chr1_1701178	1	1700660	1701762	1701178	6.02	2.41	2.54	AT1G05670	AT1G05675
Chr1_1713441	1	1712743	1715740	1713441	29.22	2.39	2.34	AT1G05700	AT1G05710
Chr1_1730005	1	1728997	1730904	1730005	10.43	2.17	2.54	AT1G05785	AT1G05790
Chr1_1745900	1	1744019	1746831	1745900	64.36	2.8	2.1	AT1G05805	AT1G05810
Chr1_1768890	1	1768030	1769492	1768890	19.58	2.84	2.43	AT1G05840	AT1G05850	AT1G05860
Chr1_1773857	1	1772756	1774469	1773857	25.54	2.66	2.37	AT1G05870	AT1G05880
Chr1_1807699	1	1807126	1808587	1807699	9.06	2.14	2.52	AT1G05950	AT1G05960
Chr1_1815741	1	1815103	1816526	1815741	18.71	2.43	2.44	AT1G05960	AT1G05970	AT1G05980	AT1G05990
Chr1_1820348	1	1819155	1821118	1820348	42.95	2.9	2.33	AT1G06000	AT1G06002	AT1G06010
Chr1_1822154	1	1821312	1822986	1822154	36.31	2.58	2.32	AT1G06000	AT1G06002	AT1G06010	AT1G06020
Chr1_1829887	1	1829349	1831698	1829887	6.24	2.25	2.52	AT1G06040	AT1G06050
Chr1_1838057	1	1837090	1840128	1838057	57.93	2.43	2.17	AT1G06070
Chr1_1873993	1	1873228	1875329	1873993	19.84	2.26	2.43	AT1G06148	AT1G06149	AT1G06150
Chr1_1877838	1	1876572	1878298	1877838	34.81	2.51	2.34	AT1G06148
Chr1_1879474	1	1878300	1880003	1879474	23.2	2.45	2.4	AT1G06148
Chr1_1884681	1	1884139	1885510	1884681	19.64	2.3	2.43	AT1G06160	AT1G06170
Chr1_1891082	1	1890068	1892975	1891082	27.8	2.09	2.36	AT1G06180
Chr1_1894283	1	1893595	1895139	1894283	5.97	2.04	2.54	AT1G06190	AT1G06200	AT1G06210
Chr1_1899718	1	1898615	1900534	1899718	21.54	2.17	2.43	AT1G06200	AT1G06210	AT1G06220
Chr1_1910907	1	1910148	1911667	1910907	9.44	1.97	2.52	AT1G06230	AT1G06240
Chr1_1922197	1	1921492	1922737	1922197	11.87	2.87	2.54	AT1G06270	AT1G06280	AT1G06290
Chr1_1942144	1	1941063	1944401	1942144	20.79	1.89	2.44	AT1G06360	AT1G06380
Chr1_1946617	1	1945631	1948078	1946617	18.71	2.23	2.44	AT1G06380	AT1G06390
Chr1_1950542	1	1950010	1951531	1950542	9.46	2	2.52	AT1G06390	AT1G06400
Chr1_1954047	1	1953010	1955255	1954047	76.24	2.79	2.04	AT1G06400	AT1G06410
Chr1_1958844	1	1957810	1960696	1958844	10.75	1.7	2.55	AT1G06410	AT1G06420
Chr1_1974494	1	1973217	1975298	1974494	61.77	2.76	2.13	AT1G06470	AT1G06475
Chr1_1978164	1	1977077	1978776	1978164	27.22	2.47	2.37	AT1G06480	AT1G06490
Chr1_2000801	1	2000200	2002660	2000801	49.08	2.64	2.26	AT1G06530
Chr1_2007480	1	2006574	2008320	2007480	37.1	2.93	2.31	AT1G06550	AT1G06560
Chr1_2013658	1	2013143	2014714	2013658	5.7	2.09	2.49	AT1G06570	AT1G06580
Chr1_2025002	1	2024229	2027248	2025002	14.47	2.17	2.47	AT1G06590	AT1G06610	AT1G06620	AT1G06630
Chr1_2047749	1	2046705	2048329	2047749	25.13	2.83	2.37	AT1G06670	AT1G06680
Chr1_2052241	1	2051659	2053068	2052241	6.54	2.24	2.52	AT1G06690	AT1G06700
Chr1_2055938	1	2054753	2056617	2055938	6.23	1.83	2.52	AT1G06700	AT1G06710
Chr1_2083172	1	2082507	2083815	2083172	7.36	2.11	2.52	AT1G06770	AT1G06780
Chr1_2089882	1	2089042	2090654	2089882	16.45	2.35	2.49	AT1G06790	AT1G06800
Chr1_2104490	1	2102854	2105667	2104490	39.96	2.07	2.32	AT1G06840	AT1G06850
Chr1_2107616	1	2106133	2108485	2107616	23.9	1.91	2.39	AT1G06850	AT1G06860	AT1G06870
Chr1_2111368	1	2110139	2111895	2111368	6.62	2.17	2.51	AT1G06870	AT1G06880	AT1G06890
Chr1_2114677	1	2114071	2115709	2114677	6.66	2.36	2.51	AT1G06890	AT1G06900
Chr1_2152717	1	2152021	2153378	2152717	28.22	2.69	2.36	AT1G07000	AT1G07010
Chr1_2163303	1	2162593	2164969	2163303	28	2.63	2.36	AT1G07030	AT1G07040	AT1G07050	AT1G07051
Chr1_2177750	1	2177076	2178480	2177750	17.24	2.44	2.48	AT1G07090	AT1G07100	AT1G07110
Chr1_2184217	1	2183630	2184837	2184217	9.02	2.61	2.52	AT1G07110	AT1G07119	AT1G07120
Chr1_2188669	1	2187402	2189076	2188669	6.64	2.26	2.51	AT1G07120	AT1G07128	AT1G07130
Chr1_2191006	1	2189696	2191507	2191006	15.68	2.12	2.48	AT1G07128	AT1G07135	AT1G07140
Chr1_2193999	1	2193427	2195194	2193999	31.53	2.4	2.39	AT1G07140	AT1G07150
Chr1_2195889	1	2195459	2197786	2195889	13.67	1.78	2.49	AT1G07140	AT1G07150
Chr1_2200039	1	2199467	2202063	2200039	8.41	2.11	2.54	AT1G07160	AT1G07170	AT1G07175
Chr1_2203922	1	2203032	2204563	2203922	12.45	2.45	2.52	AT1G07180
Chr1_2215113	1	2212060	2215750	2215113	38.55	2.58	2.28	AT1G07200	AT1G07210
Chr1_2219540	1	2218945	2220306	2219540	11.02	2.21	2.55	AT1G07220	AT1G07230
Chr1_2222964	1	2222502	2223940	2222964	13.94	2.24	2.48	AT1G07230	AT1G07240	AT1G07250
Chr1_2237802	1	2237060	2238629	2237802	27.25	2.61	2.37	AT1G07280
Chr1_2241806	1	2239629	2242882	2241806	23.37	2.14	2.4	AT1G07280	AT1G07290
Chr1_2249029	1	2248396	2249605	2249029	9.07	2.76	2.52	AT1G07300	AT1G07310	AT1G07320	AT1G07330
Chr1_2270157	1	2268587	2270850	2270157	9.62	2.12	2.51	AT1G07380	AT1G07390
Chr1_2277787	1	2276943	2278256	2277787	5.94	2.11	2.54	AT1G07410	AT1G07420
Chr1_2280540	1	2279601	2281627	2280540	44	2.49	2.32	AT1G07420	AT1G07430
Chr1_2282947	1	2282400	2283599	2282947	21.85	2.84	2.42	AT1G07430
Chr1_2284377	1	2283667	2285791	2284377	60.45	2.95	2.14	AT1G07430
Chr1_2305319	1	2304365	2305933	2305319	18.13	3	2.46	AT1G07500	AT1G07510
Chr1_2313401	1	2311621	2314252	2313401	38.23	2.16	2.29	AT1G07520	AT1G07530
Chr1_2321777	1	2321324	2323136	2321777	24.77	2.17	2.38	AT1G07540	AT1G07550
Chr1_2333697	1	2332996	2335036	2333697	28.44	2.66	2.36	AT1G07570	AT1G07580
Chr1_2336069	1	2335293	2337324	2336069	49.41	2.98	2.26	AT1G07570	AT1G07590
Chr1_2338674	1	2338123	2340136	2338674	13.24	2.17	2.51	AT1G07590	AT1G07600	AT1G07610
Chr1_2348857	1	2347339	2349461	2348857	45.7	2.73	2.29	AT1G07620	AT1G07630
Chr1_2351683	1	2350109	2352512	2351683	5.22	2.15	2.51	AT1G07630
Chr1_2365460	1	2364257	2367725	2365460	34.67	2.26	2.34	AT1G07650
Chr1_2368630	1	2367912	2369162	2368630	20.38	3.03	2.46	AT1G07645	AT1G07650	AT1G07660
Chr1_2374861	1	2374167	2375444	2374861	34.05	3.04	2.35	AT1G07670	AT1G07680
Chr1_2390213	1	2389040	2391054	2390213	7.1	2	2.54	AT1G07710	AT1G07720
Chr1_2395284	1	2394634	2395949	2395284	30.7	3.13	2.36	AT1G07720	AT1G07725	AT1G07728
Chr1_2402999	1	2402315	2403663	2402999	9.11	2.07	2.52	AT1G07740	AT1G07745	AT1G07747
Chr1_2408025	1	2405587	2408811	2408025	35.56	2.05	2.33	AT1G07750	AT1G07760	AT1G07770
Chr1_2414279	1	2412852	2414663	2414279	10.8	2.02	2.55	AT1G07780	AT1G07790	AT1G07795	AT1G07810
Chr1_2423920	1	2420471	2424637	2423920	31.27	2.16	2.35	AT1G07820	AT1G07830	AT1G07840	AT1G07850
Chr1_2432126	1	2431581	2433777	2432126	62.7	2.7	2.12	AT1G07860	AT1G07870
Chr1_2437178	1	2435567	2438005	2437178	31.27	2.66	2.35	AT1G07880	AT1G07885	AT1G07890
Chr1_2445215	1	2443149	2446639	2445215	59.59	2.26	2.15	AT1G07901	AT1G07910
Chr1_2458242	1	2456764	2458849	2458242	17.28	1.93	2.48	AT1G07920	AT1G07930
Chr1_2460734	1	2460260	2461501	2460734	5.85	1.82	2.48	AT1G07930
Chr1_2462198	1	2461618	2463552	2462198	31.9	2.47	2.38	AT1G07940
Chr1_2465516	1	2464887	2466421	2465516	7.66	2.28	2.54	AT1G07940	AT1G07950	AT1G07960
Chr1_2475055	1	2473960	2477431	2475055	6.08	2.02	2.54	AT1G07970	AT1G07980	AT1G07985	AT1G07990
Chr1_2485602	1	2484521	2486378	2485602	7.55	1.71	2.55	AT1G08000	AT1G08005	AT1G08010
Chr1_2487930	1	2487386	2490666	2487930	24.14	2.14	2.39	AT1G08000	AT1G08010
Chr1_2498906	1	2498197	2499621	2498906	19.82	2.78	2.43	AT1G08040	AT1G08050
Chr1_2520880	1	2520148	2521489	2520880	32.28	3.29	2.38	AT1G08080
Chr1_2538375	1	2537509	2539320	2538375	27.21	2.48	2.37	AT1G08110	AT1G08115	AT1G08120
Chr1_2542416	1	2541818	2543178	2542416	10.16	2.55	2.52	AT1G08125	AT1G08130
Chr1_2548126	1	2547425	2548840	2548126	10.08	2.34	2.52	AT1G08130	AT1G08135
Chr1_2580867	1	2580311	2581652	2580867	7.86	2.05	2.55	AT1G08210	AT1G08220
Chr1_2588876	1	2588221	2589441	2588876	21.57	2.75	2.43	AT1G08230	AT1G08240	AT1G08250	AT1G08260
Chr1_2590512	1	2589858	2591210	2590512	46.57	3.24	2.28	AT1G08250	AT1G08260
Chr1_2607805	1	2606299	2608590	2607805	50.56	3.07	2.24	AT1G08260	AT1G08270	AT1G08280
Chr1_2614781	1	2612248	2615295	2614781	24.26	2.44	2.39	AT1G08290	AT1G08300
Chr1_2621658	1	2620972	2622324	2621658	13.91	2.51	2.48	AT1G08315	AT1G08320
Chr1_2630470	1	2629642	2631322	2630470	8.47	2.23	2.54	AT1G08320	AT1G08340
Chr1_2635918	1	2635192	2636556	2635918	8.06	2.53	2.55	AT1G08350	AT1G08360	AT1G08370
Chr1_2642009	1	2640116	2643536	2642009	12.56	2.27	2.52	AT1G08380	AT1G08390
Chr1_2649466	1	2648911	2650161	2649466	6.33	2.2	2.52	AT1G08410	AT1G08420
Chr1_2672078	1	2671230	2672833	2672078	13.42	2.04	2.49	AT1G08450	AT1G08460
Chr1_2681120	1	2680503	2682810	2681120	37.73	2.6	2.3	NA
Chr1_2688691	1	2688167	2689446	2688691	6.47	2.37	2.52	AT1G08490	AT1G08500
Chr1_2712272	1	2710595	2713456	2712272	49.77	2.51	2.25	AT1G08560	AT1G08570
Chr1_2714742	1	2714086	2715516	2714742	8.27	1.95	2.55	AT1G08570	AT1G08580
Chr1_2736901	1	2735257	2737370	2736901	6.98	1.94	2.52	AT1G08610	AT1G08620
Chr1_2748077	1	2746350	2749173	2748077	37.24	2.39	2.31	AT1G08630	AT1G08640
Chr1_2753484	1	2752945	2754344	2753484	35.69	2.88	2.33	AT1G08640	AT1G08650
Chr1_2755808	1	2754866	2757412	2755808	44.93	3	2.3	NA
Chr1_2769423	1	2768831	2770616	2769423	18.64	2.24	2.44	AT1G08680	AT1G08695	AT1G08700	AT1G08710
Chr1_2771533	1	2770861	2772264	2771533	12.17	2.27	2.52	AT1G08695	AT1G08700	AT1G08710	AT1G08720
Chr1_2773658	1	2772925	2774409	2773658	6.02	2.04	2.54	AT1G08700	AT1G08710	AT1G08720
Chr1_2808681	1	2807890	2809261	2808681	5.2	2.3	2.51	AT1G08760	AT1G08770
Chr1_2848036	1	2846017	2848865	2848036	29.99	2.56	2.33	AT1G08870	AT1G08880	AT1G08890
Chr1_2866766	1	2866287	2867591	2866766	6.96	2.1	2.52	AT1G08920
Chr1_2871951	1	2870519	2874519	2871951	43.3	2.18	2.33	AT1G08930
Chr1_2879744	1	2878232	2880279	2879744	8.05	1.95	2.55	AT1G08940	AT1G08950	AT1G08960	AT1G08970
Chr1_2910700	1	2910140	2911456	2910700	11.19	2.31	2.55	AT1G09030	AT1G09040
Chr1_2942389	1	2941837	2943084	2942389	6.45	2.28	2.52	AT1G09130	AT1G09140
Chr1_2946117	1	2945489	2946787	2946117	8.64	2.57	2.54	AT1G09140	AT1G09150
Chr1_2964876	1	2963783	2965477	2964876	21.22	2.69	2.43	AT1G09170	AT1G09176	AT1G09180
Chr1_2972463	1	2971034	2973454	2972463	44.85	2.72	2.3	AT1G09195	AT1G09200	AT1G09210
Chr1_2976933	1	2976325	2978018	2976933	25.05	2.92	2.37	AT1G09210	AT1G09220
Chr1_2987964	1	2987204	2989724	2987964	44.91	2.48	2.3	AT1G09245	AT1G09250
Chr1_2991935	1	2990040	2992458	2991935	11.05	1.72	2.55	AT1G09260	AT1G09270
Chr1_3018362	1	3017641	3020183	3018362	19.45	2.3	2.43	AT1G09340	AT1G09350
Chr1_3031126	1	3030201	3032216	3031126	46.17	2.53	2.29	AT1G09380	AT1G09390
Chr1_3057614	1	3056924	3058900	3057614	13.32	2.32	2.49	AT1G09470	AT1G09480
Chr1_3072190	1	3071609	3073291	3072190	53.63	2.96	2.21	AT1G09520
Chr1_3093553	1	3092825	3094236	3093553	21.11	2.41	2.44	AT1G09550	AT1G09560
Chr1_3100671	1	3099500	3102164	3100671	8.6	2.1	2.54	AT1G09570	AT1G09575
Chr1_3108005	1	3105613	3108457	3108005	13.28	1.99	2.49	AT1G09590	AT1G09600
Chr1_3119791	1	3118289	3120421	3119791	12.64	2.75	2.51	AT1G09625	AT1G09630	AT1G09640
Chr1_3125071	1	3121487	3125907	3125071	36.72	2.12	2.31	AT1G09645	AT1G09650
Chr1_3131181	1	3130257	3131495	3131181	29.64	3.26	2.34	AT1G09660	AT1G09665
Chr1_3137623	1	3135826	3138236	3137623	25.53	2.8	2.37	AT1G09680	AT1G09690	AT1G09700
Chr1_3140832	1	3140223	3141286	3140832	5.84	2.44	2.48	AT1G09700	AT1G09710
Chr1_3157410	1	3155581	3157996	3157410	21.74	2.01	2.43	AT1G09750
Chr1_3180902	1	3179920	3181587	3180902	6.35	1.82	2.52	AT1G09800	AT1G09810
Chr1_3184608	1	3183786	3187568	3184608	62.18	2.52	2.12	AT1G09810
Chr1_3195477	1	3194453	3196118	3195477	34.36	2.55	2.35	AT1G09830	AT1G09840
Chr1_3201720	1	3200017	3202240	3201720	52.2	2.61	2.23	AT1G09840	AT1G09850
Chr1_3240681	1	3239994	3241197	3240681	14.04	2.35	2.48	AT1G09940	AT1G09950
Chr1_3242995	1	3241211	3243650	3242995	29.36	2.93	2.34	AT1G09950	AT1G09960
Chr1_3261747	1	3261077	3262129	3261747	8.46	2.14	2.54	AT1G09980	AT1G09995
Chr1_3269981	1	3268848	3270535	3269981	14.34	1.86	2.48	AT1G10020
Chr1_3272681	1	3271511	3274439	3272681	69.91	2.64	2.1	AT1G10020	AT1G10030
Chr1_3284059	1	3282934	3284704	3284059	10.17	2.15	2.52	AT1G10050	AT1G10060
Chr1_3287529	1	3286972	3288216	3287529	5.36	2.1	2.49	AT1G10060	AT1G10070
Chr1_3296349	1	3295905	3296861	3296349	7.02	2.93	2.54	AT1G10090	AT1G10095
Chr1_3306175	1	3305469	3308164	3306175	51.26	2.39	2.24	AT1G10120
Chr1_3325216	1	3324107	3326413	3325216	26.79	2.23	2.38	AT1G10140	AT1G10150
Chr1_3341883	1	3341034	3342659	3341883	39.04	2.45	2.28	AT1G10180
Chr1_3348651	1	3347350	3349791	3348651	30.18	2.02	2.33	AT1G10200	AT1G10210
Chr1_3356513	1	3354667	3357395	3356513	37.08	2.28	2.31	AT1G10230	AT1G10240
Chr1_3359843	1	3359317	3360443	3359843	10.26	2.57	2.52	AT1G10240	AT1G10250
Chr1_3362110	1	3361281	3362588	3362110	7.33	1.83	2.54	AT1G10240	AT1G10250	AT1G10270
Chr1_3363370	1	3362711	3363897	3363370	14.14	2.74	2.48	AT1G10250	AT1G10270
Chr1_3369226	1	3368638	3370829	3369226	6.28	2.12	2.52	AT1G10280	AT1G10290
Chr1_3421363	1	3419163	3425197	3421363	78.75	2.41	2.01	AT1G10410
Chr1_3430812	1	3429705	3432150	3430812	16.79	2.22	2.48	AT1G10430	AT1G10440	AT1G10450
Chr1_3444748	1	3443485	3447457	3444748	76.71	2.95	2.03	AT1G10470
Chr1_3469616	1	3468831	3470360	3469616	27.16	2.56	2.37	AT1G10520	AT1G10522
Chr1_3479466	1	3477761	3480364	3479466	46.26	2.47	2.29	AT1G10540	AT1G10550
Chr1_3486544	1	3486229	3487620	3486544	6.09	1.69	2.54	AT1G10560	AT1G10570
Chr1_3503561	1	3502871	3504160	3503561	5.83	2.38	2.48	AT1G10590	AT1G10600	AT1G10610
Chr1_3509408	1	3508737	3509920	3509408	6.81	2.46	2.51	AT1G10610	AT1G10620
Chr1_3532292	1	3531242	3532936	3532292	8.29	1.91	2.55	AT1G10657	AT1G10660
Chr1_3546571	1	3544959	3546962	3546571	19.7	2.56	2.43	AT1G10680	AT1G10682
Chr1_3550701	1	3548590	3551336	3550701	56.6	2.43	2.19	AT1G10690
Chr1_3590716	1	3590160	3591370	3590716	8.55	2.36	2.54	AT1G10760	AT1G10770
Chr1_3610859	1	3610011	3612882	3610859	70.06	2.5	2.1	AT1G10840	AT1G10850
Chr1_3639500	1	3638503	3640338	3639500	28.02	2.61	2.36	AT1G10900	AT1G10910
Chr1_3647929	1	3647138	3648656	3647929	11.19	2.11	2.55	AT1G10920	AT1G10930
Chr1_3659113	1	3658124	3659668	3659113	27.33	2.6	2.37	AT1G10940	AT1G10950
Chr1_3664154	1	3663059	3665634	3664154	27.88	2.55	2.36	AT1G10950	AT1G10960	AT1G10970
Chr1_3671412	1	3670816	3672508	3671412	6.82	1.97	2.51	AT1G10980	AT1G10990	AT1G11000
Chr1_3676373	1	3675694	3677270	3676373	23.5	2.77	2.4	AT1G11000	AT1G11010	AT1G11020
Chr1_3681838	1	3681126	3683137	3681838	6.13	2.02	2.54	AT1G11030	AT1G11040	AT1G11050	AT1G11060
Chr1_3702264	1	3701506	3703149	3702264	12	2.31	2.52	AT1G11090
Chr1_3712435	1	3711696	3712949	3712435	5.68	1.98	2.49	AT1G11110	AT1G11112	AT1G11120
Chr1_3718043	1	3713256	3723426	3718043	12.07	1.86	2.52	AT1G11120	AT1G11125
Chr1_3764721	1	3764090	3765311	3764721	16.43	2.54	2.49	AT1G11230
Chr1_3775597	1	3775147	3776500	3775597	33.46	2.66	2.36	AT1G11260
Chr1_3778772	1	3777972	3779298	3778772	20.84	2.57	2.44	AT1G11260
Chr1_3787128	1	3786633	3787752	3787128	6.27	2.02	2.52	AT1G11270	AT1G11280
Chr1_3806890	1	3805902	3807443	3806890	10.82	2.29	2.55	AT1G11310	AT1G11320
Chr1_3809081	1	3808231	3809547	3809081	8.34	2.02	2.54	AT1G11320	AT1G11330
Chr1_3831706	1	3830845	3833070	3831706	9.65	1.77	2.51	AT1G11370	AT1G11380
Chr1_3837712	1	3837086	3838321	3837712	6.94	2.46	2.52	AT1G11390	AT1G11400
Chr1_3849177	1	3848461	3850911	3849177	12.27	2.55	2.52	AT1G11420	AT1G11430	AT1G11440
Chr1_3880541	1	3878164	3882153	3880541	75.81	2.37	2.04	AT1G11545	AT1G11550	AT1G11560	AT1G11570
Chr1_3885994	1	3885454	3887231	3885994	24.68	2.23	2.38	AT1G11580
Chr1_3903736	1	3902797	3905878	3903736	62.04	2.71	2.13	AT1G11600	AT1G11608
Chr1_3909766	1	3908970	3910451	3909766	19.27	2.8	2.44	AT1G11610	AT1G11620
Chr1_3929824	1	3929120	3930549	3929824	23.47	2.47	2.4	AT1G11670
Chr1_3931726	1	3931234	3932228	3931726	6.79	2.58	2.51	AT1G11670
Chr1_3937459	1	3936851	3939595	3937459	28.81	2.17	2.35	AT1G11680
Chr1_3951183	1	3950231	3951965	3951183	26.22	2.43	2.35	AT1G11710	AT1G11720
Chr1_3967379	1	3966771	3968102	3967379	5.48	2.06	2.49	AT1G11740	AT1G11750
Chr1_3995250	1	3993006	3995945	3995250	62.23	2.69	2.12	AT1G11820	AT1G11840
Chr1_4001277	1	3999830	4002317	4001277	11.63	1.86	2.54	AT1G11860	AT1G11870
Chr1_4021134	1	4019739	4022235	4021134	9.76	2.64	2.51	AT1G11910	AT1G11915
Chr1_4028667	1	4027371	4029101	4028667	6.16	1.75	2.52	AT1G11925	AT1G11930
Chr1_4031144	1	4030008	4032067	4031144	11.39	1.91	2.54	AT1G11930	AT1G11940
Chr1_4039005	1	4038316	4040365	4039005	14.62	2.09	2.47	AT1G11950	AT1G11960
Chr1_4044231	1	4043556	4045058	4044231	11.15	2.57	2.55	AT1G11960	AT1G11970	AT1G11980
Chr1_4053911	1	4053395	4054429	4053911	7.75	2.38	2.54	AT1G12000	AT1G12010
Chr1_4076274	1	4075356	4077130	4076274	5.8	1.58	2.48	AT1G12050	AT1G12060
Chr1_4080865	1	4080073	4083204	4080865	30.08	2.19	2.33	AT1G12064	AT1G12070
Chr1_4085693	1	4085117	4087192	4085693	12.48	2.25	2.52	AT1G12080
Chr1_4097256	1	4095993	4097778	4097256	30.82	2.62	2.36	NA
Chr1_4103520	1	4102865	4103996	4103520	5.48	2.4	2.49	AT1G12110
Chr1_4117978	1	4117038	4118769	4117978	23.38	2.33	2.4	AT1G12120	AT1G12130
Chr1_4152085	1	4150390	4153811	4152085	18.13	2.05	2.46	AT1G12240
Chr1_4154897	1	4154079	4155525	4154897	9.06	2.4	2.52	AT1G12240	AT1G12244
Chr1_4157517	1	4156769	4158038	4157517	10.73	2.3	2.55	AT1G12240	AT1G12244	AT1G12250
Chr1_4171904	1	4171271	4172613	4171904	14.72	2.54	2.47	AT1G12270
Chr1_4182841	1	4181802	4183977	4182841	26.79	2.48	2.38	AT1G12290	AT1G12294	AT1G12300
Chr1_4196347	1	4185896	4197117	4196347	44.54	1.94	2.31	AT1G12330	AT1G12340	AT1G12350
Chr1_4211868	1	4211240	4214830	4211868	21.43	2.2	2.43	AT1G12370
Chr1_4225386	1	4224594	4227146	4225386	35	2.06	2.34	AT1G12410	AT1G12411	AT1G12420
Chr1_4234254	1	4232668	4234710	4234254	11.62	1.96	2.54	AT1G12430
Chr1_4246828	1	4245248	4248165	4246828	31.42	2.09	2.39	AT1G12450	AT1G12451	AT1G12460
Chr1_4250730	1	4250153	4251345	4250730	6.43	2.3	2.52	AT1G12460	AT1G12470
Chr1_4263446	1	4262720	4264096	4263446	18.42	2.22	2.46	AT1G12500
Chr1_4278912	1	4278219	4280137	4278912	27.39	2.83	2.37	AT1G12570
Chr1_4282436	1	4280435	4283442	4282436	34.86	1.89	2.34	AT1G12570	AT1G12580
Chr1_4286145	1	4284931	4286640	4286145	7.84	1.75	2.55	AT1G12580	AT1G12590	AT1G12600
Chr1_4289555	1	4289086	4290566	4289555	21.75	2.6	2.43	AT1G12600	AT1G12610
Chr1_4292181	1	4291724	4293039	4292181	9.05	2.12	2.52	AT1G12610
Chr1_4365480	1	4364959	4369416	4365480	71.71	2.88	2.08	AT1G12800	AT1G12805	AT1G12810
Chr1_4394456	1	4393862	4395544	4394456	22.63	2.48	2.41	AT1G12900	AT1G12910
Chr1_4398310	1	4397624	4398866	4398310	6.05	2.31	2.54	AT1G12910	AT1G12920	AT1G12930
Chr1_4411420	1	4410906	4413229	4411420	5.06	2.39	2.51	AT1G12938
Chr1_4419155	1	4418181	4419871	4419155	12.46	2.56	2.52	AT1G12940	AT1G12950
Chr1_4423279	1	4422836	4424366	4423279	6.03	1.84	2.54	AT1G12950	AT1G12960	AT1G12970
Chr1_4433435	1	4430748	4434054	4433435	20.63	2.61	2.44	AT1G12990
Chr1_4439760	1	4439063	4441207	4439760	10.13	1.9	2.52	AT1G13000	AT1G13010	AT1G13020
Chr1_4461721	1	4461181	4462262	4461721	10.33	2.78	2.54	AT1G13080	AT1G13090	AT1G13100
Chr1_4492748	1	4492009	4493545	4492748	23.16	2.69	2.4	AT1G13170	AT1G13180
Chr1_4514245	1	4513543	4516014	4514245	44.64	2.08	2.31	AT1G13210	AT1G13220
Chr1_4524063	1	4523438	4524656	4524063	8.69	2.32	2.54	AT1G13240
Chr1_4543257	1	4542705	4545371	4543257	37.17	2.25	2.31	AT1G13260	AT1G13270
Chr1_4552343	1	4551950	4552993	4552343	10.26	2.72	2.52	AT1G13290
Chr1_4553609	1	4553070	4555293	4553609	56.63	2.96	2.19	AT1G13290
Chr1_4585474	1	4584341	4587258	4585474	37.07	2.42	2.31	NA
Chr1_4590557	1	4588315	4592951	4590557	19.1	2.47	2.44	AT1G13370	AT1G13380
Chr1_4594369	1	4593519	4595049	4594369	15.93	2.63	2.49	AT1G13390
Chr1_4608333	1	4607812	4608898	4608333	8.62	2.36	2.54	AT1G13430	AT1G13440
Chr1_4610652	1	4610190	4613087	4610652	32.47	2.6	2.37	AT1G13440	AT1G13448
Chr1_4615589	1	4614891	4616329	4615589	13.44	2.37	2.49	AT1G13450	AT1G13460
Chr1_4621959	1	4621290	4622474	4621959	7.34	2.52	2.54	AT1G13470	AT1G13480
Chr1_4680252	1	4679264	4681911	4680252	41.57	2.75	2.29	AT1G13640	AT1G13650
Chr1_4693168	1	4692689	4695462	4693168	14.74	2.07	2.47	AT1G13680	AT1G13690
Chr1_4696420	1	4695476	4697511	4696420	12.21	2.17	2.52	AT1G13700
Chr1_4698791	1	4697531	4699462	4698791	5.74	1.82	2.49	AT1G13700
Chr1_4701662	1	4701098	4702667	4701662	9.79	1.96	2.51	NA
Chr1_4706390	1	4704272	4707108	4706390	56.98	2.78	2.18	AT1G13710
Chr1_4708455	1	4707522	4710623	4708455	32.69	2.46	2.37	AT1G13720	AT1G13730
Chr1_4748782	1	4746578	4749391	4748782	13.19	2.09	2.51	AT1G13860	AT1G13870	AT1G13880	AT1G13890
Chr1_4760491	1	4759487	4761310	4760491	11.34	2.02	2.54	AT1G13920	AT1G13930
Chr1_4766797	1	4766266	4769455	4766797	50.52	2.95	2.24	AT1G13940
Chr1_4775678	1	4774932	4776915	4775678	28.19	2.28	2.36	AT1G13950	AT1G13960
Chr1_4788436	1	4787153	4788987	4788436	9.42	2.33	2.52	AT1G13980
Chr1_4797359	1	4795898	4797819	4797359	12.01	2.19	2.52	AT1G13990	AT1G14000
Chr1_4802099	1	4801370	4802997	4802099	16.69	2.26	2.48	AT1G14010	AT1G14020
Chr1_4837859	1	4837037	4838600	4837859	9.1	2.11	2.52	AT1G14120	AT1G14130	AT1G14140	AT1G14150
Chr1_4889894	1	4888701	4890563	4889894	10.74	1.87	2.55	AT1G14315	AT1G14320	AT1G14330
Chr1_4893274	1	4891748	4895397	4893274	45.04	2.4	2.3	AT1G14330
Chr1_4913271	1	4910537	4915943	4913271	18.23	2.56	2.46	AT1G14360	AT1G14370
Chr1_4921678	1	4920957	4923991	4921678	9.82	2.29	2.51	AT1G14380	AT1G14390
Chr1_4934662	1	4933222	4936991	4934662	47.3	2.47	2.28	AT1G14420	AT1G14430
Chr1_4938305	1	4937295	4939530	4938305	13.43	1.93	2.49	AT1G14440
Chr1_4940971	1	4939564	4946900	4940971	72.89	2.41	2.07	AT1G14440
Chr1_4947852	1	4947105	4948770	4947852	13.09	2.1	2.51	AT1G14450	AT1G14455	AT1G14460
Chr1_4953043	1	4952529	4954373	4953043	9.63	2.02	2.51	AT1G14460	AT1G14470
Chr1_4964461	1	4963871	4966471	4964461	8.14	2.41	2.55	AT1G14510
Chr1_4973833	1	4973186	4974522	4973833	7.04	2.01	2.54	AT1G14530	AT1G14540
Chr1_4994645	1	4994091	4995169	4994645	6.25	2.31	2.52	NA
Chr1_4996193	1	4995457	5000242	4996193	75.46	2.42	2.04	NA
Chr1_5003743	1	5000356	5006107	5003743	62	2.04	2.13	AT1G14600
Chr1_5018397	1	5016276	5020329	5018397	48.41	2.35	2.27	AT1G14620	AT1G14630
Chr1_5022583	1	5021136	5023861	5022583	29.29	2.5	2.34	AT1G14640
Chr1_5027582	1	5026449	5028120	5027582	19.11	2.77	2.44	AT1G14642	AT1G14650
Chr1_5042429	1	5041284	5043195	5042429	21.43	2.61	2.43	AT1G14680	AT1G14685
Chr1_5047863	1	5046527	5050429	5047863	62.6	2.48	2.12	AT1G14686	AT1G14687
Chr1_5055340	1	5054680	5056099	5055340	9.06	2.43	2.52	AT1G14690
Chr1_5058017	1	5056112	5058532	5058017	31.2	2.14	2.35	AT1G14690	AT1G14700
Chr1_5066632	1	5064593	5067755	5066632	55	2.34	2.2	AT1G14710	AT1G14720
Chr1_5077907	1	5077222	5079711	5077907	54.6	2.63	2.21	AT1G14740
Chr1_5082640	1	5082151	5083611	5082640	8.95	2.02	2.52	AT1G14750	AT1G14755
Chr1_5088979	1	5087947	5090317	5088979	6.41	2.09	2.52	AT1G14770	AT1G14780
Chr1_5092956	1	5091256	5093661	5092956	9.82	2.02	2.51	AT1G14780
Chr1_5098271	1	5097441	5099488	5098271	75.98	3.55	2.04	AT1G14790	AT1G14800
Chr1_5115646	1	5114942	5116786	5115646	18.48	2.57	2.46	AT1G14840
Chr1_5138177	1	5137443	5138871	5138177	48.77	3.31	2.26	AT1G14890	AT1G14900
Chr1_5139528	1	5138916	5140245	5139528	30.07	3.2	2.33	AT1G14900	AT1G14910
Chr1_5151262	1	5150419	5152266	5151262	15.88	1.92	2.51	AT1G14920
Chr1_5177462	1	5176634	5177993	5177462	5.11	2.17	2.51	AT1G15020	AT1G15030
Chr1_5186993	1	5186493	5188056	5186993	21.84	2.24	2.42	AT1G15060	AT1G15080
Chr1_5199166	1	5198739	5199897	5199166	10.83	2.55	2.55	AT1G15110
Chr1_5202744	1	5201256	5203405	5202744	9.05	2.32	2.52	AT1G15110	AT1G15120	AT1G15125
Chr1_5228154	1	5227635	5228943	5228154	13.54	2.64	2.49	AT1G15190	AT1G15200	AT3G15480	AT3G15490
Chr1_5241719	1	5241102	5242274	5241719	6.11	2.4	2.54	AT1G15220	AT1G15230	AT1G15240
Chr1_5252223	1	5251578	5252739	5252223	9.4	2.65	2.52	AT1G15250	AT1G15270	AT1G15280
Chr1_5265250	1	5263767	5265986	5265250	41.78	2.57	2.29	AT1G15290
Chr1_5268477	1	5267987	5270252	5268477	16.59	2.04	2.49	AT1G15310
Chr1_5274262	1	5273697	5276343	5274262	6.42	2.08	2.52	AT1G15310	AT1G15320	AT1G15330
Chr1_5277789	1	5277029	5278839	5277789	18.7	2.61	2.44	AT1G15340	AT1G15350
Chr1_5282262	1	5281359	5283982	5282262	13.73	1.77	2.49	AT1G15350	AT1G15360
Chr1_5286731	1	5286127	5287586	5286731	14.61	2.42	2.47	AT1G15370
Chr1_5294591	1	5293986	5296296	5294591	21.35	2.26	2.43	AT1G15385	AT1G15390
Chr1_5297998	1	5296320	5299303	5297998	35.13	2.43	2.34	AT1G15400	AT1G15405	AT1G15410
Chr1_5304246	1	5302465	5304807	5304246	15.03	2.52	2.46	AT1G15415	AT1G15420	AT1G15430
Chr1_5309618	1	5309020	5310349	5309618	5.48	2.04	2.49	AT1G15440	AT1G15450	AT1G15460
Chr1_5325289	1	5323376	5326753	5325289	54.15	2.76	2.21	AT1G15490	AT1G15500
Chr1_5339743	1	5338895	5340680	5339743	37.95	2.92	2.29	AT1G15520	AT1G15530	AT1G15540
Chr1_5342135	1	5341334	5342885	5342135	27.54	2.91	2.37	AT1G15530	AT1G15540
Chr1_5344884	1	5343000	5345710	5344884	48.37	2.37	2.27	AT1G15530	AT1G15550
Chr1_5380996	1	5380436	5381604	5380996	10.35	2.46	2.54	AT1G15640	AT1G15650	AT1G15660
Chr1_5386486	1	5385804	5389320	5386486	10.08	1.96	2.52	NA
Chr1_5390962	1	5389665	5391570	5390962	42.64	2.75	2.28	AT1G15670	AT1G15680
Chr1_5404132	1	5401522	5404804	5404132	48.55	2.35	2.27	AT1G15700	AT1G15710	AT1G15720
Chr1_5410776	1	5409586	5411465	5410776	15.87	2.35	2.51	AT1G15730	AT1G15740
Chr1_5425443	1	5424378	5427204	5425443	32.05	2.46	2.38	AT1G15757	AT1G15760
Chr1_5446531	1	5445021	5447134	5446531	21.7	2.32	2.43	AT1G15800	AT1G15810	AT1G15820	AT1G15830
Chr1_5447946	1	5447329	5448497	5447946	30.32	3.47	2.33	AT1G15820	AT1G15825	AT1G15830
Chr1_5451134	1	5449876	5451801	5451134	7.87	2.19	2.55	AT1G15825	AT1G15830	AT1G15840
Chr1_5454793	1	5453878	5455314	5454793	7.75	2.16	2.54	AT1G15850	AT1G15860	AT1G15870
Chr1_5471328	1	5470074	5471859	5471328	9.02	1.99	2.52	AT1G15920	AT1G15930	AT1G15940
Chr1_5478455	1	5477581	5480365	5478455	7.97	1.82	2.55	AT1G15940	AT1G15950
Chr1_5489140	1	5488395	5489698	5489140	13.38	2.59	2.49	AT1G15970	AT1G15980
Chr1_5497950	1	5497287	5498617	5497950	7.58	2.67	2.54	AT1G16010	AT1G16020
Chr1_5514221	1	5513452	5514824	5514221	14.42	2.35	2.47	AT1G16070	AT1G16080	AT1G16090
Chr1_5540341	1	5539401	5540949	5540341	25.51	2.49	2.37	AT1G16170	AT1G16180	AT1G16190
Chr1_5547704	1	5547152	5548763	5547704	9.7	1.97	2.51	AT1G16210	AT1G16220
Chr1_5562820	1	5561655	5563588	5562820	15.41	2.72	2.48	AT1G16260	AT1G16270
Chr1_5590779	1	5590140	5591395	5590779	6.81	2.46	2.51	AT1G16340	AT1G16350
Chr1_5635888	1	5634722	5637061	5635888	10.42	1.81	2.54	NA
Chr1_5638417	1	5637728	5639579	5638417	15.52	1.97	2.48	AT1G16500
Chr1_5642825	1	5639680	5643587	5642825	25.07	2.19	2.37	NA
Chr1_5648611	1	5646421	5649150	5648611	41.83	2.51	2.29	AT1G16515	AT1G16520
Chr1_5697299	1	5696714	5697784	5697299	5	2.13	2.51	AT1G16670
Chr1_5727552	1	5726948	5728234	5727552	11.91	2.61	2.54	AT1G16730	AT1G16740
Chr1_5744404	1	5743763	5744972	5744404	8.64	2.42	2.54	AT1G16780	AT1G16790
Chr1_5758703	1	5757477	5759402	5758703	19.38	2.31	2.43	AT1G16820	AT1G16825	AT1G16830
Chr1_5760472	1	5759849	5761018	5760472	7.84	2.25	2.55	AT1G16820	AT1G16825	AT1G16830
Chr1_5773357	1	5772777	5774258	5773357	25.51	2.66	2.37	AT1G16870	AT1G16880
Chr1_5786462	1	5785693	5788008	5786462	11.84	1.98	2.54	AT1G16905	AT1G16910	AT1G16916	AT1G16920
Chr1_5789319	1	5788748	5790071	5789319	9.23	2.43	2.52	AT1G16916	AT1G16920	AT1G16930	AT1G16940
Chr1_5828969	1	5827772	5829478	5828969	5.57	1.73	2.49	AT1G17040	AT1G17050
Chr1_5844514	1	5841218	5846437	5844514	32.2	2.71	2.38	AT1G17080	AT1G17090	AT1G17100
Chr1_5851740	1	5850231	5852383	5851740	78.37	3.3	2.01	AT1G17110	AT1G17120	AT1G17130
Chr1_5854186	1	5852417	5854614	5854186	7.69	1.87	2.54	AT1G17120	AT1G17130
Chr1_5856737	1	5855662	5857524	5856737	7.47	1.85	2.52	AT1G17130	AT1G17140
Chr1_5858529	1	5857759	5860416	5858529	27.52	2.32	2.37	AT1G17140
Chr1_5870149	1	5869734	5871833	5870149	13.97	1.94	2.48	AT1G17160	AT1G17170	AT1G17180
Chr1_5873726	1	5872947	5874295	5873726	19.82	2.44	2.43	AT1G17180	AT1G17190
Chr1_5875172	1	5874674	5875703	5875172	6.55	2.33	2.52	AT1G17190
Chr1_5895789	1	5895270	5896631	5895789	7.38	1.92	2.52	AT1G17230	AT1G17232	AT1G17235	AT1G17240
Chr1_5920194	1	5919647	5921072	5920194	7.52	2.06	2.52	AT1G17280	AT1G17285	AT1G17290
Chr1_5922069	1	5921461	5923228	5922069	19.87	2.1	2.43	AT1G17280	AT1G17285	AT1G17290
Chr1_5944984	1	5944277	5947101	5944984	33.62	2.31	2.36	AT1G17350	AT1G17360
Chr1_5979554	1	5978008	5980116	5979554	5.56	1.86	2.49	AT1G17420	AT1G17430
Chr1_5997001	1	5996368	5999229	5997001	53.62	2.85	2.21	AT1G17450	AT1G17455	AT1G17460
Chr1_6008436	1	6007832	6009174	6008436	7.44	2.25	2.52	AT1G17480	AT1G17490
Chr1_6017261	1	6015823	6018351	6017261	9.34	1.97	2.52	AT1G17500
Chr1_6034066	1	6033180	6034858	6034066	12.91	2.39	2.51	AT1G17540	AT1G17545	AT1G17550
Chr1_6039006	1	6038170	6039673	6039006	8.29	2.15	2.55	AT1G17560	AT1G17570	AT1G17580
Chr1_6049620	1	6048964	6050696	6049620	6.28	1.97	2.52	AT1G17580	AT1G17590
Chr1_6062174	1	6060859	6062678	6062174	8.16	2.62	2.55	AT1G17620	AT1G17630
Chr1_6064371	1	6062736	6064876	6064371	9.52	1.92	2.51	AT1G17630
Chr1_6098466	1	6097946	6099569	6098466	19.6	2.31	2.43	AT1G17720	AT1G17730	AT1G17745
Chr1_6100861	1	6099732	6101355	6100861	11.79	1.87	2.54	AT1G17720	AT1G17730	AT1G17744	AT1G17745
Chr1_6102300	1	6101554	6102779	6102300	12.47	2.69	2.52	AT1G17744	AT1G17745
Chr1_6139420	1	6138049	6140149	6139420	13.91	2.16	2.48	AT1G17830
Chr1_6154183	1	6153457	6155081	6154183	5.84	1.71	2.48	AT1G17870	AT1G17880	AT1G17890
Chr1_6165598	1	6164878	6167022	6165598	22.59	2.1	2.41	AT1G17920	AT1G17930
Chr1_6174660	1	6173978	6175787	6174660	14.68	2.51	2.47	AT1G17940	AT1G17950
Chr1_6184083	1	6183523	6185288	6184083	28.06	2.27	2.36	AT1G17960	AT1G17970
Chr1_6210737	1	6209366	6211058	6210737	5.46	1.99	2.49	AT1G18040	AT1G18050
Chr1_6213623	1	6212941	6214141	6213623	6.47	1.94	2.52	AT1G18050	AT1G18060	AT1G18070
Chr1_6219469	1	6218954	6222702	6219469	72.57	2.55	2.07	AT1G18070	AT1G18075	AT1G18080
Chr1_6231630	1	6230994	6232444	6231630	26.12	2.74	2.36	AT1G18100
Chr1_6238098	1	6237712	6238987	6238098	5.04	1.92	2.51	AT1G18130	AT1G18140
Chr1_6240167	1	6239685	6240680	6240167	6.75	2.54	2.51	AT1G18140
Chr1_6244517	1	6243827	6245059	6244517	5.52	1.69	2.49	AT1G18150
Chr1_6248071	1	6247331	6249092	6248071	26.97	2.2	2.38	AT1G18150	AT1G18160
Chr1_6267186	1	6266529	6268159	6267186	27.99	2.57	2.36	AT1G18200	AT1G18210
Chr1_6269325	1	6268431	6270091	6269325	9.89	1.91	2.51	AT1G18200	AT1G18210	AT1G18220
Chr1_6278399	1	6277551	6279463	6278399	47.1	2.48	2.28	AT1G18250	AT1G18260
Chr1_6299088	1	6298377	6300117	6299088	37.26	2.89	2.3	AT1G18290	AT1G18300
Chr1_6324569	1	6323998	6325966	6324569	6.62	2.17	2.51	AT1G18370	AT1G18390
Chr1_6345831	1	6345138	6346336	6345831	7.17	2.34	2.54	AT1G18415	AT1G18420	AT1G18430	AT1G18440	AT1G18450
Chr1_6347972	1	6347395	6348581	6347972	5.93	1.94	2.49	AT1G18415	AT1G18440	AT1G18450
Chr1_6361412	1	6359741	6363105	6361412	26.8	2.71	2.38	AT1G18470	AT1G18480	AT1G18485
Chr1_6385398	1	6383981	6385910	6385398	17.08	2.24	2.48	AT1G18550	AT1G18560
Chr1_6388276	1	6387744	6389863	6388276	8.9	1.92	2.54	AT1G18560	AT1G18570
Chr1_6405540	1	6405069	6406210	6405540	10.29	2.78	2.52	AT1G18610
Chr1_6419125	1	6418238	6421684	6419125	48.74	2.32	2.26	AT1G18640	AT1G18650	AT1G18660
Chr1_6431415	1	6430499	6433992	6431415	39.54	2.45	2.32	AT1G18670	AT1G18680	AT1G18690
Chr1_6443685	1	6442273	6444275	6443685	8.42	2.19	2.54	AT1G18700
Chr1_6466608	1	6464763	6467170	6466608	20.83	2.51	2.44	AT1G18745	AT1G18750
Chr1_6474513	1	6473832	6475195	6474513	15.61	2.43	2.48	AT1G18760	AT1G18770	AT1G18773
Chr1_6483970	1	6483167	6484719	6483970	7.45	1.95	2.52	AT1G18800
Chr1_6488509	1	6487313	6489417	6488509	8.07	1.92	2.55	AT1G18810	AT1G18820	AT1G18830
Chr1_6512651	1	6511213	6513979	6512651	38.34	2.37	2.29	AT1G18870
Chr1_6528370	1	6525662	6529246	6528370	41.96	2.93	2.29	AT1G18890	AT1G18900
Chr1_6561093	1	6560037	6561981	6561093	5.1	1.92	2.51	AT1G18990	AT1G19000
Chr1_6562881	1	6562293	6563923	6562881	7.85	2.34	2.55	AT1G18990	AT1G19000	AT1G19010
Chr1_6579352	1	6578685	6580998	6579352	48.18	2.72	2.27	AT1G19050
Chr1_6593905	1	6593327	6595309	6593905	20.48	2.37	2.44	AT1G19100
Chr1_6601921	1	6601236	6602484	6601921	14.79	2.72	2.47	AT1G19100	AT1G19110
Chr1_6613387	1	6612016	6614718	6613387	71.6	2.64	2.08	AT1G19130	AT1G19140	AT1G19150	AT1G19160
Chr1_6626720	1	6624388	6627241	6626720	20.91	2.07	2.44	AT1G19200	AT1G19210
Chr1_6641742	1	6640746	6642531	6641742	44.76	2.66	2.31	AT1G19230
Chr1_6643114	1	6642544	6643645	6643114	5.02	2.41	2.51	AT1G19230
Chr1_6673150	1	6672147	6674827	6673150	54.8	2.37	2.21	AT1G19300
Chr1_6688527	1	6686329	6689148	6688527	13.17	2.58	2.51	AT1G19350
Chr1_6696994	1	6693955	6699011	6696994	22.46	2.19	2.42	AT1G19370	AT1G19371	AT1G19373	AT1G19376	AT1G19380
Chr1_6714558	1	6713772	6715033	6714558	9.55	2.56	2.51	AT1G19400	AT1G19410
Chr1_6728915	1	6727583	6729377	6728915	19.64	2.39	2.43	AT1G19430	AT1G19440
Chr1_6737912	1	6737501	6738715	6737912	24.64	3.09	2.38	AT1G19460	AT1G19464
Chr1_6746686	1	6746021	6747203	6746686	16.13	2.66	2.49	AT1G19480	AT1G19485
Chr1_6754324	1	6753634	6755120	6754324	50.82	2.97	2.24	AT1G19490	AT1G19500
Chr1_6774718	1	6774008	6775246	6774718	12.16	2.55	2.52	AT1G19570	AT1G19580
Chr1_6802892	1	6802081	6804252	6802892	54.9	3.17	2.21	AT1G19660	AT1G19670	AT1G19680
Chr1_6812478	1	6811947	6813967	6812478	6.92	1.82	2.52	AT1G19690	AT1G19700	AT1G19710
Chr1_6814627	1	6814014	6815353	6814627	6.91	2.02	2.52	AT1G19700	AT1G19710
Chr1_6824326	1	6822299	6824840	6824326	39.35	2.46	2.28	AT1G19720	AT1G19730	AT1G19740	AT1G19750
Chr1_6838100	1	6836277	6838855	6838100	11.41	1.95	2.54	AT1G19780	AT1G19790
Chr1_6840164	1	6839567	6840554	6840164	5.86	2.64	2.48	AT1G19790
Chr1_6843373	1	6842892	6843936	6843373	8.96	2.58	2.52	AT1G19800
Chr1_6844952	1	6844077	6846882	6844952	69.72	2.76	2.1	AT1G19800
Chr1_6853645	1	6852737	6854877	6853645	12.32	1.76	2.52	AT1G19830
Chr1_6855635	1	6854978	6856794	6855635	28.55	2.49	2.35	AT1G19835
Chr1_6862943	1	6859801	6863786	6862943	61.58	2.36	2.14	AT1G19835
Chr1_6865923	1	6864313	6866573	6865923	54.29	2.79	2.21	NA
Chr1_6868065	1	6866629	6868495	6868065	20.93	2.98	2.44	NA
Chr1_6870605	1	6868733	6870981	6870605	11.94	1.87	2.54	NA
Chr1_6894825	1	6894179	6895509	6894825	13.93	2.5	2.48	AT1G19860	AT1G19870
Chr1_6899716	1	6898233	6901219	6899716	68.25	2.83	2.12	AT1G19870	AT1G19880
Chr1_6904767	1	6903754	6905347	6904767	10.27	2.13	2.52	AT1G19880	AT1G19890
Chr1_6924011	1	6923470	6924545	6924011	5.48	2.6	2.49	AT1G19950
Chr1_6927759	1	6926358	6928295	6927759	5.98	2.19	2.54	AT1G19960	AT1G19968
Chr1_6937891	1	6936405	6938488	6937891	6.66	2.08	2.51	AT1G20000	AT1G20010
Chr1_6939590	1	6938698	6943250	6939590	69.35	2.56	2.11	AT1G20000	AT1G20010	AT1G20015
Chr1_6945435	1	6944344	6945939	6945435	15.91	2.19	2.51	AT1G20020	AT1G20030
Chr1_6946627	1	6946009	6947275	6946627	32.11	3.04	2.38	AT1G20030	AT1G20050
Chr1_6959446	1	6958890	6960084	6959446	12.55	2.78	2.52	AT1G20070	AT1G20080
Chr1_6971152	1	6970470	6971890	6971152	36.97	3.02	2.31	AT1G20100	AT1G20110
Chr1_6995189	1	6994611	6996643	6995189	15.43	1.98	2.48	AT1G20160	AT1G20170	AT1G20180
Chr1_7016643	1	7015915	7017202	7016643	7.57	2.1	2.54	AT1G20240	AT1G20250	AT1G20260
Chr1_7023209	1	7022610	7023674	7023209	11.27	3.02	2.55	AT1G20270	AT1G20280
Chr1_7029547	1	7028981	7030058	7029547	7.63	2.13	2.54	AT1G20290	AT1G20300	AT1G20310
Chr1_7031989	1	7030945	7032589	7031989	5.33	1.75	2.49	AT1G20290	AT1G20300	AT1G20310
Chr1_7053958	1	7053221	7055351	7053958	27.52	2.53	2.37	AT1G20370
Chr1_7062036	1	7059250	7062692	7062036	32.56	2.51	2.37	AT1G20380
Chr1_7082873	1	7082017	7085045	7082873	11.73	1.89	2.54	AT1G20410	AT1G20420	AT1G20430
Chr1_7086665	1	7085475	7088707	7086665	18.25	2.53	2.46	AT1G20430	AT1G20440
Chr1_7090087	1	7088888	7091796	7090087	45.08	2.77	2.3	AT1G20450	AT1G20460
Chr1_7106029	1	7105405	7106554	7106029	10.86	2.62	2.55	AT1G20510	AT1G20515	AT1G20520
Chr1_7118835	1	7117985	7120104	7118835	9.63	1.97	2.51	AT1G20550	AT1G20560
Chr1_7146554	1	7145086	7147117	7146554	8.62	1.89	2.54	AT1G20620	AT1G20630
Chr1_7160940	1	7159900	7161459	7160940	54.18	3.06	2.21	AT1G20650
Chr1_7163577	1	7162962	7164531	7163577	5.84	2.16	2.48	AT1G20670
Chr1_7168146	1	7167444	7168814	7168146	25.96	2.53	2.36	AT1G20670	AT1G20680
Chr1_7176703	1	7174269	7177370	7176703	40.01	2.74	2.32	AT1G20690	AT1G20691	AT1G20693	AT1G20696
Chr1_7179407	1	7177654	7180415	7179407	27.53	2.46	2.37	AT1G20691	AT1G20693	AT1G20696
Chr1_7216884	1	7216151	7217572	7216884	22.79	2.83	2.41	AT1G20770	AT1G20780
Chr1_7238591	1	7237865	7239916	7238591	17.85	2.1	2.47	AT1G20823
Chr1_7242808	1	7241618	7243342	7242808	16.09	2.11	2.49	AT1G20820	AT1G20830
Chr1_7248128	1	7247608	7248676	7248128	6.84	2.16	2.51	AT1G20840
Chr1_7250804	1	7250079	7251897	7250804	19.57	2.12	2.43	AT1G20840	AT1G20850
Chr1_7267509	1	7265127	7268397	7267509	32.14	2.79	2.38	AT1G20880	AT1G20890
Chr1_7322928	1	7319224	7323845	7322928	40.37	2.47	2.31	AT1G20980
Chr1_7324488	1	7323861	7325132	7324488	13.47	2.73	2.49	AT1G20980
Chr1_7336916	1	7335804	7337420	7336916	24.02	2.93	2.39	AT1G21000
Chr1_7366451	1	7365070	7367284	7366451	15.87	2.21	2.51	AT1G21050
Chr1_7370043	1	7369618	7372072	7370043	18.62	1.82	2.46	AT1G21060
Chr1_7374234	1	7373594	7374899	7374234	8.26	2.75	2.55	AT1G21060	AT1G21065
Chr1_7382551	1	7382085	7385112	7382551	15.99	2.02	2.49	AT1G21080	AT1G21090
Chr1_7407721	1	7407210	7408667	7407721	5.41	1.8	2.49	AT1G21150	AT1G21160
Chr1_7421068	1	7420524	7421736	7421068	6.38	2.46	2.52	AT1G21190	AT1G21200	AT1G21202
Chr1_7443098	1	7442576	7445261	7443098	28.54	1.98	2.35	AT1G21250	AT1G21270
Chr1_7454971	1	7454444	7455485	7454971	6.73	2.39	2.51	AT1G21310
Chr1_7461634	1	7461162	7462753	7461634	6.63	1.9	2.51	NA
Chr1_7470481	1	7469624	7471205	7470481	14.31	2.31	2.48	AT1G21326
Chr1_7488878	1	7488129	7491875	7488878	24.15	2.26	2.39	AT1G21380	AT1G21390
Chr1_7494255	1	7492735	7494992	7494255	38.4	3	2.29	AT1G21400	AT1G21410
Chr1_7496919	1	7495975	7497646	7496919	16.74	2.41	2.48	AT1G21400	AT1G21410
Chr1_7499968	1	7498837	7501801	7499968	12.98	1.96	2.51	AT1G21410	AT1G21420	AT1G21430
Chr1_7504268	1	7503752	7504867	7504268	6.08	2.27	2.54	AT1G21440
Chr1_7509099	1	7508399	7509590	7509099	12.12	2.52	2.52	AT1G21450
Chr1_7531090	1	7529684	7531550	7531090	8.08	2.23	2.55	AT1G21500	AT1G21510
Chr1_7533695	1	7532192	7535056	7533695	32.7	1.9	2.37	AT1G21500	AT1G21510	AT1G21520
Chr1_7565894	1	7565352	7566755	7565894	10.87	2.19	2.55	AT1G21580	AT1G21590
Chr1_7571000	1	7569380	7571866	7571000	22.3	2.27	2.42	AT1G21590	AT1G21600	AT1G21610
Chr1_7609693	1	7608733	7610781	7609693	5.71	1.91	2.49	AT1G21660	AT1G21670
Chr1_7612837	1	7611792	7613656	7612837	46.95	3.05	2.28	AT1G21670	AT1G21680	AT1G21690
Chr1_7619035	1	7618542	7620494	7619035	7.6	2.24	2.54	AT1G21690	AT1G21695	AT1G21700
Chr1_7624282	1	7623669	7625411	7624282	6.05	2.5	2.54	AT1G21700	AT1G21710	AT1G21720
Chr1_7645529	1	7644424	7646179	7645529	31.26	2.97	2.35	AT1G21740	AT1G21750
Chr1_7652178	1	7650881	7653381	7652178	17.08	1.97	2.48	AT1G21760	AT1G21770	AT1G21780	AT1G21790
Chr1_7654115	1	7653421	7656490	7654115	11.05	2.47	2.55	AT1G21770	AT1G21780	AT1G21790
Chr1_7661021	1	7658632	7662138	7661021	79.11	2.88	2	AT1G21810	AT1G21830
Chr1_7665007	1	7662151	7665691	7665007	30.94	2.3	2.36	AT1G21830	AT1G21835	AT1G21840
Chr1_7680474	1	7679662	7681056	7680474	25	2.65	2.37	AT1G21870	AT1G21880
Chr1_7692523	1	7691995	7694263	7692523	24.84	2.49	2.38	AT1G21900
Chr1_7699479	1	7697605	7700732	7699479	24.83	2.13	2.38	NA
Chr1_7706263	1	7703794	7706774	7706263	31.83	2.41	2.38	AT1G21920
Chr1_7715805	1	7715272	7716245	7715805	6.71	2.56	2.51	AT1G21940
Chr1_7724148	1	7722430	7724564	7724148	7.46	2.26	2.52	AT1G21950	AT1G21960
Chr1_7732400	1	7731859	7732965	7732400	9.59	2.47	2.51	AT1G21970	AT1G21975	AT1G21980
Chr1_7734608	1	7733595	7735126	7734608	10.15	2.17	2.52	AT1G21980
Chr1_7759363	1	7757073	7759823	7759363	23.19	2.62	2.4	AT1G22030
Chr1_7760745	1	7760126	7761362	7760745	10.44	2.53	2.54	AT1G22030
Chr1_7782750	1	7780933	7783369	7782750	46.59	2.5	2.28	AT1G22060
Chr1_7785759	1	7784836	7786223	7785759	6.39	1.85	2.52	AT1G22065	AT1G22067
Chr1_7789308	1	7787880	7789814	7789308	6.43	2.43	2.52	AT1G22070
Chr1_7815581	1	7814518	7816264	7815581	9.64	1.95	2.51	AT1G22130	AT1G22140	AT1G22150
Chr1_7823040	1	7821793	7826968	7823040	60.38	2.5	2.15	AT1G22160
Chr1_7830431	1	7829932	7830950	7830431	5.39	2.19	2.49	AT1G22180
Chr1_7832900	1	7832209	7833386	7832900	12.5	2.56	2.52	AT1G22180	AT1G22190
Chr1_7835956	1	7835383	7838150	7835956	49.63	2.22	2.25	AT1G22190
Chr1_7873522	1	7872023	7874957	7873522	14.62	2.23	2.47	AT1G22275	AT1G22280
Chr1_7884248	1	7883404	7886961	7884248	40.45	2.56	2.31	AT1G22310	AT1G22320	AT1G22330
Chr1_7888972	1	7887340	7890371	7888972	52.52	2.36	2.22	AT1G22330
Chr1_7909767	1	7908680	7911409	7909767	42.52	2.64	2.28	AT1G22403	AT1G22410
Chr1_7934152	1	7931520	7935870	7934152	54.96	2.63	2.2	AT1G22470	AT1G22480
Chr1_7937101	1	7936618	7939706	7937101	38.53	3.08	2.29	AT1G22480
Chr1_7942721	1	7941369	7944077	7942721	6.72	1.79	2.51	AT1G22490
Chr1_7945843	1	7944138	7947031	7945843	37.05	2.46	2.31	NA
Chr1_7954641	1	7952153	7955752	7954641	68.47	2.81	2.12	AT1G22510	AT1G22520	AT1G22530
Chr1_7968742	1	7968239	7969405	7968742	6.25	1.98	2.52	AT1G22550
Chr1_7975437	1	7974469	7975923	7975437	45.39	2.26	2.3	NA
Chr1_7980211	1	7979066	7980865	7980211	9.83	1.96	2.51	AT1G22570	AT1G22590
Chr1_7991258	1	7988685	7991854	7991258	55.76	2.43	2.19	AT1G22600
Chr1_7994095	1	7991986	7994631	7994095	63.32	2.88	2.11	AT1G22610
Chr1_8005347	1	8004271	8007535	8005347	52.17	2.66	2.23	AT1G22620	AT1G22640
Chr1_8010877	1	8009148	8011333	8010877	17.82	2.35	2.47	NA
Chr1_8017225	1	8015725	8017797	8017225	12.17	2.15	2.52	AT1G22650	AT1G22651	AT1G22660
Chr1_8060814	1	8060180	8062290	8060814	53.17	3.04	2.21	AT1G22767	AT1G22770
Chr1_8067746	1	8067288	8069846	8067746	14.12	2.17	2.48	AT1G22770	AT1G22780	AT1G22790
Chr1_8076591	1	8075450	8077133	8076591	13.7	2.22	2.49	AT1G22810	AT1G22830	AT1G22840
Chr1_8083096	1	8082386	8083728	8083096	8.11	2.02	2.55	AT1G22850	AT1G22860
Chr1_8117267	1	8116669	8117837	8117267	13.32	2.64	2.49	AT1G22930
Chr1_8136161	1	8133890	8137020	8136161	62.25	2.46	2.12	AT1G22980	AT1G22985
Chr1_8138265	1	8137045	8138752	8138265	5.12	1.98	2.51	AT1G22985	AT1G22990
Chr1_8154984	1	8154550	8157061	8154984	16.35	1.93	2.49	AT1G23020	AT1G23030
Chr1_8176189	1	8175718	8176970	8176189	10.77	2.48	2.55	AT1G23070	AT1G23074
Chr1_8179611	1	8178668	8180111	8179611	7.86	2.07	2.55	AT1G23080
Chr1_8181510	1	8180874	8182267	8181510	12.8	2.23	2.51	AT1G23080
Chr1_8188285	1	8187298	8188749	8188285	7.72	2.21	2.54	AT1G23090
Chr1_8193688	1	8192398	8195049	8193688	16.08	2.25	2.49	AT1G23100
Chr1_8231678	1	8230881	8232916	8231678	11.73	2.16	2.54	AT1G23201
Chr1_8241936	1	8241479	8243060	8241936	23.67	2.38	2.39	AT1G23210	AT1G23220	AT1G23230
Chr1_8272020	1	8271272	8272566	8272020	12.69	2.45	2.51	AT1G23310
Chr1_8305454	1	8302246	8308546	8305454	61.3	2.27	2.14	AT1G23380
Chr1_8309331	1	8308698	8309964	8309331	11.84	2.6	2.54	AT1G23390
Chr1_8310895	1	8310148	8312765	8310895	47.15	2.32	2.28	AT1G23390
Chr1_8314811	1	8313553	8317055	8314811	7.52	1.97	2.52	AT1G23400	AT1G23410	AT1G23420
Chr1_8321520	1	8321096	8322037	8321520	9.58	2.88	2.51	AT1G23440
Chr1_8332786	1	8331849	8333251	8332786	14.56	2.1	2.47	AT1G23480
Chr1_8350505	1	8349668	8350973	8350505	18.55	2.4	2.46	AT1G23540	AT1G23550
Chr1_8384951	1	8382738	8385680	8384951	56.01	2.93	2.19	AT1G23700	AT1G23710
Chr1_8386708	1	8385860	8387301	8386708	17.06	2.35	2.48	AT1G23710	AT1G23720
Chr1_8399840	1	8399297	8400642	8399840	27.7	2.82	2.37	AT1G23740	AT1G23750	AT1G23760
Chr1_8406442	1	8405854	8407154	8406442	5.13	1.9	2.51	AT1G23770	AT1G23780
Chr1_8408714	1	8407985	8409176	8408714	5.21	2.2	2.51	AT1G23770	AT1G23780	AT1G23790
Chr1_8435791	1	8435119	8436662	8435791	5.77	1.97	2.49	AT1G23870	AT1G23880
Chr1_8480566	1	8479785	8481503	8480566	23.53	2.7	2.4	AT1G23960	AT1G23965
Chr1_8520061	1	8519287	8521035	8520061	26.47	2.61	2.38	AT1G24070	AT1G24080	AT1G24090
Chr1_8525332	1	8522536	8526153	8525332	51.06	2.81	2.24	AT1G24095	AT1G24100	AT1G24110
Chr1_8532287	1	8531724	8534775	8532287	10.62	2.25	2.57	AT1G24120
Chr1_8549172	1	8547593	8549887	8549172	12.93	2.05	2.51	AT1G24150
Chr1_8556527	1	8555493	8557768	8556527	38.29	2.39	2.29	AT1G24160	AT1G24170
Chr1_8559000	1	8558388	8561285	8559000	41.99	3.16	2.29	AT1G24160	AT1G24170
Chr1_8596639	1	8596081	8597370	8596639	11.81	2.3	2.54	AT1G24260
Chr1_8598698	1	8598082	8599423	8598698	18.48	2.55	2.46	AT1G24260	AT1G24265
Chr1_8607602	1	8607021	8608796	8607602	5.49	2.07	2.49	AT1G24267	AT1G24270	AT1G24280
Chr1_8634934	1	8634139	8635550	8634934	6.4	1.82	2.52	AT1G24330	AT1G24340
Chr1_8663941	1	8663352	8664560	8663941	8.15	2.2	2.55	AT1G24440	AT1G24450	AT1G24460
Chr1_8689786	1	8689187	8690478	8689786	28.04	2.86	2.36	AT1G24510	AT1G24520
Chr1_8692818	1	8691913	8693409	8692818	15.77	2.49	2.51	AT1G24530
Chr1_8719650	1	8719073	8721043	8719650	8.23	1.87	2.55	AT1G24600
Chr1_8727130	1	8726622	8729004	8727130	11.59	2.07	2.54	AT1G24620	AT1G24625
Chr1_8734283	1	8733785	8734804	8734283	5.36	2.35	2.49	AT1G24650
Chr1_8755856	1	8754721	8757154	8755856	13.14	2.03	2.51	AT1G24706	AT1G24735
Chr1_8839727	1	8838993	8840477	8839727	26.29	2.81	2.35	AT1G25220	AT1G25230
Chr1_8852900	1	8851534	8854472	8852900	14.39	2.47	2.48	NA
Chr1_8861635	1	8860229	8863240	8861635	38.66	2.53	2.28	AT1G25275	AT1G25280
Chr1_8863866	1	8863333	8864920	8863866	9.6	2.49	2.51	AT1G25280
Chr1_8883439	1	8882712	8883909	8883439	5.52	2.14	2.49	AT1G25330	AT1G25340
Chr1_8909176	1	8908479	8910295	8909176	23.26	2.66	2.4	AT1G25390
Chr1_8924313	1	8923617	8925889	8924313	26.95	2.88	2.38	AT1G25425
Chr1_8927408	1	8926154	8927733	8927408	10.88	2.19	2.55	NA
Chr1_8935598	1	8934941	8937678	8935598	56.39	3.33	2.19	AT1G25440
Chr1_8946590	1	8946094	8948885	8946590	5.92	2.11	2.49	AT1G25470	AT1G25472	AT1G25480
Chr1_8959265	1	8957464	8959939	8959265	56.85	2.77	2.18	AT1G25500	AT1G25510	AT1G25520
Chr1_8962030	1	8960310	8962670	8962030	34.4	2.45	2.35	AT1G25510	AT1G25520
Chr1_8981980	1	8979956	8982562	8981980	47.7	2.74	2.28	AT1G25560
Chr1_8983112	1	8982631	8984535	8983112	35.02	2.47	2.34	AT1G25560
Chr1_8991330	1	8990674	8992121	8991330	13.85	2.13	2.48	AT1G25570
Chr1_8996459	1	8994954	8997275	8996459	73.52	2.69	2.06	AT1G25570	AT1G25580
Chr1_9020297	1	9019321	9020863	9020297	13.05	2.25	2.51	AT1G25988	AT1G26090
Chr1_9044081	1	9042526	9044921	9044081	18.93	2.17	2.44	AT1G26150	AT1G26160
Chr1_9047135	1	9046607	9048147	9047135	8.34	1.96	2.54	AT1G26160	AT1G26170
Chr1_9061657	1	9060471	9062224	9061657	6.22	2.01	2.52	AT1G26190
Chr1_9075548	1	9074785	9076957	9075548	11.9	2.18	2.54	AT1G26230	AT1G26233	AT1G26235
Chr1_9092634	1	9091992	9093634	9092634	8.12	2.48	2.55	AT1G26270
Chr1_9103768	1	9103230	9104871	9103768	8.93	2.11	2.52	AT1G26310	AT1G26320
Chr1_9119369	1	9118675	9119880	9119369	6.57	2.32	2.51	AT1G26350	AT1G26355	AT1G26360
Chr1_9151675	1	9151153	9152274	9151675	5.49	2.29	2.49	AT1G26450	AT1G26460
Chr1_9155156	1	9153985	9155735	9155156	6.26	1.74	2.52	AT1G26460	AT1G26470
Chr1_9171038	1	9170537	9171653	9171038	5.97	2.43	2.54	AT1G26540	AT1G26550
Chr1_9178521	1	9177878	9179469	9178521	5.29	1.66	2.51	AT1G26558	AT1G26560
Chr1_9202360	1	9201808	9203188	9202360	24.5	3.12	2.38	AT1G26620
Chr1_9209940	1	9209100	9210651	9209940	8.33	2.12	2.54	AT1G26640	AT1G26650	AT1G26660
Chr1_9251558	1	9251070	9252184	9251558	6.16	2.08	2.52	AT1G26760	AT1G26761	AT1G26762
Chr1_9256931	1	9256233	9260108	9256931	20.82	2.25	2.44	AT1G26770
Chr1_9272867	1	9271595	9273962	9272867	10.29	2.01	2.52	AT1G26780	AT1G26790
Chr1_9286483	1	9285833	9287169	9286483	12.11	2.3	2.52	AT1G26800	AT1G26810
Chr1_9304495	1	9303474	9304997	9304495	20.12	2.18	2.42	AT1G26850
Chr1_9338388	1	9337301	9339279	9338388	47.67	2.95	2.28	AT1G26930
Chr1_9342990	1	9339546	9343661	9342990	55.62	2.74	2.2	AT1G26940
Chr1_9345395	1	9344659	9346017	9345395	8.61	2.12	2.54	AT1G26940
Chr1_9355008	1	9354475	9356480	9355008	24.89	3.06	2.38	AT1G26960
Chr1_9357598	1	9356873	9358174	9357598	14.97	2.6	2.47	AT1G26960	AT1G26970
Chr1_9393471	1	9392824	9395276	9393471	34.87	2.34	2.34	AT1G27045	AT1G27050	AT1G27060
Chr1_9407675	1	9405930	9409168	9407675	8.47	2.24	2.54	AT1G27090	AT1G27100
Chr1_9411931	1	9410883	9412470	9411931	26.43	2.82	2.35	AT1G27100	AT1G27110
Chr1_9420987	1	9420258	9421689	9420987	11.24	2.11	2.55	AT1G27120
Chr1_9424857	1	9424128	9425996	9424857	6.96	1.81	2.52	AT1G27120	AT1G27130	AT1G27135
Chr1_9428722	1	9428191	9429357	9428722	6.16	2.12	2.52	AT1G27140	AT1G27150
Chr1_9449114	1	9448256	9450341	9449114	40.68	2.38	2.31	AT1G27190	AT1G27200
Chr1_9451888	1	9451080	9452837	9451888	18.21	2.16	2.46	AT1G27200
Chr1_9458206	1	9457534	9460100	9458206	37.05	2.16	2.31	AT1G27210
Chr1_9481348	1	9480933	9482181	9481348	11.74	2.31	2.54	AT1G27290	AT1G27300
Chr1_9486106	1	9485392	9487715	9486106	19.18	1.94	2.44	AT1G27310	AT1G27320
Chr1_9495481	1	9491782	9496129	9495481	65.58	2.58	2.09	AT1G27340
Chr1_9499617	1	9498987	9501053	9499617	18.32	2.03	2.46	AT1G27350	AT1G27360
Chr1_9516895	1	9516246	9517682	9516895	6.62	2.07	2.51	AT1G27390	AT1G27400	AT1G27410	AT1G27420
Chr1_9532087	1	9530849	9532766	9532087	32.77	2.3	2.37	AT1G27440	AT1G27450	AT1G27460
Chr1_9534270	1	9533466	9535063	9534270	10.87	2.17	2.55	AT1G27440	AT1G27450	AT1G27460
Chr1_9610865	1	9608923	9611567	9610865	24.99	1.88	2.37	AT1G27620	AT1G27630
Chr1_9614294	1	9613309	9615138	9614294	5.84	2.17	2.48	AT1G27630	AT1G27640	AT1G27650
Chr1_9631340	1	9630804	9631832	9631340	6.31	2.61	2.52	AT1G27670	AT1G27680
Chr1_9647531	1	9647080	9648601	9647531	7.06	2.03	2.54	AT1G27720	AT1G27730
Chr1_9649243	1	9648688	9650428	9649243	6.1	2.32	2.54	AT1G27720	AT1G27730
Chr1_9696510	1	9695874	9697202	9696510	13.42	2.37	2.49	AT1G27840	AT1G27850
Chr1_9725683	1	9724294	9727268	9725683	46.72	2.5	2.28	AT1G27910	AT1G27920
Chr1_9731024	1	9729821	9731890	9731024	58.76	2.68	2.16	AT1G27921	AT1G27930
Chr1_9739854	1	9737726	9743208	9739854	35.02	2.33	2.34	AT1G27940	AT1G27950
Chr1_9748470	1	9746512	9749122	9748470	7.32	2.01	2.54	AT1G27960	AT1G27970	AT1G27980
Chr1_9779043	1	9778496	9779708	9779043	8.92	2.47	2.52	AT1G28050	AT1G28060
Chr1_9782730	1	9781701	9783458	9782730	20.05	2.17	2.42	AT1G28060	AT1G28070
Chr1_9795728	1	9794297	9796223	9795728	5.72	2.23	2.49	AT1G28090
Chr1_9811630	1	9809372	9812037	9811630	16.73	1.97	2.48	NA
Chr1_9815635	1	9814809	9816132	9815635	24.64	3.1	2.38	AT1G28120
Chr1_9827970	1	9826017	9828652	9827970	8.5	1.76	2.54	AT1G28130	AT1G28135
Chr1_9846116	1	9845541	9847348	9846116	46.63	2.85	2.28	AT1G28180	AT1G28190
Chr1_9850189	1	9849434	9851122	9850189	13.95	2.08	2.48	AT1G28190	AT1G28200
Chr1_9879292	1	9878675	9879880	9879292	6.95	2.57	2.52	AT1G28260
Chr1_9880662	1	9879985	9881531	9880662	14.51	2.15	2.47	AT1G28260	AT1G28270
Chr1_9890934	1	9890403	9894214	9890934	78.79	2.77	2.01	AT1G28290
Chr1_9913713	1	9913157	9914383	9913713	16.46	2.56	2.49	AT1G28310
Chr1_9917937	1	9916777	9918480	9917937	13.81	2.02	2.48	NA
Chr1_9936430	1	9935043	9937112	9936430	41.46	2.69	2.3	AT1G28330	AT1G28335
Chr1_9952920	1	9952290	9955494	9952920	30.06	2.16	2.33	AT1G28360
Chr1_9960197	1	9959505	9961352	9960197	8.05	2.01	2.55	AT1G28375
Chr1_9966678	1	9966016	9967354	9966678	6.29	2.03	2.52	AT1G28380	AT1G28390
Chr1_9971980	1	9971075	9972613	9971980	14.64	1.94	2.47	AT1G28395	AT1G28400
Chr1_9975623	1	9973322	9976752	9975623	22.01	2.09	2.42	AT1G28400	AT1G28410
Chr1_9979629	1	9978905	9980185	9979629	6.93	2.16	2.52	AT1G28410	AT1G28420
Chr1_9990811	1	9986668	9992503	9990811	74.6	2.71	2.05	NA
Chr1_10001354	1	9999102	10002352	10001354	43.8	2.2	2.32	AT1G28440	AT1G28450
Chr1_10078190	1	10077761	10078825	10078190	17.74	3.1	2.47	AT1G28670	AT1G28680	AT1G28685
Chr1_10095400	1	10094806	10096543	10095400	5.96	1.66	2.54	AT1G28815	AT1G28820	AT1G28830	AT1G28840
Chr1_10137913	1	10136785	10138523	10137913	9.68	1.86	2.51	AT1G29050
Chr1_10143749	1	10143206	10144379	10143749	12.32	2.35	2.52	NA
Chr1_10147537	1	10145360	10148024	10147537	41.69	2.53	2.29	AT1G29060	AT1G29070
Chr1_10149723	1	10148980	10150401	10149723	42.97	3.29	2.33	AT1G29060	AT1G29070
Chr1_10151817	1	10150474	10152620	10151817	44.18	2.98	2.31	AT1G29070	AT1G29071
Chr1_10183087	1	10182173	10183706	10183087	5.72	1.87	2.49	AT1G29150	AT1G29160
Chr1_10184450	1	10183859	10184977	10184450	12.2	2.68	2.52	AT1G29160
Chr1_10195116	1	10193518	10195889	10195116	24.54	2.43	2.38	AT1G29170
Chr1_10204101	1	10203101	10204851	10204101	8.88	2.02	2.54	AT1G29195
Chr1_10219843	1	10219284	10220609	10219843	6.7	2.18	2.51	AT1G29240
Chr1_10224728	1	10222376	10225250	10224728	6.17	1.99	2.52	AT1G29250	AT1G29260	AT1G29265
Chr1_10228816	1	10227854	10230084	10228816	8.63	2.16	2.54	AT1G29270
Chr1_10247380	1	10245957	10248567	10247380	14.5	1.73	2.47	AT1G29300
Chr1_10251251	1	10249276	10252649	10251251	19.06	2.2	2.44	AT1G29300	AT1G29310
Chr1_10261222	1	10260627	10264609	10261222	11.23	2.52	2.55	AT1G29330
Chr1_10274057	1	10273604	10274551	10274057	8.45	2.83	2.54	AT1G29350	AT1G29355	AT1G29357
Chr1_10288018	1	10287372	10288771	10288018	18.67	2.64	2.44	AT1G29390	AT1G29395
Chr1_10294714	1	10294050	10298386	10294714	66.48	2.77	2.08	AT1G29400
Chr1_10300160	1	10299486	10300780	10300160	8.41	2.23	2.54	AT1G29410	AT1G29418	AT1G29420
Chr1_10314207	1	10313214	10314835	10314207	20.82	2.36	2.44	AT1G29470
Chr1_10326937	1	10326463	10327801	10326937	5.52	2.16	2.49	AT1G29530	AT1G29540
Chr1_10353997	1	10353242	10354677	10353997	25.81	2.84	2.36	AT1G29630
Chr1_10356571	1	10355465	10357033	10356571	10.92	2.1	2.55	AT1G29640
Chr1_10375655	1	10373694	10376191	10375655	18.52	1.86	2.46	AT1G29670
Chr1_10429729	1	10428639	10430459	10429729	77.2	3.25	2.02	AT1G29785	AT1G29790	AT1G29800
Chr1_10432441	1	10431751	10433014	10432441	14.11	2.46	2.48	AT1G29790	AT1G29800
Chr1_10437545	1	10436754	10438044	10437545	6.45	1.89	2.52	AT1G29810	AT1G29820
Chr1_10447637	1	10447019	10448151	10447637	6.03	2.29	2.54	AT1G29840	AT1G29850
Chr1_10462942	1	10462320	10463888	10462942	24.82	2.76	2.38	AT1G29880	AT1G29890
Chr1_10467312	1	10466482	10468626	10467312	7.31	1.94	2.54	AT1G29890	AT1G29900
Chr1_10473443	1	10471648	10473931	10473443	9.19	2.14	2.52	AT1G29910
Chr1_10489867	1	10487971	10490538	10489867	54.78	3.28	2.21	AT1G29950	AT1G29951	AT1G29952
Chr1_10491617	1	10491019	10492222	10491617	5.71	2.22	2.49	AT1G29950	AT1G29951	AT1G29952
Chr1_10494458	1	10493669	10495086	10494458	5.81	2.03	2.48	AT1G29950	AT1G29951	AT1G29952	AT1G29960	AT1G29962
Chr1_10499567	1	10498898	10500226	10499567	5.51	1.94	2.49	AT1G29965	AT1G29970
Chr1_10507518	1	10507005	10508617	10507518	8.6	2.35	2.54	AT1G29980	AT1G29990
Chr1_10516563	1	10515872	10517163	10516563	5.66	2.04	2.49	AT1G30010	AT1G30020
Chr1_10520480	1	10519947	10522901	10520480	11.17	2.06	2.55	AT1G30016
Chr1_10535403	1	10534774	10536028	10535403	19.16	2.6	2.44	AT1G30040
Chr1_10537477	1	10536607	10538199	10537477	20.09	2.45	2.42	AT1G30040
Chr1_10541568	1	10540501	10545794	10541568	80.1	2.46	2	AT1G30050
Chr1_10561599	1	10561005	10563061	10561599	28.7	2.97	2.35	AT1G30090
Chr1_10564675	1	10563284	10565207	10564675	13.9	2.16	2.48	NA
Chr1_10573007	1	10570467	10574274	10573007	66.95	2.82	2.08	AT1G30100
Chr1_10581311	1	10580015	10582613	10581311	77.15	2.85	2.03	AT1G30110
Chr1_10583902	1	10583383	10584773	10583902	7.3	1.8	2.54	AT1G30110	AT1G30120
Chr1_10586722	1	10586016	10588529	10586722	74.09	3.23	2.06	AT1G30120	AT1G30130
Chr1_10620368	1	10619811	10621788	10620368	10.17	1.76	2.52	AT1G30190
Chr1_10630653	1	10629147	10631307	10630653	11.87	2.36	2.54	AT1G30210
Chr1_10646046	1	10645378	10646517	10646046	6.71	2.22	2.51	AT1G30240	AT1G30250
Chr1_10667769	1	10667167	10669548	10667769	13.31	2	2.49	NA
Chr1_10702230	1	10701630	10704471	10702230	31.5	2.51	2.39	NA
Chr1_10707573	1	10706910	10708150	10707573	9.18	1.98	2.52	NA
Chr1_10709515	1	10708175	10710220	10709515	29.01	2.47	2.35	AT1G30350
Chr1_10715597	1	10714958	10716218	10715597	12.4	2.75	2.52	AT1G30360
Chr1_10722164	1	10720400	10723794	10722164	71.55	2.89	2.08	AT1G30370	AT1G30380
Chr1_10725751	1	10725050	10726206	10725751	7.95	2.17	2.55	AT1G30400
Chr1_10756576	1	10756062	10759453	10756576	9.95	1.81	2.51	AT1G30420	AT1G30430	AT1G30440
Chr1_10795191	1	10794609	10796947	10795191	20.84	2.42	2.44	AT1G30490
Chr1_10801079	1	10799696	10801612	10801079	37.62	2.86	2.3	AT1G30490
Chr1_10802167	1	10801622	10802612	10802167	5.97	2.37	2.54	AT1G30490
Chr1_10803814	1	10803321	10804939	10803814	17.99	2.05	2.47	AT1G30490	AT1G30500
Chr1_10806525	1	10805741	10807718	10806525	72.63	2.96	2.07	AT1G30500	AT1G30510
Chr1_10810854	1	10808094	10811422	10810854	63.76	2.55	2.11	AT1G30510	AT1G30515	AT1G30520
Chr1_10814041	1	10813329	10815254	10814041	16.78	2.23	2.48	AT1G30520	AT1G30530
Chr1_10817186	1	10815909	10818414	10817186	10.5	2.26	2.57	AT1G30530	AT1G30540
Chr1_10827136	1	10826170	10827819	10827136	10.4	2.55	2.54	AT1G30560	AT1G30570
Chr1_10845161	1	10844633	10846187	10845161	12.38	1.75	2.52	AT1G30600	AT1G30610
Chr1_10852186	1	10851498	10852628	10852186	6.71	2.17	2.51	AT1G30620
Chr1_10854709	1	10853125	10855365	10854709	31.49	2.42	2.39	AT1G30620
Chr1_10860464	1	10859718	10861174	10860464	24.98	2.7	2.37	AT1G30630	AT1G30640
Chr1_10865440	1	10864104	10865933	10865440	6.5	2.08	2.52	AT1G30640	AT1G30650
Chr1_10874947	1	10873665	10875522	10874947	32.08	2.86	2.38	AT1G30660
Chr1_10876615	1	10875924	10877315	10876615	19.71	2.66	2.43	AT1G30660
Chr1_10881485	1	10880949	10882014	10881485	6.17	2.58	2.52	AT1G30670	AT1G30680
Chr1_10887556	1	10885814	10888183	10887556	32.34	2.89	2.38	AT1G30690
Chr1_10890242	1	10889457	10891002	10890242	14.87	2.4	2.47	AT1G30690	AT1G30700
Chr1_10903999	1	10903542	10904740	10903999	9.56	2.26	2.51	AT1G30740	AT1G30750
Chr1_10905433	1	10904800	10906085	10905433	14.19	2.41	2.48	AT1G30740	AT1G30750	AT1G30755
Chr1_10942121	1	10941451	10943257	10942121	21.8	2.27	2.43	AT1G30810	AT1G30814
Chr1_10954429	1	10952989	10955083	10954429	45.08	2.9	2.3	NA
Chr1_10956476	1	10955921	10957027	10956476	8.5	2.7	2.54	NA
Chr1_10958964	1	10957794	10961450	10958964	32.29	2.06	2.38	AT1G30825
Chr1_10963814	1	10962980	10964281	10963814	13.55	2.57	2.49	AT1G30825	AT1G30830
Chr1_10972956	1	10972086	10973476	10972956	10.82	2.18	2.55	AT1G30840
Chr1_10975895	1	10974753	10976661	10975895	22.78	2.17	2.41	AT1G30840
Chr1_10979541	1	10978983	10980073	10979541	9.58	2.32	2.51	AT1G30845
Chr1_10994233	1	10993096	10994878	10994233	18.14	2.67	2.46	AT1G30880	AT1G30890
Chr1_11043646	1	11043169	11044254	11043646	7.05	2.06	2.54	AT1G30970	AT1G30972
Chr1_11059183	1	11058335	11059726	11059183	20.17	2.59	2.46	AT1G31010	AT1G31020
Chr1_11061553	1	11059736	11063142	11061553	48.09	3.1	2.27	NA
Chr1_11069529	1	11069015	11070374	11069529	12.18	2.24	2.52	AT1G31040
Chr1_11108370	1	11107689	11108806	11108370	8.48	2.14	2.54	AT1G31120
Chr1_11116228	1	11113422	11117502	11116228	13	1.81	2.51	AT1G31130	AT1G31140
Chr1_11124334	1	11123150	11124768	11124334	6.6	2.64	2.51	AT1G31160
Chr1_11147829	1	11146655	11148218	11147829	19.73	2.08	2.43	AT1G31190	AT1G31200
Chr1_11163631	1	11162830	11164246	11163631	18.82	2.57	2.44	AT1G31230	AT1G31240
Chr1_11165053	1	11164368	11165564	11165053	18.8	2.74	2.44	AT1G31230	AT1G31240
Chr1_11197132	1	11195754	11198225	11197132	45.43	2.56	2.3	AT1G31300
Chr1_11205086	1	11204558	11205735	11205086	27.94	2.89	2.36	NA
Chr1_11211373	1	11210305	11211736	11211373	5.79	1.89	2.48	AT1G31319	AT1G31320
Chr1_11212718	1	11211814	11213379	11212718	8.52	2.38	2.54	AT1G31319	AT1G31320
Chr1_11216104	1	11213620	11218348	11216104	68.62	2.31	2.11	AT1G31330	AT1G31335
Chr1_11220053	1	11219569	11220981	11220053	27.38	2.74	2.37	AT1G31335	AT1G31340
Chr1_11221685	1	11220993	11222140	11221685	8.38	2.21	2.54	AT1G31340	AT1G31350
Chr1_11231189	1	11230754	11231798	11231189	9.51	2.64	2.52	AT1G31358	AT1G31360
Chr1_11265606	1	11264622	11266352	11265606	12.42	1.88	2.52	AT1G31460	AT1G31470	AT1G31480
Chr1_11330850	1	11330136	11331654	11330850	13.03	2.56	2.51	AT1G31650	AT1G31660
Chr1_11391302	1	11390370	11391744	11391302	10.05	2.15	2.52	AT1G31780
Chr1_11412384	1	11411493	11413075	11412384	25.65	2.41	2.36	AT1G31812	AT1G31814
Chr1_11414621	1	11414000	11415433	11414621	29.25	2.62	2.34	AT1G31812	AT1G31814	AT1G31817
Chr1_11416622	1	11415827	11417511	11416622	42.11	2.69	2.29	AT1G31814	AT1G31817	AT1G31820
Chr1_11418687	1	11417874	11419184	11418687	7.39	1.78	2.52	AT1G31817	AT1G31820	AT1G31830
Chr1_11426893	1	11426356	11427807	11426893	34.23	2.66	2.35	AT1G31840
Chr1_11430133	1	11428171	11431296	11430133	70.31	2.99	2.09	AT1G31850
Chr1_11433364	1	11432890	11434502	11433364	6.59	1.79	2.51	AT1G31850	AT1G31860
Chr1_11440145	1	11439257	11440958	11440145	24.97	2.45	2.38	AT1G31870
Chr1_11441999	1	11441390	11442511	11441999	10.12	2.38	2.52	AT1G31875
Chr1_11457098	1	11455619	11457756	11457098	12.18	2.55	2.52	AT1G31910
Chr1_11464969	1	11463305	11465613	11464969	31.32	2.33	2.39	AT1G31920	AT1G31930
Chr1_11472824	1	11470812	11473473	11472824	40.8	2.25	2.31	AT1G31940	AT1G31950
Chr1_11528372	1	11527520	11528920	11528372	17.18	2.42	2.48	AT1G32050
Chr1_11550129	1	11549466	11550561	11550129	6.51	2.35	2.52	AT1G32100	AT1G32120
Chr1_11552572	1	11552152	11553915	11552572	10.61	1.97	2.57	AT1G32120
Chr1_11556606	1	11555564	11557297	11556606	11.82	2.31	2.54	AT1G32120
Chr1_11578016	1	11577541	11579252	11578016	12.39	1.96	2.52	AT1G32170	AT1G32172
Chr1_11592622	1	11591911	11594044	11592622	30.05	2.46	2.33	AT1G32180	AT1G32190
Chr1_11595936	1	11595368	11597598	11595936	32.37	2.67	2.38	AT1G32190
Chr1_11598471	1	11597832	11599264	11598471	28.11	2.71	2.36	AT1G32190
Chr1_11601427	1	11600063	11602474	11601427	45.29	2.27	2.3	AT1G32200
Chr1_11605756	1	11604688	11606719	11605756	25.65	2.27	2.36	AT1G32200	AT1G32210	AT1G32220
Chr1_11607822	1	11607184	11608294	11607822	10.02	2.38	2.52	AT1G32200	AT1G32210	AT1G32220	AT1G32225
Chr1_11611944	1	11610406	11612558	11611944	44.25	3.28	2.31	AT1G32230
Chr1_11630845	1	11630121	11632138	11630845	44.57	3.08	2.31	AT1G32240
Chr1_11645064	1	11644436	11645794	11645064	16.63	2.32	2.49	AT1G32270	AT1G32280
Chr1_11650075	1	11649600	11651493	11650075	23.81	2.83	2.39	AT1G32290	AT1G32300
Chr1_11653375	1	11652849	11653861	11653375	5.2	2.18	2.51	AT1G32290	AT1G32300	AT1G32310	AT1G32320
Chr1_11655965	1	11654332	11656436	11655965	14.2	2.37	2.48	AT1G32320
Chr1_11662645	1	11662056	11663543	11662645	8.56	1.74	2.54	AT1G32330	AT1G32337	AT1G32340
Chr1_11672779	1	11670147	11673407	11672779	76.87	3.19	2.03	AT1G32360	AT1G32361
Chr1_11691566	1	11691006	11692230	11691566	17.68	2.77	2.47	AT1G32400	AT1G32410
Chr1_11693720	1	11693325	11694357	11693720	15.94	2.74	2.49	AT1G32400	AT1G32410	AT1G32415
Chr1_11711928	1	11711548	11712654	11711928	7.36	2.08	2.52	AT1G32440
Chr1_11749868	1	11749361	11751137	11749868	6.39	2.55	2.52	AT1G32490	AT1G32500
Chr1_11752064	1	11751479	11752559	11752064	6.1	2.49	2.54	AT1G32490	AT1G32500
Chr1_11756436	1	11755289	11756952	11756436	12.03	2.26	2.52	AT1G32510
Chr1_11763637	1	11762203	11764188	11763637	10.66	2.16	2.57	AT1G32530
Chr1_11765946	1	11765427	11766589	11765946	9.74	2.2	2.51	AT1G32540
Chr1_11774290	1	11773756	11775050	11774290	13.92	2.48	2.48	AT1G32550	AT1G32560	AT1G32570
Chr1_11783981	1	11783392	11786878	11783981	5.1	1.81	2.51	AT1G32580	AT1G32582	AT1G32583
Chr1_11797287	1	11796336	11799465	11797287	34.4	1.99	2.35	AT1G32610	AT1G32620	AT1G32630
Chr1_11801132	1	11800519	11801741	11801132	41.54	3.69	2.29	AT1G32640
Chr1_11807258	1	11806628	11807928	11807258	12.83	2.3	2.51	NA
Chr1_11810036	1	11809230	11811042	11810036	61.52	2.66	2.14	AT1G32650	AT1G32660
Chr1_11821765	1	11819883	11822233	11821765	22.62	2.34	2.41	AT1G32690
Chr1_11823600	1	11822488	11824028	11823600	16.53	2.24	2.49	AT1G32690
Chr1_11831164	1	11828483	11831963	11831164	53.68	2.77	2.21	AT1G32710
Chr1_11840828	1	11840261	11841430	11840828	6.9	2.27	2.51	AT1G32730
Chr1_11844838	1	11844213	11845415	11844838	6.44	2.25	2.52	AT1G32740
Chr1_11846151	1	11845508	11846897	11846151	14.42	2.45	2.47	AT1G32740	AT1G32750
Chr1_11858030	1	11857513	11858684	11858030	7.61	2.19	2.54	AT1G32750	AT1G32760
Chr1_11860142	1	11858894	11860612	11860142	8.99	2.53	2.52	AT1G32760	AT1G32763
Chr1_11874625	1	11873981	11875559	11874625	22.14	2.43	2.42	AT1G32780	AT1G32790
Chr1_11877442	1	11876910	11877980	11877442	20.52	3.62	2.44	AT1G32790
Chr1_11909616	1	11908408	11910145	11909616	20.48	2.15	2.44	AT1G32860	AT1G32870
Chr1_11923856	1	11923166	11925854	11923856	40.57	2.85	2.31	AT1G32900	AT1G32910
Chr1_11934656	1	11933679	11935359	11934656	17.94	2.46	2.47	AT1G32930	AT1G32940
Chr1_11937025	1	11936023	11937453	11937025	8.62	2.01	2.54	AT1G32930	AT1G32940
Chr1_11955697	1	11955189	11956230	11955697	6.93	2.29	2.52	AT1G32980	AT1G32990	AT1G32992
Chr1_12026864	1	12024101	12027756	12026864	25.46	2.14	2.37	AT1G33170
Chr1_12050960	1	12049408	12052815	12050960	41.27	2.57	2.3	AT1G33230	AT1G33240
Chr1_12054975	1	12054036	12057861	12054975	52.77	2.19	2.22	AT1G33240
Chr1_12059633	1	12058950	12060290	12059633	20.24	2.79	2.46	AT1G33250
Chr1_12066518	1	12065804	12068622	12066518	6.96	2.18	2.52	AT1G33260	AT1G33265
Chr1_12096475	1	12095485	12096984	12096475	19.93	2.56	2.43	AT1G33360	AT1G33370
Chr1_12144480	1	12144173	12145097	12144480	13.99	2.8	2.48	AT1G33470
Chr1_12168244	1	12167479	12169426	12168244	6	1.88	2.54	AT1G33560
Chr1_12177626	1	12177088	12178295	12177626	12.1	2.29	2.52	AT1G33590
Chr1_12218093	1	12217566	12218719	12218093	16.65	2.69	2.49	AT1G33710
Chr1_12239579	1	12238615	12240264	12239579	31.5	2.88	2.39	AT1G33760	AT1G33770
Chr1_12246270	1	12245685	12246784	12246270	13.9	3.07	2.48	AT1G33780
Chr1_12351388	1	12350667	12352014	12351388	6.31	2.19	2.52	AT1G33970	AT1G33980
Chr1_12454327	1	12453006	12456149	12454327	9.84	1.88	2.51	AT1G34190	AT1G34200
Chr1_12466123	1	12465586	12466571	12466123	6.51	2.72	2.52	AT1G34220
Chr1_12473611	1	12473085	12475062	12473611	23.4	3.04	2.4	AT1G34245
Chr1_12478312	1	12477880	12478798	12478312	5.34	2.61	2.49	NA
Chr1_12550265	1	12549673	12550993	12550265	39.06	3.52	2.28	AT1G34370
Chr1_12582766	1	12581589	12583446	12582766	63.75	3.02	2.11	AT1G34418	AT1G34419	AT1G34420
Chr1_12685140	1	12684805	12685945	12685140	5.27	2.58	2.51	AT1G34630
Chr1_12745780	1	12745165	12746906	12745780	16.99	2.38	2.48	AT1G34760	AT1G34770
Chr1_12840184	1	12839665	12840842	12840184	17.13	2.85	2.48	NA
Chr1_12852024	1	12851407	12852443	12852024	5.77	2.32	2.49	AT1G35140
Chr1_12867134	1	12866554	12867605	12867134	8.39	2.59	2.54	AT1G35150	AT1G35160
Chr1_13029867	1	13029104	13031958	13029867	53.61	2.64	2.21	AT1G35430
Chr1_13039892	1	13039352	13040421	13039892	13.25	2.97	2.51	AT1G35460
Chr1_13048370	1	13045710	13048805	13048370	28.21	2.61	2.36	AT1G35467
Chr1_13071260	1	13070778	13072137	13071260	7.44	2.4	2.52	AT1G35510
Chr1_13075442	1	13073402	13075890	13075442	48.93	2.28	2.26	AT1G35510	AT1G35515
Chr1_13079610	1	13076394	13080394	13079610	40.3	2.31	2.31	AT1G35515	AT1G35516
Chr1_13115658	1	13115139	13116313	13115658	12.01	2.51	2.52	AT1G35545	AT1G35560
Chr1_13125373	1	13124874	13125910	13125373	9.01	2.88	2.52	AT1G35580
Chr1_13141633	1	13141230	13142336	13141633	6.27	2.13	2.52	NA
Chr1_13203604	1	13203098	13203949	13203604	14.82	2.91	2.47	AT1G35670
Chr1_13255850	1	13255356	13256368	13255850	6.56	2.59	2.52	AT1G35750
Chr1_13259185	1	13258386	13259591	13259185	9.59	2.16	2.51	NA
Chr1_13280404	1	13279986	13280941	13280404	11.79	2.86	2.54	AT1G35780
Chr1_13322428	1	13321911	13322864	13322428	5.28	2.42	2.51	AT1G35830
Chr1_13368248	1	13367424	13368859	13368248	6.14	1.89	2.52	NA
Chr1_13455235	1	13454556	13455772	13455235	7.03	1.94	2.54	AT1G36060
Chr1_13470720	1	13470091	13471074	13470720	10.98	2.42	2.55	AT1G36070
Chr1_13700808	1	13700243	13702119	13700808	7.9	2.32	2.55	AT1G36370	AT1G36380	AT1G36390
Chr1_13999862	1	13999150	14000559	13999862	27.38	2.74	2.37	NA
Chr1_14002382	1	14001578	14002858	14002382	13.73	2.52	2.49	AT1G36940
Chr1_14027212	1	14026456	14027924	14027212	15.19	2.31	2.48	AT1G36980	AT1G36990	AT1G36992
Chr1_14147758	1	14147226	14148406	14147758	7.69	2.59	2.54	NA
Chr1_14161312	1	14160908	14161990	14161312	5.39	1.9	2.49	AT1G37130
Chr1_14172271	1	14171760	14172776	14172271	6.5	2.27	2.52	AT1G37140
Chr1_14307643	1	14307187	14308586	14307643	7.33	1.92	2.54	NA
Chr1_14689194	1	14688272	14689764	14689194	11.65	2.22	2.54	NA
Chr1_15100277	1	15099770	15101094	15100277	20	2.34	2.42	NA
Chr1_15139659	1	15138616	15140139	15139659	6.96	2.03	2.52	NA
Chr1_15140818	1	15140280	15141431	15140818	14.43	2.42	2.47	NA
Chr1_15650381	1	15649711	15651642	15650381	20.16	2.15	2.46	AT1G41875	AT1G41880
Chr1_15926117	1	15925608	15927597	15926117	18.43	2.8	2.46	AT1G42470
Chr1_16137655	1	16137114	16138331	16137655	31.92	3.24	2.38	AT1G42990
Chr1_16621899	1	16621244	16622628	16621899	5.38	1.9	2.49	AT1G43850	AT1G43860
Chr1_16646642	1	16645917	16647195	16646642	24.89	3.23	2.38	AT1G43890
Chr1_16649784	1	16649204	16650192	16649784	10.4	2.78	2.54	NA
Chr1_16662543	1	16660165	16664034	16662543	8.96	1.6	2.52	NA
Chr1_16766659	1	16765517	16767281	16766659	20.66	2.43	2.44	AT1G44100
Chr1_16777392	1	16776913	16778025	16777392	11.84	2.8	2.54	AT1G44110
Chr1_16786951	1	16786361	16787634	16786951	5.43	2.45	2.49	AT1G44120	AT1G44125	AT1G44130
Chr1_16792988	1	16792470	16793749	16792988	13.32	2.37	2.49	AT1G44160
Chr1_16800237	1	16799699	16800656	16800237	5.22	2.34	2.51	AT1G44170
Chr1_16838393	1	16836915	16838888	16838393	35.28	2.64	2.33	AT1G44350
Chr1_16871507	1	16871014	16872121	16871507	10.79	2.51	2.55	AT1G44575
Chr1_16888088	1	16887547	16888628	16888088	14.76	3.03	2.47	AT1G44740
Chr1_16900947	1	16899682	16902047	16900947	23.38	2.37	2.4	AT1G44760
Chr1_16907166	1	16906533	16907922	16907166	6.66	2.09	2.51	AT1G44770	AT1G44780
Chr1_16914417	1	16912764	16914948	16914417	16.89	2.19	2.48	AT1G44790	AT1G44800
Chr1_16929334	1	16928404	16929864	16929334	6.45	2.13	2.52	AT1G44820
Chr1_17034646	1	17033732	17035193	17034646	15.14	2.05	2.48	AT1G45063
Chr1_17065233	1	17064865	17066412	17065233	6.75	1.78	2.51	AT1G45130
Chr1_17130251	1	17129531	17131233	17130251	6.83	1.9	2.51	AT1G45207
Chr1_17133779	1	17132210	17134187	17133779	19.09	2.45	2.44	AT1G45207
Chr1_17169138	1	17168430	17170109	17169138	41.99	3.19	2.29	AT1G45230	AT1G45249
Chr1_17171519	1	17171036	17172684	17171519	6.64	2.26	2.51	AT1G45230	AT1G45332
Chr1_17176890	1	17176436	17178531	17176890	9.46	2.64	2.52	AT1G45332	AT1G45403	AT1G45474
Chr1_17192978	1	17192042	17193727	17192978	57.32	2.99	2.18	AT1G45688
Chr1_17202903	1	17202354	17203442	17202903	6.7	2	2.51	NA
Chr1_17208311	1	17207600	17210443	17208311	16.34	1.75	2.49	NA
Chr1_17223088	1	17222274	17225200	17223088	53.39	2.58	2.21	AT1G46264
Chr1_17226488	1	17225658	17228142	17226488	39.93	2.27	2.32	AT1G46264
Chr1_17238406	1	17237663	17239472	17238406	5.8	1.73	2.48	AT1G46480
Chr1_17242563	1	17241629	17243436	17242563	8	1.86	2.55	NA
Chr1_17252703	1	17252234	17254399	17252703	21.83	2.33	2.43	AT1G46554
Chr1_17282990	1	17282468	17283628	17282990	10.87	2.3	2.55	AT1G47128
Chr1_17286725	1	17285287	17287712	17286725	42.28	2.58	2.28	AT1G47128
Chr1_17288455	1	17287921	17288932	17288455	8.89	2.64	2.54	AT1G47128
Chr1_17330765	1	17330110	17331270	17330765	12.82	2.4	2.51	AT1G47271	AT1G47278
Chr1_17351015	1	17350467	17351450	17351015	5.84	2.08	2.48	AT1G47330
Chr1_17376130	1	17375561	17376647	17376130	6.44	2.24	2.52	AT1G47380	AT1G47389
Chr1_17417875	1	17417185	17418330	17417875	7.21	2.06	2.54	AT1G47470	AT1G47480
Chr1_17424584	1	17423968	17425147	17424584	22.32	3.16	2.42	AT1G47490
Chr1_17432493	1	17431975	17433020	17432493	8.94	2.64	2.52	AT1G47495	AT1G47497	AT1G47500
Chr1_17451473	1	17450656	17452158	17451473	28.17	2.98	2.36	AT1G47530
Chr1_17464282	1	17463842	17465451	17464282	6.48	1.93	2.52	AT1G47550	AT1G47560
Chr1_17483512	1	17482524	17483958	17483512	7.4	1.99	2.52	AT1G47570	AT1G47578	AT1G47580
Chr1_17525969	1	17525707	17527078	17525969	6.05	1.92	2.54	AT1G47655
Chr1_17562956	1	17562354	17563414	17562956	5.56	2.44	2.49	AT1G47720	AT1G47730
Chr1_17566540	1	17565955	17567539	17566540	6.45	2.32	2.52	AT1G47730	AT1G47740
Chr1_17578298	1	17577339	17579009	17578298	13.28	2.37	2.49	AT1G47765
Chr1_17593953	1	17593475	17596709	17593953	76.01	2.45	2.04	AT1G47780
Chr1_17682601	1	17682127	17683125	17682601	6.17	2.54	2.52	AT1G47960
Chr1_17687049	1	17686387	17687807	17687049	22	2.95	2.42	AT1G47970
Chr1_17696451	1	17694371	17697049	17696451	9.95	2.12	2.51	AT1G47980	AT1G47990
Chr1_17700084	1	17699162	17701708	17700084	24.01	3	2.39	AT1G47990
Chr1_17763653	1	17762727	17766271	17763653	12.14	2.04	2.52	NA
Chr1_17766841	1	17766277	17768685	17766841	18.47	2.47	2.46	AT1G48100
Chr1_17769752	1	17769030	17770917	17769752	25.29	2.68	2.37	AT1G48100	AT1G48110
Chr1_17826260	1	17825087	17828199	17826260	7.89	1.93	2.55	AT1G48267
Chr1_17846945	1	17846479	17847532	17846945	10.63	2.66	2.57	AT1G48300
Chr1_17855740	1	17854628	17856498	17855740	11.09	2.47	2.55	AT1G48310	AT1G48315	AT1G48320	AT1G48325
Chr1_17863657	1	17861225	17866221	17863657	49.39	2.37	2.26	AT1G48330
Chr1_17895110	1	17894198	17897050	17895110	34.26	2.37	2.35	AT1G48410
Chr1_17910541	1	17909924	17912367	17910541	11.68	2.35	2.54	AT1G48450	AT1G48460
Chr1_17921651	1	17920383	17922371	17921651	13.39	1.97	2.49	AT1G48480	AT1G48490
Chr1_17973873	1	17972767	17974461	17973873	9.42	2.02	2.52	AT1G48610	AT1G48620
Chr1_17976490	1	17975891	17977053	17976490	19.42	2.76	2.43	AT1G48620
Chr1_17983511	1	17982787	17984286	17983511	15.83	2.6	2.51	AT1G48630	AT1G48635	AT1G48640
Chr1_18028122	1	18026634	18029295	18028122	58.88	2.55	2.16	AT1G48740	AT1G48742	AT1G48745
Chr1_18030516	1	18029576	18031989	18030516	18.28	2.02	2.46	AT1G48745
Chr1_18068124	1	18067700	18068820	18068124	8.29	2.45	2.55	AT1G48850	AT1G48860
Chr1_18071601	1	18071001	18072662	18071601	10.64	2.03	2.57	AT1G48860	AT1G48870
Chr1_18087983	1	18087482	18088496	18087983	5.71	2.29	2.49	AT1G48900
Chr1_18097960	1	18097232	18098683	18097960	11.42	2.4	2.54	AT1G48920
Chr1_18101548	1	18100594	18102639	18101548	8.43	2	2.54	AT1G48920	AT1G48930
Chr1_18105956	1	18105419	18107478	18105956	11.39	2.04	2.54	AT1G48930	AT1G48940	AT1G48950
Chr1_18112376	1	18111114	18113992	18112376	32.73	2.24	2.37	AT1G48953	AT1G48960
Chr1_18123513	1	18122793	18123942	18123513	5.39	1.86	2.49	AT1G49000
Chr1_18132515	1	18130922	18133204	18132515	44.08	3.1	2.32	AT1G49005	AT1G49010	AT1G49015
Chr1_18138318	1	18137528	18139486	18138318	27.86	2.21	2.36	AT1G49020	AT1G49030	AT1G49032	AT1G49040
Chr1_18197856	1	18197400	18198745	18197856	7.57	2.16	2.54	AT1G49200
Chr1_18208186	1	18206587	18209700	18208186	35.53	2.01	2.33	AT1G49230
Chr1_18212872	1	18209952	18213690	18212872	19.47	2.16	2.43	AT1G49240
Chr1_18215770	1	18215065	18216294	18215770	11.55	2.45	2.54	AT1G49240	AT1G49245
Chr1_18218419	1	18217515	18219697	18218419	10.37	1.97	2.54	AT1G49240	AT1G49245	AT1G49250
Chr1_18230689	1	18229939	18231146	18230689	6.17	2.02	2.52	AT1G49270	AT1G49280
Chr1_18285276	1	18283548	18287350	18285276	13.36	2.15	2.49	AT1G49405	AT1G49410
Chr1_18288076	1	18287502	18288863	18288076	19.31	2.5	2.44	AT1G49410	AT1G49420	AT1G49430
Chr1_18290446	1	18289947	18291367	18290446	6.91	1.85	2.51	AT1G49420	AT1G49430
Chr1_18295955	1	18294178	18297179	18295955	12.87	2.11	2.51	AT1G49430
Chr1_18305065	1	18304477	18306031	18305065	25.3	2.16	2.37	AT1G49450
Chr1_18307168	1	18306582	18308052	18307168	59.08	3.31	2.16	AT1G49450	AT1G49460
Chr1_18308989	1	18308285	18309567	18308989	18.78	2.51	2.44	AT1G49460	AT1G49470
Chr1_18322460	1	18322021	18323999	18322460	13.36	2.19	2.49	AT1G49490	AT1G49500
Chr1_18329011	1	18328705	18330008	18329011	10.19	2.57	2.52	AT1G49510	AT1G49520
Chr1_18354704	1	18353946	18355365	18354704	10.14	2.12	2.52	AT1G49580	AT1G49590
Chr1_18360382	1	18359069	18361007	18360382	8.98	2.57	2.52	AT1G49600
Chr1_18364613	1	18362613	18365882	18364613	78.58	2.75	2.01	AT1G49610	AT1G49620
Chr1_18378725	1	18378072	18379255	18378725	19.06	2.66	2.44	AT1G49640	AT1G49650	AT1G49660
Chr1_18379936	1	18379438	18380404	18379936	5.9	2.37	2.49	AT1G49650	AT1G49660	AT1G49670
Chr1_18389080	1	18387356	18389792	18389080	18.14	2.07	2.46	AT1G49670	AT1G49700
Chr1_18393965	1	18393381	18395205	18393965	12.28	2.26	2.52	AT1G49710
Chr1_18400206	1	18398608	18400692	18400206	18.65	2.23	2.44	AT1G49715	AT1G49720
Chr1_18405661	1	18405114	18408114	18405661	79.51	2.41	2	AT1G49730	AT1G49740
Chr1_18414572	1	18413888	18415086	18414572	6.64	2.09	2.51	AT1G49750	AT1G49760
Chr1_18416427	1	18415197	18416891	18416427	15.18	2.37	2.48	AT1G49760
Chr1_18420074	1	18419410	18420780	18420074	13.67	2.33	2.49	AT1G49760
Chr1_18428303	1	18427529	18429363	18428303	29.63	2.34	2.34	AT1G49780
Chr1_18431425	1	18429875	18433595	18431425	36.98	2.14	2.31	AT1G49780
Chr1_18456627	1	18456123	18456929	18456627	7.65	2.84	2.54	AT1G49850	AT1G49860
Chr1_18460100	1	18459434	18460601	18460100	6.97	2.26	2.52	AT1G49860	AT1G49870
Chr1_18504691	1	18504062	18505254	18504691	5.68	2.41	2.49	AT1G49970	AT1G49975
Chr1_18511939	1	18511511	18513965	18511939	16.23	1.96	2.49	AT1G49980	AT1G49990
Chr1_18517445	1	18516890	18518021	18517445	9.05	2.76	2.52	AT1G50000	AT1G50010
Chr1_18521930	1	18521257	18522991	18521930	10.9	2.61	2.55	AT1G50020	AT1G50030
Chr1_18543900	1	18543011	18544585	18543900	25.88	2.4	2.36	AT1G50040	AT1G50050
Chr1_18558117	1	18557461	18558641	18558117	6.54	1.97	2.52	AT1G50090	AT1G50100	AT1G50110
Chr1_18579234	1	18578650	18579701	18579234	5.99	2.57	2.54	AT1G50140	AT1G50160	AT1G50170
Chr1_18581919	1	18581396	18582503	18581919	12	2.51	2.52	AT1G50160	AT1G50170	AT1G50180
Chr1_18598370	1	18597892	18598884	18598370	5.68	2.29	2.49	AT1G50200
Chr1_18617374	1	18616543	18617885	18617374	9.22	2.21	2.52	AT1G50250	AT1G50260
Chr1_18627593	1	18627287	18628364	18627593	10.95	2.3	2.55	AT1G50280	AT1G50290	AT1G50300
Chr1_18681089	1	18679501	18681836	18681089	42.56	2.68	2.28	AT1G50420	AT1G50430
Chr1_18701898	1	18700494	18702501	18701898	70.56	2.86	2.09	AT1G50470	AT1G50480
Chr1_18728440	1	18727706	18729117	18728440	9.88	2.18	2.51	AT1G50570	AT1G50575	AT1G50580
Chr1_18748165	1	18747726	18748809	18748165	8.11	2.47	2.55	AT1G50620
Chr1_18754735	1	18754126	18757446	18754735	47.28	2.37	2.28	AT1G50630
Chr1_18770842	1	18770289	18771637	18770842	17.35	2.55	2.48	AT1G50659	AT1G50660
Chr1_18873253	1	18872273	18873793	18873253	11.72	2.21	2.54	AT1G50920
Chr1_18926741	1	18926194	18931053	18926741	15.62	2.34	2.48	AT1G51055	AT1G51060	AT1G51070
Chr1_18934295	1	18932054	18935907	18934295	24.99	2.17	2.37	AT1G51090	AT1G51100	AT1G51110
Chr1_18941759	1	18941298	18944069	18941759	9.33	2.05	2.52	AT1G51130
Chr1_18945901	1	18945359	18947093	18945901	39.65	2.42	2.32	AT1G51140
Chr1_18953688	1	18950944	18954158	18953688	18.4	2.07	2.46	AT1G51170
Chr1_18961166	1	18960577	18962061	18961166	14.78	2.13	2.47	AT1G51172
Chr1_19021816	1	19021284	19022327	19021816	7.62	2.32	2.54	AT1G51310
Chr1_19042945	1	19042044	19044384	19042945	34.88	2.33	2.34	AT1G51355	AT1G51360	AT1G51370
Chr1_19047685	1	19046772	19048274	19047685	12.01	2.03	2.52	AT1G51370	AT1G51380	AT1G51390
Chr1_19050187	1	19049519	19050894	19050187	9.63	2.15	2.51	AT1G51380	AT1G51390	AT1G51402
Chr1_19052628	1	19051208	19053033	19052628	22.4	2.75	2.42	AT1G51390	AT1G51400	AT1G51402
Chr1_19119471	1	19118835	19120452	19119471	14.83	2.26	2.47	AT1G51550	AT1G51560
Chr1_19122031	1	19121494	19122815	19122031	6.31	2.03	2.52	AT1G51550	AT1G51560	AT1G51570
Chr1_19125108	1	19124395	19125877	19125108	11.07	2.28	2.55	AT1G51570	AT1G51580
Chr1_19149314	1	19148944	19149952	19149314	6.4	2.42	2.52	AT1G51640	AT1G51645
Chr1_19152495	1	19151448	19153094	19152495	6.05	1.97	2.54	AT1G51640	AT1G51645	AT1G51650	AT1G51660
Chr1_19154059	1	19153310	19154884	19154059	9.4	1.99	2.52	AT1G51640	AT1G51650	AT1G51660	AT1G51670
Chr1_19156318	1	19155478	19156869	19156318	10.02	2.2	2.52	AT1G51660	AT1G51670
Chr1_19162492	1	19161086	19164886	19162492	55.58	2.99	2.2	AT1G51680	AT1G51690
Chr1_19175416	1	19173592	19176773	19175416	56.81	2.6	2.19	AT1G51700	AT1G51710
Chr1_19191475	1	19190618	19192098	19191475	7.65	2.25	2.54	AT1G51730	AT1G51740	AT1G51745
Chr1_19198925	1	19198332	19200175	19198925	11.7	2.06	2.54	AT1G51760	AT1G51770
Chr1_19299977	1	19298586	19301107	19299977	59.23	3.19	2.15	AT1G51940
Chr1_19302593	1	19301886	19303869	19302593	79.63	3.33	2	AT1G51950
Chr1_19305144	1	19304359	19306372	19305144	32.9	2.63	2.37	AT1G51950
Chr1_19349570	1	19348642	19350739	19349570	17.86	2.03	2.47	AT1G52030	AT1G52040
Chr1_19409755	1	19408632	19410240	19409755	5.67	1.94	2.49	AT1G52140	AT1G52150
Chr1_19415753	1	19414337	19416352	19415753	30.94	2.98	2.36	AT1G52150	AT1G52155
Chr1_19424420	1	19423754	19425870	19424420	12.48	2.38	2.52	AT1G52160	AT1G52170	AT1G52180
Chr1_19433051	1	19431227	19434948	19433051	13.98	2.11	2.48	AT1G52185	AT1G52190
Chr1_19454828	1	19454140	19455405	19454828	7.83	2.1	2.55	AT1G52220	AT1G52230	AT1G52240
Chr1_19470256	1	19469219	19471126	19470256	6.74	1.64	2.51	AT1G52280	AT1G52290
Chr1_19474652	1	19473990	19475620	19474652	34.85	2.75	2.34	AT1G52290	AT1G52300
Chr1_19491798	1	19487937	19492307	19491798	17.41	1.94	2.47	AT1G52340	AT1G52342
Chr1_19493052	1	19492536	19493829	19493052	6.45	2.08	2.52	AT1G52340	AT1G52342
Chr1_19498957	1	19498038	19499513	19498957	13.43	2.61	2.49	AT1G52350	AT1G52360
Chr1_19506067	1	19505042	19506966	19506067	7.13	1.87	2.54	AT1G52360	AT1G52370	AT1G52380
Chr1_19512079	1	19511016	19513644	19512079	17.18	2.14	2.48	AT1G52380	AT1G52390
Chr1_19514922	1	19514343	19516108	19514922	5.01	1.88	2.51	AT1G52390	AT1G52400
Chr1_19527727	1	19527228	19528249	19527727	8.01	2.65	2.55	AT1G52415	AT1G52420
Chr1_19565426	1	19564955	19566276	19565426	5.17	2.19	2.51	AT1G52510	AT1G52520
Chr1_19572982	1	19571512	19575329	19572982	29.18	2.13	2.34	AT1G52540	AT1G52550
Chr1_19578591	1	19578125	19579149	19578591	6.59	2.14	2.51	AT1G52560
Chr1_19580744	1	19580071	19581365	19580744	5.85	2.06	2.48	AT1G52565
Chr1_19600512	1	19599921	19601217	19600512	9.1	2.59	2.52	AT1G52615	AT1G52618
Chr1_19602200	1	19601655	19602913	19602200	14.88	2.44	2.47	AT1G52615	AT1G52618	AT1G52620
Chr1_19603578	1	19603150	19604287	19603578	8.28	2.69	2.55	AT1G52615	AT1G52618	AT1G52620
Chr1_19645088	1	19644199	19645893	19645088	7.42	2.14	2.52	AT1G52730	AT1G52740
Chr1_19653063	1	19652617	19654075	19653063	5.81	1.88	2.48	AT1G52760	AT1G52770
Chr1_19658042	1	19657108	19659197	19658042	44.97	2.73	2.3	AT1G52770	AT1G52780
Chr1_19690798	1	19689324	19691443	19690798	16.88	2.29	2.48	AT1G52880
Chr1_19699360	1	19696671	19699915	19699360	40.14	2.98	2.32	AT1G52890
Chr1_19761676	1	19759252	19762936	19761676	73.07	2.58	2.07	AT1G53025	AT1G53030	AT1G53035	AT1G53039
Chr1_19763972	1	19763367	19765285	19763972	40.33	2.74	2.31	AT1G53030	AT1G53035	AT1G53039	AT1G53040
Chr1_19767492	1	19766723	19768000	19767492	13.29	2.24	2.49	AT1G53040
Chr1_19772129	1	19770931	19772645	19772129	17.54	2.58	2.47	AT1G53050
Chr1_19778295	1	19777723	19780218	19778295	27.37	2.1	2.37	AT1G53070
Chr1_19783008	1	19782145	19784144	19783008	66.18	2.92	2.09	AT1G53080	AT1G53090
Chr1_19802812	1	19801979	19803889	19802812	5.39	2.39	2.49	AT1G53140
Chr1_19805334	1	19804839	19808201	19805334	44.52	2.41	2.31	AT1G53160
Chr1_19821279	1	19819383	19822774	19821279	74.15	2.94	2.06	AT1G53170
Chr1_19825437	1	19824794	19825944	19825437	7.37	2.25	2.52	NA
Chr1_19844695	1	19842862	19845217	19844695	27.77	2.05	2.37	AT1G53200	AT1G53210
Chr1_19847835	1	19846945	19849342	19847835	15.28	1.87	2.48	AT1G53210	AT1G53220	AT1G53233
Chr1_19854527	1	19852820	19855360	19854527	28.36	2.24	2.36	AT1G53230	AT1G53240	AT1G53250
Chr1_19857069	1	19856438	19857725	19857069	15.93	2.71	2.49	AT1G53240	AT1G53250
Chr1_19867533	1	19866811	19868192	19867533	43.11	3.42	2.33	AT1G53280	AT1G53282
Chr1_19874280	1	19872561	19875931	19874280	36.17	2.27	2.32	AT1G53290
Chr1_19878905	1	19877664	19880011	19878905	21.15	2.09	2.44	AT1G53300
Chr1_19883829	1	19881986	19884617	19883829	36.39	2.32	2.32	AT1G53310
Chr1_19889375	1	19887922	19889863	19889375	9.46	2.53	2.52	AT1G53310
Chr1_19901670	1	19900500	19903427	19901670	35.41	2.24	2.33	AT1G53340	AT1G53345	AT1G53350
Chr1_19935767	1	19934128	19936253	19935767	16.26	2.17	2.49	AT1G53430
Chr1_19956811	1	19956108	19958755	19956811	31.78	2.53	2.38	AT1G53450	AT1G53460	AT1G53470
Chr1_19974565	1	19973975	19977047	19974565	33.64	2.88	2.36	AT1G53510
Chr1_19993440	1	19992431	19993929	19993440	18.57	3.06	2.46	AT1G53580	AT1G53590
Chr1_20050195	1	20049389	20050601	20050195	9.86	2.03	2.51	AT1G53700	AT1G53705	AT1G53708
Chr1_20061391	1	20058956	20062062	20061391	32.16	2.6	2.38	AT1G53730
Chr1_20068705	1	20067930	20069798	20068705	7.3	2	2.54	AT1G53750	AT1G53760
Chr1_20101315	1	20100168	20101973	20101315	23.78	2.21	2.39	AT1G53830	AT1G53840
Chr1_20107849	1	20106831	20108618	20107849	9.09	2.1	2.52	AT1G53850	AT1G53860
Chr1_20109577	1	20108937	20110029	20109577	12.35	2.45	2.52	AT1G53860	AT1G53870
Chr1_20136817	1	20136147	20138192	20136817	35.65	2.4	2.33	AT1G53910	AT1G53920
Chr1_20177105	1	20176516	20178610	20177105	13.38	2.11	2.49	NA
Chr1_20180693	1	20179111	20181292	20180693	52.67	3.07	2.22	AT1G54050	AT1G54060	AT1G54070
Chr1_20187036	1	20186263	20187625	20187036	17.25	2.99	2.48	AT1G54080	AT1G54090
Chr1_20204202	1	20203478	20205360	20204202	7.87	2.12	2.55	AT1G54115	AT1G54120
Chr1_20215294	1	20213429	20216254	20215294	12.27	2.35	2.52	AT1G54140	AT1G54150
Chr1_20230369	1	20229392	20231440	20230369	11.81	2.08	2.54	AT1G54180
Chr1_20241119	1	20239143	20243137	20241119	11.92	1.92	2.54	AT1G54210	AT1G54215
Chr1_20259726	1	20258613	20260287	20259726	10.55	2.16	2.57	AT1G54260	AT1G54270
Chr1_20283323	1	20282392	20283878	20283323	8.68	2.06	2.54	AT1G54330	AT1G54340
Chr1_20290474	1	20289843	20291095	20290474	6.52	2.37	2.52	AT1G54350	AT1G54355	AT1G54360
Chr1_20304236	1	20303364	20305020	20304236	11.09	2.16	2.55	AT1G54385	AT1G54390
Chr1_20311659	1	20307838	20312111	20311659	51.43	2.31	2.24	AT1G54410	AT1G54420
Chr1_20357660	1	20356210	20358908	20357660	5.09	1.77	2.51	AT1G54490	AT1G54500	AT1G54510
Chr1_20402972	1	20402472	20403526	20402972	5.88	2.08	2.48	AT1G54620	AT1G54630	AT1G54640
Chr1_20415521	1	20413647	20417045	20415521	31.42	2.78	2.39	AT1G54670	AT1G54680	AT1G54690	AT1G54700
Chr1_20421270	1	20420568	20422945	20421270	18.43	2.21	2.46	AT1G54710	AT1G54720
Chr1_20425014	1	20423726	20425646	20425014	14.93	2.31	2.47	AT1G54730
Chr1_20430689	1	20429612	20432251	20430689	74.35	3.09	2.05	AT1G54730	AT1G54740
Chr1_20437029	1	20436208	20437517	20437029	6.92	2.03	2.52	AT1G54775	AT1G54780
Chr1_20445868	1	20445397	20448628	20445868	15.06	2.08	2.46	AT1G54790	AT1G54820
Chr1_20451056	1	20450145	20452056	20451056	19.76	2.47	2.43	AT1G54820	AT1G54830
Chr1_20511212	1	20510204	20512127	20511212	56.78	2.56	2.19	AT1G54980	AT1G54990
Chr1_20554326	1	20550207	20554808	20554326	11.81	2.08	2.54	AT1G55080	AT1G55090
Chr1_20580202	1	20576671	20580736	20580202	26.58	2.09	2.38	AT1G55152	AT1G55160	AT1G55170	AT1G55175
Chr1_20588175	1	20587385	20589952	20588175	23.36	2.6	2.4	AT1G55180	AT1G55190	AT1G55200
Chr1_20593452	1	20591616	20595083	20593452	44.21	2.18	2.31	AT1G55200	AT1G55205
Chr1_20617250	1	20615523	20618502	20617250	23.43	2.95	2.4	AT1G55260	AT1G55265	AT1G55270
Chr1_20620013	1	20619553	20621506	20620013	9.86	1.93	2.51	AT1G55270
Chr1_20624747	1	20624204	20625229	20624747	5.22	2.29	2.51	AT1G55280
Chr1_20651517	1	20650707	20652464	20651517	57.54	3.1	2.17	AT1G55330	AT1G55340
Chr1_20665123	1	20664534	20667167	20665123	20.68	2.16	2.44	AT1G55350
Chr1_20719323	1	20718732	20720104	20719323	11.72	2.39	2.54	AT1G55490	AT1G55500
Chr1_20728187	1	20727610	20728782	20728187	7.97	2.39	2.55	AT1G55520	AT1G55525	AT1G55530
Chr1_20731235	1	20730732	20732108	20731235	12.93	2.33	2.51	AT1G55525	AT1G55530	AT1G55535
Chr1_20761635	1	20760618	20762620	20761635	29.84	2.85	2.33	AT1G55580
Chr1_20771991	1	20771345	20772645	20771991	19.79	2.82	2.43	AT1G55590	AT1G55591
Chr1_20784843	1	20783142	20786265	20784843	11.78	1.92	2.54	AT1G55610	AT1G55615
Chr1_20803622	1	20802002	20805300	20803622	40.91	2.63	2.3	AT1G55670	AT1G55675	AT1G55680
Chr1_20812980	1	20812426	20815734	20812980	32.21	2.48	2.38	AT1G55690
Chr1_20819120	1	20817324	20819682	20819120	23.14	2.74	2.4	AT1G55700
Chr1_20860499	1	20857850	20861171	20860499	25.98	2.57	2.36	AT1G55800	AT1G55805	AT1G55810
Chr1_20870516	1	20869824	20871221	20870516	12.57	2.66	2.52	AT1G55830
Chr1_20876561	1	20875764	20877262	20876561	8.4	2.01	2.54	AT1G55840	AT1G55850
Chr1_20907647	1	20904919	20907994	20907647	18.77	1.9	2.44	AT1G55910	AT1G55915
Chr1_20913402	1	20910757	20913851	20913402	27.23	2.46	2.37	AT1G55920
Chr1_20930150	1	20929618	20931272	20930150	16.33	2.07	2.49	AT1G55950	AT1G55960
Chr1_20950607	1	20949596	20951048	20950607	5.86	1.9	2.48	AT1G56010	AT1G56020
Chr1_20952007	1	20951547	20952560	20952007	13.19	2.98	2.51	AT1G56010	AT1G56020
Chr1_20962548	1	20961968	20964173	20962548	7.73	1.96	2.54	AT1G56040	AT1G56045	AT1G56050
Chr1_20967810	1	20966959	20969813	20967810	13.1	2	2.51	AT1G56060	AT1G56070
Chr1_20971814	1	20971139	20972319	20971814	10.21	2.7	2.52	AT1G56070
Chr1_21008012	1	21006909	21008568	21008012	8.15	1.99	2.55	AT1G56140	AT1G56145
Chr1_21016682	1	21013287	21017708	21016682	13.07	1.93	2.51	AT1G56145	AT1G56150
Chr1_21024372	1	21023697	21026589	21024372	10.46	2.06	2.54	AT1G56160	AT1G56165	AT1G56170
Chr1_21030643	1	21029640	21031354	21030643	18.28	2.33	2.46	AT1G56180	AT1G56190	AT1G56200
Chr1_21039169	1	21038538	21040530	21039169	17.61	2.18	2.47	NA
Chr1_21049446	1	21048153	21049931	21049446	24.3	2.43	2.39	AT1G56230
Chr1_21075025	1	21074431	21075654	21075025	9.05	2.53	2.52	AT1G56280	AT1G56290
Chr1_21079222	1	21078182	21080866	21079222	22.33	2.09	2.42	AT1G56290	AT1G56300
Chr1_21082390	1	21081872	21083022	21082390	7.28	2.48	2.54	AT1G56300	AT1G56310
Chr1_21088706	1	21088049	21089202	21088706	6.17	2.59	2.52	AT1G56320	AT1G56330
Chr1_21092865	1	21092275	21093764	21092865	10.18	2.21	2.52	AT1G56340	AT1G56345	AT1G56350
Chr1_21094620	1	21093864	21095198	21094620	12.46	2.47	2.52	AT1G56340	AT1G56345	AT1G56350
Chr1_21133689	1	21133074	21134570	21133689	7.71	2.13	2.54	NA
Chr1_21141687	1	21141043	21142441	21141687	7.61	2.53	2.54	AT1G56440	AT1G56450
Chr1_21192299	1	21191786	21192887	21192299	5.89	2.15	2.49	AT1G56555	AT1G56560
Chr1_21198920	1	21197381	21200213	21198920	18.58	1.98	2.46	AT1G56580
Chr1_21242253	1	21241124	21242684	21242253	12.13	2.19	2.52	AT1G56670
Chr1_21256092	1	21255347	21256851	21256092	18	2.71	2.47	AT1G56690	AT1G56700
Chr1_21266406	1	21265570	21268395	21266406	17.05	1.87	2.48	AT1G56720	AT1G56730	AT1G56740
Chr1_21338908	1	21336539	21339946	21338908	25.32	2.34	2.37	AT1G57610	AT1G57613
Chr1_21355962	1	21354937	21357202	21355962	28.9	2.35	2.35	AT1G57660
Chr1_21364753	1	21364093	21365415	21364753	17.27	2.62	2.48	AT1G57680
Chr1_21457834	1	21457206	21458358	21457834	9.48	2.35	2.52	AT1G58025
Chr1_21507549	1	21507027	21508046	21507549	6.81	2.69	2.51	AT1G58080	AT1G58090
Chr1_21512008	1	21511509	21512841	21512008	6.43	1.88	2.52	AT1G58090	AT1G58100
Chr1_21514258	1	21513524	21514739	21514258	11.12	2.75	2.55	AT1G58100
Chr1_21518952	1	21517707	21519577	21518952	5.13	1.88	2.51	AT1G58110	AT1G58120	AT1G58122
Chr1_21536850	1	21535453	21537306	21536850	6.84	1.89	2.51	AT1G58170	AT1G58180
Chr1_21539847	1	21539294	21540394	21539847	8.87	2.51	2.54	AT1G58180	AT1G58190
Chr1_21553321	1	21552699	21554882	21553321	13.88	2.39	2.48	AT1G58200	AT1G58210
Chr1_21579788	1	21579226	21580292	21579788	10.05	2.62	2.52	AT1G58230	AT1G58235
Chr1_21601715	1	21601163	21602177	21601715	7.45	2.83	2.52	AT1G58250
Chr1_21623931	1	21623244	21624567	21623931	11.33	2.05	2.55	AT1G58280	AT1G58290
Chr1_21626297	1	21625650	21626893	21626297	21.78	3.04	2.43	AT1G58290
Chr1_21653178	1	21652439	21653673	21653178	6.21	1.97	2.52	AT1G58340
Chr1_21656157	1	21654777	21656670	21656157	25.04	2.47	2.37	AT1G58340
Chr1_21661349	1	21660609	21662663	21661349	7.74	1.85	2.54	NA
Chr1_21679144	1	21678504	21679688	21679144	5.94	2.24	2.54	AT1G58360
Chr1_21705269	1	21704807	21706220	21705269	5.69	1.98	2.49	AT1G58410	AT1G58420
Chr1_21720412	1	21719802	21721171	21720412	11.81	2.28	2.54	AT1G58460
Chr1_21727000	1	21726531	21727460	21727000	5.1	3.07	2.51	AT1G58470	AT1G58520
Chr1_21892156	1	21891624	21892965	21892156	6.64	2.07	2.51	AT1G59600	AT1G59610
Chr1_21902152	1	21901511	21902710	21902152	5.19	1.97	2.51	AT1G59620
Chr1_21911327	1	21910059	21911772	21911327	32.1	2.48	2.38	AT1G59640
Chr1_21914389	1	21913493	21914999	21914389	22.93	2.27	2.41	NA
Chr1_21930141	1	21929710	21931478	21930141	13.27	2.72	2.49	AT1G59660	AT1G59670	AT1G59680
Chr1_21938055	1	21937518	21938949	21938055	7.67	1.89	2.54	AT1G59690	AT1G59700	AT1G59710
Chr1_21975900	1	21975290	21977075	21975900	5.38	2.17	2.49	NA
Chr1_22040349	1	22039365	22040833	22040349	6.93	1.91	2.52	AT1G59870	AT1G59880	AT1G59885
Chr1_22051111	1	22050310	22051650	22051111	5.72	2.29	2.49	AT1G59890	AT1G59900
Chr1_22073305	1	22072048	22073782	22073305	19.37	2.56	2.43	AT1G59950	AT1G59960	AT1G59970
Chr1_22074525	1	22073974	22074914	22074525	5.7	2.3	2.49	AT1G59960	AT1G59970
Chr1_22085947	1	22085164	22086348	22085947	8.42	2.29	2.54	NA
Chr1_22096638	1	22096065	22097161	22096638	8.16	2.16	2.55	AT1G60000	AT1G60010
Chr1_22098217	1	22097240	22100494	22098217	63.24	2.51	2.11	AT1G60010
Chr1_22102534	1	22102027	22103696	22102534	27.57	3.12	2.37	NA
Chr1_22110313	1	22109809	22111141	22110313	19.77	2.32	2.43	NA
Chr1_22128453	1	22127598	22129460	22128453	11.05	2.27	2.55	NA
Chr1_22191632	1	22190990	22192125	22191632	8.83	2.63	2.54	AT1G60160	AT1G60170
Chr1_22198241	1	22196863	22198779	22198241	22.62	2.59	2.41	AT1G60190
Chr1_22200396	1	22199773	22201184	22200396	11.37	2.43	2.54	AT1G60190	AT1G60200
Chr1_22206092	1	22204830	22206714	22206092	22.8	2.02	2.41	AT1G60200	AT1G60220
Chr1_22248263	1	22247269	22248889	22248263	25.12	2.34	2.37	AT1G60380	AT1G60390
Chr1_22250362	1	22249843	22251207	22250362	14.64	2.35	2.47	AT1G60380	AT1G60390
Chr1_22261762	1	22261260	22262267	22261762	8.45	2.78	2.54	AT1G60420
Chr1_22305267	1	22304710	22306161	22305267	17.65	2.33	2.47	AT1G60545	AT1G60550
Chr1_22318411	1	22316650	22319058	22318411	21.22	2.26	2.43	AT1G60590
Chr1_22327258	1	22326843	22328631	22327258	5.94	1.81	2.54	AT1G60600	AT1G60610
Chr1_22343420	1	22341607	22344080	22343420	23.08	2.16	2.41	AT1G60660	AT1G60670
Chr1_22382726	1	22381736	22384697	22382726	27.07	2.38	2.38	AT1G60790	AT1G60800
Chr1_22409550	1	22409019	22411169	22409550	7.32	1.76	2.54	AT1G60860	AT1G60870	AT1G60880
Chr1_22442420	1	22441714	22443675	22442420	9.11	1.94	2.52	AT1G60940	AT1G60950
Chr1_22444359	1	22443686	22445808	22444359	15.36	2.89	2.48	AT1G60940	AT1G60950	AT1G60960
Chr1_22449731	1	22449036	22450127	22449731	15.82	2.59	2.51	AT1G60960	AT1G60970	AT1G60980
Chr1_22461238	1	22460081	22461997	22461238	24.79	2.62	2.38	AT1G60987	AT1G60989	AT1G60990
Chr1_22512453	1	22511695	22513021	22512453	27.26	3.02	2.37	AT1G61100
Chr1_22515762	1	22514798	22517009	22515762	33.31	3.12	2.36	AT1G61105	AT1G61110
Chr1_22519992	1	22518482	22521064	22519992	15.74	2.62	2.51	NA
Chr1_22522742	1	22522009	22523241	22522742	13.26	2.7	2.51	AT1G61120
Chr1_22549484	1	22549007	22550721	22549484	19.26	2.4	2.44	AT1G61170	AT1G61180
Chr1_22564229	1	22563906	22564727	22564229	5.88	2.46	2.48	AT1G61200	AT1G61210
Chr1_22585469	1	22584650	22585961	22585469	9.82	2.16	2.51	AT1G61240	AT1G61250
Chr1_22625603	1	22624449	22626267	22625603	51.65	2.51	2.23	AT1G61340
Chr1_22628159	1	22627359	22628638	22628159	21.55	2.53	2.43	AT1G61340
Chr1_22795412	1	22794606	22795859	22795412	9.46	2.13	2.52	AT1G61720	AT1G61730	AT1G61732
Chr1_22814266	1	22813619	22814866	22814266	7	2.35	2.54	AT1G61780	AT1G61790
Chr1_22816467	1	22815798	22817123	22816467	25.41	2.77	2.37	AT1G61780
Chr1_22819684	1	22819199	22820213	22819684	5.52	2.34	2.49	AT1G61795
Chr1_22822031	1	22821622	22823422	22822031	5.16	2.32	2.51	AT1G61800
Chr1_22826825	1	22826348	22828748	22826825	46.28	2.61	2.28	AT1G61800
Chr1_22829882	1	22829297	22831055	22829882	20.36	2.59	2.46	AT1G61810
Chr1_22866963	1	22866229	22868732	22866963	38.93	2.4	2.28	AT1G61860	AT1G61870	AT1G61880	AT1G61890
Chr1_22877542	1	22876768	22878006	22877542	10.31	2.94	2.52	NA
Chr1_22881868	1	22880330	22882692	22881868	23.98	2.61	2.39	AT1G61900
Chr1_22886523	1	22884501	22888074	22886523	73.48	2.29	2.06	AT1G61900	AT1G61910	AT1G61920
Chr1_22890174	1	22889457	22891155	22890174	14.38	2.46	2.48	AT1G61930
Chr1_22893028	1	22892536	22894857	22893028	27.8	2.45	2.36	AT1G61930
Chr1_22902196	1	22900864	22902669	22902196	6.99	1.81	2.52	AT1G61950	AT1G61960	AT1G61970
Chr1_22926776	1	22926154	22927809	22926776	7.35	2.18	2.54	AT1G62030
Chr1_22936818	1	22935600	22937454	22936818	28.9	3.07	2.35	AT1G62045	AT1G62050
Chr1_22977669	1	22977241	22978728	22977669	9.2	2.53	2.52	AT1G62180	AT1G62181
Chr1_23020536	1	23019938	23021114	23020536	11.89	2.52	2.54	AT1G62300	AT1G62301
Chr1_23022866	1	23021593	23023394	23022866	11.01	2.23	2.55	AT1G62301
Chr1_23039864	1	23039327	23041228	23039864	6.87	2.32	2.51	AT1G62310
Chr1_23083524	1	23081447	23084836	23083524	8.5	1.89	2.54	AT1G62380	AT1G62390
Chr1_23124646	1	23123916	23125146	23124646	9.11	1.9	2.52	NA
Chr1_23126676	1	23125572	23127747	23126676	21.25	2.8	2.43	AT1G62480
Chr1_23131792	1	23130938	23132435	23131792	22.86	2.21	2.41	AT1G62490	AT1G62500
Chr1_23133468	1	23132912	23134776	23133468	13.85	1.9	2.48	AT1G62490	AT1G62500
Chr1_23146022	1	23143593	23146750	23146022	74.41	2.76	2.05	AT1G62520	AT1G62530
Chr1_23210112	1	23209605	23210903	23210112	5.28	2.26	2.51	AT1G62680	AT1G62690
Chr1_23230848	1	23230149	23231482	23230848	7.92	2.41	2.55	AT1G62730	AT1G62740
Chr1_23236512	1	23235992	23237536	23236512	6.58	1.94	2.51	AT1G62750
Chr1_23251263	1	23250788	23251908	23251263	14.53	3.02	2.47	AT1G62780	AT1G62790
Chr1_23264600	1	23263989	23265300	23264600	17.95	2.62	2.47	AT1G62810	AT1G62820	AT1G62830
Chr1_23274442	1	23273922	23274966	23274442	5.16	2.05	2.51	AT1G62850
Chr1_23286894	1	23286436	23288633	23286894	77.74	3.34	2.02	AT1G62870
Chr1_23301379	1	23300602	23302578	23301379	15.35	2.04	2.48	AT1G62910	AT1G62914	AT1G62920
Chr1_23314935	1	23314409	23315611	23314935	6.31	2.13	2.52	AT1G62950
Chr1_23325886	1	23325272	23326908	23325886	11.87	2.13	2.54	AT1G62970	AT1G62975
Chr1_23335551	1	23334939	23336026	23335551	7.18	2.14	2.54	AT1G62981	AT1G62990
Chr1_23362656	1	23362133	23363087	23362656	6.08	2.62	2.54	AT1G63020
Chr1_23364343	1	23363812	23364995	23364343	16.88	2.91	2.48	AT1G63020
Chr1_23367110	1	23365039	23367838	23367110	65.53	2.86	2.09	AT1G63030
Chr1_23390808	1	23390305	23391664	23390808	17.68	2.35	2.47	AT1G63080	AT1G63090
Chr1_23412507	1	23411447	23413276	23412507	31.26	2.59	2.35	AT1G63120	AT1G63130
Chr1_23471472	1	23470152	23472078	23471472	11.34	2	2.54	AT1G63260	AT1G63270	AT1G63280	AT1G63290
Chr1_23473907	1	23473088	23474650	23473907	60.56	3.68	2.14	AT1G63270	AT1G63290	AT1G63295
Chr1_23481638	1	23480929	23482300	23481638	22.23	2.55	2.42	AT1G63300
Chr1_23507101	1	23506497	23507553	23507101	5.17	2.22	2.51	AT1G63370	AT1G63380	AT1G63390	AT1G63400
Chr1_23516742	1	23515397	23519663	23516742	50.02	2.84	2.24	AT1G63420
Chr1_23521178	1	23520464	23521673	23521178	14.77	2.8	2.47	AT1G63430
Chr1_23526944	1	23526236	23527821	23526944	14.44	2.2	2.47	AT1G63430	AT1G63440
Chr1_23534846	1	23534105	23535616	23534846	6.43	1.85	2.52	AT1G63450	AT1G63460
Chr1_23543522	1	23541979	23544802	23543522	24.44	2.28	2.38	AT1G63480
Chr1_23553407	1	23552808	23553886	23553407	8.63	2.62	2.54	AT1G63490	AT1G63500
Chr1_23555363	1	23554435	23556037	23555363	14.87	2.05	2.47	AT1G63500
Chr1_23586770	1	23585160	23587361	23586770	38.12	2.42	2.29	AT1G63610	AT1G63630
Chr1_23596020	1	23595466	23598721	23596020	31.18	2.77	2.35	AT1G63640
Chr1_23600517	1	23599079	23601247	23600517	5.28	1.93	2.51	AT1G63650
Chr1_23603429	1	23601903	23604263	23603429	14.78	1.87	2.47	AT1G63650	AT1G63660
Chr1_23611132	1	23610357	23611735	23611132	25.45	2.34	2.37	AT1G63670
Chr1_23613445	1	23612338	23613850	23613445	17.52	2.17	2.47	AT1G63670	AT1G63680
Chr1_23618267	1	23616916	23618848	23618267	7.62	1.98	2.54	AT1G63680	AT1G63690
Chr1_23633041	1	23632298	23634538	23633041	52.38	2.59	2.22	AT1G63710
Chr1_23635731	1	23634677	23636171	23635731	9.15	1.9	2.52	AT1G63710	AT1G63720
Chr1_23638081	1	23636312	23638750	23638081	28.28	2.25	2.36	AT1G63720
Chr1_23667476	1	23666948	23669800	23667476	11.28	2.17	2.55	AT1G63770	AT1G63780	AT1G63790	AT1G63800
Chr1_23684519	1	23683796	23684977	23684519	9.39	2.18	2.52	AT1G63820	AT1G63830
Chr1_23689672	1	23689310	23690952	23689672	6.98	1.84	2.52	AT1G63840
Chr1_23696782	1	23693757	23697282	23696782	54.64	2.27	2.21	AT1G63850
Chr1_23729984	1	23728745	23730489	23729984	25.72	2.34	2.36	AT1G63930	AT1G63940
Chr1_23740440	1	23739834	23740947	23740440	5.41	2.67	2.49	AT1G63970	AT1G63980
Chr1_23762269	1	23760109	23762754	23762269	31.99	2.38	2.38	AT1G64040	AT1G64050
Chr1_23794804	1	23794059	23795587	23794804	8.45	2.03	2.54	AT1G64100	AT1G64105
Chr1_23802252	1	23801265	23804425	23802252	67.04	2.89	2.08	AT1G64110	AT1G64120	AT1G64130
Chr1_23807795	1	23806817	23809206	23807795	28.48	2.41	2.35	AT1G64140	AT1G64142
Chr1_23818197	1	23817419	23818923	23818197	18.01	2.49	2.46	AT1G64170
Chr1_23820920	1	23819727	23822091	23820920	12.29	2.22	2.52	AT1G64170	AT1G64180
Chr1_23824987	1	23824219	23826124	23824987	18.98	1.97	2.44	AT1G64180	AT1G64185	AT1G64190
Chr1_23827161	1	23826652	23827891	23827161	18.29	2.72	2.46	AT1G64190	AT1G64195
Chr1_23833302	1	23832829	23833971	23833302	11.18	2.13	2.55	AT1G64210	AT1G64220	AT1G64230	AT1G64235
Chr1_23883390	1	23882713	23883861	23883390	7.89	2.28	2.55	AT1G64350	AT1G64355
Chr1_23893718	1	23893229	23894860	23893718	6.75	2.85	2.51	AT1G64380
Chr1_23895884	1	23895284	23896469	23895884	8.72	2.41	2.54	NA
Chr1_23903068	1	23902175	23903690	23903068	19.83	2.57	2.43	AT1G64385
Chr1_23905960	1	23905161	23906388	23905960	7.48	2.06	2.52	NA
Chr1_23908608	1	23908158	23911473	23908608	35.27	2.35	2.34	AT1G64390
Chr1_23912885	1	23911988	23913509	23912885	36.32	2.48	2.32	AT1G64390
Chr1_23915000	1	23914231	23916043	23915000	14.87	1.95	2.47	AT1G64390	AT1G64400
Chr1_23922901	1	23921910	23923720	23922901	38.37	2.39	2.29	AT1G64405
Chr1_23939479	1	23938761	23939956	23939479	5.33	1.82	2.49	AT1G64440
Chr1_23941140	1	23940659	23942181	23941140	35.28	3.07	2.33	AT1G64450
Chr1_23943077	1	23942341	23944145	23943077	61.45	3.12	2.14	AT1G64450	AT1G64460
Chr1_23946308	1	23944806	23946828	23946308	24.4	2.46	2.38	AT1G64460	AT1G64470
Chr1_23947576	1	23947110	23948448	23947576	15.47	2.34	2.48	AT1G64460	AT1G64470	AT1G64480
Chr1_23951978	1	23951478	23953514	23951978	15.4	2	2.48	AT1G64480	AT1G64490	AT1G64500
Chr1_23959594	1	23958049	23960086	23959594	7.11	2.03	2.54	AT1G64530
Chr1_23978508	1	23977965	23979202	23978508	18.4	2.89	2.46	AT1G64563	AT1G64570
Chr1_23995770	1	23995297	23996413	23995770	8.06	2.88	2.55	AT1G64590	AT1G64600
Chr1_24003157	1	24002525	24004737	24003157	24.72	2.26	2.38	AT1G64610	AT1G64618
Chr1_24005807	1	24005108	24007645	24005807	78.84	2.93	2.01	AT1G64618	AT1G64620
Chr1_24011161	1	24008211	24011639	24011161	42.36	2.71	2.28	NA
Chr1_24019324	1	24018500	24019940	24019324	10.35	2.38	2.54	AT1G64625	AT1G64628	AT1G64630
Chr1_24023097	1	24022640	24023959	24023097	7.98	2.23	2.55	AT1G64628	AT1G64630	AT1G64640	AT1G64650
Chr1_24026591	1	24025564	24026949	24026591	8.76	2.14	2.54	AT1G64650	AT1G64660
Chr1_24033684	1	24033199	24036542	24033684	39.48	2.26	2.32	AT1G64670	AT1G64680
Chr1_24056448	1	24055955	24058097	24056448	36.85	2.9	2.31	AT1G64750	AT1G64760	AT1G64770
Chr1_24060994	1	24059713	24061510	24060994	12.65	2.15	2.51	AT1G64780
Chr1_24063284	1	24062294	24063730	24063284	7.2	2.06	2.54	AT1G64780
Chr1_24097812	1	24095920	24098587	24097812	32.64	2.7	2.37	AT1G64850	AT1G64860
Chr1_24136201	1	24135475	24137735	24136201	22.58	2.5	2.41	AT1G64970
Chr1_24149159	1	24145407	24149701	24149159	16.05	1.89	2.49	AT1G64990	AT1G65000	AT1G65010
Chr1_24253188	1	24249953	24254090	24253188	40.98	2.41	2.3	AT1G65290	AT1G65295	AT1G65300
Chr1_24261861	1	24261359	24263344	24261861	8.1	1.89	2.55	AT1G65320
Chr1_24295361	1	24294412	24295747	24295361	5.31	2	2.51	AT1G65390	AT1G65410
Chr1_24324206	1	24323757	24325138	24324206	9.91	2.19	2.51	AT1G65470
Chr1_24335321	1	24334643	24335917	24335321	14.82	2.7	2.47	NA
Chr1_24388437	1	24386037	24389177	24388437	50.33	2.45	2.24	AT1G65590
Chr1_24485017	1	24484454	24485722	24485017	25.71	2.83	2.36	AT1G65820
Chr1_24487806	1	24486309	24488365	24487806	32.25	2.35	2.38	AT1G65820	AT1G65830	AT1G65840
Chr1_24518483	1	24517904	24519928	24518483	20.29	1.9	2.46	AT1G65900	AT1G65907
Chr1_24530368	1	24529847	24531107	24530368	14.12	2.83	2.48	AT1G65920
Chr1_24537441	1	24535681	24539392	24537441	66.38	2.56	2.08	AT1G65930
Chr1_24551421	1	24550751	24552335	24551421	17.93	2.35	2.47	AT1G65950	AT1G65960
Chr1_24553117	1	24552533	24553694	24553117	8.45	2.45	2.54	AT1G65950	AT1G65960
Chr1_24622049	1	24620540	24622537	24622049	9.83	2.16	2.51	AT1G66140
Chr1_24624161	1	24622673	24624858	24624161	23.63	2.24	2.4	AT1G66140
Chr1_24625491	1	24624949	24626909	24625491	33.06	2.47	2.36	NA
Chr1_24631267	1	24630820	24631919	24631267	6.52	2.63	2.52	AT1G66145	AT1G66150
Chr1_24636171	1	24633651	24636483	24636171	20.39	1.84	2.46	AT1G66160
Chr1_24637842	1	24636899	24639382	24637842	15.65	2.2	2.48	AT1G66160	AT1G66170
Chr1_24659687	1	24659232	24660364	24659687	6.21	2.08	2.52	AT1G66200
Chr1_24692861	1	24692290	24693912	24692861	14.31	3.13	2.48	AT1G66250
Chr1_24720448	1	24719231	24721195	24720448	26.45	2.5	2.39	AT1G66300
Chr1_24755278	1	24754792	24756378	24755278	5.92	2.26	2.49	AT1G66370	AT1G66380
Chr1_24804529	1	24804028	24805764	24804529	14.86	2.03	2.47	AT1G66475
Chr1_24840570	1	24839925	24840971	24840570	5.79	2.17	2.48	AT1G66580	AT1G66590
Chr1_24883713	1	24882640	24887743	24883713	17.96	1.86	2.47	AT1G66725	AT1G66730
Chr1_24898644	1	24897779	24900058	24898644	49.17	2.32	2.26	NA
Chr1_24905768	1	24904123	24906398	24905768	30.91	2.4	2.36	AT1G66770
Chr1_24915632	1	24914410	24916297	24915632	14.02	2.8	2.48	AT1G66783
Chr1_24955535	1	24954818	24956187	24955535	12.24	2.33	2.52	AT1G66880	AT1G66890
Chr1_24957464	1	24956831	24959546	24957464	33.46	2.15	2.36	AT1G66890	AT1G66900
Chr1_24975100	1	24974264	24976536	24975100	34.04	2.2	2.35	AT1G66940
Chr1_25022569	1	25021837	25023167	25022569	24.46	2.98	2.38	AT1G67040
Chr1_25023740	1	25023312	25024410	25023740	12.72	2.43	2.51	AT1G67040
Chr1_25045070	1	25043680	25045663	25045070	19.88	2	2.43	AT1G67070	AT1G67080
Chr1_25095764	1	25095165	25097354	25095764	29.36	2.59	2.34	AT1G67120
Chr1_25127295	1	25126769	25127795	25127295	5.19	2.34	2.51	AT1G67160	AT1G67170	AT1G67180
Chr1_25156320	1	25155825	25157385	25156320	13.45	2.29	2.49	AT1G67230
Chr1_25158372	1	25157913	25159162	25158372	6.39	2.04	2.52	AT1G67230	AT1G67238
Chr1_25165157	1	25164203	25166386	25165157	9.48	1.94	2.52	AT1G67250
Chr1_25170243	1	25168344	25171449	25170243	13.89	2.15	2.48	AT1G67260
Chr1_25203152	1	25202517	25203946	25203152	5.77	2.04	2.49	AT1G67310
Chr1_25216092	1	25215179	25217146	25216092	9.99	1.8	2.52	AT1G67325	AT1G67328	AT1G67330
Chr1_25221151	1	25217938	25221930	25221151	32.34	2.65	2.38	NA
Chr1_25225507	1	25223541	25226866	25225507	59.38	2.85	2.15	NA
Chr1_25238190	1	25233203	25238484	25238190	57.69	2.56	2.17	AT1G67360	AT1G67365	AT1G67370
Chr1_25243998	1	25243471	25244932	25243998	20.41	3.14	2.46	AT1G67370	AT1G67390
Chr1_25250117	1	25249303	25251645	25250117	40.94	2.32	2.3	AT1G67400
Chr1_25253954	1	25253140	25256647	25253954	16.63	2.02	2.49	AT1G67410	AT1G67420
Chr1_25276226	1	25274933	25276775	25276226	6.22	2.44	2.52	AT1G67480
Chr1_25297265	1	25296410	25298781	25297265	34.23	2.54	2.35	AT1G67500	AT1G67510
Chr1_25300839	1	25299881	25302110	25300839	23.02	2.57	2.41	AT1G67510
Chr1_25319748	1	25318816	25321386	25319748	13.49	2.1	2.49	AT1G67560
Chr1_25335117	1	25334326	25336020	25335117	29.88	2.78	2.33	AT1G67590
Chr1_25343186	1	25342393	25343602	25343186	5.88	2.47	2.48	AT1G67623
Chr1_25344076	1	25343770	25345021	25344076	30.26	2.86	2.33	AT1G67623	AT1G67630
Chr1_25380601	1	25379962	25381159	25380601	12.13	2.47	2.52	AT1G67710
Chr1_25386143	1	25385578	25386957	25386143	13.39	2.35	2.49	AT1G67720
Chr1_25395176	1	25393044	25395702	25395176	31.88	2.58	2.38	AT1G67740
Chr1_25399310	1	25395962	25399994	25399310	26.81	2.18	2.38	AT1G67750
Chr1_25404033	1	25402537	25404778	25404033	38.55	2.52	2.28	AT1G67750
Chr1_25407951	1	25407433	25408463	25407951	5.56	2.32	2.49	AT1G67760	AT1G67770
Chr1_25410266	1	25409117	25410878	25410266	8.13	2.34	2.55	AT1G67770	AT1G67780
Chr1_25417319	1	25416573	25418163	25417319	7.73	1.98	2.54	AT1G67785	AT1G67790	AT1G67792
Chr1_25437814	1	25436627	25438316	25437814	14.57	2.09	2.47	AT1G67840	AT1G67850
Chr1_25455857	1	25455448	25457688	25455857	26.64	2.77	2.38	AT1G67880	AT1G67890
Chr1_25472437	1	25471900	25474755	25472437	11.69	1.91	2.54	AT1G67910	AT1G67920
Chr1_25477636	1	25476900	25478945	25477636	19.29	2.21	2.44	AT1G67930	AT1G67940
Chr1_25484552	1	25483756	25485400	25484552	12.65	2.14	2.51	AT1G67960	AT1G67970
Chr1_25496886	1	25495311	25498184	25496886	15.95	2.36	2.49	AT1G68010	AT1G68020
Chr1_25502929	1	25500998	25503360	25502929	12.55	1.87	2.52	AT1G68030	AT1G68040
Chr1_25508462	1	25507379	25509762	25508462	37.51	2.67	2.3	AT1G68050
Chr1_25529171	1	25528182	25529827	25529171	11.2	2.2	2.55	AT1G68120
Chr1_25532125	1	25529914	25532795	25532125	42.07	2.78	2.29	AT1G68130
Chr1_25537226	1	25535866	25539500	25537226	26.31	2.64	2.35	NA
Chr1_25550153	1	25548257	25551340	25550153	7.88	1.76	2.55	AT1G68160	AT1G68170
Chr1_25559113	1	25557841	25559776	25559113	12.92	1.92	2.51	AT1G68185	AT1G68190
Chr1_25595999	1	25594742	25597019	25595999	19.1	1.91	2.44	AT1G68280	AT1G68290
Chr1_25607276	1	25605441	25608075	25607276	11.27	2.01	2.55	NA
Chr1_25622607	1	25620394	25623173	25622607	33.86	2.92	2.35	AT1G68360
Chr1_25647207	1	25645427	25648041	25647207	15.54	1.94	2.48	AT1G68400
Chr1_25649308	1	25648370	25650504	25649308	27.22	2.46	2.37	AT1G68400	AT1G68410
Chr1_25657895	1	25655195	25658502	25657895	67.23	3.11	2.12	AT1G68430	AT1G68440
Chr1_25659183	1	25658634	25660001	25659183	20.32	2.48	2.46	AT1G68440
Chr1_25660888	1	25660313	25662531	25660888	13.28	1.9	2.49	AT1G68450
Chr1_25663915	1	25663203	25664621	25663915	21.6	2.58	2.43	AT1G68450
Chr1_25666854	1	25666371	25667467	25666854	6.17	2.4	2.52	NA
Chr1_25669140	1	25668252	25669638	25669140	7.45	1.98	2.52	AT1G68460
Chr1_25693530	1	25691054	25694010	25693530	39.77	2.67	2.32	AT1G68490
Chr1_25698842	1	25698327	25701164	25698842	34.48	2.84	2.35	NA
Chr1_25703903	1	25702768	25704423	25703903	11.57	1.82	2.54	AT1G68510
Chr1_25706446	1	25705823	25707112	25706446	18.9	2.61	2.44	AT1G68510
Chr1_25711054	1	25710513	25713758	25711054	37.94	2.09	2.29	AT1G68520	AT1G68526
Chr1_25715008	1	25714487	25717053	25715008	5.02	1.87	2.51	AT1G68526	AT1G68530
Chr1_25719914	1	25718560	25721509	25719914	6.05	1.92	2.54	AT1G68540
Chr1_25724834	1	25723398	25726795	25724834	67.5	2.77	2.12	AT1G68550	AT1G68552
Chr1_25727662	1	25726798	25728610	25727662	47.22	2.85	2.28	AT1G68550	AT1G68552
Chr1_25730820	1	25730127	25731351	25730820	18.5	2.56	2.46	NA
Chr1_25737842	1	25737292	25738951	25737842	9.46	2.21	2.52	AT1G68560
Chr1_25741083	1	25739234	25743081	25741083	63.26	2.64	2.11	NA
Chr1_25745539	1	25744988	25747065	25745539	11.34	1.94	2.54	AT1G68570
Chr1_25750557	1	25747350	25751068	25750557	49.01	2.26	2.26	AT1G68568	AT1G68570	AT1G68580
Chr1_25752500	1	25751802	25753195	25752500	22.74	2.66	2.41	AT1G68580
Chr1_25756517	1	25755427	25759759	25756517	10.2	1.89	2.52	AT1G68580	AT1G68585	AT1G68590
Chr1_25772481	1	25772047	25773001	25772481	10.11	2.9	2.52	AT1G68640
Chr1_25774730	1	25773883	25776738	25774730	42.68	2.43	2.28	AT1G68640	AT1G68650
Chr1_25779282	1	25778040	25779812	25779282	17.62	2.43	2.47	AT1G68660	AT1G68670
Chr1_25782026	1	25780179	25782713	25782026	62.02	3.01	2.13	AT1G68660	AT1G68670
Chr1_25787275	1	25783678	25789011	25787275	36.69	2.12	2.31	AT1G68680	AT1G68690
Chr1_25803590	1	25803099	25804872	25803590	10.72	2.33	2.55	AT1G68720
Chr1_25829078	1	25828576	25830318	25829078	8.53	1.98	2.54	AT1G68750	AT1G68760	AT1G68765	AT1G68770
Chr1_25839544	1	25838952	25840871	25839544	5.88	2.46	2.48	AT1G68790
Chr1_25865593	1	25863374	25866188	25865593	20.57	2.12	2.44	AT1G68820
Chr1_25911185	1	25910717	25915635	25911185	36.36	2.01	2.32	AT1G68910
Chr1_25941498	1	25940437	25942314	25941498	50.99	3.11	2.24	AT1G68990	AT1G69000	AT1G69010
Chr1_25954349	1	25953498	25955774	25954349	58.01	2.83	2.17	NA
Chr1_25957635	1	25956011	25958308	25957635	46.54	2.54	2.28	AT1G69040
Chr1_25960913	1	25958339	25962126	25960913	10.27	1.59	2.52	AT1G69040	AT1G69050
Chr1_25996783	1	25995191	25998012	25996783	13.81	2.16	2.48	AT1G69150
Chr1_26003994	1	26002708	26005791	26003994	24.32	2.13	2.39	AT1G69170
Chr1_26026332	1	26025813	26029007	26026332	8.18	1.85	2.55	AT1G69220	AT1G69230
Chr1_26032780	1	26032268	26033787	26032780	5.02	2.58	2.51	AT1G69240	AT1G69250
Chr1_26043165	1	26042399	26043792	26043165	28.29	3.19	2.36	AT1G69270
Chr1_26058235	1	26056792	26058916	26058235	10.48	2.38	2.54	AT1G69310
Chr1_26065624	1	26064949	26066274	26065624	5.98	2.2	2.54	AT1G69330	AT1G69340
Chr1_26079598	1	26078822	26080506	26079598	10.44	2.01	2.54	AT1G69370
Chr1_26093237	1	26089795	26094097	26093237	54.25	2.71	2.21	AT1G69420
Chr1_26105751	1	26104642	26107599	26105751	29.22	1.99	2.34	AT1G69440
Chr1_26119895	1	26119251	26124132	26119895	54.19	2.3	2.21	AT1G69480	AT1G69485	AT1G69490
Chr1_26133142	1	26132472	26133859	26133142	6.2	2.07	2.52	AT1G69526
Chr1_26141304	1	26140560	26142261	26141304	13.1	2.06	2.51	AT1G69530
Chr1_26144623	1	26144135	26145211	26144623	5.98	2.63	2.54	AT1G69540
Chr1_26153901	1	26153115	26154357	26153901	19.41	3.05	2.43	AT1G69550
Chr1_26156612	1	26155675	26158366	26156612	41	2.21	2.3	AT1G69560
Chr1_26164507	1	26162853	26166513	26164507	60.44	2.45	2.14	AT1G69570
Chr1_26169058	1	26168115	26169490	26169058	15.3	2.29	2.48	AT1G69580
Chr1_26171850	1	26171423	26172389	26171850	6.91	2.59	2.51	AT1G69580
Chr1_26182266	1	26180134	26185210	26182266	66.28	2.5	2.08	AT1G69587	AT1G69600
Chr1_26189530	1	26188864	26190388	26189530	7.79	1.94	2.54	AT1G69610	AT1G69620
Chr1_26195808	1	26194657	26196510	26195808	33.95	3.12	2.35	AT1G69630	AT1G69640
Chr1_26211157	1	26207522	26214824	26211157	32.54	2.18	2.37	NA
Chr1_26216349	1	26215016	26217124	26216349	69.65	2.85	2.1	AT1G69690
Chr1_26220054	1	26217369	26220841	26220054	47.34	2.35	2.28	AT1G69700	AT1G69710
Chr1_26235959	1	26234368	26236352	26235959	44.12	2.82	2.31	AT1G69740	AT1G69750
Chr1_26260915	1	26259820	26261885	26260915	57.59	2.9	2.17	AT1G69780
Chr1_26263399	1	26262885	26264355	26263399	14.22	2.54	2.48	NA
Chr1_26293097	1	26292586	26294433	26293097	21.67	2.46	2.43	AT1G69830	AT1G69840
Chr1_26295716	1	26294981	26297208	26295716	6.92	1.93	2.52	AT1G69830	AT1G69840	AT1G69850
Chr1_26299250	1	26298393	26299925	26299250	25.35	2.47	2.37	AT1G69850
Chr1_26305124	1	26303364	26305604	26305124	6.68	2.15	2.51	NA
Chr1_26314398	1	26312919	26314877	26314398	14.12	2.36	2.48	AT1G69870
Chr1_26315959	1	26315412	26316505	26315959	8.18	2.18	2.55	AT1G69870
Chr1_26317845	1	26316645	26318653	26317845	7.91	1.92	2.55	AT1G69870
Chr1_26324887	1	26322733	26325597	26324887	53.36	2.64	2.21	AT1G69890
Chr1_26332152	1	26331259	26332873	26332152	20.95	2.5	2.44	AT1G69910
Chr1_26334597	1	26333912	26335045	26334597	13.86	2.64	2.48	AT1G69920
Chr1_26343247	1	26342702	26343736	26343247	5.6	2.3	2.49	AT1G69935	AT1G69940
Chr1_26357860	1	26357146	26358495	26357860	14.33	2.77	2.48	AT1G69980
Chr1_26362873	1	26361625	26363984	26362873	49.98	2.64	2.24	AT1G69990	AT1G70000
Chr1_26366358	1	26364451	26366737	26366358	39.84	2.37	2.32	AT1G70000
Chr1_26382650	1	26381594	26383810	26382650	64.05	2.79	2.1	AT1G70040	AT1G70050	AT1G70060
Chr1_26400548	1	26398932	26401214	26400548	65.77	3.06	2.09	AT1G70080	AT1G70090	AT1G70100
Chr1_26402890	1	26402088	26403871	26402890	32.33	2.69	2.38	AT1G70090	AT1G70100
Chr1_26415377	1	26414668	26415976	26415377	14.09	2.36	2.48	AT1G70140	AT1G70150
Chr1_26430376	1	26428771	26433497	26430376	27.76	2.39	2.37	AT1G70185	AT1G70190
Chr1_26439587	1	26436949	26441058	26439587	77.68	3.06	2.02	AT1G70209	AT1G70210
Chr1_26449571	1	26447656	26450853	26449571	23.23	2.36	2.4	AT1G70220	AT1G70230
Chr1_26469647	1	26468311	26471875	26469647	57.43	2.83	2.18	AT1G70280
Chr1_26483206	1	26482675	26483912	26483206	13.79	2.51	2.48	AT1G70300
Chr1_26484846	1	26484405	26485691	26484846	9.16	2.16	2.52	AT1G70310
Chr1_26487394	1	26486884	26488981	26487394	5.31	1.72	2.51	AT1G70310
Chr1_26501753	1	26501160	26503514	26501753	15.54	2.15	2.48	AT1G70320	AT1G70330
Chr1_26509849	1	26506020	26510780	26509849	27.73	2.18	2.37	AT1G70350	AT1G70360
Chr1_26513180	1	26511293	26514069	26513180	64.71	2.75	2.1	AT1G70370
Chr1_26515778	1	26515304	26516316	26515778	5.27	2.07	2.51	AT1G70370
Chr1_26516985	1	26516336	26520178	26516985	35.24	2.35	2.34	AT1G70370
Chr1_26523768	1	26522875	26525126	26523768	22.02	2.13	2.42	NA
Chr1_26539004	1	26538262	26540249	26539004	70.92	2.93	2.08	AT1G70410	AT1G70420
Chr1_26542552	1	26540755	26543309	26542552	9.28	1.85	2.52	AT1G70420	AT1G70430
Chr1_26555346	1	26554857	26556029	26555346	7.39	2.33	2.52	AT1G70450	AT1G70460
Chr1_26561889	1	26559760	26562586	26561889	27.82	2.01	2.36	AT1G70470	AT1G70480
Chr1_26570089	1	26569142	26570936	26570089	17.25	2.24	2.48	AT1G70500	AT1G70505
Chr1_26575467	1	26573633	26576870	26575467	58.08	2.48	2.17	AT1G70510
Chr1_26587986	1	26586981	26589140	26587986	10.57	1.97	2.57	AT1G70520	AT1G70530
Chr1_26591714	1	26591103	26594691	26591714	34.87	2.03	2.34	AT1G70530	AT1G70540
Chr1_26597185	1	26594704	26597908	26597185	14.8	2.04	2.47	AT1G70550
Chr1_26600272	1	26599406	26601317	26600272	7.8	1.66	2.54	AT1G70550
Chr1_26608425	1	26605690	26609075	26608425	31.48	2.82	2.39	AT1G70560	AT1G70570
Chr1_26618119	1	26617072	26618778	26618119	21.71	2.97	2.43	AT1G70590
Chr1_26621838	1	26619732	26622406	26621838	31.55	2.85	2.39	AT1G70600	AT1G70610
Chr1_26636034	1	26633530	26637413	26636034	61.93	2.73	2.13	AT1G70640	AT1G70645	AT1G70650
Chr1_26640503	1	26639578	26641213	26640503	13.64	2.15	2.49	AT1G70650	AT1G70660
Chr1_26643040	1	26641681	26643486	26643040	6.48	1.78	2.52	AT1G70650	AT1G70660	AT1G70670
Chr1_26652683	1	26652260	26653457	26652683	5.73	2.19	2.49	AT1G70690	AT1G70700
Chr1_26663148	1	26662633	26665122	26663148	36.64	2.83	2.32	AT1G70710
Chr1_26666440	1	26665666	26666967	26666440	8.3	2.29	2.55	AT1G70720
Chr1_26672960	1	26672355	26674454	26672960	29.09	2.58	2.35	AT1G70730	AT1G70740
Chr1_26676562	1	26675403	26677669	26676562	17.93	2.12	2.47	AT1G70740
Chr1_26680377	1	26679514	26681788	26680377	23.94	2.61	2.39	AT1G70750
Chr1_26695005	1	26693550	26695718	26695005	32.82	2.5	2.37	AT1G70780	AT1G70782
Chr1_26699437	1	26698011	26699873	26699437	5.23	2.06	2.51	AT1G70790
Chr1_26727910	1	26726338	26728501	26727910	41.01	2.63	2.3	AT1G70890	AT1G70895
Chr1_26729207	1	26728785	26730984	26729207	12.31	2.36	2.52	AT1G70890	AT1G70895	AT1G70900
Chr1_26731663	1	26731011	26732316	26731663	10.92	2.41	2.55	AT1G70900	AT1G70910
Chr1_26739581	1	26738812	26740297	26739581	11.67	2.43	2.54	AT1G70920
Chr1_26742266	1	26741678	26743045	26742266	9.03	2.14	2.52	AT1G70940
Chr1_26745049	1	26744369	26746908	26745049	29.82	2.33	2.33	AT1G70940
Chr1_26752505	1	26751936	26753187	26752505	11.86	2.5	2.54	AT1G70949	AT1G70950
Chr1_26778822	1	26778110	26779446	26778822	21.86	3.05	2.42	NA
Chr1_26782047	1	26781466	26782767	26782047	25.71	2.84	2.36	AT1G71010
Chr1_26796802	1	26796007	26798253	26796802	30.91	2.7	2.36	AT1G71030	AT1G71040
Chr1_26799380	1	26798285	26802359	26799380	19.92	2.41	2.43	AT1G71040
Chr1_26804974	1	26804318	26805848	26804974	5.93	1.8	2.49	AT1G71050	AT1G71060
Chr1_26809567	1	26808969	26811090	26809567	10.23	2.2	2.52	AT1G71060	AT1G71070	AT1G71080	AT1G71090
Chr1_26812028	1	26811234	26812984	26812028	23.16	2.86	2.4	AT1G71070	AT1G71080	AT1G71090	AT1G71100
Chr1_26814375	1	26813320	26814977	26814375	6.71	2.11	2.51	AT1G71080	AT1G71090	AT1G71100
Chr1_26822778	1	26822256	26824508	26822778	7.04	2.03	2.54	AT1G71120	AT1G71130	AT1G71140
Chr1_26896125	1	26895586	26896637	26896125	11.88	2.99	2.54	AT1G71360	AT1G71370
Chr1_26920337	1	26919339	26920866	26920337	8.59	2.22	2.54	AT1G71410	AT1G71420	AT1G71430	AT1G71440
Chr1_26935996	1	26935261	26936523	26935996	9.97	2.45	2.51	AT1G71490	AT1G71500	AT1G71520
Chr1_26939298	1	26937551	26940013	26939298	19.65	2.25	2.43	AT1G71520	AT1G71528	AT1G71530
Chr1_26964034	1	26962977	26965894	26964034	16.6	2.05	2.49	AT1G71695	AT1G71696
Chr1_26966764	1	26966106	26967759	26966764	13.02	2.46	2.51	AT1G71695	AT1G71696
Chr1_26978653	1	26978115	26979083	26978653	5.92	2.22	2.49	AT1G71710
Chr1_26981867	1	26981351	26982877	26981867	10.75	2.48	2.55	AT1G71710	AT1G71720
Chr1_26983606	1	26982924	26984160	26983606	28.08	3.28	2.36	AT1G71710	AT1G71720
Chr1_27018009	1	27016342	27018873	27018009	28.6	2.14	2.35	AT1G71820	AT1G71828	AT1G71830
Chr1_27022221	1	27021337	27022699	27022221	6.45	2.22	2.52	AT1G71830	AT1G71840
Chr1_27026508	1	27025627	27027258	27026508	13.99	2.55	2.48	AT1G71850	AT1G71860	AT1G71865
Chr1_27039459	1	27038871	27041084	27039459	37.13	2.15	2.31	NA
Chr1_27042925	1	27042110	27043373	27042925	7.31	2	2.54	NA
Chr1_27044805	1	27043582	27045204	27044805	26.51	2.58	2.38	NA
Chr1_27046394	1	27045846	27047007	27046394	6.86	2.45	2.51	NA
Chr1_27048265	1	27047725	27050029	27048265	45.42	2.85	2.3	NA
Chr1_27054012	1	27053060	27054690	27054012	31.87	2.64	2.38	AT1G71880
Chr1_27057366	1	27055261	27058659	27057366	19.21	2.07	2.44	AT1G71890
Chr1_27082239	1	27081193	27082751	27082239	11.16	2.17	2.55	AT1G71950	AT1G71960
Chr1_27086027	1	27085114	27087179	27086027	48.25	3.03	2.27	AT1G71960
Chr1_27091633	1	27089842	27093384	27091633	44.7	2.22	2.31	AT1G71970
Chr1_27094238	1	27093425	27095552	27094238	13.2	1.78	2.51	AT1G71970
Chr1_27097718	1	27096446	27098431	27097718	13.32	2.48	2.49	AT1G71980	AT1G71990
Chr1_27100072	1	27099182	27100873	27100072	12.87	2.43	2.51	AT1G71980	AT1G71990
Chr1_27105913	1	27105275	27108038	27105913	6.81	1.91	2.51	AT1G72000	AT1G72010
Chr1_27110569	1	27108552	27111271	27110569	62.9	3.35	2.12	AT1G72020	AT1G72030
Chr1_27114803	1	27114019	27115646	27114803	16.89	2.32	2.48	AT1G72040	AT1G72050
Chr1_27127939	1	27126177	27129061	27127939	48.55	2.79	2.27	AT1G72100
Chr1_27157653	1	27154659	27158864	27157653	13.62	1.84	2.49	AT1G72160	AT1G72170	AT1G72175
Chr1_27163958	1	27162250	27164472	27163958	5.87	1.88	2.48	AT1G72180
Chr1_27170386	1	27168731	27171263	27170386	38.84	2.23	2.28	AT1G72190	AT1G72200
Chr1_27183824	1	27182844	27184803	27183824	55.7	2.72	2.19	AT1G72220
Chr1_27189715	1	27188977	27190701	27189715	18.52	2.23	2.46	AT1G72230	AT1G72240
Chr1_27191369	1	27190708	27192089	27191369	5.19	2.14	2.51	AT1G72240	AT1G72250
Chr1_27211327	1	27208884	27212347	27211327	31.81	2.64	2.38	AT1G72270	AT1G72280
Chr1_27214839	1	27214213	27215616	27214839	11.18	2.48	2.55	AT1G72280	AT1G72290
Chr1_27221077	1	27220426	27222915	27221077	22.24	2.45	2.42	AT1G72300
Chr1_27224360	1	27223843	27226388	27224360	23.58	2.38	2.4	AT1G72310
Chr1_27233088	1	27232469	27234138	27233088	11.99	2.4	2.52	AT1G72320	AT1G72330
Chr1_27242717	1	27241145	27243500	27242717	5.01	1.79	2.51	AT1G72350	AT1G72360	AT1G72370	AT1G72390
Chr1_27257154	1	27256541	27261876	27257154	59.52	2.64	2.15	AT1G72410
Chr1_27263863	1	27263102	27265086	27263863	31.43	2.52	2.39	AT1G72420
Chr1_27273874	1	27273264	27275042	27273874	15.17	2.35	2.48	AT1G72440	AT1G72450
Chr1_27277003	1	27276208	27279467	27277003	38.53	2.86	2.29	AT1G72450	AT1G72460
Chr1_27288513	1	27287884	27289995	27288513	8.77	2.09	2.54	AT1G72480	AT1G72490
Chr1_27292864	1	27291353	27295716	27292864	15.42	2.31	2.48	AT1G72490
Chr1_27310416	1	27309298	27313400	27310416	18.3	1.97	2.46	AT1G72520	AT1G72530
Chr1_27344266	1	27343772	27344957	27344266	5.09	2.18	2.51	AT1G72630
Chr1_27345997	1	27344961	27346825	27345997	5.55	1.9	2.49	AT1G72630	AT1G72640	AT1G72645
Chr1_27349167	1	27347721	27349921	27349167	49.89	2.34	2.25	AT1G72640	AT1G72645	AT1G72650
Chr1_27373394	1	27372601	27374021	27373394	5.86	1.81	2.48	AT1G72710
Chr1_27383374	1	27382612	27384023	27383374	13.48	2.54	2.49	AT1G72740	AT1G72750
Chr1_27389931	1	27388843	27390460	27389931	12.25	2.44	2.52	AT1G72760	AT1G72770
Chr1_27393267	1	27392773	27395316	27393267	16.34	2.57	2.49	AT1G72770	AT1G72780	AT1G72790
Chr1_27396584	1	27396002	27397060	27396584	7.99	2.5	2.55	AT1G72790	AT1G72800
Chr1_27402353	1	27400003	27403161	27402353	64.24	3.1	2.1	AT1G72810	AT1G72820
Chr1_27408408	1	27407268	27410035	27408408	49.65	2.31	2.25	AT1G72830	AT1G72840
Chr1_27427297	1	27425814	27427712	27427297	14.82	2.31	2.47	AT1G72880	AT1G72890
Chr1_27444120	1	27443139	27444912	27444120	41.02	2.88	2.3	AT1G72940	AT1G72950	AT1G72960
Chr1_27451868	1	27450666	27453355	27451868	14.34	1.75	2.48	AT1G72970
Chr1_27498227	1	27497517	27499322	27498227	11.6	2.25	2.54	AT1G73110	AT1G73120	AT1G73130
Chr1_27533150	1	27531994	27533638	27533150	39.03	2.98	2.28	AT1G73210
Chr1_27544905	1	27544305	27547012	27544905	17.66	2.11	2.47	AT1G73230	AT1G73240	AT1G73250
Chr1_27578402	1	27576846	27579408	27578402	16.33	2.31	2.49	AT1G73350	AT1G73360
Chr1_27588846	1	27588189	27589573	27588846	6.52	2.3	2.52	AT1G73370	AT1G73380
Chr1_27596212	1	27595628	27598449	27596212	17.69	2.74	2.47	AT1G73390	AT1G73400
Chr1_27619118	1	27618590	27619873	27619118	6.58	1.77	2.51	AT1G73450	AT1G73460
Chr1_27629005	1	27626740	27629488	27629005	34.97	2.13	2.34	AT1G73480
Chr1_27638374	1	27637949	27639489	27638374	7.13	2.29	2.54	AT1G73500
Chr1_27641844	1	27640060	27642634	27641844	67.59	3.09	2.12	AT1G73500	AT1G73510
Chr1_27646951	1	27645635	27647592	27646951	29.67	2.66	2.34	AT1G73530	AT1G73540	AT1G73550
Chr1_27648761	1	27647972	27649372	27648761	12.93	2.19	2.51	AT1G73540	AT1G73550	AT1G73560	AT1G73570
Chr1_27656061	1	27655457	27656886	27656061	14.44	2.37	2.47	AT1G73580
Chr1_27659529	1	27658233	27660100	27659529	25.35	2.34	2.37	AT1G73590
Chr1_27661759	1	27660797	27662305	27661759	17.43	2.08	2.47	AT1G73590
Chr1_27685797	1	27685168	27686330	27685797	7.6	2.35	2.54	AT1G73630	AT1G73640
Chr1_27721074	1	27720465	27721701	27721074	7.01	2.31	2.54	AT1G73700	AT1G73710
Chr1_27734304	1	27732098	27734811	27734304	5.74	2.15	2.49	AT1G73730	AT1G73740	AT1G73750
Chr1_27745302	1	27743713	27746115	27745302	12.96	1.86	2.51	AT1G73790	AT1G73805
Chr1_27749442	1	27748777	27750037	27749442	16.05	2.57	2.49	AT1G73805
Chr1_27778446	1	27776503	27778848	27778446	14.8	2.01	2.47	AT1G73860	AT1G73870	AT1G73875
Chr1_27781010	1	27779621	27781435	27781010	12.64	2.13	2.51	AT1G73870	AT1G73875
Chr1_27785963	1	27784487	27787191	27785963	47.92	2.59	2.27	AT1G73880	AT1G73885
Chr1_27788759	1	27788094	27789498	27788759	8.19	2.07	2.55	AT1G73890	AT1G73900	AT1G73910	AT1G73920
Chr1_27799708	1	27797469	27800303	27799708	8.4	2.01	2.54	AT1G73930	AT1G73940	AT1G73950
Chr1_27824251	1	27823658	27824833	27824251	9.69	2.73	2.51	AT1G73980	AT1G73990
Chr1_27837415	1	27836192	27838744	27837415	13.28	2.04	2.49	AT1G74020
Chr1_27848985	1	27847813	27850288	27848985	22.29	2.37	2.42	AT1G74050	AT1G74055	AT1G74060
Chr1_27851769	1	27851009	27853628	27851769	70.1	3.09	2.1	AT1G74050	AT1G74060	AT1G74070
Chr1_27861226	1	27860630	27861736	27861226	7.18	2.49	2.54	AT1G74088	AT1G74090
Chr1_27865993	1	27865173	27866623	27865993	15.3	2.24	2.48	AT1G74100	AT1G74110
Chr1_27886288	1	27884846	27887094	27886288	24.75	2.07	2.38	AT1G74160
Chr1_27929613	1	27927339	27930091	27929613	37.66	2.64	2.3	AT1G74260	AT1G74270	AT1G74280	AT1G74290
Chr1_27965244	1	27963502	27967217	27965244	14.04	2	2.48	AT1G74390	AT1G74400	AT1G74410
Chr1_27969846	1	27968827	27972067	27969846	12.36	1.81	2.52	AT1G74420
Chr1_27982454	1	27981336	27983066	27982454	24.22	2.31	2.39	AT1G74440	AT1G74448	AT1G74450
Chr1_27985286	1	27984117	27986257	27985286	9.89	2.52	2.51	AT1G74453	AT1G74456	AT1G74458
Chr1_27990492	1	27989490	27991697	27990492	33.42	2.28	2.36	AT1G74460	AT1G74470
Chr1_28004571	1	28003891	28005880	28004571	39.74	2.39	2.32	AT1G74510
Chr1_28020184	1	28019657	28021109	28020184	10.73	2.45	2.55	AT1G74560	AT1G74570	AT1G74580
Chr1_28028100	1	28027284	28028599	28028100	5.53	1.75	2.49	AT1G74600	AT1G74610	AT1G74620	AT1G74630
Chr1_28035619	1	28035158	28037487	28035619	34.27	2.74	2.35	AT1G74640
Chr1_28052424	1	28051618	28053781	28052424	16.73	2.58	2.48	AT1G74670
Chr1_28064940	1	28064180	28066292	28064940	20.09	2.5	2.42	AT1G74690	AT1G74700
Chr1_28071296	1	28069932	28071810	28071296	11.55	1.87	2.54	AT1G74710
Chr1_28074149	1	28073374	28075527	28074149	73.19	2.53	2.07	AT1G74710	AT1G74720
Chr1_28078742	1	28077626	28080722	28078742	21.11	2.44	2.44	AT1G74720	AT1G74730
Chr1_28084894	1	28083345	28086173	28084894	23.28	2.08	2.4	AT1G74740	AT1G74750
Chr1_28095698	1	28094990	28096277	28095698	9.78	2.56	2.51	AT1G74770	AT1G74780
Chr1_28117517	1	28116954	28119435	28117517	17.02	2.5	2.48	AT1G74830	AT1G74840
Chr1_28123139	1	28122149	28123696	28123139	14.71	2.22	2.47	AT1G74850	AT1G74860
Chr1_28133018	1	28132489	28134321	28133018	38.22	2.86	2.29	AT1G74880	AT1G74890	AT1G74900
Chr1_28151105	1	28149539	28152930	28151105	22.41	2	2.42	AT1G74950	AT1G74960
Chr1_28156984	1	28155649	28157957	28156984	18.52	2.13	2.46	AT1G74960	AT1G74970
Chr1_28163538	1	28163012	28164782	28163538	10.86	2.27	2.55	AT1G75000
Chr1_28170228	1	28169670	28171425	28170228	9.74	2.01	2.51	AT1G75010	AT1G75020
Chr1_28187723	1	28186777	28189000	28187723	15.25	2.01	2.48	AT1G75080	AT1G75090
Chr1_28190936	1	28189175	28191670	28190936	35.55	2.28	2.33	AT1G75090	AT1G75100
Chr1_28204450	1	28203817	28205283	28204450	7.21	2.25	2.54	AT1G75130	AT1G75140	AT1G75150
Chr1_28212074	1	28210810	28212914	28212074	19.52	2.26	2.43	AT1G75160	AT1G75163	AT1G75166	AT1G75170
Chr1_28213793	1	28213435	28214679	28213793	10.21	2.75	2.52	AT1G75170
Chr1_28234317	1	28232262	28234844	28234317	25.86	2.18	2.36	AT1G75220	AT1G75230
Chr1_28251548	1	28250964	28252523	28251548	11.34	2	2.54	AT1G75270	AT1G75280	AT1G75290
Chr1_28257437	1	28256731	28258119	28257437	22.05	2.85	2.42	AT1G75295	AT1G75300
Chr1_28259891	1	28259380	28261394	28259891	15.81	2.17	2.51	AT1G75295	AT1G75310
Chr1_28273505	1	28271444	28276971	28273505	35.64	2.37	2.33	AT1G75340	AT1G75350	AT1G75360
Chr1_28285284	1	28283482	28286354	28285284	69.83	2.83	2.1	AT1G75380
Chr1_28291406	1	28289662	28292208	28291406	51.12	2.31	2.24	AT1G75388	AT1G75390
Chr1_28292901	1	28292330	28293507	28292901	8.66	2.25	2.54	AT1G75388	AT1G75390
Chr1_28294339	1	28293775	28297467	28294339	65.6	2.37	2.09	AT1G75400
Chr1_28302569	1	28301619	28305745	28302569	23.7	2.17	2.39	AT1G75410	AT1G75420
Chr1_28312795	1	28312409	28313931	28312795	11.84	2.43	2.54	AT1G75440
Chr1_28319029	1	28318018	28319554	28319029	16.95	2.42	2.48	AT1G75450
Chr1_28327528	1	28326655	28328407	28327528	28.18	2.4	2.36	AT1G75460	AT1G75470
Chr1_28337099	1	28334516	28342294	28337099	17.34	2.19	2.48	AT1G75490	AT1G75500
Chr1_28349957	1	28348201	28351367	28349957	68.14	2.3	2.12	AT1G75510
Chr1_28354171	1	28352974	28355194	28354171	45.52	2.36	2.3	AT1G75520
Chr1_28358477	1	28355396	28360569	28358477	50.82	2.53	2.24	AT1G75530
Chr1_28363754	1	28362559	28364507	28363754	15.72	2.35	2.51	AT1G75540
Chr1_28366114	1	28365468	28366591	28366114	5.26	2.17	2.51	AT1G75540
Chr1_28367984	1	28366740	28369067	28367984	26.54	2.07	2.38	AT1G75540
Chr1_28373356	1	28372104	28375410	28373356	43.95	2.68	2.32	AT1G75560	AT1G75570
Chr1_28419488	1	28418998	28421006	28419488	28.31	2.65	2.36	AT1G75670	AT1G75680
Chr1_28423382	1	28422763	28424098	28423382	9.89	2.56	2.51	AT1G75690	AT1G75700
Chr1_28425340	1	28424623	28427579	28425340	43.23	2	2.33	AT1G75690	AT1G75700
Chr1_28428632	1	28427943	28429279	28428632	6.02	2.05	2.54	AT1G75710
Chr1_28450009	1	28449265	28451805	28450009	9.32	1.77	2.52	AT1G75760	AT1G75770
Chr1_28454486	1	28453378	28455249	28454486	14.92	2.27	2.47	AT1G75780	AT1G75790
Chr1_28457865	1	28457078	28459295	28457865	68.62	2.86	2.11	AT1G75790	AT1G75800
Chr1_28474765	1	28473154	28476228	28474765	69.96	2.57	2.1	AT1G75840
Chr1_28486111	1	28485412	28487532	28486111	11.02	2.49	2.55	AT1G75850	AT1G75860	AT1G75870
Chr1_28492877	1	28492075	28493373	28492877	5.61	2.13	2.49	AT1G75880	AT1G75890	AT1G75891
Chr1_28495673	1	28495059	28499285	28495673	38.56	2.13	2.28	AT1G75890	AT1G75891
Chr1_28514496	1	28513965	28515242	28514496	6.59	2.15	2.51	AT1G75940	AT1G75950
Chr1_28533718	1	28533091	28534217	28533718	8.14	2.67	2.55	AT1G76010	AT1G76020	AT1G76030
Chr1_28537244	1	28536307	28538270	28537244	5.86	1.97	2.48	AT1G76030	AT1G76040
Chr1_28543961	1	28542383	28545006	28543961	16.2	2.09	2.49	AT1G76050	AT1G76060	AT1G76062	AT1G76065	AT1G76070
Chr1_28545528	1	28545047	28546844	28545528	7.97	2.1	2.55	AT1G76060	AT1G76062	AT1G76065	AT1G76070
Chr1_28580345	1	28579723	28581713	28580345	22.56	2.39	2.41	AT1G76150	AT1G76160
Chr1_28586530	1	28585762	28592277	28586530	75.58	2.41	2.04	AT1G76170	AT1G76180
Chr1_28600662	1	28599350	28601248	28600662	10.9	2.13	2.55	AT1G76220	AT1G76230
Chr1_28639509	1	28638068	28640553	28639509	29.3	2.27	2.34	AT1G76340	AT1G76350
Chr1_28643712	1	28642238	28644383	28643712	15.98	1.95	2.49	AT1G76350	AT1G76360
Chr1_28647320	1	28646382	28648196	28647320	8.4	1.97	2.54	AT1G76360
Chr1_28654695	1	28653332	28655756	28654695	10.3	2.17	2.52	AT1G76380	AT1G76390
Chr1_28661786	1	28661187	28662462	28661786	7.7	2.41	2.54	AT1G76400	AT1G76405
Chr1_28671730	1	28668401	28679486	28671730	315.81	2.92	Inf	AT1G76420
Chr1_28689085	1	28688268	28690071	28689085	10.41	2.15	2.54	AT1G76460	AT1G76470
Chr1_28699558	1	28697915	28700340	28699558	29.26	2.55	2.34	AT1G76490
Chr1_28701736	1	28700992	28702305	28701736	8.73	2.27	2.54	NA
Chr1_28713054	1	28712425	28714249	28713054	14.99	2.27	2.46	AT1G76510	AT1G76520
Chr1_28727613	1	28726513	28729468	28727613	44.12	2.19	2.31	AT1G76550	AT1G76560	AT1G76570
Chr1_28733182	1	28730241	28734656	28733182	53.37	2.76	2.21	AT1G76580
Chr1_28741647	1	28738128	28742724	28741647	56.46	2.31	2.19	AT1G76590
Chr1_28746807	1	28745195	28748623	28746807	47.31	2.53	2.28	AT1G76600
Chr1_28749642	1	28748708	28750115	28749642	6.73	2.17	2.51	AT1G76610
Chr1_28772350	1	28770804	28773695	28772350	26.69	2.01	2.38	AT1G76660	AT1G76670
Chr1_28776687	1	28773913	28777387	28776687	68.27	2.26	2.12	AT1G76670	AT1G76680	AT1G76690
Chr1_28804935	1	28804344	28805510	28804935	7.43	2.39	2.52	AT1G76730	AT1G76740
Chr1_28825015	1	28823230	28826324	28825015	41.45	2.62	2.3	AT1G76790
Chr1_28837521	1	28836323	28838036	28837521	12.02	2.55	2.52	AT1G76810	AT1G76820
Chr1_28858738	1	28857310	28860970	28858738	40.1	2.31	2.32	AT1G76860	AT1G76870
Chr1_28863397	1	28862592	28864121	28863397	14.82	2.01	2.47	AT1G76880
Chr1_28865289	1	28864789	28865854	28865289	9.61	3	2.51	AT1G76880
Chr1_28868512	1	28867262	28869860	28868512	35.84	2.36	2.33	AT1G76878	AT1G76880
Chr1_28872857	1	28871369	28873377	28872857	5.73	1.71	2.49	AT1G76890	AT1G76892
Chr1_28876212	1	28874990	28877033	28876212	9.45	1.9	2.52	AT1G76890
Chr1_28888993	1	28887167	28891533	28888993	40.66	2.19	2.31	AT1G76910
Chr1_28906506	1	28903774	28906938	28906506	15.38	1.88	2.48	AT1G76940	AT1G76950
Chr1_28916857	1	28915692	28918181	28916857	19.71	2.04	2.43	AT1G76952
Chr1_28919085	1	28918482	28920394	28919085	13.78	2	2.49	AT1G76954	AT1G76955
Chr1_28925367	1	28924635	28926728	28925367	12.24	2.14	2.52	AT1G76970	AT1G76980
Chr1_28935418	1	28934693	28935946	28935418	5.95	2.06	2.54	AT1G76990	AT1G76994
Chr1_28940646	1	28939143	28941422	28940646	40.3	2.4	2.31	AT1G77000	AT1G77010
Chr1_28963728	1	28961409	28964384	28963728	12.38	1.83	2.52	AT1G77090	AT1G77093
Chr1_28975383	1	28974739	28975851	28975383	7.37	2.33	2.52	AT1G77110	AT1G77120
Chr1_29008390	1	29007526	29009154	29008390	7.46	2.26	2.52	AT1G77210
Chr1_29016007	1	29015089	29016539	29016007	9.81	2.25	2.51	AT1G77220	AT1G77230	AT1G77235
Chr1_29023668	1	29023028	29024383	29023668	9.72	2.28	2.51	AT1G77250	AT1G77260
Chr1_29027426	1	29026542	29028215	29027426	28.79	2.5	2.35	AT1G77260	AT1G77270
Chr1_29035724	1	29034356	29036675	29035724	35.32	2.73	2.33	AT1G77280	AT1G77290
Chr1_29037994	1	29036744	29039018	29037994	37.8	2.45	2.3	AT1G77280	AT1G77290
Chr1_29085787	1	29083908	29086336	29085787	32.84	2.23	2.37	AT1G77390	AT1G77400	AT1G77405
Chr1_29086882	1	29086352	29087912	29086882	6.59	2.26	2.51	AT1G77390	AT1G77400	AT1G77405
Chr1_29093428	1	29092274	29093985	29093428	14.68	2.38	2.47	AT1G77410	AT1G77420	AT1G77440
Chr1_29117440	1	29116751	29118168	29117440	13.66	2.59	2.49	AT1G77480	AT1G77490
Chr1_29122261	1	29120180	29122859	29122261	20.76	2.17	2.44	AT1G77500
Chr1_29126452	1	29125853	29127075	29126452	7.51	2	2.52	AT1G77510
Chr1_29148149	1	29146978	29148961	29148149	20.68	2.19	2.44	AT1G77580	AT1G77590
Chr1_29173313	1	29172576	29173972	29173313	30.56	2.93	2.36	AT1G77620	AT1G77630
Chr1_29175587	1	29174498	29176669	29175587	12.61	1.98	2.52	AT1G77620	AT1G77630
Chr1_29179964	1	29177901	29180546	29179964	25.16	2.49	2.37	AT1G77640	AT1G77650
Chr1_29187920	1	29187436	29188810	29187920	14.32	2.59	2.48	AT1G77660	AT1G77670
Chr1_29191197	1	29190068	29192729	29191197	46.13	2.46	2.29	AT1G77670	AT1G77680
Chr1_29196380	1	29195438	29199168	29196380	57.02	2.68	2.18	AT1G77680	AT1G77682
Chr1_29210333	1	29209392	29210926	29210333	7.96	2.11	2.55	AT1G77720
Chr1_29231686	1	29231061	29233094	29231686	20.51	2.15	2.44	AT1G77750
Chr1_29239551	1	29239010	29240613	29239551	20.78	2.66	2.44	AT1G77760
Chr1_29243579	1	29243107	29244147	29243579	8.81	2.37	2.54	AT1G77765
Chr1_29244952	1	29244483	29246800	29244952	40.38	2.81	2.31	AT1G77765
Chr1_29248105	1	29247635	29248761	29248105	8.78	2.51	2.54	AT1G77770	AT1G77780
Chr1_29253130	1	29252584	29253999	29253130	21.16	2.52	2.44	AT1G77790	AT1G77800
Chr1_29270671	1	29269842	29271427	29270671	15.24	2.48	2.48	AT1G77830	AT1G77840	AT1G77850
Chr1_29272196	1	29271569	29272724	29272196	9.7	2.66	2.51	AT1G77850
Chr1_29276931	1	29276176	29277542	29276931	6.63	2.04	2.51	AT1G77855
Chr1_29315576	1	29314907	29316229	29315576	19.18	2.96	2.44	AT1G77960	AT1G77980
Chr1_29319019	1	29316912	29319459	29319019	6.89	2.16	2.51	AT1G77980	AT1G77990
Chr1_29327648	1	29326868	29328583	29327648	15.28	2.78	2.48	AT1G78000
Chr1_29333376	1	29332688	29334070	29333376	5.84	2.05	2.48	AT1G78000	AT1G78010
Chr1_29339951	1	29339447	29340693	29339951	7.36	2.1	2.52	AT1G78020	AT1G78030
Chr1_29353718	1	29352506	29354154	29353718	6.78	2.54	2.51	AT1G78060	AT1G78070
Chr1_29363049	1	29362045	29364572	29363049	24.57	2.94	2.38	AT1G78080
Chr1_29399917	1	29398877	29401170	29399917	12.46	1.88	2.52	AT1G78130
Chr1_29404357	1	29403552	29405218	29404357	29.9	2.38	2.33	AT1G78140	AT1G78150
Chr1_29415333	1	29414626	29417265	29415333	6.42	1.77	2.52	AT1G78170	AT1G78172	AT1G78180
Chr1_29421878	1	29417373	29427114	29421878	27.97	2.07	2.36	AT1G78190	AT1G78200	AT1G78206	AT1G78210
Chr1_29427841	1	29427252	29428839	29427841	36.66	3.08	2.32	AT1G78220	AT1G78230
Chr1_29429438	1	29428915	29430433	29429438	11.96	3.03	2.54	AT1G78220	AT1G78230
Chr1_29432564	1	29431423	29433679	29432564	9.89	1.78	2.51	AT1G78230	AT1G78240
Chr1_29444247	1	29442489	29444805	29444247	77.33	2.66	2.02	AT1G78250	AT1G78260
Chr1_29452600	1	29451397	29453238	29452600	34.5	2.42	2.35	AT1G78265	AT1G78270	AT1G78280
Chr1_29461456	1	29460962	29462167	29461456	25.58	2.93	2.36	AT1G78290	AT1G78300
Chr1_29463218	1	29462724	29464168	29463218	18.95	2.18	2.44	AT1G78300	AT1G78310
Chr1_29466047	1	29465628	29466726	29466047	12.43	2.54	2.52	AT1G78310
Chr1_29474361	1	29473644	29474671	29474361	6.55	2.27	2.52	AT1G78340
Chr1_29485553	1	29485080	29487284	29485553	19.42	2.17	2.43	AT1G78360	AT1G78370	AT1G78380
Chr1_29488612	1	29487379	29489574	29488612	10.83	2.2	2.55	AT1G78380
Chr1_29491954	1	29490098	29493345	29491954	14.43	2.22	2.47	AT1G78390
[truncated: 5,755 more rows]

## Sheet: DNase_I_2days
Peak_name	chr	peak start	peak end	peak summit	-LOG10(pvalue)	fold_enrichment	-log10(qvalue)	gene 1	gene 2	gene 3	gene 4	gene 5	gene 6	gene 7
Chr1_3368	1	2263	3877	3368	9.15	2.42	2.18	AT1G01010
Chr1_22882	1	22080	23523	22882	6.99	1.91	2.19	AT1G01040
Chr1_33676	1	32604	34403	33676	19.91	2.47	2.03	AT1G01050	AT1G01060
Chr1_45117	1	43695	46015	45117	5.57	2.2	2.21	AT1G01073	AT1G01080
Chr1_46879	1	46270	47789	46879	14.08	2.45	2.12	AT1G01080	AT1G01090
Chr1_50079	1	48621	50620	50079	13.35	2.58	2.12	AT1G01090	AT1G01100	AT1G01110
Chr1_76358	1	75912	76892	76358	5.61	2.68	2.21	AT1G01170	AT1G01180
Chr1_77736	1	77270	78233	77736	5.36	2.73	2.21	AT1G01170	AT1G01180
Chr1_79672	1	78645	80180	79672	9.28	2.18	2.17	AT1G01183
Chr1_81776	1	80230	82455	81776	15.19	2.04	2.11	AT1G01183
Chr1_83049	1	82622	83957	83049	7.83	2.07	2.18	AT1G01190
Chr1_88813	1	88169	89424	88813	7.16	2.16	2.19	AT1G01200	AT1G01210	AT1G01220
Chr1_91532	1	90724	91958	91532	7.29	2.32	2.19	AT1G01220
Chr1_95877	1	95022	96466	95877	15.55	2.97	2.1	AT1G01220	AT1G01225	AT1G01230
Chr1_103972	1	102388	104938	103972	23.76	3	2.03	AT1G01250
Chr1_105930	1	104956	107030	105930	24.94	2.64	2	AT1G01250
Chr1_140476	1	139841	140991	140476	5.36	2.47	2.21	AT1G01355	AT1G01360
Chr1_159510	1	158336	160218	159510	15.79	2.45	2.1	AT1G01430	AT1G01440
Chr1_162820	1	162341	164155	162820	6.87	2.25	2.2	AT1G01440	AT1G01448
Chr1_173405	1	172742	174004	173405	16.96	3.27	2.1	AT1G01470	AT1G01471	AT1G01480
Chr1_182513	1	181830	182893	182513	19.96	3.57	2.05	AT1G01490	AT1G01500
Chr1_183480	1	182944	185540	183480	65.8	4.11	2.02	AT1G01490	AT1G01500
Chr1_187076	1	185919	187510	187076	8.76	2.46	2.19	AT1G01500	AT1G01510
Chr1_190376	1	189735	191053	190376	5.09	2.52	2.23	AT1G01510	AT1G01520
Chr1_204752	1	203900	205334	204752	5.14	2.03	2.23	AT1G01560	AT1G01570
Chr1_239800	1	239213	240409	239800	10.94	2.9	2.16	AT1G01650	AT1G01660
Chr1_291174	1	290460	291668	291174	6.65	2.12	2.2	AT1G01790	AT1G01800
Chr1_293178	1	292468	293895	293178	26.4	3.36	2	AT1G01800	AT1G01810
Chr1_306378	1	305848	307363	306378	6.38	2.42	2.19	AT1G01860	AT1G01870	AT1G01880
Chr1_316005	1	315504	316652	316005	6.96	2.73	2.19	AT1G01910	AT1G01920
Chr1_325158	1	323612	325750	325158	18.04	3.07	2.07	AT1G01930	AT1G01940	AT1G01950
Chr1_338103	1	337375	338776	338103	18.02	2.96	2.07	AT1G01960	AT1G01970
Chr1_342408	1	341749	343764	342408	6.56	2.19	2.19	AT1G01980	AT1G01990
Chr1_345650	1	343880	346325	345650	10.35	2.4	2.17	AT1G01990	AT1G02000	AT1G02010
Chr1_356864	1	356032	357667	356864	16.65	2.56	2.11	AT1G02020	AT1G02030
Chr1_373166	1	372588	373887	373166	5.58	2.33	2.21	AT1G02070	AT1G02074	AT1G02080
Chr1_395444	1	394722	396159	395444	11.31	2.27	2.15	AT1G02110	AT1G02120
Chr1_402012	1	400796	402612	402012	11.22	2.74	2.15	AT1G02130	AT1G02145
Chr1_410504	1	409619	412190	410504	20.34	2.39	2.04	AT1G02150	AT1G02160	AT1G02170
Chr1_418626	1	417917	419151	418626	11.87	2.67	2.14	AT1G02190	AT1G02205
Chr1_424672	1	424198	425399	424672	10.17	3.19	2.16	NA
Chr1_426539	1	426091	427240	426539	14.72	3.07	2.11	NA
Chr1_434216	1	433889	435005	434216	6.38	2.11	2.19	AT1G02230
Chr1_461771	1	461138	462361	461771	5.16	2.08	2.22	AT1G02310	AT1G02320	AT1G02330
Chr1_469501	1	468397	470231	469501	70.25	3.89	2.05	AT1G02340	AT1G02350
Chr1_483928	1	482556	484504	483928	19	2.85	2.05	AT1G02390	AT1G02391	AT1G02400
Chr1_488765	1	488209	489362	488765	11.24	2.71	2.15	AT1G02400	AT1G02410
Chr1_490814	1	490193	491294	490814	8.79	2.72	2.19	AT1G02405	AT1G02410	AT1G02420
Chr1_501592	1	501174	502579	501592	22.39	3.39	2.06	NA
Chr1_515489	1	514816	518644	515489	73.97	2.92	2	AT1G02470	AT1G02475	AT1G02480	AT1G02490	AT1G02500
Chr1_521914	1	521222	522675	521914	5.52	2.5	2.22	AT1G02510	AT1G02520
Chr1_537710	1	537008	538256	537710	9.7	3.08	2.17	AT1G02540	AT1G02550	AT1G02560
Chr1_557156	1	555875	557730	557156	5.95	2.14	2.21	AT1G02610	AT1G02620
Chr1_559739	1	559284	561143	559739	11.24	2.15	2.15	AT1G02630
Chr1_570255	1	569592	572254	570255	18.52	2.22	2.06	AT1G02650
Chr1_580599	1	579934	581054	580599	10.01	2.79	2.17	AT1G02670	AT1G02680
Chr1_582243	1	581574	583194	582243	13.62	2.45	2.12	AT1G02680	AT1G02690
Chr1_584147	1	583427	584635	584147	23.37	3.6	2.04	AT1G02690
Chr1_598818	1	598333	599926	598818	9.24	2.97	2.17	AT1G02730	AT1G02740
Chr1_602382	1	601767	602993	602382	18.86	3.55	2.06	AT1G02740	AT1G02750	AT1G02760
Chr1_607591	1	606496	608619	607591	11.35	2.14	2.15	AT1G02770	AT1G02780
Chr1_612977	1	612555	613558	612977	5.36	2.28	2.21	AT1G02790	AT1G02800
Chr1_638856	1	638372	639313	638856	6.84	2.79	2.2	AT1G02870
Chr1_642370	1	641081	643392	642370	19.66	2.53	2.04	AT1G02880
Chr1_644633	1	644130	645674	644633	17.46	2.51	2.09	AT1G02880	AT1G02890
Chr1_652773	1	651708	654053	652773	23.8	2.64	2.03	AT1G02890	AT1G02900
Chr1_673011	1	672497	673744	673011	14.81	2.81	2.1	AT1G02965	AT1G02970
Chr1_701379	1	700866	701896	701379	5.64	2.55	2.21	AT1G03020	AT1G03030
Chr1_706669	1	706127	707791	706669	17.41	3	2.09	AT1G03040	AT1G03050
Chr1_727558	1	726989	728045	727558	8.29	2.6	2.17	AT1G03060	AT1G03070
Chr1_729654	1	728167	730171	729654	12.82	2.16	2.12	AT1G03060	AT1G03070
Chr1_749174	1	747633	749685	749174	15.65	3.04	2.1	AT1G03100	AT1G03106	AT1G03110
Chr1_760707	1	760264	761671	760707	13.13	2.88	2.13	AT1G03160
Chr1_768199	1	766784	768604	768199	9.27	2.15	2.17	AT1G03170
Chr1_790019	1	787966	790448	790019	19.55	2.6	2.04	AT1G03230
Chr1_793167	1	792522	793888	793167	14.95	2.99	2.1	AT1G03240	AT1G03250
Chr1_807284	1	806476	807798	807284	9.13	2.65	2.18	AT1G03280	AT1G03290
Chr1_813302	1	812743	813914	813302	6.87	2.86	2.2	AT1G03300	AT1G03310
Chr1_847750	1	846418	848284	847750	7.79	2.25	2.18	AT1G03410	AT1G03430
Chr1_871386	1	870732	871956	871386	8.39	2.55	2.18	AT1G03475	AT1G03490	AT1G03495
Chr1_877718	1	877204	878493	877718	14.06	2.77	2.12	AT1G03502	AT1G03506	AT1G03510	AT1G03515	AT1G03520
Chr1_880310	1	879764	880966	880310	16.14	3.14	2.1	AT1G03510	AT1G03520	AT1G03530
Chr1_907514	1	906870	908078	907514	20	3.4	2.05	AT1G03620	AT1G03630
Chr1_909617	1	909034	910517	909617	21.14	2.8	2.04	AT1G03630	AT1G03640	AT1G03650
Chr1_918172	1	917560	918675	918172	10.94	3.33	2.16	AT1G03670	AT1G03680	AT1G03687	AT1G03700
Chr1_937736	1	936038	938214	937736	26.18	2.87	2	AT1G03740	AT1G03743	AT1G03746	AT1G03750
Chr1_952026	1	951469	952706	952026	20.07	3.77	2.05	AT1G03780	AT1G03790
Chr1_961750	1	961032	962313	961750	5.37	2.02	2.21	AT1G03820	AT1G03830
Chr1_966929	1	966363	967942	966929	11.16	2.74	2.15	AT1G03830	AT1G03840
Chr1_979387	1	978059	979951	979387	13.75	2.44	2.11	AT1G03850	AT1G03860
Chr1_981990	1	981334	982555	981990	12.93	3.05	2.12	AT1G03860	AT1G03870
Chr1_993312	1	992645	993822	993312	6.73	2.35	2.21	AT1G03900	AT1G03905	AT1G03910
Chr1_1011196	1	1010702	1011702	1011196	7.66	2.79	2.17	AT1G03940	AT1G03950	AT1G03960
Chr1_1024090	1	1023488	1025023	1024090	12.62	2.38	2.13	AT1G03980	AT1G03982	AT1G03990
Chr1_1043152	1	1042678	1043891	1043152	7.7	2.39	2.17	AT1G04030	AT1G04040
Chr1_1064372	1	1063777	1065123	1064372	13.86	2.53	2.11	AT1G04110	AT1G04120
Chr1_1073137	1	1070509	1073790	1073137	66.56	3.72	2.01	AT1G04120	AT1G04130
Chr1_1096873	1	1095768	1097360	1096873	15.31	2.5	2.11	AT1G04160	AT1G04170
Chr1_1106264	1	1105238	1106839	1106264	12.6	2.83	2.13	AT1G04180	AT1G04190
Chr1_1108878	1	1108205	1109741	1108878	24.87	3.19	2.01	AT1G04190	AT1G04200
Chr1_1131708	1	1131112	1132210	1131708	6.43	2.55	2.19	AT1G04240
Chr1_1134596	1	1133682	1135110	1134596	17.2	2.8	2.09	AT1G04250
Chr1_1141462	1	1139445	1142238	1141462	24.77	2.77	2.01	AT1G04260	AT1G04270
Chr1_1146591	1	1145120	1148014	1146591	17.17	2.2	2.09	AT1G04280	AT1G04290	AT1G04295
Chr1_1154842	1	1154206	1155460	1154842	9.75	2.63	2.17	AT1G04300	AT1G04310
Chr1_1157881	1	1157347	1158352	1157881	5.43	2.75	2.22	AT1G04310	AT1G04320
Chr1_1167271	1	1166348	1167851	1167271	15.72	2.77	2.1	AT1G04340	AT1G04350	AT1G04360
Chr1_1188500	1	1187832	1189724	1188500	20.15	2.72	2.05	AT1G04400	AT1G04410
Chr1_1191477	1	1190877	1191994	1191477	13.47	3.14	2.12	AT1G04400	AT1G04410	AT1G04420	AT1G04425
Chr1_1193982	1	1193483	1194484	1193982	7.77	2.79	2.18	AT1G04410	AT1G04420	AT1G04425
Chr1_1198178	1	1197423	1198622	1198178	11.45	2.82	2.15	AT1G04430
Chr1_1215943	1	1215172	1216487	1215943	15.15	3.22	2.1	AT1G04470	AT1G04480
Chr1_1249066	1	1248387	1249584	1249066	6.2	2.17	2.2	AT1G04570
Chr1_1261598	1	1261058	1262085	1261598	8.04	3.46	2.18	AT1G04590	AT1G04600
Chr1_1299059	1	1298628	1299752	1299059	5.5	2.08	2.22	AT1G04650	AT1G04670
Chr1_1321065	1	1320385	1322353	1321065	12.43	2.28	2.14	AT1G04700	AT1G04710
Chr1_1333715	1	1333172	1334389	1333715	9.81	2.72	2.17	AT1G04730	AT1G04750	AT1G04760
Chr1_1337975	1	1337452	1340012	1337975	12.94	3.02	2.12	AT1G04770	AT1G04778
Chr1_1344010	1	1343315	1344430	1344010	9.13	2.67	2.18	AT1G04780	AT1G04790
Chr1_1350012	1	1349431	1350631	1350012	9.88	3.11	2.17	AT1G04800	AT1G04810
Chr1_1355823	1	1355021	1357267	1355823	24.57	2.53	2.01	AT1G04810	AT1G04820
Chr1_1368918	1	1368428	1369376	1368918	6.18	2.93	2.21	AT1G04850	AT1G04860
Chr1_1418696	1	1418148	1419329	1418696	6.76	2.29	2.2	AT1G04980	AT1G04985	AT1G04990
Chr1_1432154	1	1431463	1432582	1432154	8.59	1.98	2.17	AT1G05010
Chr1_1433602	1	1432715	1434999	1433602	14.47	2.59	2.11	AT1G05010
Chr1_1462302	1	1461649	1463301	1462302	8.91	2.15	2.19	AT1G05085	AT1G05090
Chr1_1470586	1	1470092	1471761	1470586	12.79	2.7	2.12	AT1G05100	AT1G05120
Chr1_1478846	1	1478486	1480183	1478846	15.9	2.17	2.09	AT1G05120	AT1G05136
Chr1_1482415	1	1481892	1483023	1482415	18.67	3.2	2.06	AT1G05140
Chr1_1503888	1	1503361	1504312	1503888	9.6	3.85	2.17	AT1G05180	AT1G05190	AT1G05200
Chr1_1519977	1	1519554	1520842	1519977	7.6	2.19	2.17	AT1G05230	AT1G05240
Chr1_1525354	1	1524328	1525604	1525354	8.25	2.16	2.17	AT1G05250
Chr1_1545276	1	1544759	1545845	1545276	10.5	2.92	2.17	AT1G05291	AT1G05300
Chr1_1559206	1	1557994	1559716	1559206	14.25	2.76	2.11	AT1G05330	AT1G05340
Chr1_1576771	1	1575437	1577265	1576771	9.03	3.18	2.19	AT1G05380
Chr1_1583902	1	1583244	1584529	1583902	21.9	3.7	2.08	AT1G05385	AT1G05390	AT1G05400
Chr1_1587973	1	1587234	1588668	1587973	21.92	2.91	2.07	AT1G05410	AT1G05420
Chr1_1605949	1	1604557	1606545	1605949	8.97	2.21	2.19	AT1G05460
Chr1_1611762	1	1611214	1612355	1611762	9.17	2.61	2.18	AT1G05470
Chr1_1624708	1	1623143	1625350	1624708	15.78	2.59	2.1	AT1G05490	AT1G05500
Chr1_1659583	1	1659057	1660777	1659583	11.42	2.15	2.15	AT1G05570
Chr1_1689947	1	1689425	1690447	1689947	5.5	2.57	2.22	AT1G05640	AT1G05650
Chr1_1701137	1	1700655	1701717	1701137	6.3	2.82	2.2	AT1G05670	AT1G05675
Chr1_1768893	1	1768221	1769482	1768893	26.87	3.94	2.01	AT1G05840	AT1G05850	AT1G05860
Chr1_1773835	1	1772933	1774396	1773835	24.86	3.2	2.01	AT1G05870	AT1G05880
Chr1_1807918	1	1807149	1808595	1807918	11.59	2.43	2.14	AT1G05950	AT1G05960
Chr1_1815587	1	1815103	1816469	1815587	14.09	2.92	2.12	AT1G05960	AT1G05970	AT1G05980	AT1G05990
Chr1_1829883	1	1829377	1831076	1829883	12.33	2.92	2.14	AT1G06040	AT1G06050
Chr1_1873990	1	1873362	1874702	1873990	13.41	2.48	2.12	AT1G06148	AT1G06149	AT1G06150
Chr1_1884640	1	1884141	1885429	1884640	16.76	2.87	2.1	AT1G06160	AT1G06170
Chr1_1891148	1	1890079	1892972	1891148	20.63	2.61	2.04	AT1G06180
Chr1_1899927	1	1899102	1900414	1899927	9.42	2.22	2.18	AT1G06200	AT1G06210	AT1G06220
Chr1_1922209	1	1921591	1922708	1922209	13.09	3.52	2.13	AT1G06270	AT1G06280	AT1G06290
Chr1_1942289	1	1941073	1944479	1942289	19.34	1.97	2.05	AT1G06360	AT1G06380
Chr1_1946739	1	1945523	1947753	1946739	14.23	2.71	2.12	AT1G06380	AT1G06390
Chr1_1950849	1	1949992	1951496	1950849	7.31	2.11	2.19	AT1G06390	AT1G06400
Chr1_1958853	1	1957964	1960238	1958853	9.58	2	2.18	AT1G06410	AT1G06420
Chr1_2013646	1	2013168	2014339	2013646	5.36	2.64	2.21	AT1G06570	AT1G06580
Chr1_2025438	1	2024398	2026824	2025438	18.85	2.68	2.06	AT1G06590	AT1G06610	AT1G06620	AT1G06630
Chr1_2047737	1	2046936	2048284	2047737	20.95	3.65	2.03	AT1G06670	AT1G06680
Chr1_2055945	1	2054824	2056623	2055945	9.05	2.3	2.18	AT1G06700	AT1G06710
Chr1_2083180	1	2082586	2083783	2083180	6.77	2.59	2.2	AT1G06770	AT1G06780
Chr1_2089905	1	2089164	2090588	2089905	16.14	2.38	2.1	AT1G06790	AT1G06800
Chr1_2107895	1	2105955	2108466	2107895	19.28	2.42	2.05	AT1G06860	AT1G06870
Chr1_2111386	1	2110344	2111806	2111386	8	2.32	2.18	AT1G06870	AT1G06880	AT1G06890
Chr1_2114660	1	2114171	2115293	2114660	5.81	2.88	2.21	AT1G06890	AT1G06900
Chr1_2152720	1	2152058	2153341	2152720	21.3	3.22	2.04	AT1G07000	AT1G07010
Chr1_2175036	1	2174576	2175513	2175036	5.02	2.96	2.23	AT1G07090	AT1G07100
Chr1_2177749	1	2177075	2178258	2177749	16.28	3.08	2.11	AT1G07090	AT1G07100	AT1G07110
Chr1_2184201	1	2183727	2184734	2184201	8.33	3.32	2.18	AT1G07110	AT1G07119	AT1G07120
Chr1_2188669	1	2187475	2189111	2188669	6.84	2.73	2.2	AT1G07120	AT1G07128	AT1G07130
Chr1_2190927	1	2189709	2191545	2190927	14.63	2.64	2.11	AT1G07128	AT1G07135	AT1G07140
Chr1_2193994	1	2193535	2195083	2193994	17.12	2.91	2.09	AT1G07140	AT1G07150
Chr1_2203892	1	2203164	2204406	2203892	11.15	3.17	2.15	AT1G07180
Chr1_2219575	1	2219019	2220093	2219575	9.29	2.58	2.17	AT1G07220	AT1G07230
Chr1_2227592	1	2226620	2228095	2227592	24.6	2.65	2.01	AT1G07250	AT1G07260
Chr1_2229645	1	2228183	2230160	2229645	13.64	2.34	2.12	AT1G07260	AT1G07270
Chr1_2241804	1	2241137	2242301	2241804	5.98	2.43	2.21	AT1G07280	AT1G07290
Chr1_2249016	1	2248459	2249569	2249016	10.62	3.46	2.17	AT1G07300	AT1G07310	AT1G07320	AT1G07330
Chr1_2269079	1	2268616	2270747	2269079	9.18	2.14	2.18	AT1G07380	AT1G07390
Chr1_2277745	1	2276963	2278225	2277745	6.87	2.63	2.2	AT1G07410	AT1G07420
Chr1_2283011	1	2282488	2283601	2283011	16.8	3.38	2.1	AT1G07430
Chr1_2305321	1	2304750	2305841	2305321	14.07	3.65	2.12	AT1G07500	AT1G07510
Chr1_2313308	1	2311677	2314195	2313308	18.07	2.33	2.07	AT1G07520	AT1G07530
Chr1_2322247	1	2321387	2323199	2322247	12.75	2.1	2.12	AT1G07540	AT1G07550
Chr1_2338639	1	2338083	2339983	2338639	9.1	2.61	2.18	AT1G07590	AT1G07600	AT1G07610
Chr1_2365570	1	2364415	2367474	2365570	25.23	2.63	2	AT1G07650
Chr1_2368635	1	2367986	2369170	2368635	18.81	3.52	2.06	AT1G07645	AT1G07650	AT1G07660
Chr1_2390221	1	2389173	2391296	2390221	7.73	2.22	2.18	AT1G07710	AT1G07720
Chr1_2395344	1	2394698	2395886	2395344	24.89	3.69	2.01	AT1G07720	AT1G07725	AT1G07728
Chr1_2402987	1	2402480	2403652	2402987	5.79	2.26	2.21	AT1G07740	AT1G07745	AT1G07747
Chr1_2414273	1	2412961	2414709	2414273	9.02	2.11	2.19	AT1G07780	AT1G07790	AT1G07795	AT1G07810
Chr1_2422045	1	2421473	2422656	2422045	11.3	2.66	2.15	AT1G07820	AT1G07830	AT1G07840
Chr1_2423904	1	2423218	2424378	2423904	6.04	2.28	2.21	AT1G07820	AT1G07830	AT1G07840	AT1G07850
Chr1_2465522	1	2464942	2466225	2465522	6.17	2.47	2.21	AT1G07940	AT1G07950	AT1G07960
Chr1_2485164	1	2484667	2486196	2485164	8.59	2.02	2.17	AT1G08000	AT1G08005	AT1G08010
Chr1_2489027	1	2487476	2490107	2489027	24.58	2.57	2.01	AT1G08010	AT1G08030
Chr1_2498898	1	2498210	2499471	2498898	25.23	4.09	2	AT1G08040	AT1G08050
Chr1_2538411	1	2537444	2539270	2538411	24.95	3.32	2	AT1G08110	AT1G08115	AT1G08120
Chr1_2542455	1	2541922	2543141	2542455	10.92	3.2	2.17	AT1G08125	AT1G08130
Chr1_2548094	1	2547517	2548873	2548094	9.86	2.62	2.17	AT1G08130	AT1G08135
Chr1_2580817	1	2580307	2581498	2580817	7.1	2.41	2.19	AT1G08210	AT1G08220
Chr1_2588861	1	2588235	2589379	2588861	13.32	2.76	2.12	AT1G08230	AT1G08240	AT1G08250	AT1G08260
Chr1_2590529	1	2589863	2591114	2590529	27.4	3.8	2	AT1G08250	AT1G08260
Chr1_2614784	1	2614032	2615252	2614784	7.35	2.88	2.19	AT1G08290	AT1G08300
Chr1_2621674	1	2621027	2622129	2621674	6.55	2.45	2.19	AT1G08315	AT1G08320
Chr1_2630451	1	2629678	2631282	2630451	6.51	2.43	2.19	AT1G08320	AT1G08340
Chr1_2635915	1	2635299	2636479	2635915	8.58	3.02	2.17	AT1G08350	AT1G08360	AT1G08370
Chr1_2672153	1	2671359	2672789	2672153	14.14	2.48	2.12	AT1G08450	AT1G08460
Chr1_2688673	1	2688201	2689342	2688673	6.33	2.77	2.2	AT1G08490	AT1G08500
Chr1_2722048	1	2721537	2722565	2722048	8.13	2.96	2.18	AT1G08590	AT1G08592	AT1G08600
Chr1_2736788	1	2735448	2737263	2736788	5.27	2.22	2.22	AT1G08610	AT1G08620
Chr1_2748138	1	2747568	2748749	2748138	10.52	2.77	2.17	AT1G08630	AT1G08640
Chr1_2769740	1	2768850	2770462	2769740	20.88	2.55	2.03	AT1G08680	AT1G08695	AT1G08700	AT1G08710
Chr1_2771552	1	2770970	2772138	2771552	11.78	3.08	2.14	AT1G08695	AT1G08700	AT1G08710	AT1G08720
Chr1_2847959	1	2847372	2848830	2847959	17.78	3.1	2.08	AT1G08870	AT1G08880	AT1G08890
Chr1_2867101	1	2866257	2867500	2867101	5.53	2.09	2.22	AT1G08920
Chr1_2872042	1	2871530	2874012	2872042	21.75	2.64	2.06	AT1G08930
Chr1_2879120	1	2878492	2880144	2879120	6.2	2.14	2.2	AT1G08940	AT1G08950	AT1G08960
Chr1_2910648	1	2910224	2911428	2910648	6.47	2.37	2.19	AT1G09030	AT1G09040
Chr1_2942381	1	2941877	2943045	2942381	6.03	2.55	2.21	AT1G09130	AT1G09140
Chr1_2946120	1	2945545	2946647	2946120	7.43	3.03	2.18	AT1G09140	AT1G09150
Chr1_2964848	1	2963851	2965487	2964848	18.11	3.34	2.07	AT1G09170	AT1G09176	AT1G09180
Chr1_2976917	1	2976340	2978000	2976917	23.69	3.71	2.04	AT1G09210	AT1G09220
Chr1_2990828	1	2990325	2992416	2990828	17.86	2.24	2.08	AT1G09250	AT1G09260
Chr1_3019548	1	3017687	3020068	3019548	15.73	2.48	2.1	AT1G09350	AT1G09360
Chr1_3057657	1	3057141	3058622	3057657	8.69	2.49	2.19	AT1G09470	AT1G09480
Chr1_3100674	1	3099959	3101852	3100674	11.72	2.43	2.14	AT1G09570	AT1G09575
Chr1_3119801	1	3119235	3120332	3119801	11.58	3.49	2.14	AT1G09625	AT1G09630	AT1G09640
Chr1_3122779	1	3121663	3123498	3122779	8.98	2	2.19	AT1G09640	AT1G09645
Chr1_3125054	1	3123663	3125831	3125054	13.43	2.45	2.12	AT1G09645	AT1G09650
Chr1_3131142	1	3130233	3131656	3131142	24.62	4.16	2.01	AT1G09660	AT1G09665
Chr1_3137630	1	3135841	3138206	3137630	19.39	3.28	2.05	AT1G09680	AT1G09690	AT1G09700
Chr1_3140811	1	3140210	3141280	3140811	6.52	2.79	2.19	AT1G09700	AT1G09710
Chr1_3180633	1	3179949	3181533	3180633	7.14	2	2.19	AT1G09800	AT1G09810
Chr1_3240405	1	3239997	3241098	3240405	12.09	2.45	2.13	AT1G09940	AT1G09950
Chr1_3242988	1	3241231	3243526	3242988	22.55	3.42	2.06	AT1G09950	AT1G09960
Chr1_3249073	1	3248505	3249502	3249073	5.71	2.11	2.21	NA
Chr1_3261789	1	3261127	3262133	3261789	7.59	2.56	2.17	AT1G09980	AT1G09995
Chr1_3270125	1	3269194	3270526	3270125	7.24	2.07	2.19	AT1G10020
Chr1_3272678	1	3271578	3274504	3272678	69.53	3.51	2.06	AT1G10020	AT1G10030
Chr1_3283998	1	3283436	3284674	3283998	8.71	2.47	2.19	AT1G10050	AT1G10060
Chr1_3287519	1	3286888	3288078	3287519	7.74	2.6	2.18	AT1G10060	AT1G10070
Chr1_3296357	1	3295883	3296860	3296357	11.56	3.9	2.15	AT1G10090	AT1G10095
Chr1_3306182	1	3305534	3308038	3306182	25.06	2.59	2	AT1G10120
Chr1_3346268	1	3345674	3346869	3346268	5.25	2.51	2.22	AT1G10190	AT1G10200	AT1G10210
Chr1_3359848	1	3359378	3360411	3359848	8.89	3	2.19	AT1G10240	AT1G10250
Chr1_3363358	1	3362806	3363849	3363358	9.87	3.49	2.17	AT1G10250	AT1G10270
Chr1_3369218	1	3368716	3370781	3369218	7.56	2.35	2.17	AT1G10280	AT1G10290
Chr1_3431088	1	3430328	3432149	3431088	22.11	2.76	2.07	AT1G10430	AT1G10440	AT1G10450
Chr1_3441660	1	3441195	3442783	3441660	6.79	2.29	2.2	AT1G10460	AT1G10470
Chr1_3469616	1	3468892	3470306	3469616	22.6	3.02	2.06	AT1G10520	AT1G10522
Chr1_3486768	1	3486255	3487665	3486768	9.05	2.18	2.18	AT1G10560	AT1G10570
Chr1_3503569	1	3503052	3504126	3503569	6.81	3.07	2.2	AT1G10590	AT1G10600	AT1G10610
Chr1_3518468	1	3516734	3519905	3518468	8.76	2.15	2.19	AT1G10640
Chr1_3523759	1	3520017	3524765	3523759	72.98	2.79	2.01	AT1G10650
Chr1_3530358	1	3529230	3530963	3530358	24.94	3.57	2	AT1G10657	AT1G10660
Chr1_3546588	1	3545098	3546990	3546588	19.9	2.9	2.03	AT1G10680	AT1G10682
Chr1_3549052	1	3548600	3550192	3549052	24.73	2.53	2.01	AT1G10690
Chr1_3550704	1	3550310	3551336	3550704	6.18	2.76	2.21	AT1G10690
Chr1_3590787	1	3590200	3591303	3590787	7.63	2.84	2.17	AT1G10760	AT1G10770
Chr1_3639707	1	3638880	3640270	3639707	22.61	3	2.06	AT1G10900	AT1G10910
Chr1_3647896	1	3647170	3648524	3647896	11.12	2.59	2.16	AT1G10920	AT1G10930
Chr1_3664152	1	3663286	3665159	3664152	19.31	2.97	2.05	AT1G10950	AT1G10960	AT1G10970
Chr1_3702314	1	3701718	3703111	3702314	10.26	2.56	2.17	AT1G11090
Chr1_3764737	1	3764211	3765247	3764737	11.49	3.02	2.15	AT1G11230
Chr1_3775541	1	3775156	3776344	3775541	16.32	2.56	2.11	AT1G11260
Chr1_3777236	1	3776766	3777746	3777236	7.45	2.59	2.18	AT1G11260
Chr1_3778777	1	3778004	3779278	3778777	25.01	3.4	2	AT1G11260
Chr1_3790829	1	3790297	3791427	3790829	5.26	2.34	2.22	AT1G11280	AT1G11290
Chr1_3806911	1	3805962	3807354	3806911	5.64	2.01	2.21	AT1G11310	AT1G11320
Chr1_3832542	1	3830903	3833037	3832542	22.01	2.57	2.07	AT1G11370	AT1G11380
Chr1_3837684	1	3837120	3838214	3837684	8.25	3.16	2.17	AT1G11390	AT1G11400
Chr1_3849198	1	3848432	3849867	3849198	14.81	2.8	2.1	AT1G11420	AT1G11430	AT1G11440
Chr1_3886219	1	3885392	3887174	3886219	25.16	2.57	2	AT1G11580
Chr1_3897093	1	3896575	3897449	3897093	5.03	2.45	2.23	AT1G11592	AT1G11593
Chr1_3901787	1	3900891	3902386	3901787	6.25	2.21	2.2	AT1G11600
Chr1_3903910	1	3902962	3905800	3903910	24.71	2.61	2.01	AT1G11600	AT1G11608
Chr1_3909771	1	3909185	3910451	3909771	17.02	3.49	2.1	AT1G11610	AT1G11620
Chr1_3914686	1	3914010	3915186	3914686	9.68	2.94	2.17	AT1G11630	AT1G11640	AT1G11650
Chr1_3930075	1	3929325	3930512	3930075	11.58	2.61	2.14	AT1G11670
Chr1_3937489	1	3936829	3939043	3937489	24.94	2.4	2	AT1G11680
Chr1_3947926	1	3946693	3949086	3947926	12.27	2.34	2.14	AT1G11710
Chr1_3951189	1	3950358	3951764	3951189	22.66	2.92	2.06	AT1G11710	AT1G11720
Chr1_3967378	1	3966855	3968067	3967378	5.31	2.23	2.22	AT1G11740	AT1G11750
Chr1_4000780	1	4000074	4001796	4000780	15.41	2.36	2.1	AT1G11850	AT1G11860
Chr1_4003601	1	4002883	4004239	4003601	5.68	2.61	2.21	AT1G11860	AT1G11870
Chr1_4021155	1	4020432	4021937	4021155	20.93	3.52	2.03	AT1G11910	AT1G11915
Chr1_4038929	1	4038396	4040006	4038929	9.04	2.32	2.18	AT1G11950	AT1G11960
Chr1_4044208	1	4043584	4045025	4044208	13.58	2.98	2.12	AT1G11960	AT1G11970	AT1G11980
Chr1_4056051	1	4055654	4056918	4056051	5.05	2.07	2.23	AT1G12000	AT1G12010	AT1G12013	AT1G12015
Chr1_4082044	1	4080224	4082908	4082044	18.42	2.15	2.07	AT1G12070	AT1G12080
Chr1_4085705	1	4085222	4087126	4085705	8.81	2.85	2.19	AT1G12080
Chr1_4103520	1	4102896	4103981	4103520	6.27	2.68	2.2	AT1G12110
Chr1_4114605	1	4113070	4115405	4114605	5.74	2.37	2.21	AT1G12120
Chr1_4117703	1	4117125	4118714	4117703	18.28	2.85	2.07	AT1G12120	AT1G12130
Chr1_4152082	1	4150496	4152712	4152082	12.35	2.08	2.14	AT1G12240
Chr1_4154896	1	4154079	4155413	4154896	12.08	3.03	2.13	AT1G12240	AT1G12244
Chr1_4157515	1	4156815	4158027	4157515	9.68	2.56	2.17	AT1G12240	AT1G12244	AT1G12250
Chr1_4171905	1	4171298	4172591	4171905	14.35	2.94	2.11	AT1G12270
Chr1_4182847	1	4181960	4183807	4182847	14.16	2.64	2.12	AT1G12290	AT1G12294	AT1G12300
Chr1_4211871	1	4211365	4212541	4211871	7.74	2.96	2.18	AT1G12370
Chr1_4213232	1	4212642	4214784	4213232	12.19	2.26	2.14	NA
Chr1_4217335	1	4216747	4220563	4217335	74.03	3.55	2	AT1G12380	AT1G12390
Chr1_4250727	1	4250207	4251351	4250727	8.9	2.43	2.19	AT1G12460	AT1G12470
Chr1_4263430	1	4262818	4263891	4263430	9.4	2.62	2.19	AT1G12500
Chr1_4279017	1	4278353	4279587	4279017	20.89	3.42	2.03	AT1G12570
Chr1_4281739	1	4280476	4283308	4281739	9.54	1.88	2.18	AT1G12570	AT1G12580
Chr1_4289584	1	4289128	4290552	4289584	13.47	2.6	2.12	AT1G12600	AT1G12610
Chr1_4371388	1	4370824	4374575	4371388	70.44	3.85	2.05	AT1G12820
Chr1_4375340	1	4374685	4375960	4375340	14.33	3.29	2.11	AT1G12830	AT1G12840
Chr1_4411422	1	4410990	4411967	4411422	9.76	2.91	2.17	AT1G12938
Chr1_4419118	1	4418507	4419785	4419118	10.12	2.93	2.16	AT1G12940	AT1G12950
Chr1_4433561	1	4431751	4434053	4433561	21.12	3.15	2.04	AT1G12990
Chr1_4439779	1	4439139	4440963	4439779	6.22	2.14	2.2	AT1G13000	AT1G13010	AT1G13020
Chr1_4461693	1	4461182	4462205	4461693	6.42	2.65	2.19	AT1G13080	AT1G13090	AT1G13100
Chr1_4492746	1	4492150	4493438	4492746	16.46	3.11	2.11	AT1G13170	AT1G13180
Chr1_4552338	1	4551955	4552890	4552338	6.13	3.06	2.21	AT1G13290
Chr1_4585478	1	4585078	4586954	4585478	18.07	2.79	2.07	NA
Chr1_4590567	1	4590081	4591148	4590567	10.62	3.13	2.17	AT1G13370	AT1G13380
Chr1_4594363	1	4593426	4594874	4594363	11.08	2.71	2.16	AT1G13390
Chr1_4608393	1	4607891	4608885	4608393	8.41	2.91	2.18	AT1G13430	AT1G13440
Chr1_4610724	1	4610228	4612978	4610724	26.96	3.02	2.01	AT1G13440	AT1G13448
Chr1_4615585	1	4614967	4616290	4615585	12.25	2.56	2.14	AT1G13450	AT1G13460
Chr1_4621960	1	4621264	4622452	4621960	7.64	2.9	2.17	AT1G13470	AT1G13480
Chr1_4654922	1	4653199	4657743	4654922	68.92	2.94	2.06	NA
Chr1_4696361	1	4695572	4697150	4696361	13.76	2.4	2.11	AT1G13700
Chr1_4699038	1	4697244	4699442	4699038	7.19	1.75	2.19	NA
Chr1_4748804	1	4746559	4749334	4748804	12.14	2.63	2.13	AT1G13860	AT1G13870	AT1G13880	AT1G13890
Chr1_4760474	1	4759622	4761263	4760474	13.25	2.6	2.13	AT1G13920	AT1G13930
Chr1_4768782	1	4767382	4769339	4768782	26.52	3.1	2	AT1G13940
Chr1_4775677	1	4774295	4776838	4775677	19.67	2.39	2.04	AT1G13950	AT1G13960
Chr1_4788429	1	4787617	4788916	4788429	10.8	3.17	2.17	AT1G13980
Chr1_4794629	1	4793695	4795139	4794629	7.29	2.26	2.19	AT1G13980	AT1G13990	AT1G14000
Chr1_4797340	1	4796278	4797762	4797340	13.64	2.89	2.12	AT1G13990	AT1G14000
Chr1_4802144	1	4801447	4802958	4802144	16.21	2.91	2.1	AT1G14010	AT1G14020
Chr1_4837902	1	4837335	4838596	4837902	6.52	2.12	2.19	AT1G14120	AT1G14130	AT1G14140	AT1G14150
Chr1_4893267	1	4891847	4894136	4893267	16.16	2.41	2.1	AT1G14330
Chr1_4896319	1	4895556	4896748	4896319	5.42	2.67	2.22	AT1G14340	AT1G14345
Chr1_4913277	1	4911474	4914816	4913277	17.64	3	2.08	AT1G14360	AT1G14370
Chr1_4921726	1	4920986	4924011	4921726	7.89	2.09	2.17	AT1G14380	AT1G14390
Chr1_4936093	1	4935618	4936606	4936093	5.45	2.46	2.22	AT1G14420	AT1G14430
Chr1_4938576	1	4937508	4939398	4938576	9.98	2.23	2.17	AT1G14440
Chr1_4947799	1	4947222	4948824	4947799	11.61	2.33	2.14	AT1G14450	AT1G14455	AT1G14460
Chr1_4953069	1	4952582	4954342	4953069	12.19	2.35	2.14	AT1G14460	AT1G14470
Chr1_4994583	1	4994083	4995135	4994583	6.64	2.59	2.2	NA
Chr1_4996196	1	4995521	4996876	4996196	14.66	2.58	2.11	NA
Chr1_5003775	1	5003112	5005119	5003775	24.05	2.48	2.03	AT1G14600
Chr1_5022537	1	5021102	5023040	5022537	20.07	3.12	2.05	AT1G14630	AT1G14640
Chr1_5027563	1	5026893	5028089	5027563	14.51	3.23	2.11	AT1G14642	AT1G14650
Chr1_5042410	1	5041232	5043173	5042410	27.42	3.12	2	AT1G14680	AT1G14685
Chr1_5055379	1	5054739	5056041	5055379	10.29	2.98	2.17	AT1G14690
Chr1_5057682	1	5056185	5058504	5057682	18.31	2.06	2.07	AT1G14690	AT1G14700
Chr1_5089000	1	5088377	5090173	5089000	7.08	2.62	2.19	AT1G14770	AT1G14780
Chr1_5115610	1	5115085	5116966	5115610	6.52	2.31	2.19	AT1G14840
Chr1_5139520	1	5138977	5140188	5139520	24.68	4.1	2.01	AT1G14900	AT1G14910
Chr1_5151380	1	5150627	5152250	5151380	14.27	2.52	2.11	AT1G14920	AT1G14930
Chr1_5165254	1	5164788	5166191	5165254	10.02	2.43	2.16	AT1G14970	AT1G14980
Chr1_5187030	1	5186511	5187734	5187030	15.14	2.93	2.1	AT1G15060	AT1G15080
Chr1_5193128	1	5189620	5193682	5193128	69.72	3.31	2.05	AT1G15100
Chr1_5194607	1	5193748	5195088	5194607	16.71	2.7	2.1	AT1G15100
Chr1_5199174	1	5198669	5199727	5199174	9.26	3.14	2.17	AT1G15110
Chr1_5202681	1	5201428	5203243	5202681	9.96	2.7	2.17	AT1G15110	AT1G15120	AT1G15125
Chr1_5228135	1	5227661	5229037	5228135	9.12	2.93	2.18	AT1G15190	AT1G15200
Chr1_5241711	1	5241138	5242237	5241711	7.77	2.85	2.18	AT1G15220	AT1G15230	AT1G15240
Chr1_5252194	1	5251657	5252721	5252194	8.27	2.84	2.17	AT1G15250	AT1G15270	AT1G15280
Chr1_5264348	1	5263770	5265924	5264348	24.93	2.59	2	AT1G15290
Chr1_5268545	1	5268053	5269697	5268545	10.08	2.42	2.16	AT1G15310
Chr1_5277780	1	5277073	5278742	5277780	20.53	3.2	2.04	AT1G15340	AT1G15350
Chr1_5286721	1	5286171	5287466	5286721	9.3	2.38	2.17	AT1G15370
Chr1_5294614	1	5294030	5296195	5294614	11.11	2.45	2.16	AT1G15385	AT1G15390
Chr1_5297992	1	5296388	5299289	5297992	24.24	2.99	2.02	AT1G15400	AT1G15405	AT1G15410
Chr1_5304247	1	5302476	5304739	5304247	14.07	3.07	2.12	AT1G15415	AT1G15420	AT1G15430
Chr1_5342165	1	5341549	5342780	5342165	18.1	3.42	2.07	AT1G15530	AT1G15540
Chr1_5344917	1	5343318	5345676	5344917	26.18	2.85	2	AT1G15530	AT1G15550
Chr1_5380904	1	5380468	5381458	5380904	7.8	2.67	2.18	AT1G15640	AT1G15650	AT1G15660
Chr1_5388618	1	5387789	5389333	5388618	5.4	2.01	2.22	AT1G15670
Chr1_5402349	1	5401754	5403262	5402349	12.87	2.28	2.12	AT1G15690	AT1G15700	AT1G15710
Chr1_5404160	1	5403559	5404734	5404160	7.24	2.43	2.19	AT1G15700	AT1G15710	AT1G15720
Chr1_5410724	1	5409750	5411456	5410724	12.13	2.82	2.13	AT1G15730	AT1G15740
Chr1_5425407	1	5424618	5426017	5425407	15.11	2.8	2.1	AT1G15757	AT1G15760
Chr1_5442453	1	5441801	5443222	5442453	19.5	3.1	2.04	AT1G15790	AT1G15800	AT1G15810
Chr1_5447939	1	5447362	5448455	5447939	27.01	3.93	2	AT1G15820	AT1G15825	AT1G15830
Chr1_5451104	1	5449956	5451778	5451104	8.78	2.76	2.19	AT1G15825	AT1G15830	AT1G15840
Chr1_5454823	1	5453842	5455202	5454823	6.84	2.43	2.2	AT1G15850	AT1G15860	AT1G15870
Chr1_5471061	1	5470240	5471795	5471061	8.74	2.29	2.19	AT1G15920	AT1G15930	AT1G15940
Chr1_5489120	1	5488492	5489635	5489120	13.4	3.25	2.12	AT1G15970	AT1G15980
Chr1_5497961	1	5497323	5498507	5497961	9.28	3.08	2.17	AT1G16010	AT1G16020
Chr1_5514254	1	5513583	5514824	5514254	17.32	3.12	2.09	AT1G16070	AT1G16080	AT1G16090
Chr1_5540196	1	5539503	5540890	5540196	20.11	2.6	2.05	AT1G16170	AT1G16180	AT1G16190
Chr1_5547603	1	5547255	5548684	5547603	6.04	1.84	2.21	AT1G16210	AT1G16220
Chr1_5562821	1	5562333	5563505	5562821	12.46	2.77	2.14	AT1G16260	AT1G16270
Chr1_5590778	1	5590212	5591272	5590778	6.36	3.19	2.2	AT1G16340	AT1G16350
Chr1_5614554	1	5614002	5615720	5614554	5.06	2.11	2.23	AT1G16420	AT1G16430	AT1G16440
Chr1_5636636	1	5634797	5636936	5636636	7.09	1.89	2.19	AT1G16500
Chr1_5638401	1	5637760	5639418	5638401	10.1	2.29	2.16	AT1G16500
Chr1_5642240	1	5640865	5643491	5642240	23.29	2.49	2.04	NA
Chr1_5727605	1	5727072	5728131	5727605	10.09	3.14	2.16	AT1G16730	AT1G16740
Chr1_5744403	1	5743847	5744927	5744403	8.92	3.09	2.19	AT1G16780	AT1G16790
Chr1_5758713	1	5757267	5759253	5758713	17.57	2.61	2.08	AT1G16820	AT1G16825	AT1G16830
Chr1_5773376	1	5772841	5774153	5773376	23.99	3.44	2.03	AT1G16870	AT1G16880
Chr1_5787285	1	5785763	5787732	5787285	12.47	2.18	2.14	AT1G16916	AT1G16920	AT1G16930
Chr1_5789342	1	5788187	5789992	5789342	5.88	2.66	2.21	AT1G16916	AT1G16920	AT1G16930	AT1G16940
Chr1_5844513	1	5843858	5845180	5844513	23.18	3.49	2.05	AT1G17080	AT1G17090	AT1G17100
Chr1_5851721	1	5850287	5852340	5851721	69.75	3.98	2.05	AT1G17110	AT1G17120	AT1G17130
Chr1_5858481	1	5857811	5859224	5858481	18.84	2.98	2.06	AT1G17140
Chr1_5873740	1	5873053	5874209	5873740	13.71	2.85	2.11	AT1G17180	AT1G17190
Chr1_5875090	1	5874727	5875728	5875090	5.86	1.96	2.21	AT1G17190
Chr1_5922038	1	5921542	5923123	5922038	9.6	2.3	2.17	AT1G17280	AT1G17285	AT1G17290
Chr1_5944987	1	5944280	5945903	5944987	18.71	2.76	2.06	AT1G17350	AT1G17360
Chr1_6008444	1	6007906	6009019	6008444	5	2.58	2.23	AT1G17480	AT1G17490
Chr1_6017297	1	6015927	6017954	6017297	9.21	2.02	2.18	AT1G17500
Chr1_6034125	1	6033223	6034801	6034125	25.69	3.15	2.01	AT1G17540	AT1G17545	AT1G17550
Chr1_6062197	1	6060736	6062693	6062197	10.89	2.77	2.17	AT1G17620	AT1G17630
Chr1_6064351	1	6063022	6064851	6064351	5.34	2.06	2.22	AT1G17630
Chr1_6076019	1	6075278	6076462	6076019	5.11	2.17	2.23	AT1G17660	AT1G17665	AT1G17670	AT1G17680
Chr1_6098538	1	6097970	6099385	6098538	17.77	2.66	2.08	AT1G17720	AT1G17730	AT1G17745
Chr1_6100850	1	6100046	6101355	6100850	8.37	2.29	2.18	AT1G17720	AT1G17730	AT1G17744	AT1G17745
Chr1_6102279	1	6101552	6102782	6102279	16.75	3	2.1	AT1G17744	AT1G17745
Chr1_6105265	1	6104438	6105934	6105265	5.93	1.74	2.2	AT1G17745	AT1G17750
Chr1_6139651	1	6138757	6140149	6139651	15.92	2.43	2.09	AT1G17830	AT1G17840
Chr1_6154200	1	6153518	6155060	6154200	7.68	2.03	2.17	AT1G17870	AT1G17880	AT1G17890
Chr1_6165497	1	6164967	6166929	6165497	13.29	2.19	2.12	AT1G17920	AT1G17930
Chr1_6174684	1	6174087	6175213	6174684	13.28	3.22	2.12	AT1G17940	AT1G17950
Chr1_6184386	1	6183604	6184994	6184386	11.4	2.34	2.15	AT1G17960	AT1G17970
Chr1_6218387	1	6217822	6218834	6218387	5.56	2.85	2.22	AT1G18070	AT1G18075
Chr1_6231645	1	6231057	6232399	6231645	19.81	3.35	2.04	AT1G18100
Chr1_6240220	1	6239742	6240648	6240220	5.68	2.88	2.21	AT1G18140
Chr1_6244170	1	6243827	6244926	6244170	5.44	1.96	2.22	AT1G18140	AT1G18150
Chr1_6268842	1	6268454	6270007	6268842	9.59	1.99	2.17	AT1G18200	AT1G18210	AT1G18220
Chr1_6324530	1	6323999	6326116	6324530	7.72	2.25	2.18	AT1G18370	AT1G18390
Chr1_6345753	1	6345325	6346349	6345753	6.21	2.73	2.2	AT1G18415	AT1G18420	AT1G18430	AT1G18440	AT1G18450
Chr1_6385422	1	6384149	6385861	6385422	11.47	2.18	2.15	AT1G18550	AT1G18560
Chr1_6388320	1	6387738	6388841	6388320	5.85	2.1	2.21	AT1G18560	AT1G18570
Chr1_6405567	1	6405091	6406042	6405567	7.65	3.28	2.17	AT1G18610
Chr1_6409596	1	6408743	6410544	6409596	5.7	2.24	2.21	AT1G18610	AT1G18620
Chr1_6431373	1	6430571	6432988	6431373	25.06	2.58	2	AT1G18670	AT1G18680	AT1G18690
Chr1_6443679	1	6443222	6444299	6443679	5.69	2.52	2.21	AT1G18700
Chr1_6466616	1	6464854	6467156	6466616	24.6	3.05	2.01	AT1G18745	AT1G18750
Chr1_6474551	1	6473825	6475078	6474551	12.53	2.65	2.14	AT1G18760	AT1G18770	AT1G18773
Chr1_6483924	1	6483421	6484711	6483924	9.26	2.64	2.17	AT1G18800
Chr1_6528415	1	6527358	6528984	6528415	24.27	3.53	2.02	AT1G18890	AT1G18900
Chr1_6562864	1	6562367	6563934	6562864	6.04	3.05	2.21	AT1G18990	AT1G19000	AT1G19010
Chr1_6593900	1	6593346	6595246	6593900	16.91	2.9	2.1	AT1G19100
Chr1_6601908	1	6601242	6602478	6601908	18.49	3.47	2.06	AT1G19100	AT1G19110
Chr1_6626731	1	6625743	6627196	6626731	9.53	2.47	2.18	AT1G19200	AT1G19210
Chr1_6635204	1	6634470	6635678	6635204	6.72	1.99	2.21	AT1G19220
Chr1_6661388	1	6660330	6661914	6661388	5.2	1.87	2.22	AT1G19260	AT1G19270
Chr1_6677846	1	6677338	6678455	6677846	7.12	2.51	2.19	AT1G19310	AT1G19320
Chr1_6687021	1	6686396	6687628	6687021	9.99	2.69	2.17	AT1G19340	AT1G19350
Chr1_6688521	1	6687800	6689088	6688521	14.67	3.16	2.11	AT1G19350
Chr1_6714560	1	6714094	6715032	6714560	6.35	3.25	2.2	AT1G19400	AT1G19410
Chr1_6728220	1	6727698	6729347	6728220	12.23	2.43	2.14	AT1G19430	AT1G19440
Chr1_6737926	1	6737504	6738625	6737926	14.82	3.44	2.1	AT1G19460	AT1G19464
Chr1_6746720	1	6746137	6747189	6746720	9.29	2.92	2.17	AT1G19480	AT1G19485
Chr1_6774725	1	6774083	6775192	6774725	8.49	2.83	2.18	AT1G19570	AT1G19580
Chr1_6805317	1	6804663	6805845	6805317	6.53	2.43	2.19	AT1G19660	AT1G19670	AT1G19680
Chr1_6814626	1	6814075	6815324	6814626	7.22	2.28	2.19	AT1G19700	AT1G19710
Chr1_6824304	1	6822364	6824781	6824304	22.37	3	2.06	AT1G19720	AT1G19730	AT1G19740	AT1G19750
Chr1_6838116	1	6836325	6838740	6838116	12.41	2.38	2.14	AT1G19780	AT1G19790
Chr1_6843404	1	6842393	6843955	6843404	12.97	3.03	2.12	AT1G19800
Chr1_6853889	1	6853144	6854413	6853889	7.5	2.27	2.18	NA
Chr1_6855628	1	6855018	6856672	6855628	20.18	3.15	2.04	AT1G19835
Chr1_6868075	1	6866887	6868481	6868075	21.91	3.67	2.08	NA
Chr1_6871678	1	6871134	6872777	6871678	8.52	2.1	2.18	NA
Chr1_6873459	1	6872803	6875342	6873459	24.54	2.57	2.01	AT1G19840
Chr1_6894830	1	6894247	6895453	6894830	15.27	2.87	2.11	AT1G19860	AT1G19870
Chr1_6899714	1	6898249	6900818	6899714	71.86	3.34	2.03	AT1G19870	AT1G19880
Chr1_6904770	1	6903752	6905266	6904770	7.22	2.36	2.19	AT1G19880	AT1G19890
Chr1_6916802	1	6916269	6917350	6916802	5.38	2.88	2.21	AT1G19920	AT1G19930
Chr1_6924017	1	6923492	6924515	6924017	6.44	3.15	2.19	AT1G19950
Chr1_6927747	1	6926318	6928236	6927747	6.11	2.45	2.21	AT1G19960	AT1G19968
Chr1_6937924	1	6936690	6938412	6937924	5.74	2.24	2.21	AT1G20000	AT1G20010
Chr1_6945562	1	6944369	6945936	6945562	15.46	2.68	2.1	AT1G20020	AT1G20030
Chr1_6959496	1	6958937	6960054	6959496	13.68	3.54	2.12	AT1G20070	AT1G20080
Chr1_6995214	1	6994672	6996570	6995214	9.95	2.48	2.17	AT1G20160	AT1G20170	AT1G20180
Chr1_7023225	1	7022693	7023667	7023225	13.69	3.59	2.12	AT1G20270	AT1G20280
Chr1_7053776	1	7053265	7054602	7053776	24.16	3.28	2.02	AT1G20370
Chr1_7062032	1	7059671	7062714	7062032	19.82	2.66	2.04	AT1G20380
Chr1_7086665	1	7085513	7087351	7086665	21.09	3.17	2.04	AT1G20430	AT1G20440
Chr1_7106029	1	7105540	7106523	7106029	6.82	2.71	2.2	AT1G20510	AT1G20515	AT1G20520
Chr1_7118834	1	7118046	7120050	7118834	9.37	2.16	2.17	AT1G20550	AT1G20560
Chr1_7146259	1	7145770	7147172	7146259	12.76	2.24	2.12	AT1G20620	AT1G20630
Chr1_7168052	1	7167446	7168709	7168052	19.65	2.97	2.04	AT1G20670	AT1G20680
Chr1_7216876	1	7215904	7217539	7216876	27.26	3.93	2	AT1G20770	AT1G20780
Chr1_7231913	1	7231397	7232437	7231913	5.5	2.68	2.22	AT1G20800	AT1G20810	AT1G20816
Chr1_7238519	1	7237888	7239106	7238519	8.96	2.45	2.19	AT1G20823
Chr1_7242820	1	7241675	7243354	7242820	17.89	2.76	2.08	AT1G20820	AT1G20830
Chr1_7250798	1	7250319	7251577	7250798	11.18	2.42	2.15	AT1G20840	AT1G20850
Chr1_7267505	1	7266883	7268299	7267505	24.12	3.6	2.03	AT1G20880	AT1G20890
Chr1_7322951	1	7322294	7323810	7322951	18.89	2.82	2.06	AT1G20980
Chr1_7324495	1	7323861	7325059	7324495	11.05	3.05	2.16	AT1G20980
Chr1_7336908	1	7336263	7337446	7336908	23.41	3.48	2.04	AT1G21000
Chr1_7371335	1	7369605	7371830	7371335	10.4	2.11	2.17	AT1G21060	AT1G21065
Chr1_7374236	1	7373641	7374842	7374236	8.14	3.04	2.18	AT1G21060	AT1G21065
Chr1_7384479	1	7382055	7385137	7384479	17.79	2.36	2.08	AT1G21080	AT1G21090
Chr1_7421107	1	7420578	7421613	7421107	7.39	3.12	2.18	AT1G21190	AT1G21200	AT1G21202	AT1G21210
Chr1_7455014	1	7454439	7455472	7455014	6.93	2.43	2.2	AT1G21310
Chr1_7462023	1	7461133	7462704	7462023	13.44	2.35	2.12	AT1G21320
Chr1_7470467	1	7469590	7471077	7470467	11.91	2.23	2.14	AT1G21326
Chr1_7488841	1	7488151	7490046	7488841	6.79	2.46	2.2	AT1G21380	AT1G21390
Chr1_7491214	1	7490183	7491844	7491214	11.53	2.29	2.15	AT1G21380	AT1G21390	AT1G21395	AT1G21400
Chr1_7496951	1	7496114	7497558	7496951	13.55	2.86	2.12	AT1G21400	AT1G21410
Chr1_7499952	1	7499055	7501245	7499952	6.9	2.09	2.2	AT1G21410	AT1G21420	AT1G21430
Chr1_7571059	1	7569574	7571841	7571059	15.53	2.39	2.1	AT1G21590	AT1G21600	AT1G21610
Chr1_7609627	1	7608932	7610720	7609627	8.65	2.37	2.19	AT1G21660	AT1G21670
Chr1_7619054	1	7618384	7619583	7619054	5.95	2.5	2.21	AT1G21690	AT1G21695	AT1G21700
Chr1_7624279	1	7623743	7624793	7624279	8.81	3.14	2.19	AT1G21700	AT1G21710	AT1G21720
Chr1_7640096	1	7638580	7641764	7640096	65.91	3.04	2.01	AT1G21738	AT1G21740
Chr1_7645520	1	7644615	7646161	7645520	26.21	3.61	2	AT1G21740	AT1G21750
Chr1_7648950	1	7648104	7649476	7648950	8.39	2.26	2.18	AT1G21750	AT1G21760	AT1G21780
Chr1_7654082	1	7653423	7655306	7654082	15.8	2.93	2.1	AT1G21770	AT1G21780	AT1G21790
Chr1_7661014	1	7658722	7661972	7661014	65.79	3.33	2.02	AT1G21810	AT1G21830
Chr1_7680410	1	7679829	7680992	7680410	22.27	3.47	2.07	AT1G21870	AT1G21880
Chr1_7692512	1	7692013	7693738	7692512	19.74	2.77	2.04	AT1G21900
Chr1_7699234	1	7697815	7700755	7699234	18.11	2.05	2.07	NA
Chr1_7706262	1	7704030	7706777	7706262	16.06	3.48	2.1	AT1G21920
Chr1_7734603	1	7733603	7735112	7734603	11.32	2.41	2.15	AT1G21980
Chr1_7759369	1	7758738	7759788	7759369	9.57	3.05	2.18	AT1G22030
Chr1_7760747	1	7760184	7761304	7760747	10.42	2.99	2.17	AT1G22030
Chr1_7765850	1	7765126	7766349	7765850	5.67	2.59	2.21	AT1G22040
Chr1_7789263	1	7788833	7789893	7789263	6.31	3.05	2.2	AT1G22070
Chr1_7832896	1	7832234	7833382	7832896	9.38	3	2.17	AT1G22180	AT1G22190
Chr1_7873524	1	7872112	7874250	7873524	15.47	2.86	2.1	AT1G22275	AT1G22280
Chr1_7925125	1	7924602	7925733	7925125	5.68	2.31	2.21	AT1G22440	AT1G22450
Chr1_7934149	1	7932218	7934764	7934149	24.54	3.31	2.01	AT1G22470	AT1G22480
Chr1_7952837	1	7952355	7953886	7952837	7.03	2.13	2.19	AT1G22510	AT1G22520
Chr1_7954517	1	7953994	7955310	7954517	23.03	3.3	2.05	AT1G22510	AT1G22520	AT1G22530
Chr1_7975583	1	7974467	7975932	7975583	25.79	2.43	2.01	NA
Chr1_7980202	1	7979158	7980837	7980202	6.1	2.1	2.21	AT1G22570	AT1G22590
Chr1_7987407	1	7986735	7987829	7987407	6.04	2.54	2.21	AT1G22600
Chr1_7992943	1	7992047	7993470	7992943	7.01	2.08	2.19	AT1G22610
Chr1_7994059	1	7993504	7994622	7994059	16.14	3.29	2.1	AT1G22610
Chr1_8010868	1	8010362	8011316	8010868	5.17	2.86	2.22	NA
Chr1_8017162	1	8015770	8017697	8017162	5.74	2.04	2.21	AT1G22650	AT1G22651	AT1G22660
Chr1_8068915	1	8068515	8069834	8068915	5.02	2.22	2.23	AT1G22780	AT1G22790
Chr1_8076620	1	8075406	8077060	8076620	16.35	2.46	2.11	AT1G22810	AT1G22830	AT1G22840
Chr1_8083121	1	8082382	8083612	8083121	6.58	2.75	2.2	AT1G22850	AT1G22860
Chr1_8117233	1	8116679	8117787	8117233	14.83	3.18	2.1	AT1G22930
Chr1_8134499	1	8133948	8135419	8134499	10.12	2.49	2.16	AT1G22970	AT1G22980	AT1G22985
Chr1_8136174	1	8135638	8136865	8136174	18.44	3.1	2.06	AT1G22980	AT1G22985	AT1G22990
Chr1_8176177	1	8175767	8176920	8176177	8.5	2.78	2.18	AT1G23070	AT1G23074
Chr1_8178150	1	8177643	8178615	8178150	5.84	2.82	2.21	AT1G23070	AT1G23074
Chr1_8181596	1	8180874	8182274	8181596	10.16	2.27	2.16	AT1G23080
Chr1_8188290	1	8187763	8188757	8188290	6.8	2.51	2.2	AT1G23090
Chr1_8193653	1	8192467	8194177	8193653	9.44	2.42	2.18	AT1G23100
Chr1_8242045	1	8241544	8242837	8242045	13.48	2.59	2.12	AT1G23210	AT1G23220	AT1G23230
Chr1_8272011	1	8271410	8272531	8272011	8.14	2.89	2.18	AT1G23310
Chr1_8306115	1	8304027	8306631	8306115	21.47	2.22	2.03	NA
Chr1_8309333	1	8308718	8309786	8309333	6.84	3.08	2.2	AT1G23390
Chr1_8321522	1	8321094	8322033	8321522	10.29	3.79	2.17	AT1G23440
Chr1_8332329	1	8331863	8333170	8332329	10.28	2.56	2.17	AT1G23480
Chr1_8350273	1	8349727	8350968	8350273	23.34	3.36	2.04	AT1G23540	AT1G23550
Chr1_8383192	1	8382720	8383773	8383192	5.56	2.46	2.22	AT1G23700	AT1G23710
Chr1_8386603	1	8386123	8387273	8386603	5.56	2.24	2.22	AT1G23710	AT1G23720
Chr1_8399844	1	8399338	8400578	8399844	17.68	3.12	2.08	AT1G23740	AT1G23750	AT1G23760
Chr1_8406467	1	8405412	8406917	8406467	5.41	2.14	2.22	AT1G23770	AT1G23780
Chr1_8408698	1	8407472	8409134	8408698	5.72	2.58	2.21	AT1G23770	AT1G23780	AT1G23790
Chr1_8435988	1	8435136	8436531	8435988	7.98	2.22	2.19	AT1G23870	AT1G23880
Chr1_8453005	1	8452326	8453501	8453005	8.34	2.11	2.18	AT1G23910
Chr1_8480524	1	8479814	8481049	8480524	14.38	2.97	2.11	AT1G23960	AT1G23965
Chr1_8484899	1	8483499	8485533	8484899	9.29	1.96	2.17	AT1G23970	AT1G23980
Chr1_8486758	1	8485615	8487225	8486758	26.59	3.5	2.02	AT1G23970	AT1G23980
Chr1_8520035	1	8519363	8520906	8520035	26.73	2.88	2.01	AT1G24070	AT1G24080	AT1G24090
Chr1_8532310	1	8531786	8533859	8532310	14.81	2.45	2.1	AT1G24120
Chr1_8549257	1	8548713	8549696	8549257	5.52	2.37	2.22	AT1G24150
Chr1_8556552	1	8555907	8558034	8556552	27.32	3.08	2	AT1G24160	AT1G24170
Chr1_8593245	1	8592635	8593759	8593245	7.24	2.05	2.19	AT1G24256	AT1G24260
Chr1_8596711	1	8596209	8597724	8596711	17.72	2.98	2.08	AT1G24260
Chr1_8607660	1	8607077	8608243	8607660	6.18	2.29	2.21	AT1G24267	AT1G24270	AT1G24280
Chr1_8663937	1	8663483	8664515	8663937	5.35	2.47	2.22	AT1G24440	AT1G24450	AT1G24460
Chr1_8689790	1	8689216	8690433	8689790	18.37	3.1	2.07	AT1G24510	AT1G24520
Chr1_8692859	1	8692224	8693384	8692859	11.77	2.9	2.14	AT1G24530
Chr1_8719625	1	8719136	8720378	8719625	8.56	2.36	2.17	AT1G24600
Chr1_8727133	1	8726627	8728867	8727133	9.74	2.66	2.17	AT1G24620	AT1G24625
Chr1_8755864	1	8754841	8757041	8755864	7.82	2.5	2.18	AT1G24706	AT1G24735
Chr1_8852868	1	8851603	8854437	8852868	9.02	2.94	2.19	NA
Chr1_8861637	1	8860275	8862774	8861637	21.05	2.76	2.03	AT1G25275	AT1G25280
Chr1_8863899	1	8863264	8864443	8863899	9.5	2.63	2.18	AT1G25280
Chr1_8909164	1	8908546	8910089	8909164	22.63	3.13	2.06	AT1G25390
Chr1_8912544	1	8912028	8913063	8912544	5.92	2.64	2.21	AT1G25400
Chr1_8924295	1	8923742	8925822	8924295	20.1	2.85	2.05	AT1G25425
Chr1_8935587	1	8935045	8936127	8935587	21.67	3.96	2.06	AT1G25440
Chr1_8937148	1	8936142	8937652	8937148	8.33	2.48	2.19	AT1G25440
Chr1_8962035	1	8960272	8962506	8962035	24.16	2.8	2.02	AT1G25510	AT1G25520
Chr1_8968370	1	8967300	8968776	8968370	5.97	1.83	2.21	AT1G25530	AT1G25540
Chr1_8985987	1	8984619	8986399	8985987	9.87	2.19	2.17	AT1G25560
Chr1_8991375	1	8990830	8992405	8991375	14.08	2.56	2.12	AT1G25570
Chr1_8996419	1	8994986	8997239	8996419	72.2	3.15	2.03	AT1G25570	AT1G25580
Chr1_9020296	1	9019333	9020854	9020296	20.37	3.11	2.04	AT1G25988	AT1G26090
Chr1_9027873	1	9027354	9028944	9027873	6.93	3.07	2.2	AT1G26110	AT1G26120
Chr1_9044087	1	9042826	9044855	9044087	9.88	2.13	2.17	AT1G26150	AT1G26160
Chr1_9075578	1	9074809	9076420	9075578	14.24	2.38	2.11	AT1G26230	AT1G26233	AT1G26235
Chr1_9092566	1	9092073	9093297	9092566	6.68	2.77	2.21	AT1G26270
Chr1_9103822	1	9103120	9104416	9103822	11.84	2.68	2.14	AT1G26310	AT1G26320
Chr1_9151653	1	9151009	9152211	9151653	6.38	2.48	2.19	AT1G26450	AT1G26460
Chr1_9171040	1	9170559	9171552	9171040	7.23	3.13	2.19	AT1G26540	AT1G26550
Chr1_9209955	1	9209310	9210498	9209955	7.14	2.62	2.19	AT1G26640	AT1G26650	AT1G26660
Chr1_9272839	1	9272283	9273846	9272839	10.1	2.62	2.16	AT1G26780
Chr1_9304486	1	9303480	9304998	9304486	23.47	2.84	2.04	AT1G26850
Chr1_9345399	1	9344888	9345973	9345399	6.69	2.19	2.21	AT1G26940
Chr1_9355029	1	9354508	9356409	9355029	17.37	3.52	2.09	AT1G26960
Chr1_9357628	1	9356938	9358153	9357628	9.31	2.37	2.17	AT1G26960	AT1G26970
Chr1_9393572	1	9392855	9395114	9393572	22.54	2.98	2.06	AT1G27045	AT1G27050	AT1G27060
Chr1_9407640	1	9407111	9409153	9407640	5.46	2.41	2.22	AT1G27090	AT1G27100
Chr1_9411926	1	9411203	9412438	9411926	14.01	3.38	2.11	AT1G27100	AT1G27110
Chr1_9420966	1	9420285	9421539	9420966	11.16	2.51	2.15	AT1G27120
Chr1_9425272	1	9424689	9425960	9425272	7.35	2	2.18	AT1G27130	AT1G27135	AT1G27140
Chr1_9428771	1	9428218	9429322	9428771	7.81	2.62	2.18	AT1G27140	AT1G27150
Chr1_9458205	1	9457667	9459607	9458205	22.39	2.45	2.06	AT1G27210
Chr1_9481357	1	9480934	9481998	9481357	8.98	2.85	2.19	AT1G27290	AT1G27300
Chr1_9486159	1	9485497	9487608	9486159	26.61	2.31	2.01	AT1G27310	AT1G27320
Chr1_9492784	1	9491976	9493403	9492784	16.93	3.07	2.1	AT1G27320	AT1G27330	AT1G27340
Chr1_9495477	1	9493771	9496133	9495477	19.6	3.14	2.04	AT1G27340
Chr1_9499602	1	9499046	9500873	9499602	12.3	2.6	2.14	AT1G27350	AT1G27360
Chr1_9517044	1	9516285	9517657	9517044	12.39	2.44	2.14	AT1G27390	AT1G27400	AT1G27410	AT1G27420
Chr1_9534274	1	9533727	9535016	9534274	8.87	2.31	2.19	AT1G27440	AT1G27450	AT1G27460
Chr1_9610531	1	9609832	9611518	9610531	11.19	1.97	2.15	AT1G27610	AT1G27620	AT1G27630
Chr1_9614286	1	9613623	9614955	9614286	7.27	2.43	2.19	AT1G27630	AT1G27640	AT1G27650
Chr1_9649249	1	9648740	9649867	9649249	6.69	2.68	2.21	AT1G27720	AT1G27730
Chr1_9696551	1	9695949	9697131	9696551	9.55	2.46	2.18	AT1G27840	AT1G27850
Chr1_9732563	1	9732071	9733064	9732563	5.55	3.35	2.22	AT1G27921	AT1G27930
Chr1_9739866	1	9737915	9740825	9739866	15.78	2.52	2.1	AT1G27940	AT1G27950
Chr1_9779044	1	9778520	9779552	9779044	8.88	3.26	2.19	AT1G28050	AT1G28060
Chr1_9782897	1	9781881	9783363	9782897	12.18	2.31	2.14	AT1G28060	AT1G28070
Chr1_9787766	1	9787443	9788385	9787766	6.62	2.72	2.2	AT1G28080
Chr1_9810817	1	9809620	9811960	9810817	6.53	1.92	2.19	NA
Chr1_9815631	1	9815141	9816074	9815631	7.93	3.47	2.19	AT1G28120
Chr1_9829989	1	9829265	9830478	9829989	13.16	3	2.13	AT1G28135
Chr1_9834604	1	9833886	9836487	9834604	26.71	2.85	2.01	AT1G28140	AT1G28150
Chr1_9850234	1	9849450	9850755	9850234	14.66	2.6	2.11	AT1G28190	AT1G28200
Chr1_9852435	1	9851922	9852894	9852435	6.28	3	2.2	AT1G28200	AT1G28210
Chr1_9879297	1	9878818	9879820	9879297	5.7	3.13	2.21	AT1G28260
Chr1_9880644	1	9880056	9881400	9880644	11.28	2.4	2.15	AT1G28260	AT1G28270
Chr1_9896167	1	9895518	9896604	9896167	8.08	2.9	2.18	AT1G28300
Chr1_9913652	1	9913158	9914366	9913652	16.64	2.89	2.11	AT1G28310
Chr1_9917953	1	9916792	9918472	9917953	19.21	2.57	2.05	NA
Chr1_9954795	1	9953673	9955364	9954795	13.15	2.8	2.13	NA
Chr1_9957150	1	9956611	9957667	9957150	6.68	3.08	2.21	AT1G28370
Chr1_9971759	1	9971249	9972693	9971759	13.94	2.68	2.11	AT1G28395	AT1G28400
Chr1_9975598	1	9973464	9976750	9975598	22.25	2.44	2.07	AT1G28400	AT1G28410
Chr1_9979675	1	9978943	9980120	9979675	9.04	2.57	2.18	AT1G28410	AT1G28420
Chr1_10078190	1	10077768	10078721	10078190	13.12	3.53	2.13	AT1G28670	AT1G28680	AT1G28685
Chr1_10143920	1	10143095	10144336	10143920	10.81	2.74	2.17	NA
Chr1_10151818	1	10151179	10152629	10151818	25.89	2.76	2.01	AT1G29070	AT1G29071
Chr1_10184451	1	10183838	10184949	10184451	12.69	3.08	2.13	AT1G29160
Chr1_10195405	1	10194759	10195917	10195405	12.04	2.51	2.14	AT1G29170
Chr1_10204137	1	10203129	10204584	10204137	6.5	2.58	2.19	AT1G29195
Chr1_10228762	1	10228319	10229957	10228762	6.88	2.32	2.2	AT1G29270
Chr1_10247462	1	10246247	10248628	10247462	19.29	2.27	2.05	AT1G29300
Chr1_10251288	1	10250730	10251908	10251288	8.26	2.56	2.17	AT1G29300	AT1G29310
Chr1_10261181	1	10260678	10262396	10261181	11.12	3.2	2.16	AT1G29330
Chr1_10264078	1	10263317	10264569	10264078	5.48	2.6	2.22	AT1G29330	AT1G29340
Chr1_10274056	1	10273605	10274528	10274056	7.98	3.22	2.19	AT1G29350	AT1G29355	AT1G29357
Chr1_10275793	1	10275211	10276229	10275793	7.02	3.12	2.19	AT1G29350	AT1G29355	AT1G29357
Chr1_10288035	1	10287465	10288703	10288035	15.11	3.41	2.1	AT1G29390	AT1G29395
Chr1_10294635	1	10294112	10295270	10294635	17.54	3.29	2.08	AT1G29400
Chr1_10296104	1	10295523	10298188	10296104	26.65	2.17	2.01	AT1G29400
Chr1_10300130	1	10299594	10300784	10300130	9.22	2.78	2.18	AT1G29410	AT1G29418
Chr1_10314218	1	10313387	10314813	10314218	22.76	2.99	2.06	AT1G29470
Chr1_10329096	1	10328565	10329598	10329096	5.1	2.6	2.23	AT1G29530	AT1G29540	AT1G29550
Chr1_10353988	1	10353320	10354542	10353988	17.08	3.07	2.09	AT1G29630
Chr1_10375397	1	10374134	10376069	10375397	9.89	1.81	2.17	AT1G29670
Chr1_10432432	1	10431887	10432936	10432432	10.21	2.85	2.16	AT1G29790	AT1G29800
Chr1_10462932	1	10462360	10463734	10462932	22.14	3.24	2.07	AT1G29880	AT1G29890
Chr1_10491583	1	10491073	10492081	10491583	7.1	2.48	2.19	AT1G29950	AT1G29951	AT1G29952
Chr1_10503202	1	10502445	10504279	10503202	27.3	2.91	2	AT1G29970	AT1G29980
Chr1_10521191	1	10519956	10522312	10521191	8.72	2.3	2.19	AT1G30016
Chr1_10535437	1	10534885	10535943	10535437	12.75	3.1	2.12	AT1G30040
Chr1_10537497	1	10536924	10538097	10537497	10.11	2.68	2.16	AT1G30040
Chr1_10539301	1	10538617	10540028	10539301	6.3	1.94	2.2	AT1G30040
Chr1_10561594	1	10561071	10563073	10561594	19.89	3.53	2.03	AT1G30090
Chr1_10564686	1	10563607	10565203	10564686	9.09	2.56	2.18	NA
Chr1_10572993	1	10572416	10574221	10572993	25.26	2.96	2	AT1G30100
Chr1_10583824	1	10583367	10584570	10583824	6.94	2.37	2.2	AT1G30110	AT1G30120
Chr1_10667770	1	10667220	10669251	10667770	7.09	2.15	2.19	NA
Chr1_10677038	1	10676605	10677987	10677038	7.11	2.32	2.19	NA
Chr1_10702214	1	10701641	10704296	10702214	22.16	3	2.07	NA
Chr1_10707437	1	10706509	10708175	10707437	12.9	2.35	2.12	NA
Chr1_10709604	1	10708202	10710237	10709604	22.46	3.13	2.06	AT1G30350
Chr1_10713797	1	10713028	10714914	10713797	19.19	2.76	2.05	AT1G30350	AT1G30360
Chr1_10715584	1	10714977	10716187	10715584	16.7	3.47	2.1	AT1G30360
Chr1_10725745	1	10725083	10726206	10725745	6.74	2.39	2.21	AT1G30400
Chr1_10756600	1	10756078	10759353	10756600	11.34	2.09	2.15	AT1G30420	AT1G30430	AT1G30440
Chr1_10795407	1	10794675	10796568	10795407	14.68	2.27	2.11	AT1G30490
Chr1_10801102	1	10799716	10801560	10801102	23.63	3.13	2.04	AT1G30490
Chr1_10802164	1	10801666	10802621	10802164	6.51	3.07	2.19	AT1G30490
Chr1_10814652	1	10813430	10815220	10814652	18	2.59	2.07	AT1G30520	AT1G30530
Chr1_10817138	1	10816588	10818307	10817138	16.66	2.76	2.1	AT1G30530	AT1G30540
Chr1_10827148	1	10826499	10827741	10827148	10.88	3.16	2.17	AT1G30560	AT1G30570
Chr1_10845134	1	10844686	10846180	10845134	12.11	2.12	2.13	AT1G30600	AT1G30610
Chr1_10854651	1	10853144	10855155	10854651	21.95	2.93	2.07	AT1G30620
Chr1_10860501	1	10859848	10861097	10860501	21.17	3.3	2.04	AT1G30630	AT1G30640
Chr1_10874929	1	10873700	10875426	10874929	27.34	3.37	2	AT1G30660
Chr1_10876618	1	10875969	10877116	10876618	11.73	3.1	2.14	AT1G30660
Chr1_10887564	1	10885912	10888155	10887564	25.23	3.77	2	AT1G30690
Chr1_10890209	1	10889513	10890937	10890209	12.7	2.73	2.13	AT1G30690	AT1G30700
Chr1_10905365	1	10903617	10906105	10905365	20.53	2.6	2.04	AT1G30740	AT1G30750	AT1G30755
Chr1_10942101	1	10941482	10942981	10942101	22.62	2.81	2.06	AT1G30810	AT1G30814
Chr1_10956498	1	10955909	10957034	10956498	9.61	2.9	2.17	NA
Chr1_10960874	1	10957555	10961372	10960874	24.45	2.2	2.02	AT1G30825
Chr1_10963781	1	10963094	10964233	10963781	6.75	2.34	2.21	AT1G30825	AT1G30830
Chr1_10973033	1	10971952	10973529	10973033	18.91	2.96	2.06	AT1G30840
Chr1_10975830	1	10975069	10976385	10975830	12.61	2.35	2.13	AT1G30840
Chr1_10978088	1	10977443	10978710	10978088	5.78	2.27	2.21	AT1G30845
Chr1_10979499	1	10979068	10980016	10979499	5.06	2.62	2.23	AT1G30845
Chr1_10994221	1	10993773	10994752	10994221	8.61	3.19	2.19	AT1G30880	AT1G30890
Chr1_11043690	1	11042915	11044270	11043690	10.63	1.99	2.17	AT1G30970	AT1G30972
Chr1_11059166	1	11058409	11059643	11059166	10.24	2.68	2.17	AT1G31010	AT1G31020
Chr1_11067864	1	11067343	11068275	11067864	5.01	2.56	2.23	NA
Chr1_11069424	1	11068996	11070344	11069424	10.57	2.25	2.17	AT1G31040
Chr1_11108245	1	11107768	11108730	11108245	5.71	2.59	2.21	AT1G31120
Chr1_11124222	1	11123736	11124754	11124222	8.36	2.83	2.18	AT1G31160
Chr1_11147895	1	11146635	11148169	11147895	16.72	2.51	2.1	AT1G31190	AT1G31200
Chr1_11163567	1	11162864	11164176	11163567	21.57	2.84	2.06	AT1G31230	AT1G31240
Chr1_11165055	1	11164390	11165572	11165055	21.23	3.59	2.04	AT1G31230	AT1G31240
Chr1_11200178	1	11199711	11200757	11200178	6.4	3.03	2.19	AT1G31310
Chr1_11205099	1	11204555	11205683	11205099	26.92	3.36	2.01	NA
Chr1_11211364	1	11210806	11211732	11211364	5.06	2.25	2.23	AT1G31319	AT1G31320
Chr1_11212705	1	11211815	11213197	11212705	7.65	2.59	2.17	AT1G31319	AT1G31320
Chr1_11214446	1	11213627	11215177	11214446	15.25	2.47	2.11	AT1G31319	AT1G31320	AT1G31330
Chr1_11220105	1	11219564	11220961	11220105	21.38	2.68	2.04	AT1G31335	AT1G31340
Chr1_11221693	1	11221031	11222110	11221693	7.3	2.36	2.19	AT1G31340	AT1G31350
Chr1_11231217	1	11230804	11231735	11231217	10.46	3.13	2.16	AT1G31358	AT1G31360
Chr1_11249530	1	11249029	11249927	11249530	5.86	3.61	2.21	AT1G31410	AT1G31420
Chr1_11265855	1	11264677	11266290	11265855	10.27	2.27	2.17	AT1G31460	AT1G31470	AT1G31480
Chr1_11330849	1	11330158	11331532	11330849	14.17	3.1	2.12	AT1G31650	AT1G31660
Chr1_11412249	1	11411595	11412884	11412249	12.63	2.61	2.13	AT1G31812	AT1G31814
Chr1_11414608	1	11414086	11415330	11414608	18.2	2.88	2.07	AT1G31812	AT1G31814	AT1G31817
Chr1_11416648	1	11415918	11417244	11416648	25.89	3.02	2	AT1G31814	AT1G31817	AT1G31820
Chr1_11421908	1	11421163	11422296	11421908	16.89	3.33	2.1	AT1G31830	AT1G31840
Chr1_11440138	1	11439240	11440854	11440138	21.67	2.98	2.06	AT1G31870
Chr1_11457052	1	11455648	11457672	11457052	11.29	3.08	2.15	AT1G31910
Chr1_11472747	1	11470852	11473367	11472747	19.68	2.47	2.04	AT1G31940
Chr1_11528420	1	11527845	11528879	11528420	8.94	2.93	2.19	AT1G32050
Chr1_11550099	1	11549565	11550553	11550099	5.72	2.39	2.21	AT1G32100	AT1G32120
Chr1_11556610	1	11556020	11557210	11556610	5.91	2.21	2.21	AT1G32120
Chr1_11595955	1	11595460	11597598	11595955	19.95	3.2	2.05	AT1G32190
Chr1_11598432	1	11597908	11599176	11598432	25.12	3.45	2	AT1G32190
Chr1_11605784	1	11604736	11606520	11605784	21.76	2.73	2.06	AT1G32200	AT1G32210	AT1G32220
Chr1_11607900	1	11607260	11608291	11607900	7.19	2.52	2.19	AT1G32200	AT1G32210	AT1G32220	AT1G32225
Chr1_11615928	1	11615469	11617508	11615928	6.63	1.83	2.2	AT1G32230
Chr1_11645030	1	11644543	11645463	11645030	5.11	2.39	2.23	AT1G32270	AT1G32280
Chr1_11650090	1	11649627	11651485	11650090	21.45	4.07	2.03	AT1G32290	AT1G32300
Chr1_11655970	1	11655482	11656436	11655970	6.25	2.25	2.2	AT1G32320
Chr1_11660542	1	11660065	11661000	11660542	7.53	3.16	2.18	AT1G32330	AT1G32337
Chr1_11691572	1	11691092	11692063	11691572	5.84	2.53	2.21	AT1G32400	AT1G32410
Chr1_11693707	1	11693331	11694234	11693707	8.45	2.7	2.18	AT1G32400	AT1G32410	AT1G32415
Chr1_11749857	1	11749404	11750531	11749857	5.84	2.98	2.21	AT1G32490	AT1G32500
Chr1_11763598	1	11762271	11764240	11763598	17.88	2.62	2.08	AT1G32530
Chr1_11765977	1	11765515	11766500	11765977	6.13	2.38	2.21	AT1G32540
Chr1_11774328	1	11773812	11774932	11774328	11.4	3.27	2.15	AT1G32550	AT1G32560	AT1G32570
Chr1_11783976	1	11783434	11784491	11783976	6.45	2.5	2.19	AT1G32580	AT1G32582	AT1G32583
Chr1_11797287	1	11796292	11797934	11797287	8.46	2.19	2.18	AT1G32610	AT1G32620	AT1G32630
Chr1_11807258	1	11806775	11807929	11807258	13.81	2.99	2.11	NA
Chr1_11810284	1	11809357	11811573	11810284	67.84	3.64	2.07	AT1G32650	AT1G32660
Chr1_11821831	1	11820755	11822319	11821831	12.69	2.7	2.13	AT1G32690
Chr1_11823606	1	11822744	11823896	11823606	9.3	2.31	2.17	AT1G32690
Chr1_11827385	1	11826881	11827889	11827385	5.19	2.93	2.22	AT1G32700
Chr1_11840837	1	11840286	11841358	11840837	5.4	2.51	2.22	AT1G32730
Chr1_11846171	1	11845607	11846829	11846171	11.71	2.84	2.14	AT1G32740	AT1G32750
Chr1_11874795	1	11874048	11875312	11874795	17.13	2.74	2.09	AT1G32780	AT1G32790
Chr1_11877437	1	11876940	11877945	11877437	20.82	4.77	2.03	AT1G32790
Chr1_11907320	1	11906751	11908142	11907320	5.01	1.99	2.23	AT1G32850	AT1G32860
Chr1_11909354	1	11908543	11910129	11909354	22.98	2.5	2.05	AT1G32860	AT1G32870
Chr1_11934656	1	11934018	11935328	11934656	12.55	2.79	2.13	AT1G32930	AT1G32940
Chr1_11937023	1	11936132	11937412	11937023	7.17	2.26	2.19	AT1G32930	AT1G32940
Chr1_12026880	1	12026047	12027762	12026880	14.75	2.31	2.1	AT1G33170
Chr1_12054977	1	12054185	12055560	12054977	17.96	2.79	2.07	AT1G33240
Chr1_12057053	1	12055656	12057815	12057053	5.12	1.87	2.23	AT1G33240	AT1G33250
Chr1_12059600	1	12059075	12060257	12059600	14.35	2.92	2.11	AT1G33250
Chr1_12096481	1	12095532	12096994	12096481	12.5	2.83	2.14	AT1G33360	AT1G33370
Chr1_12123646	1	12123074	12124613	12123646	9.04	2.95	2.18	AT1G33415	AT1G33420	AT1G33430
Chr1_12144480	1	12144173	12144929	12144480	10.43	3.39	2.17	AT1G33470
Chr1_12177645	1	12177038	12178164	12177645	11.22	2.83	2.15	AT1G33590
Chr1_12218088	1	12217566	12218687	12218088	12.68	2.82	2.13	AT1G33710
Chr1_12239617	1	12238776	12240233	12239617	19.76	3.04	2.04	AT1G33770
Chr1_12246269	1	12245759	12246761	12246269	12.17	3.68	2.14	AT1G33780
Chr1_12254921	1	12254422	12255572	12254921	9.88	2.56	2.17	AT1G33790
Chr1_12351385	1	12350414	12351985	12351385	13.01	3.04	2.12	AT1G33970	AT1G33980
Chr1_12454300	1	12453538	12455844	12454300	10.66	2.13	2.17	AT1G34190	AT1G34200
Chr1_12458685	1	12458338	12459184	12458685	7.03	2.88	2.19	AT1G34210
Chr1_12466130	1	12465662	12466623	12466130	9.51	3.47	2.18	AT1G34220
Chr1_12840204	1	12839665	12840799	12840204	15.18	2.96	2.11	NA
Chr1_12867026	1	12866476	12867541	12867026	13.59	3.1	2.12	AT1G35150	AT1G35160
Chr1_13029942	1	13029318	13030535	13029942	16.53	3.09	2.11	AT1G35430
Chr1_13039852	1	13039360	13040367	13039852	11.88	3.54	2.14	AT1G35460
Chr1_13048370	1	13046818	13048547	13048370	7.54	2.18	2.18	AT1G35467
Chr1_13079615	1	13076503	13080207	13079615	26.51	3.01	2	AT1G35515	AT1G35516
Chr1_13115657	1	13115155	13116310	13115657	15.75	3.07	2.1	AT1G35545	AT1G35560
Chr1_13117327	1	13116879	13118236	13117327	5.14	2.71	2.22	AT1G35560
Chr1_13118777	1	13118341	13119267	13118777	7.54	3.99	2.18	AT1G35560
Chr1_13125390	1	13124932	13125904	13125390	11.41	3.59	2.15	AT1G35580
Chr1_13203637	1	13203101	13204082	13203637	10.26	3.25	2.17	AT1G35670
Chr1_13280419	1	13279926	13280902	13280419	10.66	3.5	2.17	AT1G35780
Chr1_13470799	1	13470113	13471072	13470799	8.73	2.76	2.19	AT1G36070
Chr1_13999835	1	13999147	14000578	13999835	21.36	2.75	2.04	NA
Chr1_14002392	1	14001595	14002849	14002392	10.58	2.76	2.17	AT1G36940
Chr1_14027160	1	14026382	14027842	14027160	23.9	2.88	2.03	AT1G36980	AT1G36990	AT1G36992
Chr1_14147710	1	14147212	14148298	14147710	5.54	2.73	2.22	NA
Chr1_14689400	1	14688286	14689817	14689400	12.99	2.73	2.12	NA
Chr1_15140819	1	15140349	15141430	15140819	10.47	2.79	2.17	NA
Chr1_15650233	1	15649707	15651635	15650233	15	2.11	2.1	AT1G41875	AT1G41880
Chr1_15926094	1	15925654	15926606	15926094	6.17	3	2.21	AT1G42470
Chr1_16137755	1	16137126	16138306	16137755	24.9	3.74	2.01	AT1G42990
Chr1_16617086	1	16616660	16617574	16617086	5.07	3.13	2.23	AT1G43850
Chr1_16621913	1	16621238	16622442	16621913	5.41	2.09	2.22	AT1G43850	AT1G43860
Chr1_16646635	1	16646086	16647178	16646635	18.96	3.64	2.06	AT1G43890
Chr1_16649803	1	16649261	16650239	16649803	6.91	2.79	2.2	NA
Chr1_16662021	1	16660098	16663392	16662021	20.17	2.14	2.05	NA
Chr1_16777449	1	16776944	16777987	16777449	11.21	3.02	2.15	AT1G44110
Chr1_16792985	1	16792506	16793735	16792985	9.29	2.45	2.17	AT1G44160
Chr1_16871640	1	16870995	16872109	16871640	12.81	2.7	2.12	AT1G44575
Chr1_16888073	1	16887524	16888594	16888073	15.31	3.71	2.11	AT1G44740
Chr1_16897099	1	16896260	16899424	16897099	65.81	3.49	2.02	AT1G44760
Chr1_16900927	1	16900342	16902040	16900927	18.3	2.85	2.07	AT1G44760
Chr1_16907164	1	16906542	16907917	16907164	8.87	2.31	2.19	AT1G44770	AT1G44780
Chr1_16914437	1	16912951	16914816	16914437	10.4	2.1	2.17	AT1G44790	AT1G44800
Chr1_17034608	1	17033842	17035193	17034608	9.08	2.08	2.18	AT1G45063
Chr1_17130230	1	17129628	17131098	17130230	5.9	2.18	2.21	AT1G45207
Chr1_17223068	1	17222433	17223738	17223068	18.3	2.9	2.07	AT1G46264
Chr1_17224568	1	17223821	17225220	17224568	12.2	2.62	2.14	AT1G46264
Chr1_17226803	1	17225682	17227627	17226803	20.49	2.5	2.04	AT1G46264
Chr1_17282971	1	17282506	17283488	17282971	5.63	2.14	2.21	AT1G47128
Chr1_17288474	1	17287957	17288910	17288474	9.86	3.07	2.17	AT1G47128
Chr1_17330771	1	17330190	17331216	17330771	5.77	2.39	2.21	AT1G47271	AT1G47278
Chr1_17343104	1	17342522	17343470	17343104	5.46	2.19	2.22	AT1G47300	AT1G47310
Chr1_17350930	1	17350473	17351407	17350930	6.05	2.68	2.21	AT1G47330
Chr1_17424586	1	17424005	17425111	17424586	21.5	3.96	2.05	AT1G47490
Chr1_17432460	1	17431968	17432935	17432460	9.44	3.07	2.18	AT1G47495	AT1G47497	AT1G47500
Chr1_17451466	1	17450783	17452093	17451466	24.98	3.7	2	AT1G47530
Chr1_17566580	1	17566018	17567040	17566580	5.49	2.71	2.22	AT1G47730	AT1G47740
Chr1_17578320	1	17577849	17578876	17578320	6.49	2.91	2.19	AT1G47765
Chr1_17593965	1	17593475	17596710	17593965	67.61	3.25	2.08	AT1G47780
Chr1_17634670	1	17634234	17635190	17634670	5.02	3.28	2.23	AT1G47870
Chr1_17682562	1	17682196	17683163	17682562	9.44	2.68	2.18	AT1G47960
Chr1_17700075	1	17699312	17701344	17700075	23.91	3.82	2.03	AT1G47990
Chr1_17766832	1	17766321	17768294	17766832	12.92	2.69	2.12	AT1G48100
Chr1_17769743	1	17769047	17770739	17769743	23.98	3.06	2.03	AT1G48100	AT1G48110
Chr1_17834925	1	17834196	17835340	17834925	7.26	2.89	2.19	AT1G48280
Chr1_17846966	1	17846483	17847454	17846966	9.62	3.56	2.17	AT1G48300
Chr1_17855736	1	17855155	17856490	17855736	11.8	2.73	2.14	AT1G48310	AT1G48315	AT1G48320	AT1G48325
Chr1_17886135	1	17885433	17886747	17886135	6.24	2.38	2.2	AT1G48400	AT1G48405	AT1G48410
Chr1_17892694	1	17892153	17893253	17892694	7.28	3.1	2.19	AT1G48410
Chr1_17910555	1	17910052	17911798	17910555	16.02	3.14	2.11	AT1G48450	AT1G48460
Chr1_17921666	1	17920500	17922260	17921666	12.22	2.57	2.14	AT1G48480	AT1G48490
Chr1_17973892	1	17972836	17974396	17973892	5.85	2.51	2.21	AT1G48610	AT1G48620
Chr1_17976508	1	17975941	17977086	17976508	16.65	3.28	2.11	AT1G48620
Chr1_17983538	1	17982972	17984190	17983538	15.55	3.25	2.1	AT1G48630	AT1G48635	AT1G48640
Chr1_18028092	1	18026709	18029068	18028092	22.65	2.8	2.06	AT1G48740	AT1G48742	AT1G48745
Chr1_18030497	1	18029629	18030919	18030497	5.66	2.18	2.21	AT1G48745
Chr1_18071577	1	18071109	18072653	18071577	6.34	2.19	2.2	AT1G48860	AT1G48870
Chr1_18080326	1	18078270	18080820	18080326	73.5	3.05	2	AT1G48880
Chr1_18097960	1	18097263	18098592	18097960	10.7	2.76	2.17	AT1G48920
Chr1_18101512	1	18100774	18102520	18101512	12.67	2.14	2.13	AT1G48920	AT1G48930
Chr1_18105969	1	18105459	18107349	18105969	6.05	2.27	2.21	AT1G48930	AT1G48940	AT1G48950
Chr1_18112418	1	18111115	18112909	18112418	12.78	2.47	2.12	AT1G48953	AT1G48960
Chr1_18123470	1	18122798	18123891	18123470	5.21	2.14	2.22	AT1G49000
Chr1_18138356	1	18137542	18139525	18138356	21.04	2.36	2.03	AT1G49020	AT1G49030	AT1G49032	AT1G49040
Chr1_18211200	1	18210062	18211610	18211200	7.44	2.03	2.18	NA
Chr1_18212974	1	18211697	18213507	18212974	6.15	2.47	2.21	AT1G49240
Chr1_18215760	1	18215152	18216246	18215760	8.83	2.88	2.19	AT1G49240	AT1G49245
Chr1_18285250	1	18284704	18285768	18285250	5.92	2.6	2.21	AT1G49405	AT1G49410
Chr1_18288081	1	18287514	18288769	18288081	15.6	3.02	2.1	AT1G49410	AT1G49420	AT1G49430
Chr1_18305067	1	18304551	18305935	18305067	17.93	2.46	2.08	AT1G49450
Chr1_18308961	1	18308308	18309486	18308961	14.81	3.33	2.1	AT1G49460	AT1G49470
Chr1_18328998	1	18328712	18329843	18328998	8.68	3.11	2.19	AT1G49510	AT1G49520
Chr1_18354641	1	18354115	18355237	18354641	5.89	2.54	2.21	AT1G49580	AT1G49590
Chr1_18360406	1	18359777	18360995	18360406	10.58	2.99	2.17	AT1G49600
Chr1_18378733	1	18378144	18379255	18378733	16.16	2.99	2.1	AT1G49640	AT1G49650	AT1G49660
Chr1_18379938	1	18379446	18380398	18379938	8.01	3.1	2.18	AT1G49650	AT1G49660	AT1G49670
Chr1_18388997	1	18387356	18389596	18388997	15.36	2.4	2.1	AT1G49670	AT1G49700
Chr1_18393962	1	18393510	18394521	18393962	5.94	2.95	2.21	AT1G49710
Chr1_18400208	1	18398641	18400669	18400208	11.64	2.34	2.14	AT1G49715	AT1G49720
Chr1_18416402	1	18415211	18416869	18416402	8.32	2.99	2.19	AT1G49760
Chr1_18420150	1	18419444	18420753	18420150	11.05	2.39	2.16	AT1G49760
Chr1_18428281	1	18427620	18429010	18428281	23.33	3.26	2.04	AT1G49780
Chr1_18456631	1	18456162	18456929	18456631	5.33	3.47	2.22	AT1G49850	AT1G49860
Chr1_18460095	1	18459427	18460577	18460095	8.87	2.68	2.19	AT1G49860	AT1G49870
Chr1_18517459	1	18516941	18518019	18517459	8.68	3.15	2.19	AT1G50000	AT1G50010
Chr1_18521931	1	18521372	18522469	18521931	9.65	3.1	2.17	AT1G50020	AT1G50030
Chr1_18543904	1	18543313	18544572	18543904	20.85	3.13	2.03	AT1G50040	AT1G50050
Chr1_18558181	1	18557455	18558574	18558181	6.98	2.2	2.19	AT1G50090	AT1G50100	AT1G50110
Chr1_18581912	1	18581417	18582385	18581912	7.86	2.8	2.17	AT1G50160	AT1G50170	AT1G50180
Chr1_18617088	1	18616571	18617893	18617088	8.1	2.22	2.18	AT1G50250	AT1G50260
Chr1_18627618	1	18627285	18628286	18627618	9.77	2.85	2.17	AT1G50280	AT1G50290	AT1G50300
Chr1_18728405	1	18727786	18728978	18728405	9.3	2.49	2.17	AT1G50570	AT1G50575	AT1G50580
Chr1_18748178	1	18747753	18749103	18748178	9.47	3.13	2.18	AT1G50620
Chr1_18771094	1	18770305	18771592	18771094	21.44	2.96	2.03	AT1G50659	AT1G50660
Chr1_18838981	1	18838511	18839566	18838981	5.17	2.95	2.22	AT1G50830	AT1G50840
Chr1_18873254	1	18872619	18873788	18873254	11.61	2.92	2.14	AT1G50920
Chr1_18927801	1	18927261	18928695	18927801	5.07	2.22	2.23	AT1G51055	AT1G51060	AT1G51070
Chr1_18934286	1	18932252	18934818	18934286	22.21	2.67	2.07	AT1G51090	AT1G51100	AT1G51110
Chr1_18961064	1	18960572	18961858	18961064	6.19	2.26	2.2	AT1G51172
Chr1_19047627	1	19046967	19048076	19047627	6.32	2.17	2.2	AT1G51370	AT1G51380	AT1G51390
Chr1_19050188	1	19049714	19051226	19050188	5.7	2.54	2.21	AT1G51380	AT1G51390	AT1G51402
Chr1_19105008	1	19104355	19107057	19105008	70.49	3.26	2.04	AT1G51510	AT1G51520
Chr1_19112937	1	19112202	19113593	19112937	7.63	2.46	2.17	AT1G51530	AT1G51538	AT1G51540
Chr1_19119511	1	19118834	19120296	19119511	9.96	2.43	2.17	AT1G51550	AT1G51560
Chr1_19125106	1	19124491	19125898	19125106	10.23	2.69	2.17	AT1G51570	AT1G51580
Chr1_19149378	1	19148950	19149850	19149378	6.32	2.79	2.2	AT1G51640	AT1G51645
Chr1_19154048	1	19153351	19154778	19154048	5.17	2.2	2.22	AT1G51640	AT1G51650	AT1G51660	AT1G51670
Chr1_19156301	1	19155617	19156810	19156301	5.89	2.18	2.21	AT1G51660	AT1G51670
Chr1_19162507	1	19161349	19163074	19162507	23.98	3.86	2.03	AT1G51680	AT1G51690
Chr1_19163968	1	19163332	19164449	19163968	5.08	2.6	2.23	AT1G51680	AT1G51690
Chr1_19198919	1	19198409	19200037	19198919	10.22	2.01	2.17	AT1G51760	AT1G51770
Chr1_19302700	1	19301971	19303794	19302700	69.06	4.19	2.06	AT1G51950
Chr1_19305152	1	19304358	19306277	19305152	23.48	2.71	2.04	AT1G51950
Chr1_19349071	1	19348643	19350480	19349071	9.78	2.36	2.17	AT1G52030
Chr1_19415714	1	19415170	19416273	19415714	26.84	3.79	2.01	AT1G52150	AT1G52155
Chr1_19424418	1	19423908	19425033	19424418	10.35	2.9	2.17	AT1G52160	AT1G52170	AT1G52180
Chr1_19433086	1	19431318	19433880	19433086	22.99	2.66	2.05	AT1G52185	AT1G52190
Chr1_19470051	1	19469220	19470627	19470051	8.24	2.2	2.17	AT1G52280	AT1G52290
Chr1_19491769	1	19490241	19492269	19491769	8.24	2.11	2.17	AT1G52340	AT1G52342
Chr1_19498900	1	19498072	19499444	19498900	14.5	2.88	2.11	AT1G52350	AT1G52360
Chr1_19506073	1	19505197	19506744	19506073	7.02	2.34	2.19	AT1G52360	AT1G52370	AT1G52380
Chr1_19511862	1	19511366	19513420	19511862	13.61	2.27	2.12	AT1G52380	AT1G52390
Chr1_19519318	1	19518220	19519779	19519318	15.59	2.24	2.1	AT1G52400	AT1G52410
Chr1_19527712	1	19527229	19528223	19527712	9.97	3.45	2.17	AT1G52415	AT1G52420
Chr1_19565397	1	19564935	19566196	19565397	5.38	2.52	2.21	AT1G52510	AT1G52520
Chr1_19572761	1	19571701	19573595	19572761	19.46	2.46	2.04	AT1G52540	AT1G52550
Chr1_19578669	1	19578191	19579653	19578669	9.57	2.25	2.18	AT1G52560
Chr1_19600540	1	19600031	19601195	19600540	6.02	2.61	2.21	AT1G52615	AT1G52618
Chr1_19602252	1	19601745	19602917	19602252	11.22	2.77	2.15	AT1G52615	AT1G52618	AT1G52620
Chr1_19603588	1	19603144	19604254	19603588	7.25	3.07	2.19	AT1G52615	AT1G52618	AT1G52620
Chr1_19640185	1	19639672	19641392	19640185	5.37	2.3	2.21	AT1G52710	AT1G52720	AT1G52730
Chr1_19652962	1	19652631	19654098	19652962	6.88	2.19	2.2	AT1G52760	AT1G52770
Chr1_19692036	1	19691588	19692883	19692036	5.11	2.14	2.23	AT1G52880
Chr1_19764017	1	19763375	19764685	19764017	26.66	3.53	2.01	AT1G53030	AT1G53035	AT1G53039	AT1G53040
Chr1_19772091	1	19771545	19772589	19772091	9.05	2.76	2.18	AT1G53050
Chr1_19778238	1	19777757	19779822	19778238	12	2.19	2.14	AT1G53070
Chr1_19783341	1	19782352	19783864	19783341	27.03	2.77	2	AT1G53090
Chr1_19802854	1	19802171	19803250	19802854	6.21	2.91	2.2	AT1G53140
Chr1_19822212	1	19821785	19822725	19822212	8.57	3.55	2.17	AT1G53170
Chr1_19825447	1	19824961	19825951	19825447	6.67	2.69	2.19	NA
Chr1_19847798	1	19847065	19849138	19847798	11.83	2.26	2.14	AT1G53210	AT1G53220	AT1G53233
Chr1_19851970	1	19851466	19852903	19851970	6.58	2.58	2.2	AT1G53230	AT1G53233
Chr1_19854292	1	19853651	19855260	19854292	12.79	2.25	2.12	AT1G53230	AT1G53240
Chr1_19857222	1	19856563	19857715	19857222	12.92	2.86	2.12	AT1G53240	AT1G53250
Chr1_19874293	1	19872632	19875895	19874293	25.22	2.54	2	AT1G53290
Chr1_19878902	1	19877750	19879932	19878902	14.67	2.38	2.11	AT1G53300
Chr1_19935739	1	19935272	19936205	19935739	5.14	2.46	2.23	AT1G53430
Chr1_19956842	1	19956275	19958702	19956842	21.73	2.78	2.06	AT1G53450	AT1G53460	AT1G53470
Chr1_19974569	1	19974034	19975250	19974569	15.51	3.23	2.1	AT1G53510
Chr1_19993422	1	19992829	19993921	19993422	19.52	4.08	2.04	AT1G53580	AT1G53590
Chr1_20050034	1	20049521	20050591	20050034	8.22	2.16	2.17	AT1G53700	AT1G53705	AT1G53708
Chr1_20061404	1	20058938	20061915	20061404	18.02	2.6	2.07	AT1G53730
Chr1_20068667	1	20068010	20069201	20068667	8.35	2.43	2.18	AT1G53750	AT1G53760
Chr1_20101056	1	20100179	20101834	20101056	21.32	2.4	2.04	AT1G53830	AT1G53840
Chr1_20107891	1	20106833	20108623	20107891	7.77	2.17	2.18	AT1G53850	AT1G53860
Chr1_20109682	1	20109129	20110028	20109682	6.05	2.85	2.21	AT1G53860	AT1G53870
Chr1_20177093	1	20176602	20177623	20177093	7.06	2.73	2.19	NA
Chr1_20187072	1	20186349	20187606	20187072	20.1	3.79	2.05	AT1G54080	AT1G54090
Chr1_20199256	1	20198693	20199920	20199256	7.05	2.61	2.19	AT1G54100	AT1G54110	AT1G54115
Chr1_20204205	1	20203547	20205299	20204205	8.53	2.48	2.18	AT1G54115	AT1G54120
Chr1_20230380	1	20229429	20231258	20230380	10.42	2.45	2.17	AT1G54180
Chr1_20239737	1	20239220	20241793	20239737	26.66	2.85	2.01	AT1G54210
Chr1_20259726	1	20258773	20260203	20259726	8.31	2.71	2.17	AT1G54260	AT1G54270
Chr1_20283353	1	20282395	20283884	20283353	8.02	2.13	2.18	AT1G54330	AT1G54340
Chr1_20290479	1	20289947	20291013	20290479	5.62	2.56	2.21	AT1G54350	AT1G54355	AT1G54360
Chr1_20304030	1	20303385	20305072	20304030	10.86	2.3	2.17	AT1G54385	AT1G54390
Chr1_20357788	1	20356651	20358881	20357788	5.55	1.99	2.22	AT1G54490	AT1G54500	AT1G54510
Chr1_20415523	1	20414862	20416229	20415523	21.06	3.33	2.03	AT1G54670	AT1G54680	AT1G54690	AT1G54700
Chr1_20421009	1	20420607	20421870	20421009	10.77	2.51	2.17	AT1G54710	AT1G54720
Chr1_20424991	1	20423817	20425507	20424991	9.41	2.54	2.18	AT1G54730
Chr1_20445966	1	20445436	20446937	20445966	7.85	2.53	2.17	AT1G54790	AT1G54820
Chr1_20451092	1	20450086	20451602	20451092	15.09	2.68	2.1	AT1G54820	AT1G54830
Chr1_20523155	1	20522704	20523655	20523155	5.56	2.63	2.22	AT1G55020
Chr1_20551340	1	20550376	20553458	20551340	8.58	2.16	2.17	AT1G55070
Chr1_20577457	1	20577016	20578841	20577457	7.97	2.19	2.19	AT1G55150	AT1G55152	AT1G55160	AT1G55170
Chr1_20580195	1	20579530	20580713	20580195	7.54	2.7	2.18	AT1G55152	AT1G55160	AT1G55170	AT1G55175
Chr1_20588203	1	20587597	20589829	20588203	18.57	3.14	2.06	AT1G55180	AT1G55190	AT1G55200
Chr1_20649878	1	20649377	20650493	20649878	5.18	2.26	2.22	AT1G55330	AT1G55340
Chr1_20665155	1	20664590	20667585	20665155	11.63	2.41	2.14	AT1G55350
Chr1_20719411	1	20718773	20720058	20719411	13.02	2.84	2.12	AT1G55490	AT1G55500
Chr1_20728137	1	20727645	20728671	20728137	8.85	3.33	2.19	AT1G55520	AT1G55525
Chr1_20731308	1	20730796	20731955	20731308	9.98	2.94	2.17	AT1G55525	AT1G55530	AT1G55535
Chr1_20761638	1	20760716	20762078	20761638	17.91	3.5	2.08	AT1G55580
Chr1_20771976	1	20771437	20772498	20771976	12.73	3.28	2.13	AT1G55590	AT1G55591
Chr1_20784831	1	20783386	20786232	20784831	10.18	2.09	2.16	AT1G55610	AT1G55615
Chr1_20807992	1	20807535	20808832	20807992	6.17	2.57	2.21	AT1G55680	AT1G55690
Chr1_20813035	1	20812494	20813497	20813035	7.57	2.86	2.17	AT1G55690
Chr1_20815280	1	20813570	20815708	20815280	26.35	3.25	2	AT1G55690
Chr1_20818181	1	20817322	20818604	20818181	7.77	2.45	2.18	NA
Chr1_20819122	1	20818673	20819651	20819122	6.76	3.1	2.21	AT1G55700
Chr1_20851959	1	20851413	20852430	20851959	5.84	2.33	2.21	AT1G55760	AT1G55770	AT1G55790
Chr1_20860504	1	20858994	20861020	20860504	14.7	2.97	2.11	AT1G55800	AT1G55805	AT1G55810
Chr1_20870499	1	20869829	20871189	20870499	21.07	3.27	2.03	AT1G55830
Chr1_20876635	1	20875861	20877255	20876635	5.73	2.04	2.21	AT1G55840	AT1G55850
Chr1_20930484	1	20929734	20931193	20930484	16.53	2.8	2.11	AT1G55960
Chr1_20950495	1	20949376	20950941	20950495	8.97	2.21	2.19	AT1G56010	AT1G56020
Chr1_20951981	1	20951548	20952523	20951981	13.12	3.44	2.13	AT1G56010	AT1G56020
Chr1_20962548	1	20962028	20964090	20962548	8.73	2.45	2.19	AT1G56040	AT1G56045	AT1G56050
Chr1_20967804	1	20967074	20969756	20967804	13.45	2.19	2.12	AT1G56060	AT1G56070
Chr1_20971740	1	20971151	20972255	20971740	14.05	3.05	2.12	AT1G56070
Chr1_21007805	1	21007062	21008527	21007805	5.45	2.05	2.22	AT1G56140	AT1G56145
Chr1_21024596	1	21023880	21025245	21024596	7.15	2.28	2.19	AT1G56165	AT1G56170
Chr1_21030661	1	21029977	21031179	21030661	7.29	2.49	2.19	AT1G56180	AT1G56190	AT1G56200
Chr1_21039117	1	21038592	21039677	21039117	9.21	2.69	2.18	NA
Chr1_21049213	1	21048338	21049948	21049213	20.04	2.79	2.05	AT1G56230
Chr1_21051991	1	21051031	21053570	21051991	73.92	3.69	2	AT1G56230	AT1G56233
Chr1_21075031	1	21074468	21075635	21075031	11.23	2.97	2.15	AT1G56280	AT1G56290
Chr1_21078894	1	21078368	21079667	21078894	12.15	2.52	2.13	AT1G56290	AT1G56300
Chr1_21082389	1	21081862	21082883	21082389	5.72	2.67	2.21	AT1G56300	AT1G56310
Chr1_21088742	1	21088166	21089162	21088742	5.57	3	2.21	AT1G56320	AT1G56330
Chr1_21092858	1	21092305	21093409	21092858	7.97	2.82	2.19	AT1G56340	AT1G56345	AT1G56350
Chr1_21094610	1	21093907	21095161	21094610	19.22	3.61	2.05	AT1G56340	AT1G56345	AT1G56350
Chr1_21141727	1	21141176	21142301	21141727	10.71	3.17	2.17	AT1G56440	AT1G56450
Chr1_21198903	1	21198432	21200172	21198903	14.51	2.32	2.11	AT1G56580
Chr1_21228297	1	21227211	21228786	21228297	12.44	2.59	2.14	AT1G56630
Chr1_21242323	1	21241203	21242585	21242323	7.26	2.05	2.19	AT1G56670
Chr1_21256103	1	21255406	21256801	21256103	13.91	3.25	2.11	AT1G56690	AT1G56700
Chr1_21267443	1	21266900	21267884	21267443	6.26	2.25	2.2	AT1G56720	AT1G56730	AT1G56740	AT1G56750	AT1G56760
Chr1_21355911	1	21355475	21357158	21355911	22.86	2.65	2.05	AT1G57660
Chr1_21364752	1	21364257	21365429	21364752	18.03	3.24	2.07	AT1G57680
Chr1_21457831	1	21457206	21458306	21457831	12.32	2.68	2.14	AT1G58025
Chr1_21507545	1	21507037	21508578	21507545	13.09	2.96	2.13	AT1G58080	AT1G58090
Chr1_21514206	1	21513735	21514712	21514206	10.99	3.13	2.16	AT1G58100
Chr1_21518943	1	21517907	21519574	21518943	6.36	2.32	2.2	AT1G58110	AT1G58120	AT1G58122
Chr1_21537768	1	21537288	21538531	21537768	12.22	2.48	2.14	AT1G58170	AT1G58180	AT1G58190
Chr1_21539841	1	21539328	21540450	21539841	10.26	2.81	2.17	AT1G58180	AT1G58190
Chr1_21553343	1	21552725	21554488	21553343	11.2	2.67	2.15	AT1G58200	AT1G58210
Chr1_21579802	1	21578748	21580258	21579802	9.28	2.68	2.17	AT1G58230	AT1G58235
Chr1_21601759	1	21601233	21602205	21601759	9.36	3.34	2.17	AT1G58250
Chr1_21623951	1	21623261	21624417	21623951	7.33	2.19	2.19	AT1G58280	AT1G58290
Chr1_21626265	1	21625761	21626821	21626265	19	3.93	2.06	AT1G58290
Chr1_21656110	1	21654915	21656594	21656110	22.09	2.65	2.07	AT1G58340
Chr1_21679146	1	21678632	21679633	21679146	5.18	2.96	2.22	AT1G58360
Chr1_21911474	1	21910148	21911769	21911474	25.75	3.3	2.01	AT1G59640
Chr1_21914395	1	21913611	21914875	21914395	13.3	2.31	2.12	NA
Chr1_21930216	1	21929708	21930788	21930216	10.47	3.3	2.17	AT1G59660	AT1G59670	AT1G59680
Chr1_21975908	1	21975366	21977064	21975908	8.21	2.59	2.17	NA
Chr1_22011244	1	22010652	22011763	22011244	5.63	2.25	2.21	AT1G59820
Chr1_22040345	1	22039026	22040827	22040345	8.47	2.13	2.18	AT1G59870	AT1G59880	AT1G59885
Chr1_22051079	1	22050241	22051639	22051079	6.73	2.54	2.21	AT1G59890	AT1G59900
Chr1_22073301	1	22072114	22073754	22073301	16.97	3.3	2.1	AT1G59950	AT1G59960	AT1G59970
Chr1_22093180	1	22092611	22095856	22093180	73.44	3.16	2.01	AT1G59990	AT1G60000
Chr1_22096739	1	22096167	22097232	22096739	7.18	2.42	2.19	AT1G60000	AT1G60010
Chr1_22098237	1	22097541	22098981	22098237	22.05	2.49	2.07	AT1G60010
Chr1_22099481	1	22099030	22100321	22099481	13.03	2.45	2.12	AT1G60010
Chr1_22102517	1	22102056	22103094	22102517	11.59	3.36	2.14	NA
Chr1_22110411	1	22109952	22111019	22110411	5.99	2.16	2.21	NA
Chr1_22191634	1	22191061	22192152	22191634	13.15	3.47	2.13	AT1G60160	AT1G60170
Chr1_22198169	1	22197381	22198677	22198169	10.27	2.62	2.17	AT1G60190
Chr1_22205529	1	22204930	22206644	22205529	16.07	2.27	2.1	AT1G60200	AT1G60220
Chr1_22248344	1	22247416	22248846	22248344	14.56	2.48	2.11	AT1G60380	AT1G60390
Chr1_22250361	1	22249921	22250893	22250361	5.14	2.36	2.23	AT1G60380	AT1G60390
Chr1_22261783	1	22261213	22262248	22261783	9.07	3.16	2.18	AT1G60420
Chr1_22305297	1	22304747	22306078	22305297	13.72	2.85	2.11	AT1G60545	AT1G60550
Chr1_22343128	1	22341763	22344043	22343128	19.88	2.64	2.04	AT1G60650	AT1G60660	AT1G60670
Chr1_22382715	1	22381884	22384108	22382715	21.68	2.72	2.06	AT1G60790	AT1G60800
Chr1_22387808	1	22386384	22388932	22387808	72.56	3.09	2.02	AT1G60800	AT1G60810
Chr1_22410465	1	22409052	22411121	22410465	6.35	2.14	2.2	AT1G60860	AT1G60870	AT1G60880
Chr1_22428029	1	22427663	22428579	22428029	5.67	2.47	2.21	AT1G60900	AT1G60910	AT1G60913
Chr1_22442265	1	22441733	22442795	22442265	5.37	2.45	2.21	AT1G60940	AT1G60950
Chr1_22444345	1	22443820	22444978	22444345	16.84	3.68	2.1	AT1G60940	AT1G60950	AT1G60960
Chr1_22449724	1	22449188	22450119	22449724	7.68	2.9	2.17	AT1G60960	AT1G60970	AT1G60980
Chr1_22461279	1	22460018	22461914	22461279	19.94	2.73	2.05	AT1G60987	AT1G60989	AT1G60990
Chr1_22512452	1	22511778	22512985	22512452	24.9	3.62	2.01	AT1G61100
Chr1_22515731	1	22515236	22516427	22515731	22	3.41	2.07	AT1G61105	AT1G61110
Chr1_22522745	1	22522177	22523175	22522745	5.89	2.73	2.21	AT1G61120
Chr1_22549484	1	22549174	22550699	22549484	13.06	2.56	2.13	AT1G61170	AT1G61180
Chr1_22564237	1	22563908	22564743	22564237	7.79	2.82	2.18	AT1G61200	AT1G61210
Chr1_22585470	1	22584843	22585952	22585470	7.46	2.65	2.18	AT1G61240	AT1G61250
Chr1_22616571	1	22616091	22617049	22616571	11.11	3.07	2.16	AT1G61310	AT1G61320
Chr1_22628094	1	22627361	22628596	22628094	16.8	2.73	2.1	AT1G61340
Chr1_22795373	1	22794893	22795854	22795373	8.16	2.76	2.18	AT1G61720	AT1G61730	AT1G61732
Chr1_22799594	1	22799063	22800097	22799594	8.61	2.65	2.19	AT1G61740
Chr1_22814219	1	22813688	22814787	22814219	7.24	2.81	2.19	AT1G61780	AT1G61790
Chr1_22816471	1	22815902	22816992	22816471	15.16	3.25	2.11	AT1G61780
Chr1_22826872	1	22826339	22828616	22826872	25.75	2.82	2.01	AT1G61800
Chr1_22829928	1	22829399	22831001	22829928	8.27	2.35	2.17	AT1G61810
Chr1_22866753	1	22866301	22868212	22866753	24.57	2.53	2.01	AT1G61860	AT1G61870	AT1G61880
Chr1_22877550	1	22876785	22878029	22877550	14.2	3.42	2.12	NA
Chr1_22881957	1	22880376	22882486	22881957	18.99	2.73	2.06	AT1G61900
Chr1_22890213	1	22889671	22891141	22890213	5.7	2.31	2.21	AT1G61930
Chr1_22894523	1	22893707	22894854	22894523	5.1	2.11	2.23	AT1G61930
Chr1_23020540	1	23020028	23021030	23020540	9.38	2.85	2.17	AT1G62300	AT1G62301
Chr1_23022802	1	23022280	23023307	23022802	5.84	2.77	2.21	AT1G62301
Chr1_23039920	1	23039400	23040409	23039920	8.92	3.01	2.19	AT1G62310
Chr1_23083522	1	23082667	23084768	23083522	6.3	2.29	2.2	AT1G62380	AT1G62390
Chr1_23124606	1	23124093	23125159	23124606	10.2	2.73	2.16	NA
Chr1_23126631	1	23125548	23127734	23126631	21.35	3.13	2.04	AT1G62480
Chr1_23134278	1	23133775	23134754	23134278	5.46	2.31	2.22	AT1G62490	AT1G62500
Chr1_23144261	1	23143683	23144775	23144261	9.66	2.62	2.17	AT1G62520
Chr1_23146023	1	23144790	23146714	23146023	23.64	2.93	2.04	AT1G62520	AT1G62530
Chr1_23200947	1	23200449	23201604	23200947	7.69	2.59	2.17	AT1G62660
Chr1_23230875	1	23230152	23231412	23230875	11.83	3.13	2.14	AT1G62730	AT1G62740
Chr1_23236454	1	23236026	23237364	23236454	5.68	2.38	2.21	AT1G62750
Chr1_23251256	1	23250813	23251854	23251256	16.06	3.67	2.1	AT1G62780	AT1G62790
Chr1_23264606	1	23263993	23265268	23264606	18.04	3.1	2.07	AT1G62810	AT1G62820	AT1G62830
Chr1_23274438	1	23273925	23274981	23274438	7.05	2.51	2.19	AT1G62850
Chr1_23301376	1	23300618	23302584	23301376	12.82	2.14	2.12	AT1G62910	AT1G62914	AT1G62920
Chr1_23364333	1	23363852	23364820	23364333	9.75	3.33	2.17	AT1G63020
Chr1_23390818	1	23390324	23391528	23390818	11.67	2.43	2.14	AT1G63080	AT1G63090
Chr1_23412506	1	23412032	23413278	23412506	19.59	3.1	2.04	AT1G63120	AT1G63130
Chr1_23481678	1	23481027	23482178	23481678	9.07	2.42	2.18	AT1G63300
Chr1_23507133	1	23506583	23507554	23507133	8.56	3.09	2.17	AT1G63370	AT1G63380	AT1G63390	AT1G63400
Chr1_23521177	1	23520573	23521659	23521177	17.62	3.59	2.08	AT1G63430
Chr1_23526913	1	23526273	23527691	23526913	13.09	2.61	2.13	AT1G63430	AT1G63440
Chr1_23535020	1	23534349	23535512	23535020	5.69	2.09	2.21	AT1G63450	AT1G63460
Chr1_23553399	1	23552856	23553890	23553399	11.46	3.52	2.15	AT1G63490	AT1G63500
Chr1_23555378	1	23554390	23555621	23555378	6.26	1.95	2.2	AT1G63500
Chr1_23586782	1	23585246	23587310	23586782	19.05	2.97	2.05	AT1G63610	AT1G63630
Chr1_23596002	1	23595513	23596534	23596002	8.33	3.16	2.18	AT1G63640
Chr1_23603498	1	23601983	23604163	23603498	6.5	2.09	2.19	AT1G63650	AT1G63660
Chr1_23611179	1	23610380	23611710	23611179	25.17	2.82	2	AT1G63670
Chr1_23613049	1	23612386	23613677	23613049	12.32	2.5	2.14	AT1G63670	AT1G63680
Chr1_23618264	1	23617390	23618789	23618264	6.69	2.77	2.21	AT1G63680	AT1G63690
Chr1_23638077	1	23636206	23639131	23638077	22.91	2.55	2.05	AT1G63720
Chr1_23729959	1	23728764	23730438	23729959	15.43	2.64	2.1	AT1G63930	AT1G63940
Chr1_23795042	1	23794321	23795541	23795042	6.53	2.43	2.19	AT1G64100	AT1G64105
Chr1_23807771	1	23806946	23809202	23807771	24.4	2.83	2.02	AT1G64140	AT1G64142
Chr1_23818211	1	23817452	23818944	23818211	19.05	2.94	2.05	AT1G64170
Chr1_23820862	1	23819737	23822098	23820862	8.86	2.2	2.19	AT1G64170	AT1G64180
Chr1_23824870	1	23824445	23825831	23824870	8.78	1.79	2.19	AT1G64180	AT1G64185	AT1G64190
Chr1_23827186	1	23826686	23827787	23827186	12.28	2.93	2.14	AT1G64190	AT1G64195
Chr1_23833464	1	23832943	23833932	23833464	8.06	2.82	2.18	AT1G64210	AT1G64220	AT1G64230	AT1G64235
Chr1_23895877	1	23895291	23896411	23895877	8.16	2.8	2.18	NA
Chr1_23902996	1	23902406	23903720	23902996	21.91	3.28	2.08	AT1G64385
Chr1_23905952	1	23905314	23906388	23905952	6.15	2.24	2.21	NA
Chr1_23908610	1	23908122	23909493	23908610	22.09	3.19	2.07	AT1G64390
Chr1_23915024	1	23913983	23915460	23915024	11.55	2.36	2.15	AT1G64390	AT1G64400
Chr1_23946027	1	23945551	23946827	23946027	15.89	2.68	2.09	AT1G64460	AT1G64470
Chr1_23947589	1	23947175	23948360	23947589	10.53	2.54	2.17	AT1G64460	AT1G64470	AT1G64480
Chr1_23978498	1	23978000	23979120	23978498	12.13	3.19	2.13	AT1G64563	AT1G64570
Chr1_23988857	1	23988244	23989392	23988857	5.34	2.68	2.22	AT1G64580	AT1G64583
Chr1_23995772	1	23995297	23996362	23995772	10.15	3.66	2.16	AT1G64590	AT1G64600
Chr1_24009336	1	24008308	24010367	24009336	6.07	1.85	2.21	AT1G64620
Chr1_24011164	1	24010489	24012063	24011164	13.74	3.62	2.11	NA
Chr1_24019329	1	24018586	24019844	24019329	9.42	2.74	2.18	AT1G64625	AT1G64628	AT1G64630
Chr1_24023363	1	24022651	24023923	24023363	11.59	2.52	2.14	AT1G64640	AT1G64650
Chr1_24056441	1	24055996	24057850	24056441	23.52	3.44	2.04	AT1G64750	AT1G64760	AT1G64770
Chr1_24097812	1	24095953	24098454	24097812	25.17	3.63	2	AT1G64850	AT1G64860
Chr1_24136189	1	24135604	24137685	24136189	20.77	2.92	2.03	AT1G64970
Chr1_24149183	1	24147987	24149644	24149183	7.6	2.26	2.17	AT1G64990	AT1G65000	AT1G65010
Chr1_24335338	1	24334663	24335968	24335338	20.3	3.22	2.04	NA
Chr1_24438689	1	24438267	24440020	24438689	8.24	2.25	2.17	AT1G65700	AT1G65710
Chr1_24484998	1	24484473	24485551	24484998	19.09	3.84	2.05	AT1G65820
Chr1_24487865	1	24486691	24488285	24487865	17.55	2.73	2.08	AT1G65820	AT1G65830	AT1G65840
Chr1_24518550	1	24517983	24520036	24518550	12.93	2.4	2.12	AT1G65900	AT1G65907
Chr1_24530384	1	24529918	24531076	24530384	9.66	2.91	2.17	AT1G65920
Chr1_24551393	1	24550846	24552162	24551393	18.33	3.11	2.07	AT1G65950	AT1G65960
Chr1_24622064	1	24620574	24622537	24622064	14.47	2.62	2.11	AT1G66140
Chr1_24624209	1	24623682	24624825	24624209	10.48	2.56	2.17	AT1G66140
Chr1_24625419	1	24624902	24626927	24625419	23.81	3.33	2.03	NA
Chr1_24628113	1	24627530	24629126	24628113	7.47	2.37	2.18	AT1G66145
Chr1_24629735	1	24629300	24630482	24629735	5.44	2.32	2.22	AT1G66145	AT1G66150
Chr1_24631290	1	24630828	24631794	24631290	6.43	3.47	2.19	AT1G66145	AT1G66150
Chr1_24636060	1	24634006	24636483	24636060	12.22	2.03	2.14	AT1G66160
Chr1_24650343	1	24649709	24650790	24650343	9.81	2.87	2.17	NA
Chr1_24652232	1	24651556	24653252	24652232	8.08	2.29	2.18	AT1G66190
Chr1_24654782	1	24653546	24655640	24654782	8.53	2.5	2.18	AT1G66190	AT1G66200
Chr1_24657785	1	24657200	24658846	24657785	5.14	2	2.22	AT1G66200
Chr1_24692868	1	24692294	24693914	24692868	24.28	3.87	2.02	AT1G66250
Chr1_24720072	1	24719596	24721183	24720072	15.34	2.6	2.1	AT1G66300
Chr1_24744112	1	24743561	24744665	24744112	8.04	2.89	2.18	NA
Chr1_24804552	1	24804004	24805007	24804552	7.44	2.52	2.18	AT1G66475
Chr1_24840491	1	24839938	24840931	24840491	6.86	2.35	2.2	AT1G66580	AT1G66590
Chr1_24883680	1	24883091	24887640	24883680	11.93	2.04	2.14	AT1G66725	AT1G66730
Chr1_24901843	1	24901344	24902356	24901843	5.36	2.19	2.21	AT1G66760
Chr1_24905555	1	24904190	24906287	24905555	17.58	2.6	2.08	AT1G66770
Chr1_24915637	1	24915143	24916222	24915637	9.76	2.87	2.17	AT1G66783
Chr1_24930880	1	24928733	24931430	24930880	5.26	2.08	2.22	AT1G66810	AT1G66820	AT1G66830
Chr1_24952520	1	24951665	24953040	24952520	5.32	2.09	2.22	AT1G66880
Chr1_24955565	1	24954950	24956228	24955565	23.12	3.57	2.05	AT1G66880	AT1G66890
Chr1_24957437	1	24956872	24958994	24957437	17.24	2.48	2.09	AT1G66890	AT1G66900
Chr1_24975130	1	24974428	24976518	24975130	18.92	2.24	2.06	AT1G66940
Chr1_25022562	1	25021905	25023073	25022562	24.24	3.84	2.02	AT1G67040
Chr1_25023773	1	25023320	25024317	25023773	8.24	2.73	2.17	AT1G67040
Chr1_25095770	1	25095209	25096280	25095770	11.48	3.08	2.15	AT1G67120
Chr1_25156383	1	25155892	25157379	25156383	13.88	2.45	2.11	AT1G67230
Chr1_25158405	1	25157934	25159015	25158405	5.41	2.13	2.22	AT1G67230	AT1G67238
Chr1_25165733	1	25164699	25166331	25165733	5.23	2.1	2.22	AT1G67250
Chr1_25170273	1	25169453	25171258	25170273	6.7	2.32	2.21	AT1G67260
Chr1_25203171	1	25202578	25203951	25203171	10.75	2.66	2.17	AT1G67310
Chr1_25216113	1	25215222	25217014	25216113	10.35	2.33	2.17	AT1G67325	AT1G67328	AT1G67330
Chr1_25221187	1	25219774	25221806	25221187	23.9	3.53	2.03	NA
Chr1_25234810	1	25233169	25236315	25234810	17.89	2.47	2.08	AT1G67350
Chr1_25238189	1	25237641	25238484	25238189	11.76	3.4	2.14	AT1G67360	AT1G67365	AT1G67370
Chr1_25243983	1	25243490	25244976	25243983	21.51	3.91	2.05	AT1G67370	AT1G67390
Chr1_25250078	1	25249382	25251400	25250078	21.98	2.7	2.07	AT1G67400
Chr1_25254164	1	25253227	25255703	25254164	17.21	2.37	2.09	AT1G67410	AT1G67420
Chr1_25300833	1	25299867	25301499	25300833	16.82	3.34	2.1	AT1G67510
Chr1_25319764	1	25319108	25320242	25319764	6	2.71	2.21	AT1G67560
Chr1_25343187	1	25342520	25343491	25343187	13.03	2.76	2.12	AT1G67623
Chr1_25344074	1	25343771	25345006	25344074	20.76	2.81	2.03	AT1G67623	AT1G67630
Chr1_25380595	1	25380094	25381080	25380595	5.79	2.82	2.21	AT1G67710
Chr1_25386147	1	25385552	25386894	25386147	11.65	2.59	2.14	AT1G67720
Chr1_25395193	1	25394640	25395699	25395193	9.81	3.54	2.17	AT1G67740
Chr1_25399276	1	25398603	25399809	25399276	12.29	2.62	2.14	AT1G67750
Chr1_25404016	1	25402690	25404617	25404016	26.31	2.65	2	AT1G67750
Chr1_25417561	1	25416700	25418136	25417561	10.86	2.41	2.17	AT1G67785	AT1G67790	AT1G67792
Chr1_25437770	1	25436582	25438257	25437770	10.47	2.64	2.17	AT1G67840	AT1G67850
Chr1_25455858	1	25455451	25457526	25455858	17.52	3.03	2.09	AT1G67880	AT1G67890
Chr1_25473277	1	25472024	25474710	25473277	7.83	1.99	2.18	AT1G67910	AT1G67920	AT1G67930
Chr1_25477608	1	25477011	25478688	25477608	16.52	2.76	2.11	AT1G67930	AT1G67940
Chr1_25484563	1	25483972	25485199	25484563	9.82	2.7	2.17	AT1G67960	AT1G67970
Chr1_25496835	1	25496301	25497749	25496835	24.22	2.97	2.02	AT1G68010	AT1G68020
Chr1_25517030	1	25516372	25518028	25517030	6.76	2.41	2.2	AT1G68060	AT1G68070	AT1G68080
Chr1_25529313	1	25528210	25529793	25529313	5.75	2	2.21	AT1G68120	AT1G68130
Chr1_25537214	1	25536699	25539332	25537214	17.09	2.78	2.09	NA
Chr1_25550156	1	25548535	25550599	25550156	13.39	2.18	2.12	AT1G68160	AT1G68170
Chr1_25559103	1	25557895	25559597	25559103	9.94	2.37	2.17	AT1G68185	AT1G68190
Chr1_25596005	1	25594869	25596863	25596005	11.63	2.1	2.14	AT1G68280	AT1G68290
Chr1_25615591	1	25615050	25616159	25615591	17.34	3.69	2.09	AT1G68340	AT1G68350
Chr1_25622605	1	25621175	25623148	25622605	23.66	3.56	2.04	AT1G68360
Chr1_25647288	1	25646797	25647940	25647288	6.94	2.35	2.2	AT1G68400
Chr1_25659474	1	25658704	25659891	25659474	12.6	2.48	2.13	AT1G68440
Chr1_25664024	1	25663388	25664602	25664024	19.82	3.21	2.04	AT1G68450
Chr1_25666859	1	25666359	25667442	25666859	8.8	3.01	2.19	NA
Chr1_25669121	1	25668197	25669558	25669121	6.99	2.14	2.19	AT1G68460
Chr1_25677258	1	25676606	25678730	25677258	6.41	2.46	2.19	AT1G68470
Chr1_25691374	1	25691070	25692120	25691374	9.14	2.62	2.18	AT1G68490
Chr1_25693393	1	25692129	25693988	25693393	5.41	2.56	2.22	AT1G68490
Chr1_25695659	1	25694694	25696548	25695659	72.05	3.69	2.03	AT1G68490
Chr1_25706677	1	25706013	25707480	25706677	7.86	2.22	2.17	AT1G68510
Chr1_25730777	1	25730144	25731338	25730777	22.14	3.3	2.07	NA
Chr1_25748439	1	25747440	25749003	25748439	10.37	2.18	2.17	AT1G68568	AT1G68570
Chr1_25750603	1	25749646	25751054	25750603	10.41	2.37	2.17	AT1G68568	AT1G68570	AT1G68580
Chr1_25752602	1	25751808	25753151	25752602	23.58	3.25	2.04	AT1G68580
Chr1_25758242	1	25757676	25759702	25758242	20.92	2.78	2.03	AT1G68585	AT1G68590	AT1G68600
Chr1_25772492	1	25772049	25772971	25772492	8.86	3.27	2.19	AT1G68640
Chr1_25779229	1	25778706	25779775	25779229	8.69	2.78	2.19	AT1G68660	AT1G68670
Chr1_25785376	1	25784822	25786410	25785376	9.81	2.21	2.17	AT1G68680
Chr1_25803608	1	25803110	25804858	25803608	15.38	2.91	2.1	AT1G68720
Chr1_25834568	1	25833368	25835229	25834568	5.99	1.94	2.21	AT1G68780	AT1G68790
Chr1_25839584	1	25839014	25840058	25839584	5.4	2.89	2.22	AT1G68790
Chr1_25864399	1	25863619	25864893	25864399	7.35	2.25	2.18	AT1G68820
Chr1_25915021	1	25912201	25915492	25915021	25.02	2.48	2	AT1G68920
Chr1_25951934	1	25949105	25953360	25951934	67.04	3.07	2.08	AT1G69030
Chr1_25996333	1	25995416	25997880	25996333	20.29	2.42	2.04	AT1G69150
Chr1_26004026	1	26003166	26005630	26004026	18.05	2.3	2.07	AT1G69170
Chr1_26028209	1	26027054	26028940	26028209	6.94	1.86	2.2	AT1G69220	AT1G69230	AT1G69240
Chr1_26032768	1	26032240	26033765	26032768	8.77	3.15	2.19	AT1G69240	AT1G69250
Chr1_26053280	1	26052824	26053845	26053280	7.82	3.19	2.18	AT1G69295
Chr1_26058238	1	26057589	26058902	26058238	16.93	2.72	2.1	AT1G69310
Chr1_26065625	1	26065098	26066180	26065625	6.02	2.86	2.21	AT1G69330	AT1G69340
Chr1_26106728	1	26104951	26107251	26106728	8.97	1.92	2.19	AT1G69440	AT1G69450
Chr1_26119886	1	26119271	26120434	26119886	9.19	2.58	2.18	AT1G69480	AT1G69485	AT1G69490
Chr1_26141390	1	26140782	26141882	26141390	8.07	2.22	2.18	AT1G69530
Chr1_26144604	1	26144118	26145229	26144604	11.03	3.31	2.16	AT1G69540
Chr1_26153628	1	26153124	26154328	26153628	14.73	3.07	2.1	AT1G69550
Chr1_26156623	1	26155836	26158194	26156623	19.27	2.32	2.05	AT1G69560
Chr1_26161454	1	26160983	26161985	26161454	7.65	2.57	2.17	AT1G69570	AT1G69572
Chr1_26169048	1	26168169	26169486	26169048	9.87	2.57	2.17	AT1G69580
Chr1_26171844	1	26171427	26172416	26171844	7.9	3.07	2.17	AT1G69580
Chr1_26184667	1	26182849	26185193	26184667	11.34	2.31	2.15	AT1G69610
Chr1_26189546	1	26188902	26190244	26189546	5.1	1.92	2.23	AT1G69610	AT1G69620
Chr1_26208239	1	26207487	26209468	26208239	6.91	1.96	2.2	NA
Chr1_26255011	1	26254558	26255700	26255011	10.62	2.76	2.17	AT1G69770
Chr1_26257832	1	26257212	26258367	26257832	10.99	2.73	2.16	AT1G69780
Chr1_26263422	1	26262902	26263913	26263422	8.52	2.93	2.18	NA
Chr1_26299263	1	26298482	26299869	26299263	18.07	2.94	2.07	AT1G69850
Chr1_26305117	1	26303962	26305509	26305117	5.8	2.33	2.21	NA
Chr1_26314391	1	26312937	26314860	26314391	11.64	2.47	2.14	AT1G69870
Chr1_26315916	1	26315445	26316521	26315916	7.78	2.61	2.18	AT1G69870
Chr1_26317882	1	26316827	26318370	26317882	5.91	2.15	2.21	AT1G69870
Chr1_26323352	1	26322822	26324053	26323352	13.69	2.37	2.12	AT1G69880	AT1G69890
Chr1_26324933	1	26324211	26325449	26324933	16.04	3.05	2.11	AT1G69890
Chr1_26328732	1	26327670	26330645	26328732	72	3.87	2.03	AT1G69900	AT1G69910
Chr1_26334568	1	26333930	26335017	26334568	12.92	3.07	2.12	AT1G69920
Chr1_26357860	1	26357195	26358394	26357860	15.88	3.45	2.09	AT1G69980
Chr1_26366335	1	26364469	26366731	26366335	24.93	3.16	2.01	AT1G70000
Chr1_26402894	1	26402106	26403789	26402894	26.61	3.13	2.01	AT1G70090	AT1G70100
Chr1_26415349	1	26414698	26415851	26415349	6.29	2.43	2.2	AT1G70140	AT1G70150
Chr1_26430378	1	26429217	26430982	26430378	20.15	3.08	2.05	AT1G70185	AT1G70190
Chr1_26434581	1	26433979	26436312	26434581	5.96	2.17	2.21	AT1G70200
Chr1_26449617	1	26447726	26450770	26449617	17.01	2.84	2.1	AT1G70220	AT1G70230
Chr1_26483442	1	26482717	26483857	26483442	6.16	2.37	2.21	AT1G70300
Chr1_26484886	1	26484395	26485588	26484886	11.22	2.76	2.15	AT1G70310
Chr1_26487508	1	26486868	26487983	26487508	7.88	2.49	2.17	AT1G70310
Chr1_26509903	1	26509221	26510666	26509903	9.51	2.37	2.18	AT1G70350	AT1G70360
Chr1_26517017	1	26516367	26520179	26517017	17.77	2.5	2.08	AT1G70370
Chr1_26523692	1	26523220	26525030	26523692	11.47	2.19	2.15	NA
Chr1_26541633	1	26541006	26542212	26541633	7.05	2.18	2.19	AT1G70420
Chr1_26560259	1	26559800	26562435	26560259	22.76	2.62	2.06	AT1G70460	AT1G70470	AT1G70480
Chr1_26570109	1	26569309	26571236	26570109	15.57	2.74	2.1	AT1G70500	AT1G70505
Chr1_26577965	1	26577444	26578824	26577965	16.3	2.77	2.11	AT1G70510
Chr1_26587990	1	26587053	26589110	26587990	11.25	2.48	2.15	AT1G70520	AT1G70530
Chr1_26597215	1	26594837	26597876	26597215	9.14	1.97	2.18	AT1G70550
Chr1_26608433	1	26605766	26608987	26608433	21.92	3.62	2.07	AT1G70560	AT1G70570
Chr1_26618149	1	26617167	26618725	26618149	20.75	3.27	2.03	AT1G70590
Chr1_26621800	1	26621111	26622369	26621800	17.66	3.38	2.08	AT1G70600	AT1G70610
Chr1_26634221	1	26633481	26634796	26634221	9.23	2.21	2.17	AT1G70630	AT1G70640
Chr1_26640499	1	26639596	26641136	26640499	9.95	2.24	2.17	AT1G70650	AT1G70660
Chr1_26652684	1	26651626	26653220	26652684	6.22	2.41	2.2	AT1G70690	AT1G70700
Chr1_26663162	1	26662658	26664805	26663162	18.93	3.41	2.06	AT1G70710
Chr1_26666431	1	26665761	26666935	26666431	6	2.39	2.21	AT1G70720
Chr1_26676559	1	26675466	26677177	26676559	15.91	2.41	2.09	AT1G70740
Chr1_26680286	1	26679598	26680972	26680286	22.19	3	2.07	AT1G70750
Chr1_26683337	1	26682802	26684243	26683337	5.25	2.26	2.22	AT1G70750
Chr1_26727958	1	26726427	26728445	26727958	21.82	2.66	2.08	AT1G70890	AT1G70895
Chr1_26731726	1	26731054	26732322	26731726	13.41	3.07	2.12	AT1G70900	AT1G70910
Chr1_26739669	1	26738921	26740217	26739669	7.49	2.47	2.18	NA
Chr1_26742304	1	26741790	26742904	26742304	5.08	1.97	2.23	AT1G70940
Chr1_26745086	1	26744394	26746708	26745086	15.02	2.26	2.1	AT1G70940
Chr1_26752514	1	26751937	26753111	26752514	8.77	2.76	2.19	AT1G70949	AT1G70950
Chr1_26778786	1	26778159	26779493	26778786	24.46	3.59	2.02	NA
Chr1_26782055	1	26781459	26782743	26782055	21.23	3.25	2.04	AT1G71010
Chr1_26799373	1	26798887	26800415	26799373	7.3	2.92	2.19	AT1G71040
Chr1_26801862	1	26800866	26802326	26801862	5.11	1.99	2.23	AT1G71040
Chr1_26809849	1	26809006	26810410	26809849	17.79	2.67	2.08	AT1G71060	AT1G71070	AT1G71080	AT1G71090
Chr1_26812024	1	26811464	26813430	26812024	21.95	3.32	2.07	AT1G71070	AT1G71080	AT1G71090	AT1G71100
Chr1_26896126	1	26895636	26896554	26896126	5.86	3.02	2.21	AT1G71360	AT1G71370
Chr1_26920352	1	26919675	26920839	26920352	7.06	2.6	2.19	AT1G71410	AT1G71420	AT1G71430	AT1G71440
Chr1_26935987	1	26935340	26936470	26935987	10.46	3.11	2.16	AT1G71490	AT1G71500	AT1G71520
Chr1_26938274	1	26937527	26938723	26938274	5.42	2.31	2.22	AT1G71490	AT1G71500	AT1G71520	AT1G71530
Chr1_26939331	1	26938814	26939892	26939331	8.08	2.37	2.18	AT1G71520	AT1G71528	AT1G71530
Chr1_26964133	1	26962983	26964806	26964133	9.27	2.12	2.17	AT1G71695	AT1G71696
Chr1_26966765	1	26966144	26967374	26966765	10.5	2.82	2.17	AT1G71695	AT1G71696
Chr1_26981878	1	26981366	26982370	26981878	8.62	3.05	2.19	AT1G71710	AT1G71720
Chr1_26983608	1	26983046	26984142	26983608	23.96	4.18	2.03	AT1G71710	AT1G71720
Chr1_27018021	1	27016975	27018701	27018021	23.77	2.78	2.03	AT1G71820	AT1G71828	AT1G71830
Chr1_27022252	1	27021443	27022706	27022252	5.24	2.45	2.22	AT1G71830	AT1G71840
Chr1_27026580	1	27025816	27027100	27026580	12.49	3.14	2.14	AT1G71850	AT1G71860	AT1G71865
Chr1_27039660	1	27038890	27041042	27039660	25.86	2.47	2.01	NA
Chr1_27042899	1	27042329	27043326	27042899	5.05	2.22	2.23	NA
Chr1_27044770	1	27043652	27045173	27044770	18.86	2.82	2.06	NA
Chr1_27046369	1	27045847	27046915	27046369	5.77	2.6	2.21	NA
Chr1_27057190	1	27055486	27057838	27057190	10.09	2.24	2.16	AT1G71880	AT1G71890
Chr1_27091678	1	27090275	27093258	27091678	21.05	2.17	2.03	AT1G71970
Chr1_27094220	1	27093478	27095449	27094220	7.87	1.98	2.17	AT1G71970
Chr1_27097911	1	27097089	27098336	27097911	11.19	2.72	2.15	AT1G71980	AT1G71990
Chr1_27100064	1	27099254	27100658	27100064	8.64	2.67	2.19	AT1G71980	AT1G71990
Chr1_27105881	1	27105346	27107054	27105881	10.12	2.47	2.16	AT1G72000	AT1G72010
Chr1_27114805	1	27114013	27115571	27114805	26.36	3.18	2	AT1G72040	AT1G72050
Chr1_27145317	1	27144660	27147347	27145317	8.17	2.29	2.18	AT1G72140	AT1G72141
Chr1_27156402	1	27155247	27158382	27156402	12.72	1.95	2.13	AT1G72160	AT1G72170	AT1G72175
Chr1_27179781	1	27178877	27181106	27179781	11.86	2.49	2.14	AT1G72210
Chr1_27181885	1	27181170	27182954	27181885	27.29	2.9	2	AT1G72210
Chr1_27189695	1	27189015	27190666	27189695	19.05	2.71	2.05	AT1G72230	AT1G72240
Chr1_27211284	1	27210560	27211912	27211284	12.64	2.94	2.13	AT1G72270	AT1G72280
Chr1_27214842	1	27214259	27215515	27214842	11.2	2.84	2.15	AT1G72280	AT1G72290
Chr1_27221079	1	27220578	27222142	27221079	25.08	2.87	2	AT1G72300
Chr1_27224355	1	27223909	27225001	27224355	9.43	3.02	2.18	AT1G72310
Chr1_27233056	1	27232527	27234017	27233056	10.99	2.88	2.16	AT1G72320	AT1G72330
Chr1_27273859	1	27273333	27275037	27273859	15.51	3.05	2.1	AT1G72440	AT1G72450
Chr1_27288381	1	27287926	27289039	27288381	8.8	2.89	2.19	AT1G72480	AT1G72490
Chr1_27292886	1	27291849	27293706	27292886	10.91	2.64	2.17	AT1G72490
Chr1_27304336	1	27303841	27305070	27304336	6.76	2.24	2.2	AT1G72510
Chr1_27310459	1	27309800	27311073	27310459	5.42	2.49	2.22	AT1G72520	AT1G72530
Chr1_27312691	1	27312251	27313363	27312691	12	2.92	2.14	AT1G72520	AT1G72530
Chr1_27340867	1	27339726	27341379	27340867	5.37	2.21	2.21	AT1G72600	AT1G72610	AT1G72620
Chr1_27348310	1	27347774	27349864	27348310	18.84	2.27	2.06	AT1G72640	AT1G72645	AT1G72650
Chr1_27362498	1	27360478	27363095	27362498	6	1.8	2.21	AT1G72680	AT1G72690
Chr1_27363647	1	27363105	27364525	27363647	17	2.78	2.1	AT1G72680	AT1G72700
Chr1_27383375	1	27382799	27383931	27383375	14.04	3.18	2.12	AT1G72740	AT1G72750
Chr1_27389912	1	27389408	27390433	27389912	8.55	2.87	2.17	AT1G72760	AT1G72770
Chr1_27396554	1	27396066	27397058	27396554	10.02	3.08	2.16	AT1G72790	AT1G72800
Chr1_27427087	1	27426665	27427610	27427087	5.28	2.31	2.22	AT1G72880	AT1G72890
Chr1_27437807	1	27436560	27438191	27437807	10.69	2.17	2.17	AT1G72910	AT1G72920	AT1G72930
Chr1_27444061	1	27443574	27444806	27444061	22.43	3.39	2.06	AT1G72940	AT1G72950	AT1G72960
Chr1_27451835	1	27450810	27453270	27451835	12.42	2.12	2.14	AT1G72960	AT1G72970
Chr1_27478846	1	27478305	27479390	27478846	11.11	3.52	2.16	AT1G73040	AT1G73050	AT1G73060	AT1G73066
Chr1_27484341	1	27483557	27484857	27484341	5.04	2.2	2.23	AT1G73066	AT1G73080
Chr1_27498230	1	27497653	27499376	27498230	9.95	2.66	2.17	AT1G73110	AT1G73120	AT1G73130
Chr1_27544835	1	27544335	27545438	27544835	5.37	2.54	2.21	AT1G73230	AT1G73240	AT1G73250
Chr1_27578444	1	27577725	27579259	27578444	13.39	2.58	2.12	AT1G73350	AT1G73360
Chr1_27588824	1	27588240	27589552	27588824	10.94	2.67	2.16	AT1G73370	AT1G73380
Chr1_27596215	1	27595628	27597336	27596215	22.48	3.63	2.06	AT1G73390	AT1G73400
Chr1_27628968	1	27626721	27629418	27628968	17.43	2.36	2.09	AT1G73480
Chr1_27638431	1	27637925	27638976	27638431	9.51	3.17	2.18	AT1G73500
Chr1_27646933	1	27646454	27647620	27646933	15.8	2.76	2.1	AT1G73530	AT1G73540	AT1G73550
Chr1_27648869	1	27648322	27649331	27648869	8.43	2.73	2.18	AT1G73540	AT1G73550	AT1G73560	AT1G73570
Chr1_27656142	1	27654947	27656795	27656142	23.49	2.7	2.04	AT1G73580
Chr1_27659560	1	27658241	27660040	27659560	18.89	2.65	2.06	AT1G73590
Chr1_27661602	1	27660790	27662160	27661602	7.23	2.15	2.19	AT1G73590
Chr1_27685632	1	27685197	27686248	27685632	5.21	2.27	2.22	AT1G73630	AT1G73640
Chr1_27734354	1	27732183	27734813	27734354	7.2	2.55	2.19	AT1G73730	AT1G73740	AT1G73750
Chr1_27739333	1	27738435	27739799	27739333	9.47	2.63	2.18	AT1G73750	AT1G73760	AT1G73770
Chr1_27741363	1	27740813	27743009	27741363	72.46	4.08	2.02	AT1G73760	AT1G73770	AT1G73780
Chr1_27749444	1	27748837	27749964	27749444	17.09	3.24	2.09	AT1G73805
Chr1_27770471	1	27769832	27771052	27770471	5.08	2.35	2.23	AT1G73850	AT1G73860
Chr1_27778419	1	27777786	27778842	27778419	6.52	2.8	2.19	AT1G73860	AT1G73870	AT1G73875
Chr1_27780992	1	27780337	27781415	27780992	8.56	2.79	2.17	AT1G73870	AT1G73875
Chr1_27788753	1	27788137	27789255	27788753	5.37	2.24	2.21	AT1G73890	AT1G73900	AT1G73910	AT1G73920
Chr1_27824208	1	27823647	27824839	27824208	14.85	3.36	2.1	AT1G73980	AT1G73990
Chr1_27848875	1	27848356	27850214	27848875	15.96	2.72	2.09	AT1G74050	AT1G74055	AT1G74060
Chr1_27852945	1	27852430	27853622	27852945	11.73	2.92	2.14	AT1G74060	AT1G74070	AT1G74080
Chr1_27861049	1	27860627	27861722	27861049	8.55	2.65	2.17	AT1G74088	AT1G74090
Chr1_27865988	1	27865240	27866668	27865988	19.27	2.91	2.05	AT1G74100	AT1G74110
Chr1_27886186	1	27884873	27886942	27886186	18.66	2.66	2.06	AT1G74160
Chr1_27929612	1	27929027	27930077	27929612	8.65	3.13	2.19	AT1G74260	AT1G74270	AT1G74280	AT1G74290
Chr1_27965241	1	27964581	27965881	27965241	5.07	2.3	2.23	AT1G74390	AT1G74400	AT1G74410
Chr1_27970112	1	27968799	27971860	27970112	16.1	2.12	2.1	AT1G74420
Chr1_27982174	1	27981572	27982951	27982174	15.59	2.69	2.1	AT1G74440	AT1G74448	AT1G74450
Chr1_27985274	1	27984670	27985922	27985274	9.04	2.81	2.18	AT1G74448	AT1G74450	AT1G74453	AT1G74456	AT1G74458
Chr1_28020180	1	28019699	28020975	28020180	12.25	2.97	2.14	AT1G74560	AT1G74570	AT1G74580
Chr1_28027742	1	28027301	28028585	28027742	5.73	1.95	2.21	AT1G74600	AT1G74610	AT1G74620	AT1G74630
Chr1_28052384	1	28051767	28053498	28052384	13.15	3.22	2.13	AT1G74670
Chr1_28064858	1	28064280	28065583	28064858	20.05	3.06	2.05	AT1G74690	AT1G74700
Chr1_28078758	1	28077702	28079253	28078758	7.65	2.58	2.17	AT1G74720	AT1G74730
Chr1_28085144	1	28083872	28085697	28085144	12.63	2.1	2.13	AT1G74740	AT1G74750
Chr1_28095676	1	28095040	28096206	28095676	7	2.73	2.19	AT1G74770	AT1G74780
Chr1_28117499	1	28117000	28119292	28117499	11.54	2.83	2.15	AT1G74830	AT1G74840
Chr1_28123142	1	28122233	28123662	28123142	12.65	2.48	2.13	AT1G74850	AT1G74860
Chr1_28133004	1	28132552	28134020	28133004	16.39	3.29	2.11	AT1G74880	AT1G74890	AT1G74900
Chr1_28170216	1	28169744	28171338	28170216	5.56	2.54	2.22	AT1G75010	AT1G75020
Chr1_28188638	1	28186772	28189000	28188638	13.53	2.31	2.12	AT1G75080	AT1G75090
Chr1_28204453	1	28203825	28205171	28204453	8.19	2.65	2.17	AT1G75130	AT1G75140	AT1G75150
Chr1_28211875	1	28211362	28212955	28211875	14.71	2.55	2.11	AT1G75160	AT1G75163	AT1G75166	AT1G75170
Chr1_28213830	1	28213315	28214320	28213830	9.27	3.66	2.17	AT1G75170
Chr1_28223776	1	28223238	28224366	28223776	5.73	2.92	2.21	AT1G75200	AT1G75210
Chr1_28234324	1	28232546	28234836	28234324	21.29	2.57	2.04	AT1G75220	AT1G75230
Chr1_28251536	1	28251020	28252455	28251536	11.7	2.3	2.14	AT1G75270	AT1G75280	AT1G75290
Chr1_28257388	1	28256792	28257998	28257388	20.87	3.44	2.03	AT1G75295	AT1G75300
Chr1_28259889	1	28259346	28261379	28259889	9.69	2.26	2.17	AT1G75295	AT1G75310
Chr1_28281198	1	28280419	28282141	28281198	5.88	1.84	2.21	AT1G75370	AT1G75380
Chr1_28284972	1	28284294	28286215	28284972	70.77	3.4	2.04	AT1G75380
Chr1_28292941	1	28292373	28293477	28292941	9.73	2.82	2.17	AT1G75388	AT1G75390
Chr1_28295694	1	28294943	28297360	28295694	25.26	2.23	2	AT1G75400
Chr1_28304206	1	28302123	28305607	28304206	16.86	2.11	2.1	AT1G75410	AT1G75420
Chr1_28312755	1	28312405	28313839	28312755	11.24	2.66	2.15	AT1G75440
Chr1_28319026	1	28318034	28319623	28319026	17.71	3.21	2.08	AT1G75450
Chr1_28327547	1	28326698	28328288	28327547	19.98	2.75	2.05	AT1G75460	AT1G75470
Chr1_28336994	1	28334544	28340294	28336994	14.57	2.78	2.11	AT1G75490	AT1G75500
Chr1_28341322	1	28340722	28342252	28341322	26.83	2.78	2.01	AT1G75500
Chr1_28354171	1	28353088	28354999	28354171	26.83	2.78	2.01	AT1G75520
Chr1_28357260	1	28355448	28357811	28357260	12.61	2.77	2.13	AT1G75530
Chr1_28363760	1	28363041	28364265	28363760	7.37	2.37	2.18	AT1G75540
Chr1_28366094	1	28365475	28366488	28366094	5.01	2.45	2.23	AT1G75540
Chr1_28368001	1	28366767	28369058	28368001	15.65	2	2.1	AT1G75540
Chr1_28403022	1	28401525	28404857	28403022	70.97	3.66	2.04	AT1G75630	AT1G75640
Chr1_28419523	1	28419013	28420674	28419523	24.84	3.26	2.01	AT1G75670	AT1G75680
Chr1_28423382	1	28422847	28424074	28423382	13.03	3.27	2.12	AT1G75690	AT1G75700
Chr1_28426686	1	28424752	28427415	28426686	20.09	2	2.05	AT1G75710
Chr1_28428639	1	28428118	28429214	28428639	5.69	2.37	2.21	AT1G75710
Chr1_28454505	1	28453404	28455250	28454505	23.8	2.98	2.03	AT1G75780	AT1G75790
Chr1_28464204	1	28462470	28464746	28464204	13.05	2.43	2.13	AT1G75820
Chr1_28467706	1	28466336	28468330	28467706	67.02	3.36	2.08	AT1G75820
Chr1_28469780	1	28469053	28470588	28469780	16.5	2.82	2.11	AT1G75820	AT1G75830
Chr1_28486091	1	28485458	28486811	28486091	16.33	3.33	2.11	AT1G75850	AT1G75860	AT1G75870
Chr1_28495637	1	28495172	28496658	28495637	10.21	2.23	2.17	AT1G75890	AT1G75891
Chr1_28514494	1	28514022	28515217	28514494	7.24	2.51	2.19	AT1G75940	AT1G75950
Chr1_28530984	1	28530463	28531440	28530984	5.06	2.65	2.23	AT1G76010	AT1G76030
Chr1_28533760	1	28533179	28534212	28533760	8.07	3.26	2.18	AT1G76010	AT1G76020	AT1G76030
Chr1_28545532	1	28545087	28546800	28545532	6.31	2.41	2.2	AT1G76060	AT1G76062	AT1G76065	AT1G76070
Chr1_28550033	1	28549038	28551164	28550033	21.51	2.55	2.05	AT1G76080	AT1G76090
Chr1_28558459	1	28557086	28559910	28558459	19.1	2.47	2.05	AT1G76110	AT1G76120	AT1G76130
Chr1_28564564	1	28563522	28565098	28564564	8.43	2.22	2.18	AT1G76130
Chr1_28567245	1	28565410	28567751	28567245	10.25	2.29	2.17	AT1G76135
Chr1_28580355	1	28579850	28581632	28580355	17.77	2.58	2.08	AT1G76150	AT1G76160
Chr1_28586543	1	28586003	28587190	28586543	8.34	2.96	2.18	AT1G76170	AT1G76180
Chr1_28600645	1	28599362	28601160	28600645	7.46	2.26	2.18	AT1G76220	AT1G76230
Chr1_28639491	1	28638189	28640239	28639491	18.37	2.6	2.07	AT1G76340	AT1G76350
Chr1_28643750	1	28642679	28644217	28643750	5.55	1.86	2.22	AT1G76350	AT1G76360
Chr1_28647323	1	28646413	28648145	28647323	5.39	2.06	2.21	AT1G76360
Chr1_28654704	1	28654095	28655688	28654704	16.32	2.77	2.11	AT1G76380	AT1G76390
Chr1_28661855	1	28661242	28662369	28661855	6.92	2.74	2.2	AT1G76400	AT1G76405
Chr1_28683918	1	28683384	28684528	28683918	5.67	2.73	2.21	AT1G76430	AT1G76440	AT1G76450
Chr1_28689356	1	28688576	28689846	28689356	5.69	2.1	2.21	AT1G76460	AT1G76470
Chr1_28699504	1	28698858	28700335	28699504	22.93	2.96	2.05	AT1G76490
Chr1_28701681	1	28700989	28702269	28701681	16.18	3.01	2.1	NA
Chr1_28713076	1	28712571	28714090	28713076	10.46	2.7	2.16	AT1G76510	AT1G76520
Chr1_28804935	1	28804415	28805489	28804935	10.92	3.25	2.17	AT1G76730	AT1G76740
Chr1_28824758	1	28823349	28825658	28824758	19.67	2.61	2.04	AT1G76790
Chr1_28837544	1	28836969	28838015	28837544	5.25	2.66	2.22	AT1G76810	AT1G76820
Chr1_28858734	1	28857360	28860023	28858734	26.98	2.76	2.01	AT1G76860	AT1G76870
Chr1_28863562	1	28862649	28864480	28863562	25.24	2.47	2	AT1G76880
Chr1_28865364	1	28864795	28865842	28865364	14.28	3.63	2.11	AT1G76880
Chr1_28876098	1	28875147	28876920	28876098	7.1	1.97	2.19	AT1G76890
Chr1_28880748	1	28879968	28881999	28880748	12.42	2.22	2.14	AT1G76900
Chr1_28906373	1	28903901	28906869	28906373	10.92	2.12	2.16	AT1G76940	AT1G76950
Chr1_28916876	1	28915762	28917951	28916876	20.35	2.21	2.04	AT1G76952	AT1G76954
Chr1_28919769	1	28918410	28920270	28919769	23.1	2.29	2.05	AT1G76954	AT1G76955	AT1G76960
Chr1_28925480	1	28924862	28926213	28925480	11.05	2.37	2.16	AT1G76970	AT1G76980
Chr1_28940351	1	28939077	28941278	28940351	27.26	2.59	2	AT1G77000	AT1G77010
Chr1_28947761	1	28946817	28948233	28947761	6.04	2.64	2.21	AT1G77020	AT1G77030	AT1G77040
Chr1_28962091	1	28961508	28964227	28962091	14.81	2.02	2.1	AT1G77090	AT1G77093
Chr1_28975380	1	28974801	28975817	28975380	5.1	2.64	2.23	AT1G77110	AT1G77120
Chr1_29008376	1	29007576	29008916	29008376	8.6	2.46	2.2	AT1G77210
Chr1_29015993	1	29015172	29016532	29015993	10.93	2.47	2.16	AT1G77220	AT1G77230	AT1G77235
Chr1_29023750	1	29023109	29024376	29023750	11.1	2.77	2.16	AT1G77250	AT1G77260
Chr1_29035727	1	29034424	29036451	29035727	20.77	3.14	2.03	AT1G77280	AT1G77290
Chr1_29038252	1	29036740	29039021	29038252	16.86	2.24	2.1	AT1G77280	AT1G77290
Chr1_29084376	1	29083919	29086277	29084376	24.99	2.93	2	AT1G77390	AT1G77400	AT1G77405
Chr1_29093424	1	29092292	29093934	29093424	11.49	2.82	2.15	AT1G77410	AT1G77420	AT1G77440
Chr1_29117471	1	29116910	29118034	29117471	11.23	3.24	2.15	AT1G77480	AT1G77490
Chr1_29148153	1	29146991	29148895	29148153	17.37	2.57	2.09	AT1G77580	AT1G77590
Chr1_29152412	1	29151851	29153074	29152412	8.2	2.79	2.17	AT1G77590	AT1G77600
Chr1_29175562	1	29174914	29176257	29175562	7.88	2.07	2.17	AT1G77620	AT1G77630
Chr1_29179979	1	29178132	29180647	29179979	24.28	3.29	2.02	AT1G77640	AT1G77650
Chr1_29185806	1	29184038	29186517	29185806	20.92	2.77	2.03	AT1G77655	AT1G77660
Chr1_29187917	1	29187463	29188611	29187917	11.58	3.58	2.14	AT1G77660	AT1G77670
Chr1_29216858	1	29214560	29218390	29216858	65.84	3.46	2.01	NA
Chr1_29231849	1	29231015	29232529	29231849	16.9	2.53	2.1	AT1G77750
Chr1_29239529	1	29239029	29240247	29239529	16.12	3.3	2.1	AT1G77760
Chr1_29243617	1	29243165	29244075	29243617	5.83	2.76	2.21	AT1G77765
Chr1_29244906	1	29244483	29246049	29244906	21.41	3.15	2.04	AT1G77765
Chr1_29253157	1	29252601	29253825	29253157	18.9	3.16	2.06	AT1G77790	AT1G77800
Chr1_29270671	1	29269956	29271495	29270671	18.02	3.01	2.07	AT1G77830	AT1G77840	AT1G77850
Chr1_29272193	1	29271584	29272702	29272193	9.62	3.08	2.17	AT1G77850
Chr1_29276779	1	29276252	29277551	29276779	5.4	2.06	2.21	AT1G77855
Chr1_29315589	1	29314972	29316167	29315589	17.13	3.46	2.09	AT1G77960	AT1G77980
Chr1_29327650	1	29326983	29328133	29327650	9.58	3.19	2.18	AT1G78000
Chr1_29333372	1	29332703	29333907	29333372	5.54	2.51	2.22	AT1G78000	AT1G78010
Chr1_29340189	1	29339433	29340597	29340189	7.59	2.48	2.17	AT1G78020	AT1G78030
Chr1_29346938	1	29346389	29348030	29346938	10.91	2.27	2.17	AT1G78040	AT1G78050
Chr1_29399911	1	29398998	29401297	29399911	10.4	2	2.17	AT1G78130
Chr1_29429440	1	29428937	29429951	29429440	13.59	4.17	2.12	AT1G78220	AT1G78230
Chr1_29449899	1	29449597	29450460	29449899	10.57	2.62	2.17	AT1G78260	AT1G78265	AT1G78270	AT1G78280
Chr1_29452200	1	29451777	29453237	29452200	20.5	2.51	2.04	AT1G78265	AT1G78270	AT1G78280
Chr1_29461460	1	29460962	29462093	29461460	24.67	3.64	2.01	AT1G78290	AT1G78300
Chr1_29463711	1	29462773	29464130	29463711	24.02	2.9	2.03	AT1G78300	AT1G78310
Chr1_29465257	1	29464661	29465609	29465257	5.06	2.73	2.23	AT1G78310
Chr1_29466157	1	29465615	29466650	29466157	8.41	2.79	2.18	AT1G78310
Chr1_29485560	1	29485096	29487054	29485560	24.35	2.72	2.02	AT1G78360	AT1G78370	AT1G78380
Chr1_29488741	1	29487346	29489396	29488741	13.41	2.27	2.12	AT1G78380
Chr1_29491957	1	29490797	29493194	29491957	7.62	2.49	2.17	AT1G78390
Chr1_29497864	1	29497017	29498403	29497864	25.88	3.29	2.01	AT1G78400
Chr1_29500281	1	29499755	29501330	29500281	5.76	2.15	2.21	AT1G78400	AT1G78410
Chr1_29508907	1	29506918	29509497	29508907	15.36	2.07	2.1	AT1G78430
Chr1_29527826	1	29527307	29528402	29527826	14.03	3.2	2.12	AT1G78480	AT1G78490
Chr1_29549082	1	29548408	29550011	29549082	25.04	3.24	2	AT1G78550	AT1G78560	AT1G78570
Chr1_29563989	1	29563162	29564687	29563989	12.36	2.36	2.14	AT1G78590
Chr1_29567017	1	29565640	29567587	29567017	23.41	2.82	2.04	AT1G78590	AT1G78600
Chr1_29593849	1	29592760	29594305	29593849	19.19	2.51	2.05	AT1G78670	AT1G78680	AT1G78690
Chr1_29596529	1	29595701	29597116	29596529	5.34	2.11	2.22	AT1G78680	AT1G78690	AT1G78700
Chr1_29600477	1	29599853	29601331	29600477	8.42	2.47	2.18	AT1G78700	AT1G78710
Chr1_29601992	1	29601488	29602635	29601992	9.44	2.67	2.18	AT1G78700	AT1G78710
Chr1_29609806	1	29609316	29610421	29609806	8.02	2.96	2.18	AT1G78730	AT1G78740
Chr1_29617166	1	29616640	29617649	29617166	5.27	3.09	2.22	AT1G78750	AT1G78760	AT1G78770
Chr1_29637313	1	29635446	29637877	29637313	72.62	3.87	2.02	AT1G78820	AT1G78830
Chr1_29644468	1	29643193	29644848	29644468	5.91	1.79	2.21	AT1G78850
Chr1_29671382	1	29670867	29671916	29671382	5.94	2.97	2.21	AT1G78915	AT1G78920
Chr1_29716308	1	29714639	29716889	29716308	9.57	2.25	2.18	AT1G78990	AT1G78995	AT1G79000
Chr1_29724833	1	29724284	29725432	29724833	11.67	3.08	2.14	AT1G79000	AT1G79010
Chr1_29741712	1	29740675	29742174	29741712	11.65	2.77	2.14	AT1G79050	AT1G79060
Chr1_29749196	1	29748504	29749671	29749196	6.01	2.34	2.21	AT1G79080	AT1G79090
Chr1_29778344	1	29777823	29778938	29778344	7.61	2.56	2.17	AT1G79150
Chr1_29781431	1	29780562	29781816	29781431	5.6	2.03	2.21	AT1G79160	AT1G79170
Chr1_29788419	1	29787847	29788933	29788419	6.14	2.47	2.21	AT1G79180	AT1G79190
Chr1_29809652	1	29809134	29810160	29809652	8.18	3.04	2.18	AT1G79250
Chr1_29842575	1	29841293	29843071	29842575	13.92	3.01	2.11	AT1G79340
Chr1_29853602	1	29853060	29854294	29853602	12.78	2.97	2.12	AT1G79350	AT1G79360
Chr1_29857267	1	29856661	29858057	29857267	6.43	3.06	2.19	AT1G79360	AT1G79370
Chr1_29860405	1	29859711	29861300	29860405	12.3	2.15	2.14	AT1G79370	AT1G79380
Chr1_29906602	1	29905893	29907207	29906602	6.32	2.31	2.2	AT1G79500
Chr1_29915460	1	29914921	29916092	29915460	6.85	2.21	2.2	AT1G79520	AT1G79529	AT1G79530
Chr1_29919581	1	29918821	29920293	29919581	15.18	2.72	2.11	AT1G79530	AT1G79540
Chr1_29923147	1	29922589	29924323	29923147	9.81	2.06	2.17	AT1G79540	AT1G79550
Chr1_29938387	1	29937898	29938993	29938387	7.35	2.82	2.18	AT1G79570
Chr1_29946137	1	29944853	29946658	29946137	13.64	3.24	2.12	AT1G79580	AT1G79590
Chr1_29949387	1	29948321	29950061	29949387	11.82	2.37	2.14	AT1G79590	AT1G79600
Chr1_29957428	1	29956825	29958088	29957428	16.2	3.41	2.1	AT1G79610	AT1G79620
Chr1_29965763	1	29965136	29967040	29965763	17.69	2.54	2.08	AT1G79630	AT1G79640
Chr1_29975537	1	29974867	29976187	29975537	23.32	3.4	2.04	AT1G79650	AT1G79660
Chr1_29990903	1	29989616	29991958	29990903	14.38	2.43	2.11	AT1G79690	AT1G79700
Chr1_29992998	1	29992388	29993667	29992998	10.01	2.68	2.17	AT1G79700	AT1G79710
Chr1_29994931	1	29994210	29995500	29994931	10.67	2.55	2.17	AT1G79700	AT1G79710
Chr1_30004154	1	30003607	30004713	30004154	5.93	2.38	2.2	AT1G79730	AT1G79740
Chr1_30042046	1	30041577	30042509	30042046	6.49	2.97	2.19	AT1G79840	AT1G79850	AT1G79860	AT1G79870
Chr1_30048488	1	30047820	30048995	30048488	9.52	2.96	2.18	AT1G79880	AT1G79890
Chr1_30054251	1	30053634	30054991	30054251	11.08	2.61	2.16	AT1G79900	AT1G79910	AT1G79915
Chr1_30073519	1	30072837	30074075	30073519	12.08	2.92	2.13	AT1G79940	AT1G79950
Chr1_30083987	1	30083298	30084923	30083987	8.79	2.56	2.19	AT1G79970	AT1G79980	AT1G79990
Chr1_30099794	1	30099422	30101047	30099794	9.96	2.17	2.17	AT1G80010
Chr1_30111644	1	30110674	30112945	30111644	23.29	2.78	2.04	AT1G80030	AT1G80040	AT1G80050
Chr1_30115075	1	30113166	30115634	30115075	19.74	2.31	2.04	AT1G80050	AT1G80070
Chr1_30129761	1	30127149	30130458	30129761	22.02	2.83	2.07	AT1G80080	AT1G80090
Chr1_30135048	1	30134511	30135615	30135048	7.94	2.58	2.19	AT1G80100	AT1G80110
Chr1_30155788	1	30155348	30156846	30155788	17.08	2.62	2.1	AT1G80170
Chr1_30175646	1	30175034	30176202	30175646	7.08	2.44	2.19	AT1G80240	AT1G80245	AT1G80250	AT1G80260
Chr1_30198073	1	30197584	30198796	30198073	8.21	2.55	2.17	AT1G80320	AT1G80325	AT1G80330
Chr1_30208474	1	30207675	30208932	30208474	5.35	2.4	2.22	AT1G80350	AT1G80360
Chr1_30211204	1	30210415	30212257	30211204	18.21	2.31	2.07	AT1G80350	AT1G80360	AT1G80370
Chr1_30217025	1	30216313	30217658	30217025	24.25	3.26	2.02	AT1G80370	AT1G80380
Chr1_30224142	1	30221025	30225643	30224142	69.3	3.61	2.06	AT1G80390	AT1G80400
Chr1_30239764	1	30237313	30240222	30239764	17.26	2.4	2.09	AT1G80420	AT1G80440
Chr1_30245700	1	30244522	30247024	30245700	14.07	2.13	2.12	AT1G80450
Chr1_30249279	1	30248716	30250943	30249279	15.9	2.73	2.09	AT1G80460
Chr1_30260774	1	30260271	30261380	30260774	6.46	2.75	2.19	AT1G80480	AT1G80490
Chr1_30267331	1	30266625	30268175	30267331	67.85	4.22	2.07	AT1G80490
Chr1_30286949	1	30286399	30288170	30286949	17.7	3.05	2.08	AT1G80540	AT1G80550	AT1G80555	AT1G80560
Chr1_30307663	1	30306915	30308925	30307663	7.14	2.09	2.19	AT1G80620
Chr1_30331002	1	30330408	30332115	30331002	12.24	2.66	2.14	AT1G80690	AT1G80700
Chr1_30348707	1	30346916	30349057	30348707	12.11	2.17	2.13	AT1G80745	AT1G80750
Chr1_30358113	1	30357252	30358742	30358113	10.99	2.57	2.16	AT1G80770	AT1G80780	AT1G80790
Chr1_30359554	1	30358980	30360191	30359554	13.38	2.93	2.12	AT1G80780	AT1G80790
Chr1_30363318	1	30362209	30364022	30363318	14.19	2.75	2.12	AT1G80790	AT1G80810
Chr1_30377461	1	30377012	30379816	30377461	5.72	1.78	2.21	AT1G80830	AT1G80831
Chr1_30391747	1	30390616	30392560	30391747	26.01	2.7	2	AT1G80860	AT1G80870
Chr1_30397095	1	30396437	30397756	30397095	10.41	2.54	2.17	AT1G80880	AT1G80890
Chr1_30403837	1	30403323	30404881	30403837	8.31	2.56	2.17	AT1G80910	AT1G80920
Chr1_30409949	1	30408398	30411295	30409949	24.9	3.27	2.01	AT1G80930	AT1G80940
Chr1_30415164	1	30414688	30415548	30415164	6.21	2.65	2.2	AT1G80950	AT1G80960
Chr2_85289	2	84757	85797	85289	7.44	3.04	2.18	AT2G01110	AT2G01120
Chr2_108913	2	108227	109801	108913	16.74	2.65	2.1	AT2G01175	AT2G01180
Chr2_126784	2	126058	127171	126784	8.34	2.37	2.18	AT2G01220
Chr2_131194	2	130507	131686	131194	14.76	2.82	2.1	AT2G01240
Chr2_134289	2	132450	134691	134289	7.14	1.9	2.19	AT2G01250	AT2G01260
Chr2_150488	2	149942	150926	150488	7.61	2.53	2.17	AT2G01290	AT2G01300
Chr2_176519	2	175964	177024	176519	13.36	3.59	2.12	AT2G01400	AT2G01410
Chr2_181367	2	180843	181859	181367	7.69	2.65	2.17	AT2G01420	AT2G01422
Chr2_203128	2	201756	203526	203128	16.11	3.56	2.1	AT2G01450
Chr2_214670	2	214105	215277	214670	7.65	2.66	2.17	AT2G01470	AT2G01480
Chr2_220906	2	220336	221567	220906	5.62	2.42	2.21	AT2G01480	AT2G01490
Chr2_243531	2	243010	244020	243531	9.57	3.22	2.18	AT2G01540
Chr2_254192	2	253161	254465	254192	6.56	2.14	2.19	AT2G01560
Chr2_255651	2	255198	256175	255651	6.79	2.7	2.2	AT2G01570
Chr2_272432	2	271693	273335	272432	21.93	2.98	2.07	AT2G01600
Chr2_274868	2	273370	275285	274868	12.25	3.02	2.14	AT2G01610
Chr2_278004	2	277716	279501	278004	19.15	2.65	2.05	AT2G01620
Chr2_281441	2	280833	283296	281441	22.86	2.7	2.05	AT2G01630	AT2G01640
Chr2_296105	2	295066	297082	296105	8.35	1.88	2.18	AT2G01667	AT2G01670
Chr2_313820	2	313348	314342	313820	5.48	2.57	2.22	AT2G01690	AT2G01710
Chr2_353331	2	352914	353870	353331	5.74	2.45	2.21	AT2G01818
Chr2_362092	2	360469	362597	362092	20.38	2.68	2.04	AT2G01820	AT2G01830
Chr2_368042	2	367376	368534	368042	13.61	3.07	2.12	AT2G01830
Chr2_372409	2	371912	373870	372409	9.44	2.21	2.18	AT2G01830
Chr2_381805	2	381178	382308	381805	9.61	2.57	2.17	NA
Chr2_387712	2	386652	388447	387712	21.66	2.42	2.06	AT2G01850	AT2G01860
Chr2_412473	2	411634	413078	412473	16.93	2.52	2.1	AT2G01905
Chr2_414284	2	413091	414676	414284	12.86	2.61	2.12	AT2G01905	AT2G01910
Chr2_416664	2	416420	417113	416664	5.53	3.16	2.22	AT2G01910
Chr2_421716	2	421272	422789	421716	10.48	2.37	2.17	AT2G01913
Chr2_425692	2	425338	426716	425692	7.44	2.3	2.18	AT2G01918	AT2G01920
Chr2_432358	2	430286	434237	432358	12.6	2.67	2.13	AT2G01940
Chr2_440167	2	439856	441264	440167	5.72	2.1	2.21	AT2G01950
Chr2_449538	2	448751	450018	449538	19.31	3.13	2.05	AT2G01960
Chr2_497223	2	496197	497937	497223	19.26	2.67	2.05	AT2G02060	AT2G02061
Chr2_507705	2	506146	508312	507705	10.76	2.32	2.17	AT2G02070
Chr2_523247	2	521191	524297	523247	15.57	2.32	2.1	AT2G02080	AT2G02090
Chr2_552796	2	552366	553939	552796	5.27	2.16	2.22	AT2G02150	AT2G02160
Chr2_556196	2	555694	556981	556196	8.47	2.75	2.18	AT2G02160	AT2G02170
Chr2_558836	2	558374	559357	558836	6.83	3.14	2.2	AT2G02160	AT2G02170	AT2G02180
Chr2_587281	2	586898	588545	587281	9.33	2.17	2.17	AT2G02220
Chr2_682653	2	682151	684511	682653	26.81	3.07	2.01	AT2G02540
Chr2_689675	2	689117	690209	689675	11.42	3.16	2.15	AT2G02550	AT2G02560
Chr2_722520	2	722027	726655	722520	71.28	2.33	2.04	AT2G02630
Chr2_761909	2	761420	762492	761909	17.14	3.92	2.09	AT2G02710	AT2G02720
Chr2_809707	2	809205	810263	809707	9	2.42	2.19	AT2G02820
Chr2_827831	2	827443	828659	827831	8.83	2.28	2.19	AT2G02850	AT2G02860
Chr2_832632	2	832052	834130	832632	17.84	3.1	2.08	AT2G02860
Chr2_849693	2	849080	850579	849693	6.03	2.5	2.21	AT2G02900	AT2G02910
Chr2_852732	2	851835	854099	852732	13.3	2.43	2.12	AT2G02930
Chr2_880796	2	880211	881282	880796	11.04	2.85	2.16	AT2G03010
Chr2_884262	2	883784	884768	884262	8.25	3.19	2.17	AT2G03020
Chr2_918668	2	918151	919606	918668	26.98	3.47	2.01	AT2G03090
Chr2_937349	2	937008	937855	937349	8.33	3.25	2.18	AT2G03110	AT2G03120
Chr2_940210	2	939765	941178	940210	5	2.03	2.23	AT2G03120	AT2G03130	AT2G03140
Chr2_982002	2	981469	982653	982002	22.42	3.37	2.06	AT2G03250
Chr2_1076902	2	1076381	1077405	1076902	14.63	3.78	2.11	AT2G03550	AT2G03560
Chr2_1114013	2	1113574	1114883	1114013	6.76	2.92	2.21	AT2G03660	AT2G03667
Chr2_1124325	2	1121419	1125811	1124325	72.61	3.62	2.02	AT2G03690	AT2G03700
Chr2_1159899	2	1159264	1160402	1159899	6.86	2.53	2.2	AT2G03800	AT2G03810
Chr2_1184502	2	1184138	1185854	1184502	13.05	2.79	2.13	AT2G03880	AT2G03890
Chr2_1188355	2	1187919	1189069	1188355	7.48	2.32	2.18	AT2G03890
Chr2_1256625	2	1255975	1257240	1256625	26.71	3.47	2.01	AT2G03980
Chr2_1281747	2	1281234	1282279	1281747	17.78	4.29	2.08	AT2G04030
Chr2_1285881	2	1285232	1286287	1285881	6.21	2.3	2.2	AT2G04030
Chr2_1339937	2	1339332	1340426	1339937	7.74	2.52	2.18	AT2G04050
Chr2_1382681	2	1382171	1383252	1382681	7.49	2.73	2.18	AT2G04115
Chr2_1449208	2	1448637	1449719	1449208	9.87	3.35	2.17	AT2G04230	AT2G04235
Chr2_1463037	2	1462518	1463576	1463037	12.29	3.6	2.14	AT2G04240
Chr2_1563234	2	1562777	1563781	1563234	5.51	2.5	2.22	AT2G04495
Chr2_1612970	2	1612402	1613407	1612970	6.01	2.39	2.21	AT2G04620	AT2G04622
Chr2_1682777	2	1682213	1683268	1682777	10.3	3.02	2.17	AT2G04795
Chr2_1711717	2	1711214	1712236	1711717	6.36	2.96	2.19	AT2G04860	AT2G04865
Chr2_1800530	2	1800012	1801314	1800530	20	3.39	2.05	AT2G05070
Chr2_1824493	2	1824020	1824989	1824493	10.24	3.3	2.17	AT2G05100
Chr2_1862253	2	1861715	1862736	1862253	13.96	3.76	2.11	AT2G05160
Chr2_1896150	2	1895654	1896651	1896150	12.54	3.42	2.13	AT2G05220
Chr2_1934386	2	1932565	1935067	1934386	9.55	2.65	2.18	AT2G05310	AT2G05320
Chr2_2081899	2	2081323	2082435	2081899	10.91	2.98	2.17	AT2G05620
Chr2_2141406	2	2140945	2141950	2141406	8.88	2.87	2.19	AT2G05710
Chr2_2180752	2	2180104	2181280	2180752	18.54	3.73	2.06	AT2G05760
Chr2_2215139	2	2214564	2215661	2215139	16.72	3.23	2.1	AT2G05810	AT2G05812
Chr2_2217120	2	2216559	2217611	2217120	15.9	3.64	2.09	AT2G05810	AT2G05812
Chr2_2269650	2	2268867	2270202	2269650	10.45	2.58	2.16	AT2G05920
Chr2_2272360	2	2271776	2273037	2272360	21.92	3.59	2.07	AT2G05920
Chr2_2289556	2	2289031	2290244	2289556	12.57	2.77	2.13	AT2G05940
Chr2_2329831	2	2329243	2330292	2329831	8.79	3.05	2.19	AT2G06000	AT2G06002	AT2G06005
Chr2_2331460	2	2330800	2331967	2331460	10.18	2.82	2.16	AT2G06000	AT2G06002	AT2G06005
Chr2_2362335	2	2361811	2362788	2362335	5.6	2.43	2.21	AT2G06050
Chr2_2457680	2	2457007	2459412	2457680	24.43	2.68	2.02	AT2G06255
Chr2_2588421	2	2587159	2589078	2588421	19.14	3.17	2.05	AT2G06510	AT2G06520	AT2G06530
Chr2_2737826	2	2737365	2738487	2737826	8.61	2.91	2.19	NA
Chr2_2763416	2	2762981	2763938	2763416	8.98	3.05	2.19	AT2G06850
Chr2_2931207	2	2930456	2931867	2931207	10.12	2.27	2.16	AT2G07050
Chr2_3272713	2	3272533	3272973	3272713	5.45	3.24	2.22	AT2G07676	AT2G07768
Chr2_3278840	2	3278568	3279152	3278840	14.16	3.44	2.12	AT2G07678	AT2G07748
Chr2_3333115	2	3331738	3333429	3333115	6.52	2.91	2.19	AT2G07689	AT2G07792
Chr2_3335097	2	3333455	3335845	3335097	8.28	2.54	2.17	AT2G07689
Chr2_3338102	2	3336855	3338411	3338102	13.23	2.73	2.13	NA
Chr2_3400284	2	3399857	3400555	3400284	9.72	3.05	2.17	NA
Chr2_3412797	2	3412387	3412989	3412797	6.15	3.02	2.21	AT2G07715
Chr2_3496133	2	3495813	3496485	3496133	11.29	3.87	2.15	AT2G07739	AT2G07763	AT2G07764	AT2G07765
Chr2_3497550	2	3496889	3497966	3497550	10.2	2.68	2.16	AT2G07739	AT2G07765
Chr2_3613317	2	3612809	3613783	3613317	5.79	2.48	2.21	AT2G07981
Chr2_4221053	2	4220606	4221538	4221053	5.28	2.48	2.22	NA
Chr2_4416629	2	4415686	4418978	4416629	68.86	3.56	2.06	NA
Chr2_4483726	2	4483182	4485048	4483726	15.42	2.19	2.1	AT2G11270
Chr2_4802719	2	4801358	4804157	4802719	17.99	2.77	2.07	AT2G11890	AT2G11891
Chr2_5050780	2	5050066	5052432	5050780	69.42	4.38	2.06	AT2G12461	AT2G12462
Chr2_5114659	2	5114154	5115163	5114659	8.6	3.02	2.19	AT2G12550
Chr2_5649793	2	5649211	5650301	5649793	11.48	2.73	2.15	AT2G13550	AT2G13560
Chr2_5741720	2	5741214	5742229	5741720	7.58	2.99	2.17	AT2G13790
Chr2_5791254	2	5790755	5791727	5791254	6.23	2.39	2.2	AT2G13840
Chr2_5865641	2	5864342	5865997	5865641	12.47	2.22	2.14	NA
Chr2_6155100	2	6153986	6155503	6155100	9.88	2.51	2.17	AT2G14460
Chr2_6272348	2	6271826	6273404	6272348	24.41	3.3	2.02	AT2G14660
Chr2_6313879	2	6313084	6314369	6313879	10.27	2.2	2.17	AT2G14750
Chr2_6346328	2	6345181	6347101	6346328	22.37	2.66	2.06	NA
Chr2_6389781	2	6389335	6390529	6389781	18.32	3.1	2.07	AT2G14860	AT2G14870	AT2G14878
Chr2_6399537	2	6398430	6401869	6399537	67.12	3.02	2.08	AT2G14890
Chr2_6485431	2	6484845	6485948	6485431	7.08	2.16	2.19	AT2G15010
Chr2_6539931	2	6539569	6541016	6539931	7.42	1.94	2.18	AT2G15090
Chr2_6541821	2	6541195	6542575	6541821	13.07	2.61	2.13	AT2G15090
Chr2_6639790	2	6638920	6640590	6639790	14.25	2.11	2.11	AT2G15270	AT2G15280
Chr2_6651575	2	6650965	6652153	6651575	15.08	3.03	2.1	AT2G15300	AT2G15310
Chr2_6777474	2	6776983	6778007	6777474	7.1	2.63	2.19	AT2G15530	AT2G15535
Chr2_6833785	2	6833269	6834375	6833785	5.01	2.37	2.23	AT2G15690	AT2G15695
Chr2_6950010	2	6948993	6950728	6950010	7.72	2.37	2.18	AT2G15970
Chr2_6952714	2	6952286	6953297	6952714	5.16	2.39	2.22	AT2G15980
Chr2_7031135	2	7030082	7031537	7031135	13.5	2.28	2.12	AT2G16210	AT2G16220
Chr2_7039229	2	7038721	7039963	7039229	19.6	3.13	2.04	AT2G16230	AT2G16240	AT2G16245	AT2G16250
Chr2_7050580	2	7050025	7051346	7050580	22.02	2.98	2.07	AT2G16270	AT2G16280
Chr2_7122965	2	7122477	7123820	7122965	9.3	2.83	2.17	AT2G16430
Chr2_7125924	2	7124850	7126805	7125924	23.63	3.21	2.04	AT2G16440
Chr2_7182267	2	7181663	7183789	7182267	10.83	2.49	2.17	AT2G16570	AT2G16575
Chr2_7194937	2	7194476	7195553	7194937	7.22	2.28	2.19	AT2G16592	AT2G16594
Chr2_7196825	2	7196515	7198258	7196825	8.89	1.97	2.19	AT2G16592	AT2G16594	AT2G16595
Chr2_7215675	2	7215078	7216375	7215675	26.6	3.82	2.02	AT2G16640	AT2G16650
Chr2_7219659	2	7218001	7219966	7219659	21.24	2.11	2.04	AT2G16650	AT2G16660
Chr2_7221817	2	7221301	7222351	7221817	6.82	2.42	2.2	AT2G16660
Chr2_7239967	2	7238730	7240566	7239967	20.57	2.7	2.04	NA
Chr2_7245357	2	7243210	7245798	7245357	15.59	2.06	2.1	AT2G16700	AT2G16710
Chr2_7255895	2	7255239	7257195	7255895	12.62	2.87	2.13	AT2G16720
Chr2_7260541	2	7259658	7261024	7260541	10.48	2.29	2.17	NA
Chr2_7301152	2	7300608	7301929	7301152	8.97	2.42	2.19	AT2G16850
Chr2_7339521	2	7338818	7340416	7339521	18.83	2.73	2.06	AT2G16920	AT2G16930
Chr2_7462701	2	7462194	7463220	7462701	6.24	3.25	2.2	AT2G17130	AT2G17140
Chr2_7485351	2	7484866	7486165	7485351	6.13	2.6	2.21	AT2G17200	AT2G17210
Chr2_7490101	2	7489597	7490551	7490101	5.35	2.89	2.22	AT2G17210	AT2G17220
Chr2_7493756	2	7493143	7494293	7493756	14.79	2.99	2.1	AT2G17230
Chr2_7498063	2	7496570	7498495	7498063	10.22	2.36	2.17	AT2G17230	AT2G17240	AT2G17250
Chr2_7499382	2	7498672	7500035	7499382	8.06	2.4	2.18	AT2G17240	AT2G17250
Chr2_7508440	2	7507808	7508911	7508440	9.04	2.65	2.18	AT2G17260	AT2G17265	AT2G17270
Chr2_7513088	2	7512073	7513704	7513088	6.82	2.04	2.2	AT2G17270	AT2G17280
Chr2_7515877	2	7514562	7516871	7515877	7.83	2.24	2.18	AT2G17280	AT2G17290
Chr2_7577428	2	7576994	7578429	7577428	8.1	2.78	2.18	AT2G17442	AT2G17450
Chr2_7597334	2	7596137	7597925	7597334	12.62	3.13	2.13	NA
Chr2_7641270	2	7640889	7642739	7641270	10.82	3.25	2.17	AT2G17556	AT2G17560	AT2G17570
Chr2_7674196	2	7673471	7674703	7674196	13.2	2.89	2.13	AT2G17660	AT2G17670
Chr2_7712590	2	7712093	7713519	7712590	5.42	2.5	2.22	AT2G17750	AT2G17760
Chr2_7720978	2	7720534	7721583	7720978	6.82	2.81	2.2	AT2G17770
Chr2_7723024	2	7721677	7723484	7723024	18.2	2.42	2.07	AT2G17770
Chr2_7724230	2	7723600	7724876	7724230	11.41	2.9	2.15	AT2G17770	AT2G17780
Chr2_7767750	2	7766649	7768509	7767750	16.68	2.84	2.1	AT2G17870	AT2G17880
Chr2_7821515	2	7820952	7822371	7821515	7.98	2.5	2.19	AT2G17970	AT2G17972	AT2G17975	AT2G17980
Chr2_7826363	2	7825868	7827123	7826363	11.39	2.36	2.15	AT2G17975	AT2G17980	AT2G17990	AT2G18000
Chr2_7831563	2	7831036	7832094	7831563	5.24	2.29	2.22	AT2G18000	AT2G18010
Chr2_7840007	2	7839295	7840967	7840007	18.88	3.38	2.06	AT2G18030	AT2G18040
Chr2_7841995	2	7841499	7843189	7841995	8.27	2.53	2.17	AT2G18030	AT2G18040
Chr2_7864158	2	7863663	7864691	7864158	18.36	4.18	2.07	AT2G18090
Chr2_7899408	2	7898810	7900041	7899408	23.19	3.22	2.05	AT2G18160	AT2G18162
Chr2_7901328	2	7900860	7901797	7901328	9.47	3.42	2.18	AT2G18160	AT2G18162
Chr2_7972327	2	7971611	7972943	7972327	26.26	3.6	2	AT2G18350
Chr2_7995375	2	7994352	7996202	7995375	18.04	2.41	2.07	AT2G18420	AT2G18440
Chr2_7997342	2	7996788	7998013	7997342	8.72	2.9	2.19	AT2G18440	AT2G18450
Chr2_8031339	2	8030554	8031872	8031339	22.06	2.85	2.07	AT2G18510
Chr2_8049955	2	8048259	8050440	8049955	11.96	2.38	2.14	AT2G18550
Chr2_8053412	2	8052922	8054709	8053412	20.17	3.08	2.05	AT2G18550
Chr2_8080517	2	8079901	8080903	8080517	5.97	2.33	2.21	AT2G18630
Chr2_8106487	2	8104928	8107014	8106487	20.18	2.8	2.04	AT2G18700
Chr2_8125473	2	8124382	8125999	8125473	7.16	2.3	2.19	AT2G18740	AT2G18750
Chr2_8138466	2	8137379	8140232	8138466	70.65	3.07	2.04	AT2G18780	AT2G18790
Chr2_8169453	2	8168922	8170004	8169453	17.7	3.86	2.08	AT2G18870	AT2G18876	AT2G18880
Chr2_8183796	2	8183297	8184926	8183796	7.65	3.18	2.17	AT2G18890
Chr2_8206382	2	8205976	8207699	8206382	15.37	2.35	2.1	AT2G18940	AT2G18950
Chr2_8210834	2	8210322	8211998	8210834	11.17	2.38	2.15	AT2G18950
Chr2_8216259	2	8215103	8216871	8216259	21.2	3.05	2.04	NA
Chr2_8230515	2	8229929	8231071	8230515	9.23	2.64	2.18	AT2G18969	AT2G18970
Chr2_8233030	2	8232505	8233519	8233030	7.01	2.71	2.19	AT2G18980
Chr2_8277472	2	8276761	8277987	8277472	10.87	2.33	2.17	AT2G19110
Chr2_8279535	2	8279125	8280057	8279535	5.47	2.64	2.22	AT2G19110
Chr2_8309431	2	8308978	8310147	8309431	16.68	2.9	2.1	AT2G19160
Chr2_8318836	2	8318039	8319447	8318836	12.19	2.52	2.14	AT2G19170
Chr2_8324066	2	8323492	8324980	8324066	19.32	3.34	2.05	AT2G19180
Chr2_8362193	2	8361557	8362772	8362193	8.38	2.5	2.18	AT2G19270	AT2G19280
Chr2_8386873	2	8386352	8387430	8386873	5.12	2.3	2.23	AT2G19380	AT2G19385
Chr2_8405544	2	8405107	8406073	8405544	5.05	2.02	2.23	AT2G19400	AT2G19410
Chr2_8441310	2	8440593	8441812	8441310	7.85	2.63	2.17	AT2G19480	AT2G19490
Chr2_8469353	2	8468712	8470946	8469353	15.27	2.58	2.11	AT2G19560	AT2G19572
Chr2_8475265	2	8474690	8476040	8475265	22.62	3.22	2.06	AT2G19580	AT2G19582	AT2G19590
Chr2_8479168	2	8477874	8479594	8479168	13.78	2.56	2.11	AT2G19590	AT2G19600
Chr2_8488892	2	8488307	8489299	8488892	5.11	2.83	2.23	AT2G19620	AT2G19640
Chr2_8491248	2	8490754	8491889	8491248	7	2.53	2.19	AT2G19620	AT2G19630	AT2G19640
Chr2_8534918	2	8534029	8535266	8534918	8.4	2.59	2.18	AT2G19800
Chr2_8544148	2	8543477	8544832	8544148	17.3	3.13	2.09	NA
Chr2_8552097	2	8551190	8552404	8552097	5.96	2.28	2.21	AT2G19810
Chr2_8567266	2	8566838	8567767	8567266	6.36	2.16	2.2	AT2G19850
Chr2_8612828	2	8612289	8613362	8612828	5.7	2.78	2.21	AT2G19930	AT2G19940
Chr2_8658921	2	8658241	8659510	8658921	13.56	3.18	2.12	AT2G20060
Chr2_8680186	2	8678892	8681565	8680186	18.32	2.66	2.07	AT2G20100
Chr2_8682379	2	8681763	8683089	8682379	6.8	2.27	2.2	AT2G20100	AT2G20110
Chr2_8692554	2	8691922	8693025	8692554	9.97	3.11	2.17	AT2G20130	AT2G20140	AT2G20142
Chr2_8710774	2	8710145	8711180	8710774	5.28	2.12	2.22	AT2G20190
Chr2_8719116	2	8718638	8719617	8719116	5.58	3.28	2.21	AT2G20190	AT2G20208
Chr2_8737453	2	8736215	8738192	8737453	20.39	2.9	2.04	AT2G20250	AT2G20260	AT2G20270
Chr2_8760348	2	8759821	8761685	8760348	11.74	2.66	2.14	AT2G20300	AT2G20310
Chr2_8763433	2	8762922	8764361	8763433	5.53	2.61	2.22	AT2G20310
Chr2_8802219	2	8801425	8802847	8802219	5.97	2.23	2.21	AT2G20400	AT2G20410
Chr2_8804688	2	8803952	8805225	8804688	12.18	3.09	2.14	AT2G20410	AT2G20420
Chr2_8815612	2	8815031	8815933	8815612	14.33	3.67	2.11	AT2G20440	AT2G20450	AT2G20453
Chr2_8839766	2	8838334	8840505	8839766	20.96	2.68	2.03	AT2G20510	AT2G20515	AT2G20520	AT2G20530
Chr2_8851979	2	8849704	8852434	8851979	19.37	2.7	2.05	AT2G20560	AT2G20562
Chr2_8900219	2	8899406	8900757	8900219	18.76	2.76	2.06	AT2G20630	AT2G20635
Chr2_8913634	2	8913233	8914047	8913634	6.47	3.5	2.19	AT2G20670
Chr2_8930805	2	8929185	8931656	8930805	9.1	2.62	2.18	AT2G20720	AT2G20721	AT2G20722
Chr2_8940946	2	8940425	8941453	8940946	7.54	2.78	2.18	AT2G20750
Chr2_9002855	2	9000781	9003546	9002855	19.82	2.73	2.04	AT2G20921	AT2G20930	AT2G20940	AT2G20950
Chr2_9029082	2	9028538	9029801	9029082	8.89	2.59	2.19	AT2G21045
Chr2_9035609	2	9034716	9036895	9035609	15.21	2.77	2.11	AT2G21050
Chr2_9055355	2	9054103	9056029	9055355	23.66	2.94	2.04	AT2G21120	AT2G21130
Chr2_9073249	2	9072762	9073864	9073249	10.95	2.96	2.16	AT2G21170
Chr2_9100290	2	9099664	9100740	9100290	5.23	2.38	2.22	AT2G21235	AT2G21237
Chr2_9130445	2	9129936	9131890	9130445	23.8	3.39	2.03	AT2G21330	AT2G21340
Chr2_9141356	2	9140501	9141973	9141356	6.95	2.25	2.2	AT2G21370	AT2G21380
Chr2_9210397	2	9209440	9210956	9210397	8.47	2.62	2.18	AT2G21500	AT2G21510
Chr2_9226287	2	9225839	9226835	9226287	6.47	2.46	2.19	AT2G21540	AT2G21550
Chr2_9234109	2	9232872	9234627	9234109	7.76	2.45	2.18	AT2G21560	AT2G21570	AT2G21580
Chr2_9273611	2	9273077	9274135	9273611	5.6	2.64	2.21	AT2G21700	AT2G21710	AT2G21720
Chr2_9290752	2	9290331	9291246	9290752	8.47	3.3	2.18	AT2G21780	AT2G21790
Chr2_9358072	2	9357555	9358645	9358072	6.38	2.71	2.19	AT2G21960	AT2G21970	AT2G21980
Chr2_9390693	2	9390148	9391428	9390693	17.03	2.86	2.1	AT2G22090	AT2G22110
Chr2_9443067	2	9442458	9443534	9443067	9.28	2.73	2.17	AT2G22200	AT2G22201
Chr2_9444749	2	9444067	9445138	9444749	6.28	2.33	2.2	AT2G22200	AT2G22201
Chr2_9449919	2	9449350	9450557	9449919	25.07	3.3	2	AT2G22220	AT2G22230
Chr2_9457121	2	9456553	9457642	9457121	9.77	2.53	2.17	AT2G22250
Chr2_9488285	2	9487002	9488864	9488285	8.46	2.24	2.18	AT2G22330
Chr2_9494795	2	9494365	9495285	9494795	5.94	2.88	2.2	AT2G22340	AT2G22345	AT2G22360
Chr2_9497334	2	9496008	9497953	9497334	6.91	2.62	2.2	AT2G22360
Chr2_9503328	2	9501721	9504586	9503328	6.64	2.22	2.2	AT2G22370	AT2G22380
Chr2_9538106	2	9537584	9539496	9538106	8.75	2.31	2.19	AT2G22470
Chr2_9545381	2	9544481	9545893	9545381	7.93	2.57	2.19	AT2G22475	AT2G22480
Chr2_9560062	2	9559454	9560581	9560062	20.34	3.67	2.04	AT2G22496
Chr2_9561661	2	9560809	9562182	9561661	12.28	2.54	2.14	AT2G22496
Chr2_9565837	2	9565349	9566794	9565837	14.81	3.19	2.1	AT2G22500
Chr2_9591021	2	9590476	9591596	9591021	7.65	2.41	2.17	AT2G22570	AT2G22580	AT2G22590
Chr2_9594026	2	9593435	9594869	9594026	27.23	3.3	2	AT2G22590	AT2G22600
Chr2_9616321	2	9615135	9616928	9616321	14.49	2.53	2.11	AT2G22630
Chr2_9627155	2	9626107	9627892	9627155	11.52	2.85	2.15	AT2G22650	AT2G22660
Chr2_9631691	2	9630550	9632757	9631691	22.69	2.74	2.06	AT2G22660
Chr2_9645177	2	9644642	9645675	9645177	5.89	2.75	2.21	AT2G22680
Chr2_9677136	2	9676701	9678122	9677136	15.13	2.53	2.1	AT2G22760
Chr2_9688808	2	9688248	9689390	9688808	6.08	2.32	2.21	AT2G22780
Chr2_9699948	2	9698361	9700499	9699948	14.57	3.05	2.11	AT2G22795
Chr2_9706298	2	9705830	9706962	9706298	8.36	3.01	2.18	AT2G22800
Chr2_9710591	2	9710046	9711162	9710591	12.05	3.18	2.14	AT2G22802	AT2G22805
Chr2_9722142	2	9721339	9722780	9722142	8.43	2.09	2.18	AT2G22810	AT2G22820	AT2G22821
Chr2_9728468	2	9728023	9729428	9728468	18.34	3.58	2.07	AT2G22830	AT2G22840
Chr2_9742206	2	9741215	9742586	9742206	5.14	2.06	2.22	AT2G22880	AT2G22890
Chr2_9753603	2	9752554	9754224	9753603	26.97	3.84	2.01	AT2G22910	AT2G22920
Chr2_9774562	2	9773603	9775602	9774562	21.36	2.7	2.04	AT2G22970
Chr2_9803160	2	9802222	9803651	9803160	11.55	2.33	2.15	AT2G23010	AT2G23020	AT2G23030
Chr2_9812743	2	9812068	9814083	9812743	14.1	3	2.12	AT2G23050	AT2G23060
Chr2_9826953	2	9826405	9827577	9826953	23.47	4.09	2.04	AT2G23070	AT2G23080
Chr2_9830468	2	9829928	9831037	9830468	8.26	2.83	2.17	AT2G23080	AT2G23090	AT2G23093
Chr2_9841880	2	9841046	9842393	9841880	8.44	2.73	2.18	AT2G23100	AT2G23110	AT2G23118	AT2G23120	AT2G23130
Chr2_9859538	2	9859019	9860012	9859538	6.12	2.74	2.21	AT2G23150	AT2G23160
Chr2_9874081	2	9872426	9875155	9874081	20.79	2.23	2.03	AT2G23180	AT2G23190
Chr2_9906652	2	9905629	9907131	9906652	10.28	3.7	2.17	AT2G23290
Chr2_9909669	2	9907444	9910093	9909669	8.9	1.87	2.19	NA
Chr2_9917500	2	9915701	9917934	9917500	21.47	2.62	2.03	AT2G23300	AT2G23310
Chr2_9924809	2	9924280	9925331	9924809	17.57	3.53	2.08	AT2G23320	AT2G23321
Chr2_9926485	2	9925912	9927306	9926485	16.37	2.65	2.11	AT2G23320	AT2G23321
Chr2_9932881	2	9932427	9933675	9932881	27.31	3.16	2	NA
Chr2_9938702	2	9938402	9940016	9938702	7.99	1.82	2.19	AT2G23340
Chr2_9942977	2	9942442	9943426	9942977	7.75	3.01	2.18	AT2G23347	AT2G23348	AT2G23350
Chr2_9946899	2	9946143	9947275	9946899	6.01	2.24	2.21	AT2G23350	AT2G23360
Chr2_9991813	2	9991001	9992272	9991813	10.5	2.72	2.17	AT2G23450
Chr2_9995254	2	9994581	9995920	9995254	26.95	3.52	2.01	AT2G23460
Chr2_10064331	2	10063674	10064965	10064331	5.85	1.91	2.21	AT2G23660	AT2G23670	AT2G23672	AT2G23680
Chr2_10074030	2	10071058	10075469	10074030	70.32	3.29	2.05	AT2G23690
Chr2_10080298	2	10079632	10081313	10080298	21.96	3.11	2.07	AT2G23700
Chr2_10104191	2	10103505	10105750	10104191	17.24	2.34	2.09	AT2G23740	AT2G23755
Chr2_10107053	2	10106068	10108636	10107053	7.74	1.9	2.18	AT2G23760
Chr2_10109668	2	10108692	10110499	10109668	14.88	2.27	2.1	AT2G23760
Chr2_10119694	2	10119266	10120828	10119694	15.19	3.22	2.11	AT2G23770
Chr2_10127703	2	10127199	10128293	10127703	14.2	3.38	2.12	AT2G23790
Chr2_10140492	2	10139789	10141078	10140492	16.78	3.02	2.1	AT2G23810	AT2G23820
Chr2_10182138	2	10181641	10184470	10182138	5.58	2.23	2.21	AT2G23920	AT2G23930	AT2G23940
Chr2_10191644	2	10189772	10192076	10191644	23.42	3.02	2.04	AT2G23950
Chr2_10244673	2	10244173	10245263	10244673	8.63	2.72	2.19	AT2G24100	AT2G24103
Chr2_10266309	2	10265798	10266956	10266309	5.92	2.27	2.21	AT2G24140	AT2G24150
Chr2_10286860	2	10286367	10287394	10286860	5.07	2.16	2.23	AT2G24190	AT2G24200
Chr2_10304916	2	10304352	10305507	10304916	21.56	3.22	2.05	AT2G24230
Chr2_10319596	2	10318792	10319997	10319596	6.89	2.31	2.2	AT2G24255	AT2G24260
Chr2_10338594	2	10338086	10339165	10338594	6.39	2.72	2.19	AT2G24285	AT2G24290	AT2G24300
Chr2_10366974	2	10366369	10367541	10366974	9.99	3.07	2.17	AT2G24360
Chr2_10375341	2	10374744	10375854	10375341	8.47	2.97	2.18	AT2G24370	AT2G24390	AT2G24395
Chr2_10400740	2	10400230	10401373	10400740	7.58	2.47	2.17	AT2G24490	AT2G24500
Chr2_10426555	2	10425249	10427013	10426555	5.79	2.06	2.21	AT2G24540	AT2G24545
Chr2_10429358	2	10428680	10429928	10429358	25.76	3.8	2.01	AT2G24545	AT2G24550	AT2G24560
Chr2_10430722	2	10430019	10431252	10430722	16.07	2.79	2.1	AT2G24550	AT2G24560
Chr2_10438099	2	10437353	10438673	10438099	27	3.13	2.01	AT2G24570
Chr2_10439474	2	10438884	10439954	10439474	10.38	2.82	2.17	AT2G24570
Chr2_10440590	2	10440074	10441093	10440590	11.7	3.62	2.14	AT2G24570
Chr2_10448980	2	10448359	10449927	10448980	7.67	2.17	2.17	AT2G24580	AT2G24590	AT2G24592
Chr2_10474383	2	10473817	10474996	10474383	6.03	2.36	2.21	AT2G24630	AT2G24640
Chr2_10516134	2	10515044	10516617	10516134	13.83	3.03	2.11	AT2G24700	AT2G24710
Chr2_10561510	2	10561093	10561970	10561510	6.67	2.65	2.19	AT2G24765
Chr2_10566760	2	10566371	10567252	10566760	12.69	4.73	2.13	AT2G24780	AT2G24790
Chr2_10574802	2	10574342	10575404	10574802	7.09	2.91	2.19	AT2G24800	AT2G24810	AT2G24820
Chr2_10591787	2	10591284	10592309	10591787	17.39	2.82	2.09	AT2G24870	AT2G24880
Chr2_10662011	2	10661205	10663378	10662011	16.3	2.59	2.11	AT2G25050	AT2G25052	AT2G25060
Chr2_10679413	2	10678824	10680084	10679413	16.7	3.09	2.1	AT2G25095	AT2G25100
Chr2_10727215	2	10726664	10727983	10727215	6.8	2.58	2.2	AT2G25180
Chr2_10739718	2	10739298	10740256	10739718	6.48	3.06	2.19	AT2G25200	AT2G25210
Chr2_10758004	2	10757548	10758577	10758004	5.13	2.8	2.23	AT2G25260	AT2G25270
Chr2_10764879	2	10764391	10765854	10764879	5.92	2.06	2.21	AT2G25280	AT2G25290
Chr2_10822255	2	10821750	10822752	10822255	6.55	3.07	2.19	AT2G25430
Chr2_10834419	2	10833983	10834935	10834419	7.14	2.58	2.19	AT2G25450	AT2G25460
Chr2_10847434	2	10846603	10848150	10847434	23.56	2.77	2.04	AT2G25482	AT2G25490
Chr2_10850830	2	10850149	10851915	10850830	14.11	2.67	2.12	AT2G25490
Chr2_10860264	2	10859743	10861295	10860264	10.62	2.57	2.17	AT2G25520	AT2G25530
Chr2_10902675	2	10902212	10903244	10902675	7.59	3.17	2.17	AT2G25610	AT2G25620
Chr2_10936720	2	10936047	10937118	10936720	8.39	2.52	2.18	AT2G25680	AT2G25685
Chr2_10942417	2	10941847	10942873	10942417	11.95	3.22	2.14	AT2G25690
Chr2_10945222	2	10944628	10945748	10945222	19.8	3.44	2.04	AT2G25690	AT2G25697
Chr2_10976546	2	10976068	10977290	10976546	9.92	2.59	2.17	AT2G25735	AT2G25737
Chr2_10988927	2	10988516	10989681	10988927	6.88	2.16	2.2	AT2G25760
Chr2_11030958	2	11030370	11031484	11030958	6.38	2.7	2.19	AT2G25850	AT2G25870
Chr2_11037112	2	11036541	11037694	11037112	9.72	2.89	2.17	AT2G25880	AT2G25890
Chr2_11042877	2	11042365	11043279	11042877	6.73	2.59	2.21	AT2G25900
Chr2_11052214	2	11051668	11052985	11052214	16.23	2.49	2.1	AT2G25910
Chr2_11070753	2	11070118	11072495	11070753	16.85	2.58	2.1	AT2G25950	AT2G25964	AT2G25970
Chr2_11093291	2	11092814	11094121	11093291	6.1	2.31	2.21	AT2G26030
Chr2_11096281	2	11095808	11096796	11096281	6.47	2.68	2.19	AT2G26040
Chr2_11114066	2	11113571	11114950	11114066	15.03	2.35	2.1	AT2G26080
Chr2_11118185	2	11117688	11119389	11118185	16.26	2.75	2.1	AT2G26090	AT2G26100	AT2G26110
Chr2_11120624	2	11120104	11121293	11120624	25.19	4.09	2	AT2G26100	AT2G26110	AT2G26120
Chr2_11122083	2	11121528	11123263	11122083	17.17	2.93	2.09	AT2G26110	AT2G26120
Chr2_11135508	2	11134857	11136051	11135508	16.41	3.22	2.11	AT2G26140	AT2G26150
Chr2_11140884	2	11139769	11141364	11140884	19.78	2.69	2.04	AT2G26160	AT2G26170
Chr2_11150630	2	11149956	11151746	11150630	22.95	2.8	2.05	AT2G26190	AT2G26200
Chr2_11223313	2	11222780	11224341	11223313	6.42	2.65	2.19	AT2G26350	AT2G26360	AT2G26370
Chr2_11284677	2	11283880	11285262	11284677	13.23	2.49	2.13	AT2G26530
Chr2_11305319	2	11304783	11305846	11305319	7.73	2.73	2.18	AT2G26580
Chr2_11306981	2	11306166	11307393	11306981	5.33	2.26	2.22	AT2G26580
Chr2_11316325	2	11315712	11316824	11316325	10.2	2.97	2.16	AT2G26590	AT2G26600	AT2G26610
Chr2_11329689	2	11329031	11330245	11329689	10.25	2.78	2.17	AT2G26620	AT2G26640
Chr2_11338775	2	11338134	11339275	11338775	12.1	3.33	2.13	AT2G26650	AT2G26660	AT2G26670
Chr2_11341096	2	11340360	11342482	11341096	22.77	2.54	2.06	AT2G26660	AT2G26670
Chr2_11359234	2	11358717	11359880	11359234	14.43	3.17	2.11	NA
Chr2_11386086	2	11385561	11386871	11386086	20.72	3.4	2.03	AT2G26720	AT2G26730
Chr2_11391316	2	11389847	11391954	11391316	7.83	2.27	2.18	AT2G26730
Chr2_11393098	2	11392229	11393396	11393098	7.17	2.04	2.19	AT2G26740
Chr2_11394454	2	11393948	11394955	11394454	5.81	2.56	2.21	AT2G26740
Chr2_11409887	2	11409265	11410497	11409887	9.13	2.6	2.18	AT2G26770	AT2G26780
Chr2_11478041	2	11477550	11478757	11478041	5.75	2.4	2.21	AT2G26900
Chr2_11480571	2	11479862	11481822	11480571	12.96	2.7	2.12	AT2G26900	AT2G26910
Chr2_11531934	2	11530562	11532438	11531934	23.89	3.63	2.03	AT2G27020	AT2G27030
Chr2_11545722	2	11545219	11546224	11545722	7.78	2.82	2.18	AT2G27050
Chr2_11572463	2	11571351	11572959	11572463	21.39	2.52	2.04	AT2G27090	AT2G27100
Chr2_11595224	2	11594733	11596751	11595224	13.15	2.45	2.13	AT2G27120	AT2G27130
Chr2_11620934	2	11619696	11621634	11620934	24.21	2.9	2.02	AT2G27180	AT2G27190
Chr2_11644209	2	11643701	11644889	11644209	6.85	2.61	2.2	NA
Chr2_11645519	2	11644966	11645953	11645519	5.48	2.53	2.22	NA
Chr2_11647743	2	11647182	11651284	11647743	66.64	3.72	2.01	AT2G27228	AT2G27229	AT2G27230
Chr2_11684068	2	11683482	11685511	11684068	23.39	3.64	2.04	AT2G27300	AT2G27310
Chr2_11746561	2	11745850	11747100	11746561	13.27	3.72	2.13	AT2G27470	AT2G27480
Chr2_11762934	2	11762542	11764053	11762934	5.31	1.85	2.22	AT2G27520	AT2G27530
Chr2_11771649	2	11771142	11772132	11771649	5.13	2.67	2.23	AT2G27550
Chr2_11810711	2	11810044	11811184	11810711	7.89	2.66	2.17	AT2G27690
Chr2_11818218	2	11817331	11820327	11818218	11.78	2.34	2.14	AT2G27700	AT2G27710	AT2G27720
Chr2_11829806	2	11828842	11830360	11829806	12.47	2.87	2.14	NA
Chr2_11851583	2	11851050	11852542	11851583	10.57	2.49	2.17	AT2G27790	AT2G27800	AT2G27810
Chr2_11860453	2	11859872	11860975	11860453	14.54	3.61	2.11	AT2G27830	AT2G27840
Chr2_11861923	2	11861158	11862502	11861923	15.68	2.89	2.1	AT2G27830	AT2G27840
Chr2_11871206	2	11870557	11871727	11871206	11.58	3.1	2.14	AT2G27880
Chr2_11885781	2	11884870	11886966	11885781	18.44	2.52	2.06	AT2G27900	AT2G27920
Chr2_11908698	2	11908131	11909073	11908698	5.11	2.76	2.23	NA
Chr2_11911757	2	11911208	11912499	11911757	7.2	2.2	2.19	AT2G27960	AT2G27970
Chr2_11913400	2	11912930	11914127	11913400	6.53	2.88	2.19	AT2G27960	AT2G27970	AT2G27980
Chr2_11926456	2	11924334	11926945	11926456	19.24	3.03	2.05	AT2G27990	AT2G28000
Chr2_11947679	2	11946049	11948641	11947679	65.92	3.62	2.01	NA
Chr2_11976657	2	11976018	11977153	11976657	6.34	2.41	2.2	AT2G28090	AT2G28100	AT2G28105
Chr2_11978055	2	11977456	11978537	11978055	5.24	2.57	2.22	AT2G28105	AT2G28110
Chr2_11987924	2	11987258	11988448	11987924	6.66	2.28	2.2	AT2G28120	AT2G28130
Chr2_11994243	2	11993792	11994742	11994243	5.27	2.59	2.22	AT2G28140
Chr2_12039089	2	12038535	12039628	12039089	5.91	2.35	2.21	AT2G28230	AT2G28240
Chr2_12042428	2	12041726	12043362	12042428	5.49	2.07	2.22	AT2G28240	AT2G28250
Chr2_12076898	2	12076248	12077669	12076898	8.8	2.17	2.19	NA
Chr2_12085177	2	12081560	12085677	12085177	13.29	2.33	2.12	AT2G28305	AT2G28310
Chr2_12094631	2	12094209	12095107	12094631	5.6	3.13	2.21	AT2G28320
Chr2_12109721	2	12109077	12110252	12109721	8.25	2.42	2.17	NA
Chr2_12111462	2	12110865	12111990	12111462	9.11	2.93	2.18	AT2G28350
Chr2_12116782	2	12116322	12118268	12116782	5.05	1.96	2.23	AT2G28350	AT2G28355
Chr2_12123520	2	12122976	12124056	12123520	15.37	3.46	2.1	AT2G28360
Chr2_12145710	2	12145201	12146226	12145710	6.54	2.52	2.19	AT2G28390
Chr2_12149223	2	12148128	12149599	12149223	8.71	1.99	2.19	AT2G28400	AT2G28401
Chr2_12197510	2	12196934	12198046	12197510	6.75	2.15	2.21	AT2G28507
Chr2_12198873	2	12198298	12199408	12198873	6.31	2.06	2.2	AT2G28510
Chr2_12202821	2	12201482	12203284	12202821	17.45	2.86	2.09	AT2G28510
Chr2_12225275	2	12224730	12226380	12225275	10.92	2.25	2.17	AT2G28550
[truncated: 3,910 more rows]

## Sheet: DNase_I_4days
Peak_name	chr	peak start	peak end	peak summit	-LOG10(pvalue)	fold_enrichment	-log10(qvalue)	gene 1	gene 2	gene 3	gene 4	gene 5	gene 6	gene 7
Chr1_3016	1	2102	3898	3016	12.74	2	2.2	AT1G01010
Chr1_33692	1	32734	34312	33692	25.45	2.64	2.08	AT1G01050	AT1G01060
Chr1_38066	1	37464	38774	38066	25.23	3.88	2.08	AT1G01060	AT1G01070
Chr1_46931	1	46346	48072	46931	16.38	2.65	2.14	AT1G01080	AT1G01090
Chr1_50036	1	48916	53345	50036	55.52	2.8	2.08	AT1G01090	AT1G01100	AT1G01110
Chr1_55476	1	53589	56060	55476	73.08	4.23	2.09	AT1G01110	AT1G01115
Chr1_57280	1	56358	57930	57280	33.02	2.9	2.01	AT1G01115	AT1G01120
Chr1_60726	1	58446	65185	60726	27.8	2.13	2.06	AT1G01120
Chr1_72261	1	71750	75462	72261	25.21	2.83	2.08	AT1G01150	AT1G01160
Chr1_79713	1	78693	80151	79713	6.91	2.33	2.25	AT1G01183
Chr1_81948	1	80168	82450	81948	7.19	1.9	2.26	AT1G01183
Chr1_83204	1	82557	83965	83204	10.44	2.25	2.21	AT1G01190
Chr1_88826	1	88277	89363	88826	5.05	2.37	2.27	AT1G01200	AT1G01210	AT1G01220
Chr1_91461	1	90784	91980	91461	5.2	2.07	2.26	AT1G01220
Chr1_95879	1	94835	96529	95879	20.7	2.86	2.16	AT1G01220	AT1G01225	AT1G01230
Chr1_99561	1	98682	100403	99561	56.17	3.28	2.07	AT1G01230	AT1G01240
Chr1_105957	1	104998	107059	105957	10.67	2.12	2.21	AT1G01250	AT1G01260
Chr1_107735	1	107107	109364	107735	55.05	3.4	2.04	AT1G01250	AT1G01260
Chr1_112536	1	110836	114641	112536	32.3	2.34	2.03	AT1G01260	AT1G01270	AT1G01280	AT1G01290
Chr1_120632	1	118791	121830	120632	38.18	3.41	2.04	AT1G01305	AT1G01310	AT1G01320
Chr1_130673	1	130087	131763	130673	38.87	3.81	2.02	AT1G01320
Chr1_156724	1	155944	158141	156724	37.25	3.01	2.05	AT1G01420	AT1G01430
Chr1_159554	1	158223	160223	159554	13.45	2.09	2.19	AT1G01430	AT1G01440
Chr1_173409	1	172647	174006	173409	21.32	3.59	2.15	AT1G01470	AT1G01471	AT1G01480
Chr1_182497	1	181802	182893	182497	25.12	3.68	2.08	AT1G01490	AT1G01500
Chr1_183546	1	182935	185531	183546	77.06	3.79	2.14	AT1G01490	AT1G01500
Chr1_187075	1	186047	187527	187075	7.6	2.42	2.24	AT1G01500	AT1G01510
Chr1_190367	1	189441	191025	190367	8.27	2.73	2.22	AT1G01510	AT1G01520
Chr1_194851	1	194075	196148	194851	33.74	2.89	2	AT1G01530	AT1G01540
Chr1_199547	1	198108	200148	199547	7.34	3.21	2.25	AT1G01540	AT1G01550	AT1G01560
Chr1_220235	1	218490	221204	220235	58.79	4.32	2.05	AT1G01600
Chr1_225708	1	223969	226433	225708	58.26	3.34	2.05	AT1G01610	AT1G01620
Chr1_237833	1	237170	238407	237833	7.44	2.68	2.25	AT1G01650
Chr1_239804	1	239191	240417	239804	14.48	3.23	2.19	AT1G01650	AT1G01660
Chr1_262724	1	261963	263286	262724	27.54	3.6	2.06	AT1G01700	AT1G01710
Chr1_268191	1	265668	268818	268191	66.71	4	2.17	AT1G01710	AT1G01720	AT1G01730
Chr1_293226	1	292575	295598	293226	40.02	3.02	2.07	AT1G01800	AT1G01810
Chr1_298649	1	297565	299183	298649	35.01	3.09	2.03	AT1G01820	AT1G01830
Chr1_302625	1	301772	304605	302625	86.13	3.33	2.05	AT1G01830	AT1G01840
Chr1_306371	1	305857	306994	306371	5.72	2.53	2.26	AT1G01860	AT1G01870	AT1G01880
Chr1_309163	1	308547	310650	309163	30.64	2.97	2.03	AT1G01860	AT1G01880	AT1G01890	AT1G01900
Chr1_316019	1	315407	316649	316019	7.66	2.93	2.24	AT1G01910	AT1G01920
Chr1_325150	1	324062	325757	325150	21.02	3.32	2.15	AT1G01930	AT1G01940	AT1G01950
Chr1_338106	1	337381	338776	338106	18.76	3.23	2.14	AT1G01960	AT1G01970
Chr1_342268	1	341670	343349	342268	8.7	2.24	2.22	AT1G01980	AT1G01990
Chr1_356893	1	355945	357708	356893	16.94	2.59	2.15	AT1G02020	AT1G02030
Chr1_359115	1	357919	359624	359115	7.5	2.09	2.25	AT1G02030	AT1G02040	AT1G02050
Chr1_395444	1	394761	396213	395444	14.38	2.48	2.19	AT1G02110	AT1G02120
Chr1_401975	1	401278	402708	401975	12.03	2.71	2.21	AT1G02130	AT1G02145
Chr1_410586	1	409751	412176	410586	11.53	2.02	2.23	AT1G02150	AT1G02160	AT1G02170
Chr1_414896	1	414081	415598	414896	43.44	3.91	2.02	AT1G02180	AT1G02190
Chr1_418570	1	417540	419162	418570	25.39	3.09	2.08	AT1G02190	AT1G02205
Chr1_424654	1	424231	425288	424654	6.23	2.71	2.25	NA
Chr1_426590	1	426073	427152	426590	13.25	3.12	2.19	AT1G02210
Chr1_453012	1	452312	453681	453012	30.5	3.54	2.03	AT1G02280	AT1G02290	AT1G02300	AT1G02305
Chr1_471543	1	470735	472810	471543	14.53	2.26	2.19	AT1G02350	AT1G02360	AT1G02370
Chr1_483934	1	482311	484452	483934	22.01	2.76	2.14	AT1G02390	AT1G02391	AT1G02400
Chr1_488863	1	488144	489447	488863	25.02	3.39	2.08	AT1G02400	AT1G02410
Chr1_490843	1	490172	491314	490843	8.69	2.8	2.22	AT1G02405	AT1G02410	AT1G02420
Chr1_493203	1	492484	494029	493203	27.57	2.98	2.06	AT1G02405	AT1G02410	AT1G02420
Chr1_498981	1	498105	499446	498981	38.72	3.78	2.03	AT1G02430	AT1G02440	AT1G02450
Chr1_501596	1	501129	502513	501596	18.75	3.98	2.14	NA
Chr1_515469	1	514871	518700	515469	78.67	3.12	2.12	AT1G02470	AT1G02475	AT1G02480	AT1G02490	AT1G02500
Chr1_537722	1	537159	538316	537722	8.62	3.03	2.23	AT1G02540	AT1G02550	AT1G02560
Chr1_552855	1	551816	553417	552855	27.65	3.92	2.06	AT1G02590	AT1G02600	AT1G02610
Chr1_557141	1	556243	557794	557141	7.1	2.45	2.26	AT1G02610	AT1G02620
Chr1_560019	1	559346	561101	560019	8.16	2.48	2.23	AT1G02630
Chr1_580587	1	579912	581090	580587	12.9	2.87	2.19	AT1G02670	AT1G02680
Chr1_582000	1	581577	582633	582000	6.83	2.37	2.26	AT1G02680	AT1G02690
Chr1_598846	1	598351	599863	598846	5.02	2.95	2.27	AT1G02730	AT1G02740
Chr1_602380	1	601768	603070	602380	31.7	3.75	2.04	AT1G02740	AT1G02750	AT1G02760
Chr1_607608	1	606904	608618	607608	7.12	2.05	2.26	AT1G02770	AT1G02780
Chr1_621363	1	619016	621953	621363	55.65	4.13	2.08	AT1G02810	AT1G02813	AT1G02816
Chr1_638852	1	638257	639282	638852	5.62	2.5	2.27	AT1G02870
Chr1_642502	1	641090	643423	642502	31.28	2.71	2.04	AT1G02880
Chr1_644658	1	644131	645365	644658	10.76	2.47	2.21	AT1G02880	AT1G02890
Chr1_652749	1	651585	654087	652749	28.77	2.89	2.04	AT1G02890
Chr1_673258	1	672189	673716	673258	15.18	2.52	2.17	AT1G02965	AT1G02970
Chr1_701335	1	700830	701885	701335	5.79	2.5	2.26	AT1G03020	AT1G03030
Chr1_706678	1	706099	707806	706678	20.54	2.97	2.17	AT1G03040	AT1G03050
Chr1_727502	1	727001	729212	727502	15.74	2.38	2.16	AT1G03060	AT1G03070
Chr1_739538	1	737524	740065	739538	44.72	3.09	2.01	AT1G03080	AT1G03090
Chr1_749156	1	747803	749703	749156	15.44	2.96	2.17	AT1G03100	AT1G03106	AT1G03110
Chr1_754315	1	753773	754988	754315	10.46	2.95	2.21	AT1G03130	AT1G03140	AT1G03150
Chr1_760680	1	760256	761665	760680	14.87	3.1	2.18	AT1G03160
Chr1_768091	1	766614	768549	768091	12.93	2.37	2.19	AT1G03170
Chr1_771516	1	770388	773887	771516	54.66	3.05	2.04	AT1G03170	AT1G03180
Chr1_780348	1	779750	780835	780348	19.97	3.8	2.15	AT1G03190	AT1G03200	AT1G03210
Chr1_789137	1	787940	790482	789137	27.27	2.53	2.07	AT1G03220	AT1G03230
Chr1_793224	1	792514	793928	793224	22.39	3.02	2.13	AT1G03240	AT1G03250
Chr1_813306	1	812766	813914	813306	8.72	2.89	2.22	AT1G03300	AT1G03310
Chr1_847780	1	846906	848282	847780	12.4	2.51	2.21	AT1G03410	AT1G03430
Chr1_851830	1	850316	852783	851830	53.27	3.42	2.01	AT1G03440
Chr1_868044	1	867280	869598	868044	41.97	2.89	2.04	AT1G03470
Chr1_871389	1	870694	872075	871389	13.82	2.92	2.19	AT1G03475	AT1G03490	AT1G03495
Chr1_877720	1	877058	878493	877720	20.41	3.26	2.15	AT1G03502	AT1G03506	AT1G03510	AT1G03515	AT1G03520
Chr1_880288	1	879698	880918	880288	15.04	3.08	2.17	AT1G03510	AT1G03520	AT1G03530
Chr1_890124	1	889765	890796	890124	5.31	2.4	2.27	AT1G03550	AT1G03560	AT1G03570
Chr1_907535	1	906851	908067	907535	29.44	3.92	2.02	AT1G03620	AT1G03630
Chr1_909736	1	908882	910415	909736	16.37	2.62	2.14	AT1G03630	AT1G03640	AT1G03650
Chr1_918139	1	916660	918726	918139	11.21	3.29	2.22	AT1G03670	AT1G03680	AT1G03687	AT1G03700
Chr1_933516	1	933001	934663	933516	6.41	2.23	2.25	AT1G03730	AT1G03740
Chr1_937730	1	935977	938234	937730	25.39	3.1	2.08	AT1G03740	AT1G03743	AT1G03746	AT1G03750
Chr1_952048	1	951434	952670	952048	17.3	3.51	2.16	AT1G03780	AT1G03790
Chr1_957106	1	956373	957613	957106	6.3	2.47	2.25	AT1G03800	AT1G03810
Chr1_961736	1	961147	962450	961736	7.12	1.93	2.26	AT1G03820	AT1G03830
Chr1_966950	1	966334	968021	966950	11.44	2.63	2.23	AT1G03830	AT1G03840
Chr1_978723	1	978095	979928	978723	25.6	2.69	2.09	AT1G03850	AT1G03860
Chr1_982024	1	981337	982564	982024	12.16	3.26	2.21	AT1G03860	AT1G03870
Chr1_984537	1	983081	985099	984537	41.85	2.7	2.05	AT1G03860	AT1G03870	AT1G03880
Chr1_993284	1	992747	993855	993284	6.95	2.58	2.25	AT1G03900	AT1G03905	AT1G03910
Chr1_1011216	1	1010709	1011827	1011216	11.03	2.68	2.23	AT1G03940	AT1G03950	AT1G03960
Chr1_1024012	1	1023389	1024999	1024012	22.24	2.72	2.14	AT1G03980	AT1G03982	AT1G03990
Chr1_1029093	1	1027869	1029873	1029093	90.35	4.1	2	AT1G04000
Chr1_1036345	1	1035811	1036849	1036345	5.12	3.16	2.26	AT1G04010	AT1G04020
Chr1_1043364	1	1042695	1043959	1043364	6.16	2.07	2.26	AT1G04030	AT1G04040
Chr1_1049942	1	1049330	1051812	1049942	38.87	4.02	2.02	AT1G04050	AT1G04070	AT1G04080
Chr1_1064467	1	1063807	1065101	1064467	6.63	2.57	2.27	AT1G04110	AT1G04120
Chr1_1073129	1	1070516	1073796	1073129	75.1	3.78	2.07	AT1G04120	AT1G04130
Chr1_1081167	1	1080157	1082376	1081167	35.83	3.15	2.07	AT1G04140	AT1G04150
Chr1_1096837	1	1095654	1097388	1096837	29.64	2.8	2.04	AT1G04160	AT1G04170
Chr1_1106296	1	1104333	1106880	1106296	22.13	2.85	2.14	AT1G04180	AT1G04190
Chr1_1108855	1	1108123	1109683	1108855	22.33	3.13	2.13	AT1G04190	AT1G04200
Chr1_1134526	1	1133751	1135166	1134526	20.34	2.92	2.15	AT1G04250
Chr1_1141524	1	1139563	1142159	1141524	24.64	2.78	2.09	AT1G04260	AT1G04270
Chr1_1143835	1	1142414	1144571	1143835	59.6	4.2	2.04	AT1G04260	AT1G04270	AT1G04280
Chr1_1146624	1	1144709	1147792	1146624	9.42	2.24	2.21	AT1G04280	AT1G04290	AT1G04295
Chr1_1154991	1	1154203	1155771	1154991	6.9	2.08	2.25	AT1G04300	AT1G04310
Chr1_1157862	1	1157229	1158860	1157862	8.75	3.19	2.22	AT1G04310	AT1G04320
Chr1_1167247	1	1166275	1167801	1167247	25.03	3.07	2.08	AT1G04340	AT1G04350	AT1G04360
Chr1_1188500	1	1187810	1189729	1188500	27.36	2.85	2.06	AT1G04400	AT1G04410
Chr1_1191443	1	1190812	1191961	1191443	10.08	2.96	2.21	AT1G04400	AT1G04410	AT1G04420	AT1G04425
Chr1_1193964	1	1193468	1194508	1193964	11.24	2.93	2.22	AT1G04410	AT1G04420	AT1G04425
Chr1_1198143	1	1197604	1198665	1198143	8	2.64	2.24	AT1G04430
Chr1_1215936	1	1215215	1216497	1215936	18.18	3.34	2.16	AT1G04470	AT1G04480
Chr1_1232449	1	1230094	1234403	1232449	70.26	2.69	2.12	AT1G04520
Chr1_1236526	1	1235522	1237318	1236526	42.44	3.15	2.04	AT1G04530	AT1G04540
Chr1_1249166	1	1248393	1249599	1249166	12.22	2.63	2.21	AT1G04570
Chr1_1261604	1	1261060	1262112	1261604	7.38	3.37	2.25	AT1G04590	AT1G04600
Chr1_1308010	1	1305141	1308489	1308010	77.15	3.23	2.14	AT1G04680
Chr1_1312983	1	1312002	1313905	1312983	32.99	3.76	2.01	AT1G04684	AT1G04690
Chr1_1321865	1	1320361	1322337	1321865	6.23	2.15	2.25	AT1G04700	AT1G04710
Chr1_1331341	1	1330793	1332152	1331341	5.62	2.06	2.27	AT1G04730	AT1G04750
Chr1_1333659	1	1333160	1334296	1333659	8.99	2.99	2.21	AT1G04730	AT1G04750	AT1G04760
Chr1_1337961	1	1337475	1339166	1337961	10.78	3.12	2.21	AT1G04770	AT1G04778
Chr1_1344885	1	1343320	1345355	1344885	18.19	2.93	2.16	AT1G04780	AT1G04790
Chr1_1350071	1	1349404	1350634	1350071	9.87	2.89	2.21	AT1G04800	AT1G04810
Chr1_1355821	1	1355086	1356802	1355821	21.55	2.58	2.15	AT1G04810	AT1G04820
Chr1_1368897	1	1368417	1369370	1368897	6.38	2.99	2.25	AT1G04850	AT1G04860
Chr1_1418685	1	1418148	1419658	1418685	8.54	2.67	2.21	AT1G04980	AT1G04985	AT1G04990
Chr1_1422248	1	1421286	1424819	1422248	90.13	3.84	2	AT1G04990
Chr1_1432153	1	1431335	1432675	1432153	9.18	2.13	2.21	AT1G05010
Chr1_1433585	1	1433175	1435048	1433585	5.95	2.07	2.26	AT1G05010
Chr1_1456765	1	1456242	1457442	1456765	5.42	2.16	2.28	AT1G05065	AT1G05070	AT1G05080
Chr1_1462303	1	1461749	1463338	1462303	7.9	2.48	2.24	AT1G05085	AT1G05090
Chr1_1469270	1	1467868	1469921	1469270	35.19	3.99	2.05	AT1G05100
Chr1_1470576	1	1470127	1471925	1470576	8.7	2.51	2.22	AT1G05100	AT1G05120
Chr1_1477480	1	1476907	1477949	1477480	5.86	2.33	2.27	AT1G05120	AT1G05136
Chr1_1478851	1	1478437	1479676	1478851	12.33	2.42	2.21	AT1G05120	AT1G05136
Chr1_1482499	1	1481884	1483023	1482499	18.17	3.43	2.16	AT1G05140
Chr1_1503891	1	1503333	1504305	1503891	13.1	4.19	2.19	AT1G05180	AT1G05190	AT1G05200
Chr1_1518789	1	1518290	1519247	1518789	5.11	2.5	2.27	AT1G05230	AT1G05240
Chr1_1545342	1	1544776	1546922	1545342	24.78	3.07	2.09	AT1G05291	AT1G05300
Chr1_1559279	1	1558723	1559729	1559279	9.56	2.74	2.21	AT1G05330	AT1G05340
Chr1_1576723	1	1575655	1577229	1576723	9.85	3.36	2.21	AT1G05380
Chr1_1583909	1	1582108	1584543	1583909	23.31	3.81	2.11	AT1G05385	AT1G05390	AT1G05400
Chr1_1587819	1	1587302	1588809	1587819	18.17	3.22	2.16	AT1G05410	AT1G05420
Chr1_1605969	1	1604432	1606702	1605969	7.38	2.1	2.25	AT1G05460
Chr1_1611777	1	1611209	1612293	1611777	7.75	2.57	2.24	AT1G05470
Chr1_1624699	1	1623110	1625264	1624699	9.12	2.5	2.21	AT1G05490	AT1G05500
Chr1_1639208	1	1638599	1639696	1639208	6.88	2.42	2.26	AT1G05530	AT1G05540
Chr1_1659609	1	1659020	1660811	1659609	10.75	2.01	2.21	AT1G05570
Chr1_1689941	1	1689474	1690455	1689941	5.4	2.6	2.28	AT1G05640	AT1G05650
Chr1_1701171	1	1700658	1701726	1701171	6.43	2.81	2.26	AT1G05670	AT1G05675
Chr1_1705150	1	1704424	1705533	1705150	5.27	2.18	2.26	AT1G05675	AT1G05680	AT1G05690
Chr1_1713420	1	1712821	1715806	1713420	44.12	3.23	2.01	AT1G05700	AT1G05710
Chr1_1729573	1	1729061	1730368	1729573	5.05	2.24	2.27	AT1G05785
Chr1_1745760	1	1744172	1746574	1745760	40.73	3.23	2.06	AT1G05805	AT1G05810
Chr1_1768882	1	1768255	1769477	1768882	24.32	3.74	2.1	AT1G05840	AT1G05850	AT1G05860
Chr1_1773826	1	1772846	1774442	1773826	20.82	2.96	2.16	AT1G05870	AT1G05880
Chr1_1807719	1	1807125	1808512	1807719	8.55	2.29	2.21	AT1G05950	AT1G05960
Chr1_1815595	1	1815074	1816518	1815595	17.77	2.77	2.15	AT1G05960	AT1G05970	AT1G05980	AT1G05990
Chr1_1820338	1	1819499	1821072	1820338	40.05	3.67	2.07	AT1G06000	AT1G06002	AT1G06010
Chr1_1822155	1	1821324	1822942	1822155	40.96	3.21	2.06	AT1G06000	AT1G06002	AT1G06010	AT1G06020
Chr1_1829940	1	1829366	1830950	1829940	29.75	3.54	2.04	AT1G06040	AT1G06050
Chr1_1845369	1	1844383	1845812	1845369	7.27	2.5	2.26	AT1G06080	AT1G06090
Chr1_1873870	1	1873337	1875040	1873870	18.69	2.53	2.15	AT1G06149	AT1G06150
Chr1_1879516	1	1876641	1879987	1879516	41.44	2.94	2.05	AT1G06148
Chr1_1884630	1	1884203	1885432	1884630	13.38	2.72	2.2	AT1G06160	AT1G06170
Chr1_1891085	1	1890067	1892959	1891085	26.07	2.86	2.08	AT1G06180
Chr1_1894281	1	1893673	1894989	1894281	7.96	2.84	2.24	AT1G06190	AT1G06200	AT1G06210
Chr1_1899914	1	1899139	1900529	1899914	11.84	2.33	2.22	AT1G06200	AT1G06210	AT1G06220
Chr1_1922185	1	1921683	1922705	1922185	7.14	3.3	2.26	AT1G06270	AT1G06280	AT1G06290
Chr1_1942831	1	1940199	1944556	1942831	40.16	2.23	2.07	AT1G06360	AT1G06380
Chr1_1946725	1	1945532	1948039	1946725	17.68	2.35	2.15	AT1G06380	AT1G06390
Chr1_1950801	1	1949996	1951616	1950801	7.47	2.05	2.25	AT1G06390	AT1G06400
Chr1_1958825	1	1957965	1960595	1958825	10.89	2.22	2.21	AT1G06410	AT1G06420
Chr1_1978164	1	1977068	1978721	1978164	25.64	3.46	2.09	AT1G06480	AT1G06490
Chr1_2000776	1	2000243	2001840	2000776	38.72	3.34	2.03	AT1G06530
Chr1_2007488	1	2006628	2008238	2007488	55.18	4.08	2.03	AT1G06550	AT1G06560
Chr1_2013656	1	2013170	2014514	2013656	6.65	2.91	2.26	AT1G06570	AT1G06580
Chr1_2025436	1	2024389	2025928	2025436	22.31	2.78	2.13	AT1G06590	AT1G06610	AT1G06620	AT1G06630
Chr1_2047748	1	2046553	2048321	2047748	23.28	3.48	2.12	AT1G06670	AT1G06680
Chr1_2052178	1	2051723	2052914	2052178	5.52	2.27	2.27	AT1G06690	AT1G06700
Chr1_2055928	1	2054813	2056625	2055928	11.48	2.59	2.23	AT1G06700	AT1G06710
Chr1_2083180	1	2082614	2083821	2083180	10.98	2.83	2.23	AT1G06770	AT1G06780
Chr1_2089803	1	2089036	2090556	2089803	15.36	2.38	2.17	AT1G06790	AT1G06800
Chr1_2104516	1	2102911	2105650	2104516	36.68	2.65	2.06	AT1G06840	AT1G06850
Chr1_2107905	1	2106156	2108504	2107905	21.83	2.08	2.14	AT1G06860	AT1G06870
Chr1_2111389	1	2110437	2111897	2111389	8.6	2.36	2.23	AT1G06870	AT1G06880	AT1G06890
Chr1_2114658	1	2114039	2115166	2114658	5.59	2.66	2.27	AT1G06890	AT1G06900
Chr1_2152701	1	2152052	2153391	2152701	35.03	3.54	2.05	AT1G07000	AT1G07010
Chr1_2156192	1	2154507	2156496	2156192	5.47	1.78	2.27	AT1G07010	AT1G07020
Chr1_2175012	1	2174492	2175540	2175012	15.04	3.84	2.17	AT1G07090	AT1G07100
Chr1_2176445	1	2175835	2176927	2176445	6.71	2.74	2.26	AT1G07090	AT1G07100
Chr1_2177735	1	2176994	2178459	2177735	20.12	3.15	2.15	AT1G07090	AT1G07100	AT1G07110
Chr1_2184217	1	2183718	2184798	2184217	10.52	3.31	2.21	AT1G07110	AT1G07119	AT1G07120
Chr1_2188636	1	2187412	2189085	2188636	8.57	2.42	2.23	AT1G07120	AT1G07128	AT1G07130
Chr1_2191190	1	2189724	2191537	2191190	14.59	2.17	2.19	AT1G07128	AT1G07135	AT1G07140
Chr1_2194521	1	2193509	2195194	2194521	26.09	2.69	2.08	AT1G07140	AT1G07150
Chr1_2195863	1	2195401	2197741	2195863	15.58	2.6	2.16	AT1G07140	AT1G07150
Chr1_2203902	1	2203231	2204454	2203902	9.04	3.04	2.21	AT1G07180
Chr1_2215106	1	2213173	2215968	2215106	43.48	3.09	2.02	AT1G07200	AT1G07210
Chr1_2219538	1	2219018	2220216	2219538	11.99	2.86	2.21	AT1G07220	AT1G07230
Chr1_2223427	1	2222579	2223904	2223427	5.79	2.15	2.27	AT1G07230	AT1G07240	AT1G07250
Chr1_2227146	1	2226542	2230139	2227146	54.63	2.73	2.04	AT1G07250	AT1G07260
Chr1_2237850	1	2237144	2238597	2237850	30.39	3.32	2.03	AT1G07280
Chr1_2240307	1	2239627	2241040	2240307	10.22	2.18	2.22	AT1G07280
Chr1_2241809	1	2241143	2242312	2241809	7.42	2.66	2.25	AT1G07280	AT1G07290
Chr1_2249018	1	2248454	2249575	2249018	12.36	3.6	2.21	AT1G07300	AT1G07310	AT1G07320	AT1G07330
Chr1_2277770	1	2277090	2278251	2277770	7.8	2.65	2.24	AT1G07410	AT1G07420
Chr1_2280624	1	2279709	2281569	2280624	45.26	2.98	2	AT1G07420	AT1G07430
Chr1_2282995	1	2282419	2283599	2282995	20.36	3.38	2.15	AT1G07430
Chr1_2284408	1	2283807	2285707	2284408	41.1	3.52	2.06	AT1G07430
Chr1_2305299	1	2304709	2305827	2305299	18.04	3.79	2.16	AT1G07500	AT1G07510
Chr1_2313061	1	2311718	2314232	2313061	27.34	2.56	2.07	AT1G07520	AT1G07530
Chr1_2321778	1	2321349	2323051	2321778	14.24	2.23	2.19	AT1G07540	AT1G07550
Chr1_2333705	1	2332933	2334951	2333705	29.1	2.97	2.03	AT1G07570	AT1G07580
Chr1_2335932	1	2335303	2337581	2335932	40.71	3.58	2.06	AT1G07570	AT1G07590
Chr1_2338620	1	2337994	2340035	2338620	9.97	2.34	2.2	AT1G07590	AT1G07600	AT1G07610
Chr1_2348856	1	2347575	2349466	2348856	42.83	3.33	2.03	AT1G07620	AT1G07630
Chr1_2351740	1	2351155	2352458	2351740	5.7	2.24	2.26	AT1G07630
Chr1_2366623	1	2364477	2367054	2366623	28	2.66	2.05	AT1G07645	AT1G07650	AT1G07660
Chr1_2368636	1	2367916	2369134	2368636	23.96	4.13	2.1	AT1G07645	AT1G07650	AT1G07660
Chr1_2374845	1	2374180	2375422	2374845	29.92	3.6	2.04	AT1G07670	AT1G07680
Chr1_2390220	1	2389119	2391140	2390220	6.51	2.21	2.26	AT1G07710	AT1G07720
Chr1_2392613	1	2392068	2393448	2392613	7.04	2.31	2.25	AT1G07720	AT1G07728
Chr1_2395319	1	2394712	2395931	2395319	35.79	3.76	2.07	AT1G07720	AT1G07725	AT1G07728
Chr1_2407970	1	2405650	2408825	2407970	39.92	2.47	2.07	AT1G07750	AT1G07760	AT1G07770
Chr1_2416249	1	2414796	2416650	2416249	7.6	1.85	2.24	AT1G07810
Chr1_2422042	1	2421539	2422786	2422042	15.34	2.82	2.17	AT1G07820	AT1G07830	AT1G07840
Chr1_2423869	1	2423117	2424353	2423869	6.03	1.99	2.26	AT1G07820	AT1G07830	AT1G07840	AT1G07850
Chr1_2432137	1	2431583	2433760	2432137	66.34	3.33	2.17	AT1G07860	AT1G07870
Chr1_2437140	1	2436346	2437949	2437140	55.09	3.6	2.03	AT1G07880	AT1G07885	AT1G07890
Chr1_2445339	1	2443144	2446591	2445339	39.69	2.5	2.07	AT1G07901	AT1G07910
Chr1_2457528	1	2456765	2458760	2457528	53.37	3.13	2.05	AT1G07920	AT1G07930
Chr1_2462203	1	2461640	2463490	2462203	19.7	2.57	2.14	AT1G07940
Chr1_2465531	1	2464963	2466289	2465531	8.51	2.54	2.21	AT1G07940	AT1G07950	AT1G07960
Chr1_2485072	1	2484591	2486133	2485072	6.58	2.01	2.25	AT1G08000	AT1G08005	AT1G08010
Chr1_2489032	1	2487467	2490028	2489032	24.66	2.48	2.09	AT1G08010	AT1G08030
Chr1_2498846	1	2498315	2499546	2498846	24.18	3.6	2.1	AT1G08040	AT1G08050
Chr1_2520888	1	2520313	2521420	2520888	23.12	3.83	2.12	AT1G08080
Chr1_2535304	1	2534817	2535842	2535304	6.34	2.53	2.25	AT1G08110
Chr1_2538314	1	2537493	2539621	2538314	31.75	3.04	2.03	AT1G08110	AT1G08115	AT1G08120
Chr1_2542433	1	2541849	2543112	2542433	12.34	3.39	2.21	AT1G08125	AT1G08130
Chr1_2548116	1	2547353	2549229	2548116	8.52	2.14	2.21	AT1G08130	AT1G08135
Chr1_2565559	1	2563262	2567746	2565559	83.33	3.03	2.08	AT1G08170	AT1G08180	AT1G08190
Chr1_2580947	1	2580304	2581505	2580947	10.15	2.6	2.22	AT1G08210	AT1G08220
Chr1_2588879	1	2588247	2589383	2588879	10.51	2.45	2.21	AT1G08230	AT1G08240	AT1G08250	AT1G08260
Chr1_2607800	1	2607136	2608482	2607800	38.94	3.79	2.02	AT1G08260	AT1G08270	AT1G08280
Chr1_2614819	1	2613898	2615245	2614819	10.45	2.45	2.21	AT1G08290	AT1G08300
Chr1_2621708	1	2621063	2622201	2621708	12.77	3.04	2.19	AT1G08315	AT1G08320
Chr1_2625319	1	2624588	2626772	2625319	9.49	2.15	2.2	AT1G08320
Chr1_2630476	1	2629868	2631241	2630476	7.31	2.54	2.25	AT1G08320	AT1G08340
Chr1_2635883	1	2635294	2636432	2635883	8.61	3.29	2.23	AT1G08350	AT1G08360	AT1G08370
Chr1_2641975	1	2640212	2643161	2641975	9.21	2.72	2.21	AT1G08380	AT1G08390
Chr1_2672295	1	2671305	2672772	2672295	15.65	2.27	2.16	AT1G08450	AT1G08460
Chr1_2681149	1	2680424	2682759	2681149	38.16	2.93	2.04	AT1G08470
Chr1_2688734	1	2688201	2689493	2688734	9.78	2.65	2.21	AT1G08490	AT1G08500
Chr1_2735926	1	2735389	2737273	2735926	14.43	2.56	2.19	AT1G08610	AT1G08620
Chr1_2746972	1	2746429	2747507	2746972	6.45	2.5	2.26	AT1G08630
Chr1_2748139	1	2747518	2748761	2748139	16.91	3.06	2.15	AT1G08630	AT1G08640
Chr1_2753484	1	2752982	2754314	2753484	31.16	3.46	2.04	AT1G08640	AT1G08650
Chr1_2769768	1	2768879	2770619	2769768	21.73	2.49	2.14	AT1G08680	AT1G08695	AT1G08700	AT1G08710
Chr1_2771576	1	2770964	2772246	2771576	9.53	2.61	2.21	AT1G08695	AT1G08700	AT1G08710	AT1G08720
Chr1_2773970	1	2772987	2774374	2773970	5.86	1.97	2.27	AT1G08700	AT1G08710	AT1G08720
Chr1_2848060	1	2847403	2848798	2848060	20.22	2.88	2.15	AT1G08870	AT1G08880	AT1G08890
Chr1_2872455	1	2871530	2874341	2872455	33.08	2.57	2.01	AT1G08930
Chr1_2879744	1	2878645	2880216	2879744	5.63	2.07	2.27	AT1G08940	AT1G08950	AT1G08960	AT1G08970
Chr1_2942393	1	2941865	2943051	2942393	9.17	2.93	2.21	AT1G09130	AT1G09140
Chr1_2946086	1	2945531	2946698	2946086	10.93	3.03	2.23	AT1G09140	AT1G09150
Chr1_2964851	1	2964294	2965419	2964851	14.86	3.16	2.18	AT1G09170	AT1G09176	AT1G09180
Chr1_2972397	1	2971848	2973326	2972397	28.22	3.42	2.05	AT1G09195	AT1G09200	AT1G09210
Chr1_2976915	1	2976306	2977755	2976915	30	3.94	2.04	AT1G09210	AT1G09220
Chr1_2987878	1	2987301	2989724	2987878	25.1	2.68	2.08	AT1G09245	AT1G09250
Chr1_2990835	1	2990148	2992435	2990835	32.12	2.42	2.03	AT1G09250	AT1G09260
Chr1_3018329	1	3017662	3020109	3018329	17.44	2.78	2.15	AT1G09340	AT1G09350
Chr1_3031718	1	3030278	3032179	3031718	29.68	3.06	2.04	AT1G09380	AT1G09390
Chr1_3057613	1	3056837	3058162	3057613	16.08	2.88	2.15	AT1G09470	AT1G09480
Chr1_3072173	1	3071637	3073294	3072173	57.9	4.24	2.06	AT1G09520
Chr1_3093591	1	3092848	3094230	3093591	22.43	2.73	2.13	AT1G09550	AT1G09560
Chr1_3100671	1	3099811	3102337	3100671	26.57	2.71	2.08	AT1G09570	AT1G09575
Chr1_3107752	1	3107242	3108488	3107752	6.31	2.09	2.25	AT1G09590	AT1G09600
Chr1_3119792	1	3119229	3120379	3119792	17.55	3.81	2.15	AT1G09625	AT1G09630	AT1G09640
Chr1_3125068	1	3121542	3125829	3125068	30.41	2.55	2.03	AT1G09645	AT1G09650
Chr1_3131149	1	3130600	3131667	3131149	20.14	4.16	2.15	AT1G09660	AT1G09665
Chr1_3137622	1	3135874	3138244	3137622	22.27	3.64	2.14	AT1G09680	AT1G09690	AT1G09700
Chr1_3140812	1	3140259	3141286	3140812	7.62	3	2.24	AT1G09700	AT1G09710
Chr1_3157439	1	3155774	3157984	3157439	13.66	2.41	2.19	AT1G09750
Chr1_3180550	1	3179932	3181498	3180550	8.14	2.15	2.23	AT1G09800	AT1G09810
Chr1_3184355	1	3183791	3186132	3184355	31.69	3.27	2.04	AT1G09810
Chr1_3195477	1	3194435	3196019	3195477	42.17	3.47	2.04	AT1G09830	AT1G09840
Chr1_3201755	1	3200277	3202208	3201755	33.84	2.68	2	AT1G09840	AT1G09850
Chr1_3240673	1	3239994	3241098	3240673	12.47	2.68	2.2	AT1G09940	AT1G09950
Chr1_3242988	1	3241754	3243601	3242988	28.59	3.8	2.04	AT1G09950	AT1G09960
Chr1_3261698	1	3261118	3262190	3261698	8.56	2.7	2.21	AT1G09980	AT1G09995
Chr1_3269813	1	3268860	3270545	3269813	15.5	2.2	2.17	AT1G10020
Chr1_3272681	1	3271490	3274355	3272681	79.09	3.5	2.12	AT1G10020	AT1G10030
Chr1_3284038	1	3283394	3284701	3284038	10.67	2.41	2.21	AT1G10050	AT1G10060
Chr1_3287521	1	3286902	3288215	3287521	9.64	2.5	2.21	AT1G10060	AT1G10070
Chr1_3296348	1	3295883	3296878	3296348	12.71	3.83	2.2	AT1G10090	AT1G10095
Chr1_3306218	1	3305491	3308044	3306218	39.94	3.08	2.07	AT1G10120
Chr1_3325445	1	3324075	3326354	3325445	28.74	2.44	2.04	AT1G10140	AT1G10150
Chr1_3327871	1	3327206	3328777	3327871	5.34	1.99	2.27	AT1G10150	AT1G10155
Chr1_3342028	1	3341087	3342659	3342028	41.6	3.07	2.05	AT1G10180
Chr1_3348662	1	3347444	3349773	3348662	26.75	2.24	2.07	AT1G10200	AT1G10210
Chr1_3356554	1	3354686	3357302	3356554	41.22	2.97	2.05	AT1G10230	AT1G10240
Chr1_3359905	1	3359384	3360417	3359905	6.75	2.93	2.26	AT1G10240	AT1G10250
Chr1_3363369	1	3362733	3363924	3363369	19.78	3.72	2.14	AT1G10250	AT1G10270
Chr1_3431066	1	3430341	3432158	3431066	17.23	2.5	2.16	AT1G10430	AT1G10440	AT1G10450
Chr1_3444744	1	3443508	3445175	3444744	26.07	2.8	2.09	AT1G10470
Chr1_3469623	1	3468901	3470290	3469623	24.34	2.88	2.1	AT1G10520	AT1G10522
Chr1_3479463	1	3477743	3480522	3479463	33.85	3.12	2	AT1G10540	AT1G10550
Chr1_3484447	1	3483925	3484971	3484447	10.17	3.18	2.22	AT1G10560
Chr1_3509378	1	3508853	3509891	3509378	5.83	2.78	2.27	AT1G10610	AT1G10620
Chr1_3518504	1	3517622	3519840	3518504	9.4	2.15	2.21	AT1G10640
Chr1_3523634	1	3522220	3524871	3523634	65.9	2.92	2.17	AT1G10650
Chr1_3526436	1	3525816	3526988	3526436	7.28	2.6	2.26	AT1G10650	AT1G10652
Chr1_3527666	1	3527073	3528978	3527666	30.82	3.39	2.02	AT1G10650	AT1G10652	AT1G10657
Chr1_3530359	1	3529235	3530932	3530359	27.17	3.27	2.07	AT1G10657	AT1G10660
Chr1_3550802	1	3548616	3551314	3550802	37.22	2.73	2.05	AT1G10690
Chr1_3590727	1	3590199	3591296	3590727	8.59	2.86	2.23	AT1G10760	AT1G10770
Chr1_3610575	1	3609896	3612575	3610575	89.59	3.43	2.01	AT1G10840	AT1G10850
Chr1_3639676	1	3638894	3640312	3639676	33.95	3.47	2	AT1G10900	AT1G10910
Chr1_3647893	1	3647171	3648493	3647893	7.27	2.44	2.26	AT1G10920	AT1G10930
Chr1_3659129	1	3658126	3659636	3659129	30.63	3.32	2.03	AT1G10940	AT1G10950
Chr1_3664140	1	3663330	3664829	3664140	32.74	3.09	2.02	AT1G10950	AT1G10960	AT1G10970
Chr1_3676382	1	3675650	3677225	3676382	29.45	3.33	2.02	AT1G11000	AT1G11010	AT1G11020
Chr1_3702264	1	3701773	3703118	3702264	12.8	2.57	2.19	AT1G11090
Chr1_3715052	1	3713256	3716985	3715052	31.57	2.71	2.04	AT1G11112	AT1G11120
Chr1_3719614	1	3717295	3723331	3719614	69.13	2.71	2.14	AT1G11125
Chr1_3729215	1	3728796	3730224	3729215	6.24	1.89	2.25	AT1G11145
Chr1_3764718	1	3764171	3765240	3764718	15.01	2.99	2.17	AT1G11230
Chr1_3775492	1	3775147	3776352	3775492	18.16	2.55	2.16	AT1G11260
Chr1_3778776	1	3778063	3779346	3778776	22.78	3.16	2.12	AT1G11260
Chr1_3790792	1	3790274	3791505	3790792	8.85	2.46	2.22	AT1G11280	AT1G11290
Chr1_3810187	1	3809636	3810785	3810187	5.94	2.43	2.27	AT1G11330
Chr1_3832563	1	3830892	3833019	3832563	18.04	2.27	2.16	AT1G11370	AT1G11380
Chr1_3837671	1	3837063	3838206	3837671	8.3	2.9	2.22	AT1G11390	AT1G11400
Chr1_3849203	1	3848539	3850687	3849203	13.63	3.3	2.19	AT1G11420	AT1G11430	AT1G11440
Chr1_3879293	1	3878379	3880001	3879293	10.88	2.1	2.21	AT1G11540	AT1G11545	AT1G11550	AT1G11560
Chr1_3880549	1	3880028	3882056	3880549	25.25	2.55	2.08	AT1G11545	AT1G11550	AT1G11560	AT1G11570
Chr1_3886015	1	3885433	3887120	3886015	18.03	2.31	2.16	AT1G11580
Chr1_3903771	1	3902991	3905561	3903771	34.38	2.75	2.01	AT1G11600	AT1G11608
Chr1_3909792	1	3909206	3910358	3909792	11.25	2.92	2.22	AT1G11610	AT1G11620
Chr1_3914608	1	3913959	3915220	3914608	10.22	2.81	2.22	AT1G11630	AT1G11640	AT1G11650
Chr1_3929894	1	3929266	3930544	3929894	24.47	3.01	2.09	AT1G11670
Chr1_3931720	1	3931253	3932197	3931720	5.14	2.86	2.26	AT1G11670
Chr1_3937470	1	3936925	3939020	3937470	24.93	2.64	2.09	AT1G11680
Chr1_3947927	1	3946714	3949121	3947927	13.03	2.63	2.19	AT1G11710
Chr1_3951166	1	3950375	3951923	3951166	27.83	3.13	2.06	AT1G11710	AT1G11720
Chr1_3995253	1	3993080	3995886	3995253	69.62	3.83	2.13	AT1G11820	AT1G11840
Chr1_4000725	1	4000001	4001771	4000725	10.21	2.03	2.22	AT1G11850	AT1G11860
Chr1_4021122	1	4020414	4021879	4021122	20.66	3.4	2.16	AT1G11910	AT1G11915
Chr1_4038931	1	4038324	4039935	4038931	13.66	2.51	2.19	AT1G11950	AT1G11960
Chr1_4044211	1	4043603	4045015	4044211	10.29	2.81	2.22	AT1G11960	AT1G11970	AT1G11980
Chr1_4059392	1	4058412	4061470	4059392	80.96	3.57	2.1	AT1G12013	AT1G12015
Chr1_4082025	1	4080265	4082507	4082025	8.82	2.38	2.22	AT1G12070	AT1G12080
Chr1_4085735	1	4085248	4087007	4085735	5	2.62	2.27	AT1G12080
Chr1_4097262	1	4096141	4097720	4097262	24.01	3.33	2.1	NA
Chr1_4118002	1	4117184	4118742	4118002	22.17	2.96	2.14	AT1G12120	AT1G12130
Chr1_4151146	1	4150486	4152741	4151146	32.4	2.53	2.02	AT1G12230	AT1G12240
Chr1_4154879	1	4154077	4155452	4154879	11.98	2.81	2.21	AT1G12240	AT1G12244
Chr1_4157505	1	4156809	4158009	4157505	11.4	2.8	2.23	AT1G12240	AT1G12244	AT1G12250
Chr1_4171900	1	4171296	4172557	4171900	10.6	2.83	2.21	AT1G12270
Chr1_4182835	1	4182044	4183395	4182835	14.78	2.72	2.18	AT1G12290	AT1G12294	AT1G12300
Chr1_4211907	1	4211347	4212493	4211907	7.33	2.98	2.25	AT1G12370
Chr1_4217266	1	4216740	4220589	4217266	78.23	3.72	2.13	AT1G12380	AT1G12390
Chr1_4225368	1	4224699	4227218	4225368	32.86	3	2.02	AT1G12410	AT1G12411	AT1G12420
Chr1_4238865	1	4238311	4241733	4238865	60.75	3.31	2.08	AT1G12430
Chr1_4246727	1	4245228	4248020	4246727	41.51	2.46	2.05	AT1G12450	AT1G12451	AT1G12460
Chr1_4250774	1	4249994	4251339	4250774	8.95	2.27	2.21	AT1G12460	AT1G12470
Chr1_4263306	1	4262804	4264150	4263306	22.38	2.72	2.13	AT1G12500
Chr1_4265203	1	4264528	4267643	4265203	87.94	3.56	2.03	AT1G12500
Chr1_4278939	1	4278274	4279581	4278939	25.89	3.52	2.09	AT1G12570
Chr1_4282853	1	4281165	4283348	4282853	17.61	1.96	2.15	AT1G12570	AT1G12580
Chr1_4289606	1	4289130	4290454	4289606	12.04	2.68	2.21	AT1G12600	AT1G12610
Chr1_4292155	1	4291733	4292684	4292155	6.07	2.61	2.26	AT1G12610
Chr1_4305887	1	4305388	4306379	4305887	5.91	2.58	2.27	AT1G12640	AT1G12650
Chr1_4365491	1	4364986	4367675	4365491	28.04	3.43	2.05	AT1G12800	AT1G12805	AT1G12810
Chr1_4394476	1	4393894	4395510	4394476	34.43	3.31	2.01	AT1G12900	AT1G12910
Chr1_4398238	1	4397182	4398756	4398238	5.29	2.74	2.27	AT1G12910	AT1G12920	AT1G12930
Chr1_4419180	1	4418601	4419833	4419180	10.79	2.93	2.21	AT1G12940	AT1G12950
Chr1_4433524	1	4432769	4434053	4433524	22.99	3.45	2.12	AT1G12990
Chr1_4443844	1	4443354	4444490	4443844	5.79	2.8	2.26	AT1G13020	AT1G13030
Chr1_4461716	1	4461177	4462268	4461716	13.97	3.22	2.19	AT1G13080	AT1G13090	AT1G13100
Chr1_4492744	1	4492021	4493431	4492744	24.23	3.19	2.1	AT1G13170	AT1G13180
Chr1_4514512	1	4513682	4515961	4514512	25.88	2.3	2.09	AT1G13210	AT1G13220
Chr1_4524138	1	4521937	4524656	4524138	37.77	3.56	2.04	AT1G13240
Chr1_4536006	1	4532535	4536707	4536006	43.45	2.92	2.02	NA
Chr1_4541946	1	4538360	4542627	4541946	64.06	3.78	2.19	AT1G13260
Chr1_4543274	1	4542778	4544391	4543274	9.68	2.23	2.21	AT1G13260	AT1G13270
Chr1_4548688	1	4546725	4550317	4548688	66.84	3.43	2.17	AT1G13280
Chr1_4554234	1	4553177	4554674	4554234	7.48	2.29	2.25	AT1G13290	AT1G13300
Chr1_4585479	1	4584341	4587249	4585479	41.89	3.39	2.04	NA
Chr1_4590566	1	4590078	4591144	4590566	11.08	3.37	2.22	AT1G13370	AT1G13380
Chr1_4594349	1	4593516	4594885	4594349	11.93	2.81	2.21	AT1G13390
Chr1_4608319	1	4607887	4608885	4608319	5.8	2.44	2.27	AT1G13430	AT1G13440
Chr1_4615588	1	4614970	4616219	4615588	9.66	2.85	2.21	AT1G13450	AT1G13460
Chr1_4621955	1	4621323	4622459	4621955	8.67	2.96	2.22	AT1G13470	AT1G13480
Chr1_4654853	1	4653279	4658262	4654853	61.36	3.06	2.15	NA
Chr1_4680211	1	4679400	4680792	4680211	32.13	3.54	2.03	AT1G13640	AT1G13650
Chr1_4696421	1	4695537	4697152	4696421	21.53	2.76	2.15	AT1G13700
Chr1_4698110	1	4697317	4699308	4698110	9.48	1.95	2.2	AT1G13700
Chr1_4706361	1	4705269	4707045	4706361	61.51	3.75	2.14	AT1G13710
Chr1_4708488	1	4707887	4710391	4708488	58.04	3.56	2.06	AT1G13720	AT1G13730
Chr1_4748772	1	4746592	4749357	4748772	18.23	2.87	2.15	AT1G13860	AT1G13870	AT1G13880	AT1G13890
Chr1_4760431	1	4759489	4761416	4760431	9.26	2.4	2.21	AT1G13920	AT1G13930
Chr1_4766828	1	4766296	4767302	4766828	8	3.08	2.24	AT1G13940
Chr1_4768819	1	4767418	4769465	4768819	41.35	3.16	2.05	AT1G13940
Chr1_4775677	1	4775013	4776860	4775677	20.6	2.39	2.17	AT1G13950	AT1G13960
Chr1_4788454	1	4787778	4788946	4788454	8.21	2.93	2.23	AT1G13980
Chr1_4797317	1	4796258	4797777	4797317	7.22	2.6	2.26	AT1G13990	AT1G14000
Chr1_4801926	1	4801381	4802973	4801926	13.15	2.53	2.19	AT1G14010	AT1G14020
Chr1_4893169	1	4891845	4893804	4893169	10.96	2.47	2.23	AT1G14330
Chr1_4896297	1	4895582	4896753	4896297	6.62	3.21	2.27	AT1G14340	AT1G14345
Chr1_4897288	1	4896783	4897902	4897288	9.67	3.06	2.21	AT1G14340	AT1G14345
Chr1_4913281	1	4911911	4915079	4913281	16	3.07	2.15	AT1G14360	AT1G14370
Chr1_4921703	1	4920987	4923436	4921703	8.15	2.48	2.23	AT1G14380	AT1G14390
Chr1_4934643	1	4933552	4936586	4934643	55.88	3.38	2.08	AT1G14420	AT1G14430
Chr1_4938534	1	4937367	4939440	4938534	12.53	2.24	2.2	AT1G14440
Chr1_4940948	1	4939522	4943267	4940948	28.24	2.76	2.05	AT1G14440
Chr1_4946028	1	4943372	4946839	4946028	44.43	3.18	2.01	AT1G14450
Chr1_4947710	1	4947225	4948750	4947710	8.12	2.14	2.23	AT1G14450	AT1G14455
Chr1_4953080	1	4952560	4954325	4953080	15.35	2.71	2.17	AT1G14460	AT1G14470
Chr1_4998626	1	4995527	4999358	4998626	55.49	2.47	2.03	AT1G14590
Chr1_5002321	1	5000326	5002946	5002321	27.04	2.69	2.07	AT1G14590	AT1G14600
Chr1_5004549	1	5003179	5005145	5004549	19.9	2.15	2.14	AT1G14600
Chr1_5018294	1	5016252	5020281	5018294	68.64	2.69	2.14	AT1G14620	AT1G14630
Chr1_5022537	1	5021222	5023040	5022537	16.18	2.94	2.15	AT1G14630	AT1G14640
Chr1_5027561	1	5026902	5028120	5027561	22.5	3.69	2.13	AT1G14642	AT1G14650
Chr1_5042472	1	5041249	5043075	5042472	30.16	3.48	2.04	AT1G14680	AT1G14685
Chr1_5047876	1	5046752	5050232	5047876	36.77	3.06	2.06	AT1G14686	AT1G14687
Chr1_5055339	1	5054742	5056069	5055339	9.81	2.96	2.21	AT1G14690
Chr1_5058011	1	5056361	5058453	5058011	10.36	2.09	2.21	AT1G14690	AT1G14700
Chr1_5061617	1	5060386	5062424	5061617	20.86	2.19	2.16	AT1G14700	AT1G14710
Chr1_5066310	1	5064664	5067816	5066310	20.29	2.25	2.15	AT1G14710	AT1G14720
Chr1_5089001	1	5088282	5090164	5089001	9.21	2.66	2.21	AT1G14770	AT1G14780
Chr1_5098269	1	5097296	5099526	5098269	89.98	4.19	2.01	AT1G14790	AT1G14800
Chr1_5104826	1	5104298	5105449	5104826	5.2	2.49	2.26	AT1G14810	AT1G14820
Chr1_5115637	1	5114953	5116709	5115637	12.69	2.66	2.2	AT1G14840
Chr1_5138176	1	5137510	5138850	5138176	36.39	3.42	2.06	AT1G14890	AT1G14900
Chr1_5139508	1	5138977	5140223	5139508	30.26	4.17	2.03	AT1G14900	AT1G14910
Chr1_5144686	1	5143843	5146267	5144686	8.35	2.21	2.22	AT1G14910
Chr1_5151381	1	5150697	5152241	5151381	9.98	2.19	2.2	AT1G14920	AT1G14930
Chr1_5170665	1	5169147	5171367	5170665	36.82	2.73	2.06	AT1G14990	AT1G15000	AT1G15002	AT1G15010	AT1G15015
Chr1_5177462	1	5175858	5177978	5177462	5.8	2.59	2.27	AT1G15020	AT1G15030
Chr1_5187027	1	5186530	5188056	5187027	16.74	2.79	2.14	AT1G15060	AT1G15080
Chr1_5193038	1	5192561	5193574	5193038	8.57	2.88	2.23	AT1G15100
Chr1_5194431	1	5193634	5195100	5194431	22.89	2.63	2.12	AT1G15100
Chr1_5195972	1	5195292	5197992	5195972	25.99	3.45	2.09	AT1G15100
Chr1_5199265	1	5198663	5200188	5199265	11.96	2.94	2.21	AT1G15110
Chr1_5202756	1	5201800	5203297	5202756	10.22	2.68	2.22	AT1G15110	AT1G15120	AT1G15125
Chr1_5228151	1	5227649	5229132	5228151	15.86	3.15	2.15	AT1G15190	AT1G15200
Chr1_5241702	1	5241095	5242220	5241702	7.99	2.56	2.24	AT1G15220	AT1G15230	AT1G15240
Chr1_5252192	1	5251635	5252728	5252192	11.24	3.09	2.22	AT1G15250	AT1G15270	AT1G15280
Chr1_5265266	1	5263839	5265938	5265266	26.95	2.91	2.07	AT1G15290
Chr1_5268563	1	5267936	5269811	5268563	9.77	2.54	2.21	AT1G15310
Chr1_5277767	1	5277094	5278818	5277767	19.01	3.41	2.15	AT1G15340	AT1G15350
Chr1_5283387	1	5281459	5284065	5283387	6.65	2.13	2.26	AT1G15360
Chr1_5286733	1	5286125	5287512	5286733	18.48	2.97	2.15	AT1G15370
Chr1_5294666	1	5294003	5296174	5294666	16.72	2.51	2.14	AT1G15385	AT1G15390
Chr1_5304235	1	5302414	5304750	5304235	20.27	3.26	2.15	AT1G15415	AT1G15420	AT1G15430
Chr1_5325277	1	5323439	5326697	5325277	37.76	3.48	2.04	AT1G15490	AT1G15500
Chr1_5339742	1	5338999	5340639	5339742	38.75	3.84	2.03	AT1G15520	AT1G15530	AT1G15540
Chr1_5342213	1	5341374	5342786	5342213	25.34	3.43	2.08	AT1G15530	AT1G15540
Chr1_5344852	1	5343260	5345666	5344852	31.21	2.67	2.04	AT1G15530	AT1G15550
Chr1_5381002	1	5380476	5381506	5381002	6.2	2.46	2.25	AT1G15640	AT1G15650	AT1G15660
Chr1_5390972	1	5389655	5391583	5390972	32.28	3.19	2.03	AT1G15670	AT1G15680
Chr1_5402343	1	5401078	5404734	5402343	44.49	2.57	2.01	AT1G15690	AT1G15700	AT1G15710
Chr1_5410779	1	5409744	5411424	5410779	14.83	3.3	2.18	AT1G15730	AT1G15740
Chr1_5423279	1	5422744	5424204	5423279	31.05	3.06	2.05	AT1G15750	AT1G15757	AT1G15760
Chr1_5425428	1	5424625	5427035	5425428	20.64	2.97	2.16	AT1G15757	AT1G15760
Chr1_5446565	1	5445646	5447067	5446565	15.88	2.61	2.15	AT1G15800	AT1G15810	AT1G15820	AT1G15830
Chr1_5447939	1	5447325	5448468	5447939	34.78	4.26	2.01	AT1G15820	AT1G15825	AT1G15830
Chr1_5451174	1	5449793	5451707	5451174	5.68	2.17	2.26	AT1G15825	AT1G15830	AT1G15840
Chr1_5471350	1	5470216	5471820	5471350	9.5	2.29	2.2	AT1G15920	AT1G15930	AT1G15940
Chr1_5489085	1	5488465	5489651	5489085	14.43	2.97	2.19	AT1G15970	AT1G15980
Chr1_5497941	1	5497356	5498569	5497941	10.55	3.1	2.21	AT1G16010	AT1G16020
Chr1_5514194	1	5513460	5514760	5514194	23.78	3.24	2.11	AT1G16070	AT1G16080	AT1G16090
Chr1_5532074	1	5531692	5532690	5532074	5.25	2.95	2.26	AT1G16150
Chr1_5540359	1	5539392	5540885	5540359	22.81	2.88	2.12	AT1G16170	AT1G16180	AT1G16190
Chr1_5547674	1	5547201	5548703	5547674	6.05	2.16	2.26	AT1G16210	AT1G16220
Chr1_5562946	1	5562123	5563463	5562946	14.58	2.84	2.19	AT1G16260	AT1G16270
Chr1_5590755	1	5590148	5591389	5590755	12.92	3.36	2.19	AT1G16340	AT1G16350
Chr1_5638407	1	5637756	5639474	5638407	11.4	2.31	2.23	AT1G16500
Chr1_5642957	1	5640778	5643494	5642957	13.91	2.13	2.19	NA
Chr1_5686468	1	5684653	5687192	5686468	89.34	3.47	2.01	AT1G16630	AT1G16635	AT1G16640	AT1G16650
Chr1_5687826	1	5687206	5688527	5687826	7.49	2.31	2.25	AT1G16630	AT1G16635	AT1G16640	AT1G16650
Chr1_5713818	1	5713288	5714510	5713818	6	2.69	2.26	AT1G16705	AT1G16710
Chr1_5727552	1	5727049	5728150	5727552	8.42	2.91	2.22	AT1G16730	AT1G16740
Chr1_5744389	1	5743862	5744921	5744389	9.16	3.12	2.21	AT1G16780	AT1G16790
Chr1_5758696	1	5757802	5759260	5758696	17.92	2.79	2.15	AT1G16820	AT1G16825	AT1G16830
Chr1_5760516	1	5759971	5761038	5760516	6.06	2.13	2.26	AT1G16820	AT1G16825	AT1G16830
Chr1_5773340	1	5772812	5774137	5773340	27.21	3.43	2.07	AT1G16870	AT1G16880
Chr1_5786466	1	5785778	5787936	5786466	7.11	2.17	2.26	AT1G16905	AT1G16910	AT1G16916	AT1G16920
Chr1_5789286	1	5788802	5789964	5789286	7.82	2.86	2.24	AT1G16916	AT1G16920	AT1G16930	AT1G16940
Chr1_5844633	1	5843828	5846505	5844633	25.38	3.16	2.08	AT1G17090	AT1G17100
Chr1_5851736	1	5850326	5852469	5851736	78.93	4.32	2.12	AT1G17110	AT1G17120	AT1G17130
Chr1_5858522	1	5857837	5859266	5858522	23.85	3.01	2.1	AT1G17140
Chr1_5859848	1	5859278	5860488	5859848	5.6	2.55	2.27	AT1G17140	AT1G17145
Chr1_5873546	1	5873057	5874213	5873546	14.32	2.84	2.19	AT1G17180	AT1G17190
Chr1_5875147	1	5874716	5875695	5875147	5.3	2.3	2.27	AT1G17190
Chr1_5920171	1	5919647	5920817	5920171	7.49	2.44	2.25	AT1G17280	AT1G17285	AT1G17290
Chr1_5922025	1	5921559	5923061	5922025	7.95	2.37	2.24	AT1G17280	AT1G17285	AT1G17290
Chr1_5944965	1	5944440	5946931	5944965	35.05	3.12	2.05	AT1G17350	AT1G17360
Chr1_5997001	1	5996373	5999151	5997001	44.41	4.06	2.01	AT1G17450	AT1G17455	AT1G17460
Chr1_6002812	1	6002183	6003292	6002812	6.34	3.34	2.25	AT1G17460	AT1G17470
Chr1_6034065	1	6033184	6034861	6034065	21.14	2.95	2.15	AT1G17540	AT1G17545	AT1G17550
Chr1_6039066	1	6038342	6039580	6039066	5.36	2.4	2.28	AT1G17560	AT1G17570	AT1G17580
Chr1_6062127	1	6060866	6062687	6062127	11.87	3.28	2.22	AT1G17620	AT1G17630
Chr1_6064355	1	6062905	6064840	6064355	5.93	1.82	2.27	AT1G17630
Chr1_6075941	1	6075400	6076522	6075941	5.42	2.26	2.28	AT1G17660	AT1G17665	AT1G17670	AT1G17680
Chr1_6098467	1	6097994	6099544	6098467	19.54	2.67	2.15	AT1G17720	AT1G17730	AT1G17745
Chr1_6100945	1	6100067	6101392	6100945	6.38	1.92	2.25	AT1G17720	AT1G17730	AT1G17744	AT1G17745
Chr1_6102201	1	6101527	6102742	6102201	16.17	3.36	2.15	AT1G17744	AT1G17745
Chr1_6139451	1	6138922	6140142	6139451	6.55	2.28	2.25	AT1G17830
Chr1_6154043	1	6153568	6155076	6154043	6.45	2.13	2.26	AT1G17870	AT1G17880	AT1G17890
Chr1_6165583	1	6164915	6167112	6165583	19.53	2.26	2.15	AT1G17920	AT1G17930
Chr1_6174644	1	6174068	6175272	6174644	21.29	3.35	2.15	AT1G17940	AT1G17950
Chr1_6184391	1	6183602	6185121	6184391	11.67	2.29	2.22	AT1G17960	AT1G17970
Chr1_6218389	1	6217799	6218837	6218389	7.55	3.08	2.24	AT1G18070	AT1G18075
Chr1_6219451	1	6218960	6222615	6219451	71.39	3.45	2.11	AT1G18070	AT1G18075	AT1G18080
Chr1_6231647	1	6231138	6232298	6231647	10.44	3	2.21	AT1G18100
Chr1_6240209	1	6239681	6240668	6240209	7.79	3.11	2.24	AT1G18140
Chr1_6248059	1	6247239	6249060	6248059	29.11	2.66	2.03	AT1G18150	AT1G18160
Chr1_6267449	1	6266695	6268171	6267449	35.19	3.02	2.05	AT1G18200	AT1G18210
Chr1_6268974	1	6268466	6270077	6268974	5.63	2.07	2.27	AT1G18200	AT1G18210	AT1G18220
Chr1_6299089	1	6298511	6300069	6299089	33.4	3.93	2.01	AT1G18290	AT1G18300
Chr1_6308121	1	6307467	6309348	6308121	54.75	4.01	2.04	AT1G18330	AT1G18335
Chr1_6324620	1	6324064	6326071	6324620	5.69	2.23	2.26	AT1G18370	AT1G18390
Chr1_6345799	1	6345269	6346350	6345799	10.75	3.15	2.21	AT1G18415	AT1G18420	AT1G18430	AT1G18440	AT1G18450
Chr1_6361460	1	6359817	6362154	6361460	41.95	3.8	2.04	AT1G18470	AT1G18480	AT1G18485
Chr1_6385394	1	6384403	6385870	6385394	5.97	2.29	2.26	AT1G18550	AT1G18560
Chr1_6405535	1	6405095	6406130	6405535	10.83	3.56	2.21	AT1G18610
Chr1_6419095	1	6418234	6419922	6419095	33.94	3.33	2	AT1G18640	AT1G18650	AT1G18660
Chr1_6420552	1	6420052	6421656	6420552	11.18	2.56	2.22	AT1G18640	AT1G18650	AT1G18660
Chr1_6431411	1	6430592	6433944	6431411	22.18	2.4	2.14	AT1G18670	AT1G18680	AT1G18690
Chr1_6443657	1	6443215	6444300	6443657	7.27	2.89	2.26	AT1G18700
Chr1_6459867	1	6459362	6460759	6459867	11.21	2.38	2.22	AT1G18720	AT1G18730
Chr1_6466617	1	6465731	6467111	6466617	14.12	2.97	2.18	AT1G18745	AT1G18750
Chr1_6474497	1	6473864	6475028	6474497	8.23	2.2	2.23	AT1G18760	AT1G18770	AT1G18773
Chr1_6512721	1	6511271	6513989	6512721	27.57	2.74	2.06	AT1G18870
Chr1_6528387	1	6527563	6529225	6528387	29.18	3.5	2.03	AT1G18890	AT1G18900
Chr1_6562839	1	6562322	6563959	6562839	10.33	3.13	2.22	AT1G18990	AT1G19000	AT1G19010
Chr1_6579377	1	6578732	6580496	6579377	35.04	3.42	2.05	AT1G19050
Chr1_6593879	1	6593376	6594371	6593879	5.3	2.37	2.27	AT1G19100
Chr1_6601889	1	6601247	6602489	6601889	21.17	3.47	2.15	AT1G19100	AT1G19110
Chr1_6613499	1	6612086	6614786	6613499	64.4	3.1	2.19	AT1G19130	AT1G19140	AT1G19150	AT1G19160
Chr1_6620949	1	6619259	6622597	6620949	63.02	4.23	2.21	AT1G19180	AT1G19190
Chr1_6626720	1	6625736	6627195	6626720	7.44	2.39	2.25	AT1G19200	AT1G19210
Chr1_6627811	1	6627239	6628456	6627811	9.1	2.55	2.21	AT1G19200	AT1G19210	AT1G19220
Chr1_6635166	1	6634476	6635608	6635166	5.03	2.15	2.27	AT1G19220
Chr1_6641190	1	6640709	6642362	6641190	38.41	3.01	2.03	AT1G19230
Chr1_6670967	1	6668558	6671998	6670967	66.7	2.92	2.17	AT1G19300
Chr1_6673150	1	6672173	6674781	6673150	36.73	2.58	2.06	AT1G19300
Chr1_6686976	1	6686450	6687719	6686976	9.07	2.59	2.21	AT1G19340	AT1G19350
Chr1_6688520	1	6687797	6689103	6688520	13.97	3.39	2.19	AT1G19350
Chr1_6696918	1	6696151	6698869	6696918	37.6	2.98	2.05	AT1G19370	AT1G19371	AT1G19373	AT1G19376	AT1G19380
Chr1_6714566	1	6714055	6715025	6714566	6.95	3.04	2.25	AT1G19400	AT1G19410
Chr1_6728088	1	6727645	6729303	6728088	10.31	2.6	2.22	AT1G19430	AT1G19440
Chr1_6737917	1	6737519	6738634	6737917	26.44	3.96	2.08	AT1G19460	AT1G19464
Chr1_6746722	1	6746094	6747173	6746722	10.25	3.1	2.22	AT1G19480	AT1G19485
Chr1_6754337	1	6753693	6755097	6754337	57.93	3.76	2.06	AT1G19490	AT1G19500
Chr1_6774723	1	6774001	6775220	6774723	14.71	3.1	2.18	AT1G19570	AT1G19580
Chr1_6802938	1	6802098	6804227	6802938	67.65	4.16	2.15	AT1G19660	AT1G19670	AT1G19680
Chr1_6805316	1	6804639	6805839	6805316	8.06	2.41	2.23	AT1G19660	AT1G19670	AT1G19680
Chr1_6814769	1	6814011	6815341	6814769	8.23	2.11	2.23	AT1G19700	AT1G19710
Chr1_6824293	1	6823554	6824769	6824293	8.54	2.66	2.21	AT1G19720	AT1G19730	AT1G19740	AT1G19750
Chr1_6843392	1	6842921	6843893	6843392	5.08	2.59	2.27	AT1G19800
Chr1_6850889	1	6850180	6852555	6850889	16.53	2.21	2.14	AT1G19830
Chr1_6853608	1	6852717	6854896	6853608	22.19	2.26	2.14	AT1G19830
Chr1_6855990	1	6855069	6856599	6855990	14.86	2.2	2.18	AT1G19835
Chr1_6863123	1	6859845	6863717	6863123	59.76	3.26	2.09	AT1G19835
Chr1_6868059	1	6866944	6868475	6868059	27.93	3.73	2.05	NA
Chr1_6873464	1	6872776	6876486	6873464	31.95	2.19	2.03	AT1G19840
Chr1_6883282	1	6879465	6887603	6883282	317.9	3.83	Inf	NA
Chr1_6894820	1	6894285	6895557	6894820	12.08	2.88	2.21	AT1G19860	AT1G19870
Chr1_6899679	1	6898214	6900878	6899679	72.3	3.57	2.1	AT1G19870	AT1G19880
Chr1_6904771	1	6903747	6905249	6904771	8.69	2.51	2.22	AT1G19880	AT1G19890
Chr1_6916822	1	6916203	6917434	6916822	8.31	2.9	2.22	AT1G19920	AT1G19930
Chr1_6923996	1	6923482	6924567	6923996	13.6	3.86	2.19	AT1G19950
Chr1_6932905	1	6932319	6933414	6932905	5.37	2.86	2.28	AT1G19970	AT1G19980	AT1G19990
Chr1_6937928	1	6937277	6938568	6937928	9.84	2.43	2.21	AT1G20000	AT1G20010
Chr1_6939593	1	6938652	6942184	6939593	60.15	3.25	2.09	AT1G20000	AT1G20010	AT1G20015
Chr1_6945432	1	6944862	6945952	6945432	13.53	2.96	2.19	AT1G20020	AT1G20030
Chr1_6946630	1	6946008	6947275	6946630	30.34	3.42	2.03	AT1G20030	AT1G20050
Chr1_6959500	1	6958881	6960066	6959500	23.04	3.9	2.12	AT1G20070	AT1G20080
Chr1_6995191	1	6994673	6996536	6995191	9.42	2.16	2.21	AT1G20160	AT1G20170	AT1G20180
Chr1_7016679	1	7016019	7017172	7016679	7.21	2.55	2.26	AT1G20240	AT1G20250	AT1G20260
Chr1_7023203	1	7022707	7023656	7023203	6.72	3.16	2.26	AT1G20270	AT1G20280
Chr1_7029591	1	7029041	7030035	7029591	5.84	2.14	2.27	AT1G20290	AT1G20300	AT1G20310
Chr1_7038206	1	7037331	7039233	7038206	64.44	3.24	2.19	AT1G20330
Chr1_7053776	1	7053276	7054642	7053776	18.63	2.94	2.15	AT1G20370
Chr1_7062039	1	7061204	7062659	7062039	8.33	2.56	2.22	AT1G20380
Chr1_7084108	1	7082157	7084839	7084108	10.56	1.9	2.21	AT1G20410	AT1G20430	AT1G20440
Chr1_7086672	1	7085516	7087354	7086672	17.61	3.29	2.15	AT1G20430	AT1G20440
Chr1_7090075	1	7088912	7091792	7090075	40.58	3.47	2.06	AT1G20450	AT1G20460
Chr1_7105976	1	7105407	7106495	7105976	10.22	2.94	2.22	AT1G20510	AT1G20515	AT1G20520
Chr1_7119043	1	7118232	7119491	7119043	5.49	1.95	2.27	AT1G20550	AT1G20560
Chr1_7146273	1	7145597	7147033	7146273	15.97	2.5	2.15	AT1G20620	AT1G20630
Chr1_7160908	1	7160016	7161459	7160908	57.11	3.8	2.07	AT1G20650
Chr1_7163579	1	7163055	7164528	7163579	5.25	2.32	2.26	AT1G20670
Chr1_7168029	1	7167452	7168749	7168029	21.86	3.05	2.14	AT1G20670	AT1G20680
Chr1_7179393	1	7177543	7179952	7179393	34.5	3.11	2.01	AT1G20691	AT1G20693	AT1G20696
Chr1_7216880	1	7216148	7217542	7216880	31.52	3.82	2.04	AT1G20770	AT1G20780
Chr1_7238488	1	7237897	7239825	7238488	11.33	2.08	2.24	AT1G20823
Chr1_7242816	1	7242182	7243333	7242816	11.39	2.75	2.23	AT1G20820	AT1G20830
Chr1_7250870	1	7250082	7251502	7250870	13.49	2.39	2.19	AT1G20840	AT1G20850
Chr1_7267523	1	7266883	7268059	7267523	18.94	3.56	2.16	AT1G20880	AT1G20890
Chr1_7320917	1	7319507	7321843	7320917	28.74	2.36	2.04	NA
Chr1_7322905	1	7322300	7323751	7322905	18.51	3.35	2.15	AT1G20980
Chr1_7324481	1	7323943	7325055	7324481	11.22	3.25	2.22	AT1G20980
Chr1_7336900	1	7335831	7337937	7336900	29.55	3.82	2.05	AT1G21000
Chr1_7366217	1	7365070	7367152	7366217	28.22	3.02	2.05	AT1G21050
Chr1_7370609	1	7369862	7372059	7370609	14.46	2.04	2.19	AT1G21060
Chr1_7374232	1	7373678	7374807	7374232	9.47	3.28	2.2	AT1G21060	AT1G21065
Chr1_7382479	1	7382073	7385142	7382479	21.69	2.36	2.14	AT1G21080	AT1G21090
Chr1_7386394	1	7385868	7387305	7386394	5.05	1.98	2.27	AT1G21090	AT1G21100
Chr1_7421041	1	7420542	7421623	7421041	6.07	2.95	2.26	AT1G21190	AT1G21200	AT1G21202
Chr1_7448556	1	7448029	7449186	7448556	5.34	2.31	2.27	AT1G21280	AT1G21281
Chr1_7454996	1	7454369	7455489	7454996	12.32	2.79	2.21	AT1G21310
Chr1_7461859	1	7461149	7462686	7461859	20.73	2.62	2.16	AT1G21320
Chr1_7470508	1	7469588	7471181	7470508	17.66	2.48	2.15	AT1G21326
Chr1_7488906	1	7488106	7491884	7488906	28.66	2.74	2.04	AT1G21380	AT1G21390
Chr1_7494255	1	7492732	7494806	7494255	38.26	3.89	2.03	AT1G21400	AT1G21410
Chr1_7496936	1	7496042	7497529	7496936	12.93	2.48	2.19	AT1G21400	AT1G21410
Chr1_7504270	1	7503774	7504807	7504270	5.95	2.65	2.26	AT1G21440
Chr1_7509058	1	7508408	7509558	7509058	8.77	2.62	2.22	AT1G21450
Chr1_7533976	1	7532310	7535231	7533976	11.7	2.03	2.22	AT1G21500	AT1G21510	AT1G21520
Chr1_7565892	1	7565360	7566998	7565892	9.01	2.53	2.21	AT1G21580	AT1G21590
Chr1_7571037	1	7569509	7571997	7571037	18.32	2.75	2.15	AT1G21590	AT1G21600	AT1G21610
Chr1_7609643	1	7608877	7610793	7609643	16.01	2.78	2.15	AT1G21660	AT1G21670
Chr1_7612841	1	7611831	7613389	7612841	38.64	4.13	2.03	AT1G21670	AT1G21680	AT1G21690
Chr1_7624282	1	7623658	7624820	7624282	11.78	3.2	2.22	AT1G21700	AT1G21710	AT1G21720
Chr1_7645519	1	7644531	7646134	7645519	28.83	3.57	2.04	AT1G21740	AT1G21750
Chr1_7649036	1	7648056	7649502	7649036	8.26	2.2	2.22	AT1G21750	AT1G21760	AT1G21780
Chr1_7654118	1	7650884	7655214	7654118	32.85	3.42	2.02	AT1G21770	AT1G21780	AT1G21790
Chr1_7661017	1	7658717	7661861	7661017	62	3.24	2.14	AT1G21810	AT1G21830
Chr1_7665029	1	7662158	7665574	7665029	38.48	3.08	2.03	AT1G21830	AT1G21835	AT1G21840
Chr1_7680366	1	7679760	7680985	7680366	23.89	3.41	2.1	AT1G21870	AT1G21880
Chr1_7692509	1	7692040	7694218	7692509	19.74	2.81	2.14	AT1G21900
Chr1_7699395	1	7697521	7700751	7699395	20.95	2.35	2.16	NA
Chr1_7706253	1	7704011	7706758	7706253	17.92	3.06	2.15	AT1G21920
Chr1_7715806	1	7715300	7716229	7715806	5.76	2.76	2.26	AT1G21940
Chr1_7732376	1	7731912	7732903	7732376	5.74	3.13	2.26	AT1G21970	AT1G21975	AT1G21980
Chr1_7759358	1	7758698	7759828	7759358	14.03	3.29	2.18	AT1G22030
Chr1_7760718	1	7760160	7761369	7760718	12.92	2.83	2.19	AT1G22030
Chr1_7782519	1	7781014	7783263	7782519	36.88	2.82	2.06	AT1G22060
Chr1_7789318	1	7788885	7789913	7789318	5.68	2.72	2.26	AT1G22070
Chr1_7832880	1	7832226	7833367	7832880	7.38	2.82	2.25	AT1G22180	AT1G22190
Chr1_7836430	1	7835445	7837801	7836430	25.44	2.58	2.08	AT1G22190
Chr1_7846481	1	7846123	7847021	7846481	6.04	2.65	2.26	AT1G22220
Chr1_7873527	1	7872188	7874229	7873527	22.08	2.88	2.14	AT1G22275	AT1G22280
Chr1_7884245	1	7883381	7885946	7884245	34.68	3.8	2.01	AT1G22310	AT1G22320	AT1G22330
Chr1_7909776	1	7909261	7911212	7909776	31.1	3.18	2.05	AT1G22403	AT1G22410
Chr1_7937104	1	7936589	7937641	7937104	16.16	4.08	2.15	AT1G22480
Chr1_7945823	1	7944444	7946309	7945823	10.97	2.38	2.23	NA
Chr1_7954625	1	7953981	7955235	7954625	27.2	3.19	2.07	AT1G22510	AT1G22520	AT1G22530
Chr1_7994080	1	7992044	7994627	7994080	40.45	3.18	2.06	AT1G22610
Chr1_8005390	1	8004361	8006526	8005390	37.13	3.12	2.05	AT1G22620	AT1G22640
Chr1_8010874	1	8010350	8011331	8010874	7.74	3.34	2.24	NA
Chr1_8017225	1	8015728	8017730	8017225	13.57	2.63	2.19	AT1G22650	AT1G22651	AT1G22660
Chr1_8060812	1	8060192	8062267	8060812	76.41	4.49	2.05	AT1G22767	AT1G22770
Chr1_8076640	1	8075440	8077092	8076640	13.27	2.55	2.19	AT1G22810	AT1G22830	AT1G22840
Chr1_8083124	1	8082355	8083692	8083124	7.41	2.25	2.25	AT1G22850	AT1G22860
Chr1_8117243	1	8116708	8117771	8117243	14.81	3.22	2.18	AT1G22930
Chr1_8134506	1	8133911	8135297	8134506	7.83	2.27	2.24	AT1G22970	AT1G22980	AT1G22985
Chr1_8136330	1	8135456	8136871	8136330	20.54	2.8	2.17	AT1G22980	AT1G22985	AT1G22990
Chr1_8176238	1	8175765	8176944	8176238	6.92	2.47	2.25	AT1G23070	AT1G23074
Chr1_8178113	1	8177603	8178573	8178113	5.21	2.97	2.26	AT1G23070	AT1G23074
Chr1_8179592	1	8178599	8180027	8179592	5.66	2.08	2.26	AT1G23080
Chr1_8181542	1	8180890	8182230	8181542	12.38	2.58	2.21	AT1G23080
Chr1_8193656	1	8193154	8194232	8193656	9.35	2.72	2.21	AT1G23100
Chr1_8241957	1	8241522	8243027	8241957	18.59	2.6	2.15	AT1G23210	AT1G23220	AT1G23230
Chr1_8272041	1	8271417	8272527	8272041	7.81	2.81	2.24	AT1G23310
Chr1_8298396	1	8295390	8300583	8298396	90.71	3.83	2	AT1G23360	AT1G23380
Chr1_8301111	1	8300604	8301724	8301111	7.55	2.82	2.24	AT1G23380
Chr1_8305439	1	8303982	8307946	8305439	29.69	2.38	2.04	AT1G23380
Chr1_8309349	1	8308734	8309919	8309349	10.33	2.98	2.21	AT1G23390
Chr1_8316545	1	8315566	8316991	8316545	5.09	2.16	2.27	AT1G23400	AT1G23420
Chr1_8321529	1	8321101	8322028	8321529	10.72	3.62	2.21	AT1G23440
Chr1_8332521	1	8331871	8333226	8332521	12.37	2.17	2.21	AT1G23480
Chr1_8350502	1	8349774	8350994	8350502	17.66	3.01	2.15	AT1G23540	AT1G23550
Chr1_8383272	1	8382720	8383954	8383272	7.77	2.38	2.24	AT1G23700	AT1G23710
Chr1_8385031	1	8384354	8385649	8385031	40.81	4.09	2.06	AT1G23710
Chr1_8386714	1	8385882	8387225	8386714	12.33	2.49	2.21	AT1G23710	AT1G23720
Chr1_8399959	1	8399340	8400591	8399959	34.99	3.97	2.03	AT1G23740	AT1G23750	AT1G23760
Chr1_8435835	1	8434991	8436580	8435835	8.53	2.03	2.21	AT1G23870	AT1G23880
Chr1_8480548	1	8479852	8481458	8480548	16.52	3.01	2.14	AT1G23960	AT1G23965
Chr1_8485111	1	8483528	8485635	8485111	5.45	1.96	2.27	AT1G23970	AT1G23980
Chr1_8486753	1	8485675	8487253	8486753	26.02	3.57	2.09	AT1G23970	AT1G23980
Chr1_8520077	1	8519375	8520883	8520077	21.88	2.82	2.14	AT1G24070	AT1G24080	AT1G24090
Chr1_8525326	1	8524576	8526352	8525326	30.19	3.42	2.04	AT1G24095	AT1G24100	AT1G24110
Chr1_8532305	1	8531811	8533859	8532305	10.56	2.64	2.21	AT1G24120
Chr1_8549179	1	8548702	8549713	8549179	6.05	2.8	2.26	AT1G24150
Chr1_8556551	1	8555736	8558053	8556551	32.62	3.14	2.02	AT1G24160	AT1G24170
Chr1_8593526	1	8591685	8594189	8593526	23.17	2.17	2.12	AT1G24256	AT1G24260
Chr1_8598829	1	8595378	8600895	8598829	82.42	3.79	2.09	AT1G24260	AT1G24265
Chr1_8607574	1	8607090	8608822	8607574	8.86	2.42	2.22	AT1G24267	AT1G24270	AT1G24280
Chr1_8663984	1	8663467	8664550	8663984	5.15	2.24	2.26	AT1G24440	AT1G24450	AT1G24460
Chr1_8689768	1	8689258	8690387	8689768	17.75	3.55	2.15	AT1G24510	AT1G24520
Chr1_8692877	1	8692276	8693395	8692877	9.98	3.04	2.2	AT1G24530
Chr1_8719616	1	8719090	8720390	8719616	7.58	2.58	2.24	AT1G24600
Chr1_8727129	1	8726627	8728903	8727129	17.3	2.72	2.16	AT1G24620	AT1G24625
Chr1_8755866	1	8754645	8757053	8755866	10.31	2.2	2.22	AT1G24706	AT1G24735
Chr1_8839706	1	8839087	8840523	8839706	31.62	3.45	2.04	AT1G25220	AT1G25230
Chr1_8852890	1	8851583	8854357	8852890	8.03	3.02	2.23	NA
Chr1_8861649	1	8860201	8862327	8861649	25.78	2.72	2.09	AT1G25275	AT1G25280
Chr1_8863871	1	8863307	8864463	8863871	10.71	2.92	2.21	AT1G25280
Chr1_8909158	1	8908516	8910005	8909158	18.63	3.19	2.15	AT1G25390
Chr1_8912536	1	8912052	8913123	8912536	6.75	2.71	2.26	AT1G25400
Chr1_8924319	1	8923686	8924803	8924319	11.61	3.22	2.23	AT1G25425
Chr1_8935556	1	8935034	8936142	8935556	22.59	3.73	2.13	AT1G25440
Chr1_8959208	1	8957473	8959853	8959208	56.16	3.43	2.07	AT1G25500	AT1G25510	AT1G25520
Chr1_8962010	1	8960287	8962533	8962010	32.01	2.88	2.03	AT1G25510	AT1G25520
Chr1_8991370	1	8990787	8992089	8991370	14.29	2.48	2.19	AT1G25570
Chr1_8996429	1	8995003	8997597	8996429	84.47	3.42	2.06	AT1G25570	AT1G25580
Chr1_9020298	1	9019333	9020844	9020298	18.78	3.07	2.14	AT1G25988	AT1G26090
Chr1_9024068	1	9022330	9024877	9024068	55.41	3.66	2.03	AT1G26100	AT1G26110
Chr1_9027857	1	9027332	9028899	9027857	5.69	2.98	2.26	AT1G26110	AT1G26120
Chr1_9044088	1	9042334	9044835	9044088	10.74	2.35	2.21	AT1G26150	AT1G26160
Chr1_9047189	1	9046647	9048123	9047189	5.11	2.15	2.27	AT1G26160	AT1G26170
Chr1_9061662	1	9060724	9062174	9061662	5.34	2.65	2.27	AT1G26190
Chr1_9075518	1	9074907	9076406	9075518	8.39	2.12	2.22	AT1G26230	AT1G26233	AT1G26235
Chr1_9092599	1	9092029	9093366	9092599	12.95	3	2.19	AT1G26270
Chr1_9103741	1	9103207	9104701	9103741	7.44	2.52	2.25	AT1G26310	AT1G26320
Chr1_9119375	1	9118842	9119818	9119375	6.52	2.94	2.25	AT1G26350	AT1G26355	AT1G26360
Chr1_9151618	1	9151137	9152277	9151618	9.67	2.99	2.21	AT1G26450	AT1G26460
Chr1_9171029	1	9170554	9171563	9171029	6.27	2.84	2.25	AT1G26540	AT1G26550
Chr1_9202361	1	9201825	9203057	9202361	21.89	3.76	2.14	AT1G26620
Chr1_9256909	1	9256398	9260094	9256909	22.08	2.63	2.14	AT1G26770
Chr1_9272808	1	9272270	9273894	9272808	6.46	2.21	2.26	AT1G26780
Chr1_9286456	1	9285835	9287096	9286456	12.75	2.55	2.2	AT1G26800	AT1G26810
Chr1_9304568	1	9303522	9304986	9304568	18.76	2.57	2.14	AT1G26850
Chr1_9338504	1	9337733	9339089	9338504	33.43	3.35	2.01	AT1G26930
Chr1_9342989	1	9341924	9343630	9342989	18.16	3.27	2.16	AT1G26940
Chr1_9345391	1	9344747	9345856	9345391	6.17	2.21	2.25	AT1G26940
Chr1_9354994	1	9354480	9355622	9354994	19.05	3.45	2.15	AT1G26960
Chr1_9357621	1	9356995	9358168	9357621	7.59	2.28	2.24	AT1G26960	AT1G26970
Chr1_9393572	1	9392884	9395145	9393572	35.64	3.43	2.07	AT1G27045	AT1G27050	AT1G27060
Chr1_9399462	1	9398989	9399743	9399462	5.82	3.11	2.27	AT1G27070	AT1G27080
Chr1_9407649	1	9407106	9409179	9407649	5.82	2.47	2.27	AT1G27090	AT1G27100
Chr1_9411955	1	9410880	9412450	9411955	14.21	2.98	2.19	AT1G27100	AT1G27110
Chr1_9420984	1	9420456	9421630	9420984	7.12	2.33	2.26	AT1G27120
Chr1_9425142	1	9424215	9425738	9425142	8	1.89	2.24	AT1G27130	AT1G27135	AT1G27140
Chr1_9428735	1	9428112	9429254	9428735	10.23	2.7	2.22	AT1G27140	AT1G27150
Chr1_9448848	1	9448281	9450116	9448848	26.19	2.73	2.08	AT1G27190	AT1G27200
Chr1_9451784	1	9451257	9452570	9451784	8.55	2.12	2.21	AT1G27190	AT1G27200
Chr1_9455379	1	9454022	9457127	9455379	86.94	3.56	2.04	AT1G27210
Chr1_9459258	1	9457548	9459661	9459258	23.95	2.31	2.1	AT1G27210	AT1G27213
Chr1_9481354	1	9480869	9482035	9481354	13.8	3.3	2.19	AT1G27290	AT1G27300
Chr1_9486579	1	9485457	9487666	9486579	19.88	2.31	2.14	AT1G27310	AT1G27320
Chr1_9492775	1	9491911	9493371	9492775	17.78	2.98	2.15	AT1G27320	AT1G27330	AT1G27340
Chr1_9495473	1	9493575	9496138	9495473	23.46	3.39	2.11	AT1G27340
Chr1_9499597	1	9498982	9500877	9499597	10.74	2.51	2.21	AT1G27350	AT1G27360
Chr1_9517022	1	9516397	9517712	9517022	11.8	2.44	2.22	AT1G27390	AT1G27400	AT1G27410	AT1G27420
Chr1_9531466	1	9530946	9532744	9531466	26.85	2.54	2.07	AT1G27435	AT1G27440	AT1G27450
Chr1_9534423	1	9533630	9535025	9534423	8.48	2.48	2.21	AT1G27450	AT1G27460
Chr1_9544360	1	9543894	9545047	9544360	5.26	2.65	2.26	AT1G27470	AT1G27480
Chr1_9611025	1	9609890	9611486	9611025	5.9	2.14	2.27	AT1G27620	AT1G27630
Chr1_9614287	1	9613559	9614969	9614287	10.95	2.64	2.23	AT1G27630	AT1G27640	AT1G27650
Chr1_9696524	1	9695958	9697214	9696524	14.36	2.69	2.19	AT1G27840	AT1G27850
Chr1_9725449	1	9724704	9727265	9725449	36.36	2.89	2.06	AT1G27910	AT1G27920
Chr1_9730971	1	9729918	9731848	9730971	43.06	2.92	2.03	AT1G27921	AT1G27930
Chr1_9732610	1	9732089	9733123	9732610	8.15	3.32	2.23	AT1G27921	AT1G27930	AT1G27940
Chr1_9739869	1	9738853	9740978	9739869	25.73	2.75	2.09	AT1G27940	AT1G27950
Chr1_9778022	1	9777514	9778495	9778022	5.06	2.97	2.27	AT1G28040	AT1G28050	AT1G28060
Chr1_9779020	1	9778520	9779714	9779020	12.58	3.25	2.2	AT1G28050	AT1G28060
Chr1_9782924	1	9781864	9783435	9782924	20.33	2.72	2.15	AT1G28060	AT1G28070
Chr1_9815637	1	9815118	9816122	9815637	12.25	3.67	2.21	AT1G28120
Chr1_9829800	1	9829043	9830515	9829800	20.78	2.62	2.16	AT1G28135
Chr1_9834607	1	9833932	9835467	9834607	18.16	2.7	2.16	AT1G28140	AT1G28150
Chr1_9846098	1	9845534	9847182	9846098	42.07	3.44	2.04	AT1G28180	AT1G28190
Chr1_9850110	1	9849497	9850735	9850110	11.67	2.64	2.22	AT1G28190	AT1G28200
Chr1_9879311	1	9878729	9879823	9879311	6.48	2.87	2.26	AT1G28260
Chr1_9880630	1	9879985	9881341	9880630	9.45	2.38	2.2	AT1G28260	AT1G28270
Chr1_9890985	1	9890404	9891511	9890985	18.77	3.21	2.14	AT1G28290
Chr1_9892541	1	9892028	9894025	9892541	10.65	2.34	2.21	AT1G28290
Chr1_9913686	1	9913129	9914378	9913686	17.47	2.99	2.15	AT1G28310
Chr1_9938113	1	9937596	9938703	9938113	5.68	2.34	2.26	AT1G28330	AT1G28335	AT1G28340
Chr1_9952917	1	9952346	9955385	9952917	26.03	2.84	2.09	AT1G28360
Chr1_9957148	1	9956612	9957661	9957148	5.14	2.84	2.26	AT1G28370
Chr1_9966748	1	9966120	9967258	9966748	5.16	2.17	2.26	AT1G28380	AT1G28390
Chr1_9971663	1	9971255	9972519	9971663	7.25	2.16	2.26	AT1G28395	AT1G28400
Chr1_9975643	1	9973427	9976740	9975643	12.82	2.26	2.19	AT1G28400	AT1G28410
Chr1_9979433	1	9978890	9980115	9979433	7.92	2.41	2.24	AT1G28410	AT1G28420
Chr1_10000541	1	9998822	10002329	10000541	82.98	3.32	2.08	AT1G28440
Chr1_10078191	1	10077758	10078757	10078191	18.46	3.93	2.15	AT1G28670	AT1G28680	AT1G28685
Chr1_10143877	1	10143278	10144334	10143877	6.92	2.3	2.25	NA
Chr1_10147566	1	10145536	10148009	10147566	24.8	2.84	2.09	AT1G29060	AT1G29070
Chr1_10149741	1	10149063	10150372	10149741	41.68	4.29	2.05	AT1G29060	AT1G29070
Chr1_10151809	1	10151142	10152503	10151809	24.68	2.7	2.09	AT1G29070	AT1G29071
Chr1_10184454	1	10183881	10184960	10184454	7.69	2.78	2.24	AT1G29160
Chr1_10195371	1	10194667	10195895	10195371	16.34	2.69	2.14	AT1G29170
Chr1_10204082	1	10203213	10205062	10204082	8.28	2.3	2.22	AT1G29195
Chr1_10228815	1	10228296	10229963	10228815	11.01	2.9	2.23	AT1G29270
Chr1_10247435	1	10246372	10248484	10247435	19.83	2.56	2.14	AT1G29300
Chr1_10251212	1	10250790	10251960	10251212	6.32	2.3	2.25	AT1G29300	AT1G29310
Chr1_10261349	1	10260715	10261869	10261349	17.63	3.33	2.15	AT1G29330
Chr1_10264080	1	10263157	10264580	10264080	11.87	3.07	2.22	AT1G29330	AT1G29340
Chr1_10274053	1	10273604	10274531	10274053	6.52	2.91	2.26	AT1G29350	AT1G29355	AT1G29357
Chr1_10275746	1	10275193	10276205	10275746	5.92	2.78	2.27	AT1G29350	AT1G29355	AT1G29357
Chr1_10288043	1	10287420	10288711	10288043	22.69	3.52	2.13	AT1G29390	AT1G29395
Chr1_10294701	1	10294059	10295287	10294701	18.23	3.32	2.15	AT1G29400
Chr1_10296336	1	10295622	10298038	10296336	17.44	1.96	2.15	AT1G29400
Chr1_10300123	1	10299596	10300780	10300123	10.27	2.93	2.22	AT1G29410	AT1G29418
Chr1_10314192	1	10313464	10314794	10314192	21.95	3.11	2.14	AT1G29470
Chr1_10354014	1	10353236	10354565	10354014	29.96	3.46	2.04	AT1G29630
Chr1_10374862	1	10373853	10376084	10374862	7.96	1.97	2.24	AT1G29670
Chr1_10429748	1	10428658	10430447	10429748	70.81	3.9	2.12	AT1G29785	AT1G29790	AT1G29800
Chr1_10462938	1	10462349	10463814	10462938	23.41	3.25	2.11	AT1G29880	AT1G29890
Chr1_10476050	1	10475573	10478414	10476050	71.94	3.71	2.1	AT1G29910	AT1G29920	AT1G29930
Chr1_10489865	1	10487991	10490484	10489865	28.25	3.62	2.05	AT1G29950	AT1G29951	AT1G29952
Chr1_10494420	1	10493656	10494982	10494420	6.55	2.19	2.25	AT1G29950	AT1G29951	AT1G29952	AT1G29960	AT1G29962
Chr1_10501633	1	10501092	10502188	10501633	6.11	2.31	2.26	AT1G29965	AT1G29970
Chr1_10506221	1	10502641	10506746	10506221	79.82	3.12	2.11	AT1G29980	AT1G29990
Chr1_10507574	1	10507050	10508121	10507574	6.13	2.55	2.26	AT1G29980	AT1G29990
Chr1_10521211	1	10519969	10522329	10521211	8.45	2.5	2.22	AT1G30016
Chr1_10535398	1	10534840	10535930	10535398	18.47	3.45	2.15	AT1G30040
Chr1_10537508	1	10536629	10538161	10537508	21.45	3.03	2.15	AT1G30040
Chr1_10539069	1	10538597	10539970	10539069	7.96	2.5	2.24	AT1G30040
Chr1_10541469	1	10540504	10543977	10541469	40.18	2.36	2.07	AT1G30050
Chr1_10561599	1	10561103	10563037	10561599	13.6	2.99	2.19	AT1G30090
Chr1_10564682	1	10563320	10565252	10564682	18.7	3.06	2.15	NA
Chr1_10572962	1	10572311	10574188	10572962	30.62	3.19	2.03	AT1G30100
Chr1_10581414	1	10580071	10582504	10581414	39.54	2.83	2.04	AT1G30110
Chr1_10586719	1	10586139	10587999	10586719	58.22	4.07	2.06	AT1G30120	AT1G30130
Chr1_10667802	1	10667250	10669227	10667802	5.09	2.19	2.27	NA
Chr1_10679196	1	10678314	10681154	10679196	82.57	2.92	2.08	AT1G30320
Chr1_10695614	1	10695137	10696884	10695614	42.68	3.25	2.03	NA
Chr1_10702195	1	10701717	10702678	10702195	5.76	2.7	2.26	NA
Chr1_10707816	1	10706914	10708163	10707816	8.3	2.13	2.22	NA
Chr1_10709505	1	10708892	10710216	10709505	20.7	2.9	2.16	AT1G30350
Chr1_10715600	1	10714980	10716117	10715600	18.23	3.85	2.15	AT1G30360
Chr1_10722143	1	10721469	10723809	10722143	43.78	3.37	2.02	AT1G30370	AT1G30380
Chr1_10725760	1	10725069	10726201	10725760	6.22	2.35	2.25	AT1G30400
Chr1_10757975	1	10756093	10759588	10757975	9.77	1.99	2.21	AT1G30440
Chr1_10793424	1	10789922	10794527	10793424	32.07	2.23	2.03	AT1G30480
Chr1_10795188	1	10794651	10796731	10795188	13.96	3.01	2.19	AT1G30490
Chr1_10801032	1	10800507	10801558	10801032	17.47	3.62	2.15	AT1G30490
Chr1_10802151	1	10801609	10802681	10802151	16.46	3.5	2.14	AT1G30490
Chr1_10803824	1	10803318	10804741	10803824	14.96	2.3	2.17	AT1G30490	AT1G30500
Chr1_10806513	1	10805797	10807757	10806513	89.94	4.16	2.01	AT1G30500	AT1G30510
Chr1_10814102	1	10813231	10815273	10814102	21.94	2.5	2.14	AT1G30520	AT1G30530
Chr1_10817165	1	10815918	10818481	10817165	11.95	2.7	2.21	AT1G30530	AT1G30540
Chr1_10827137	1	10825943	10827757	10827137	12.51	3.44	2.2	AT1G30560	AT1G30570
Chr1_10845466	1	10844709	10846187	10845466	6.45	1.94	2.26	AT1G30600	AT1G30610
Chr1_10854592	1	10853151	10855192	10854592	21.44	2.61	2.15	AT1G30620
Chr1_10860461	1	10859765	10861122	10860461	32.13	3.49	2.03	AT1G30630	AT1G30640
Chr1_10874924	1	10873746	10875444	10874924	23.75	3.03	2.11	AT1G30660
Chr1_10876603	1	10876026	10877145	10876603	12.59	2.95	2.2	AT1G30660
Chr1_10881448	1	10881019	10882013	10881448	6.3	2.81	2.25	AT1G30670	AT1G30680
Chr1_10890215	1	10889485	10890867	10890215	14.52	2.96	2.19	AT1G30690	AT1G30700
Chr1_10904054	1	10903574	10904562	10904054	6.59	2.76	2.25	AT1G30740	AT1G30750
Chr1_10905366	1	10904832	10906098	10905366	15.73	2.86	2.16	AT1G30740	AT1G30750	AT1G30755
Chr1_10942079	1	10941514	10943003	10942079	28.71	2.74	2.04	AT1G30810	AT1G30814
Chr1_10954478	1	10953040	10955036	10954478	42.33	3.41	2.04	NA
Chr1_10956479	1	10955953	10957028	10956479	13.87	3.58	2.19	NA
Chr1_10959832	1	10957686	10961776	10959832	25.54	2.21	2.08	AT1G30825
Chr1_10963788	1	10963065	10964284	10963788	10.08	2.82	2.21	AT1G30825	AT1G30830
Chr1_10973001	1	10971993	10973507	10973001	19.6	2.73	2.15	AT1G30840
Chr1_10975896	1	10975032	10976402	10975896	13.22	2.56	2.19	AT1G30840
Chr1_10979513	1	10979064	10980030	10979513	5.72	2.42	2.26	AT1G30845
Chr1_10994240	1	10993763	10994730	10994240	7.81	2.91	2.24	AT1G30880	AT1G30890
Chr1_11059101	1	11058385	11059626	11059101	10.19	2.88	2.22	AT1G31010	AT1G31020
Chr1_11061564	1	11059797	11063052	11061564	41.56	3.53	2.05	NA
Chr1_11067789	1	11067327	11068306	11067789	6.63	2.91	2.26	NA
Chr1_11069486	1	11068988	11070369	11069486	19.5	3.09	2.15	AT1G31040
Chr1_11071195	1	11070754	11071752	11071195	7.51	2.45	2.24	AT1G31040
Chr1_11108241	1	11107729	11108785	11108241	7.68	2.19	2.24	AT1G31120
Chr1_11124280	1	11123719	11124708	11124280	10.67	2.86	2.21	AT1G31160
Chr1_11147898	1	11146829	11148218	11147898	14.62	2.55	2.19	AT1G31190	AT1G31200
Chr1_11163434	1	11162877	11164286	11163434	20.71	2.96	2.16	AT1G31230	AT1G31240
Chr1_11165020	1	11164418	11165556	11165020	15.83	3.06	2.15	AT1G31230	AT1G31240
Chr1_11197167	1	11195739	11198229	11197167	55.21	3.3	2.03	AT1G31300
Chr1_11200231	1	11199709	11200784	11200231	8.11	3.3	2.23	AT1G31310
Chr1_11205082	1	11204558	11205707	11205082	35.3	3.39	2.05	NA
Chr1_11211374	1	11210417	11211734	11211374	7.01	2.02	2.25	AT1G31319	AT1G31320
Chr1_11212719	1	11211827	11213334	11212719	10.1	2.48	2.21	AT1G31319	AT1G31320
Chr1_11214452	1	11213595	11215492	11214452	19.93	2.42	2.14	AT1G31319	AT1G31320	AT1G31330
Chr1_11216103	1	11215533	11217372	11216103	32.6	3.44	2.02	AT1G31330	AT1G31335
Chr1_11220030	1	11219565	11220961	11220030	33.9	3.46	2	AT1G31335	AT1G31340
Chr1_11222909	1	11222355	11223338	11222909	8.41	2.99	2.22	AT1G31350
Chr1_11231236	1	11230809	11231768	11231236	11.35	3.06	2.24	AT1G31358	AT1G31360
Chr1_11249538	1	11248999	11249982	11249538	7.5	3.71	2.25	AT1G31410	AT1G31420
Chr1_11330805	1	11330164	11331566	11330805	18.32	3.09	2.15	AT1G31650	AT1G31660
Chr1_11373648	1	11373096	11375522	11373648	73.32	3.34	2.09	AT1G31750	AT1G31760
Chr1_11412298	1	11411557	11412927	11412298	18.82	2.69	2.14	AT1G31812	AT1G31814
Chr1_11414644	1	11414107	11415398	11414644	22.84	3.09	2.12	AT1G31812	AT1G31814	AT1G31817
Chr1_11416551	1	11415990	11417188	11416551	22.68	2.99	2.13	AT1G31814	AT1G31817	AT1G31820
Chr1_11423805	1	11421148	11424926	11423805	88.58	4.34	2.02	AT1G31830	AT1G31835	AT1G31840
Chr1_11427006	1	11426375	11427567	11427006	21.27	3.04	2.15	AT1G31840
Chr1_11430133	1	11428175	11430795	11430133	54.19	3.47	2.05	AT1G31850
Chr1_11433889	1	11433088	11434843	11433889	5.58	2.18	2.27	AT1G31850	AT1G31860	AT1G31870
Chr1_11440130	1	11439111	11440845	11440130	21.14	2.77	2.15	AT1G31870
Chr1_11442062	1	11441518	11442481	11442062	6.08	2.53	2.26	AT1G31875
Chr1_11457054	1	11455630	11457693	11457054	8.96	2.91	2.21	AT1G31910
Chr1_11464968	1	11463325	11465585	11464968	35.16	2.97	2.05	AT1G31920	AT1G31930
Chr1_11472794	1	11470828	11473414	11472794	27.38	2.97	2.06	AT1G31940
Chr1_11528394	1	11527837	11528930	11528394	10.89	2.65	2.21	AT1G32050
Chr1_11556630	1	11556057	11557241	11556630	6.73	2.28	2.26	AT1G32120
Chr1_11578069	1	11577703	11579244	11578069	5.28	1.83	2.26	AT1G32170	AT1G32172
Chr1_11592498	1	11591975	11593630	11592498	27.8	3.06	2.06	AT1G32180	AT1G32190
Chr1_11595935	1	11595384	11597558	11595935	16.86	3.28	2.14	AT1G32190
Chr1_11598528	1	11597908	11599257	11598528	37.13	3.7	2.05	AT1G32190
Chr1_11601398	1	11599888	11602330	11601398	34.47	2.98	2.01	AT1G32200
Chr1_11605747	1	11604777	11606485	11605747	19.17	2.63	2.15	AT1G32200	AT1G32210	AT1G32220
Chr1_11607799	1	11607237	11608259	11607799	7.47	2.69	2.25	AT1G32200	AT1G32210	AT1G32220	AT1G32225
Chr1_11611940	1	11610434	11612533	11611940	36.67	3.91	2.06	AT1G32230
Chr1_11616402	1	11615502	11617196	11616402	7.64	1.95	2.24	AT1G32230
Chr1_11630816	1	11630161	11632144	11630816	44.62	3.89	2.01	AT1G32240
Chr1_11645148	1	11644524	11645590	11645148	8.95	2.5	2.21	AT1G32270	AT1G32280
Chr1_11650092	1	11649584	11651396	11650092	19.97	3.39	2.15	AT1G32290	AT1G32300
Chr1_11668694	1	11668024	11669198	11668694	5.13	2.08	2.26	AT1G32340	AT1G32350
Chr1_11672752	1	11670259	11673335	11672752	60.04	3.79	2.09	AT1G32360	AT1G32361
Chr1_11691563	1	11691095	11692088	11691563	9.77	3.14	2.21	AT1G32400	AT1G32410
Chr1_11693701	1	11693326	11694220	11693701	13.39	3.52	2.2	AT1G32400	AT1G32410	AT1G32415
Chr1_11749876	1	11749379	11750541	11749876	7.86	2.96	2.24	AT1G32490	AT1G32500
Chr1_11756430	1	11755572	11756895	11756430	6.13	2.62	2.26	AT1G32510
Chr1_11763667	1	11762216	11764187	11763667	19.36	2.48	2.15	AT1G32530
Chr1_11765907	1	11765475	11766540	11765907	6.97	2.54	2.25	AT1G32540
Chr1_11771418	1	11770922	11772041	11771418	5.74	2.51	2.26	AT1G32550
Chr1_11774302	1	11773785	11774911	11774302	11.96	3.16	2.21	AT1G32550	AT1G32560	AT1G32570
Chr1_11797295	1	11796725	11799437	11797295	20.49	2.42	2.17	AT1G32610	AT1G32620	AT1G32630
Chr1_11807240	1	11806755	11807860	11807240	10.37	2.58	2.21	NA
Chr1_11810358	1	11809318	11810998	11810358	67.53	3.65	2.15	AT1G32650	AT1G32660
Chr1_11821818	1	11820988	11822293	11821818	10.83	2.78	2.21	AT1G32690
Chr1_11823285	1	11822482	11823887	11823285	11.93	2.14	2.21	AT1G32690
Chr1_11831164	1	11830354	11831817	11831164	35.66	3.36	2.07	AT1G32710
Chr1_11840855	1	11840229	11841422	11840855	9.12	2.79	2.21	AT1G32730
Chr1_11846142	1	11845485	11846880	11846142	18.69	3.15	2.15	AT1G32740	AT1G32750
Chr1_11874633	1	11873980	11875516	11874633	21.09	2.49	2.15	AT1G32780	AT1G32790
Chr1_11877441	1	11876911	11877953	11877441	25.86	4.76	2.09	AT1G32790
Chr1_11907232	1	11906742	11908194	11907232	9.7	2.33	2.21	AT1G32850	AT1G32860
Chr1_11909024	1	11908505	11910149	11909024	20.62	2.45	2.17	AT1G32860	AT1G32870
Chr1_11923853	1	11923312	11924548	11923853	15.57	3.46	2.16	AT1G32900	AT1G32910
Chr1_11925282	1	11924619	11925809	11925282	9.61	2.87	2.21	AT1G32900	AT1G32910
Chr1_11934656	1	11934123	11935361	11934656	13.09	2.71	2.19	AT1G32930	AT1G32940
Chr1_11937016	1	11936117	11937414	11937016	5.25	2.09	2.26	AT1G32930	AT1G32940
Chr1_11955774	1	11955268	11956219	11955774	5.29	2.73	2.27	AT1G32980	AT1G32990	AT1G32992
Chr1_11978689	1	11978042	11979836	11978689	75.16	3.51	2.07	AT1G33060
Chr1_12006046	1	12002660	12006807	12006046	21.54	2.09	2.15	AT1G33110
Chr1_12025184	1	12024002	12025657	12025184	6.55	1.69	2.25	AT1G33140	AT1G33170
Chr1_12026936	1	12026023	12027570	12026936	15.74	2.33	2.16	AT1G33170
Chr1_12054970	1	12053133	12055471	12054970	18.05	2.89	2.16	AT1G33240
Chr1_12056956	1	12055609	12057855	12056956	5.95	2.05	2.26	AT1G33240	AT1G33250
Chr1_12059597	1	12058472	12060220	12059597	18.07	3.4	2.16	AT1G33250
Chr1_12066517	1	12065496	12067003	12066517	6.61	2.56	2.25	AT1G33260	AT1G33265
Chr1_12096561	1	12095534	12096988	12096561	12.46	2.68	2.2	AT1G33360	AT1G33370
Chr1_12123592	1	12123065	12124146	12123592	7.58	2.98	2.24	AT1G33415	AT1G33420	AT1G33430
Chr1_12144486	1	12144173	12144943	12144486	8.03	3.04	2.23	AT1G33470
Chr1_12177689	1	12177041	12178242	12177689	18.08	3.39	2.16	AT1G33590
Chr1_12218095	1	12217586	12218636	12218095	13.49	3.42	2.19	AT1G33710
Chr1_12239592	1	12238769	12240185	12239592	16.14	2.72	2.15	AT1G33760	AT1G33770
Chr1_12246247	1	12245729	12246767	12246247	14.65	3.58	2.18	AT1G33780
Chr1_12254942	1	12254425	12255519	12254942	7.06	2.42	2.26	AT1G33790
Chr1_12264918	1	12264503	12265450	12264918	6.8	3.3	2.26	AT1G33810	AT1G33811
Chr1_12351400	1	12350771	12351956	12351400	9.79	3.04	2.21	AT1G33970	AT1G33980
Chr1_12454956	1	12453594	12456106	12454956	18.53	2.49	2.15	AT1G34190	AT1G34200
Chr1_12458687	1	12458239	12459178	12458687	6.8	3.32	2.26	AT1G34210
Chr1_12466122	1	12465628	12466587	12466122	8.29	3.37	2.22	AT1G34220
Chr1_12473615	1	12473076	12474188	12473615	23.02	3.8	2.12	AT1G34245
Chr1_12582753	1	12581617	12583446	12582753	54.61	3.75	2.04	AT1G34418	AT1G34419	AT1G34420
Chr1_12745796	1	12745309	12746843	12745796	9.7	3.01	2.21	AT1G34760	AT1G34770
Chr1_12840205	1	12839679	12840797	12840205	16.93	3.22	2.15	NA
Chr1_12851934	1	12851415	12852398	12851934	6.63	2.48	2.27	AT1G35140
Chr1_12867049	1	12866518	12867558	12867049	10.38	2.93	2.21	AT1G35150	AT1G35160
Chr1_13030026	1	13029143	13030550	13030026	30.46	3.23	2.03	AT1G35430
Chr1_13039860	1	13039357	13040375	13039860	18.28	4.13	2.15	AT1G35460
Chr1_13048368	1	13047017	13048777	13048368	11.27	2.66	2.22	AT1G35467
Chr1_13071250	1	13070761	13071734	13071250	6.77	3.03	2.26	AT1G35510
Chr1_13075449	1	13073574	13075899	13075449	25.7	2.6	2.09	AT1G35510	AT1G35515
Chr1_13115664	1	13115160	13116389	13115664	14.02	3.34	2.18	AT1G35545	AT1G35560
Chr1_13117309	1	13116864	13118236	13117309	8.29	2.53	2.22	AT1G35560
Chr1_13125386	1	13124892	13125907	13125386	11.71	3.6	2.22	AT1G35580
Chr1_13203615	1	13203147	13204093	13203615	8.67	3.62	2.22	AT1G35670
Chr1_13259104	1	13258541	13259582	13259104	5.25	2.19	2.26	NA
Chr1_13280425	1	13279927	13280929	13280425	11.44	3.7	2.23	AT1G35780
Chr1_13470793	1	13470199	13471073	13470793	5.34	2.65	2.27	AT1G36070
Chr1_13698682	1	13698212	13699257	13698682	6	2.78	2.26	AT1G36370	AT1G36380
Chr1_13999883	1	13999261	14000556	13999883	16	2.68	2.15	NA
Chr1_14002389	1	14001639	14002847	14002389	6.22	2.42	2.25	AT1G36940
Chr1_14027147	1	14026524	14027874	14027147	15.2	2.78	2.17	AT1G36980	AT1G36990	AT1G36992
Chr1_14689356	1	14688295	14689763	14689356	12.66	2.27	2.2	NA
Chr1_15100270	1	15099770	15101089	15100270	55.75	3.55	2.08	NA
Chr1_15139830	1	15139234	15140209	15139830	5.42	2.14	2.28	NA
Chr1_15140834	1	15140229	15141429	15140834	13.69	2.9	2.19	NA
Chr1_15650183	1	15649729	15651684	15650183	15.13	2.14	2.17	AT1G41875	AT1G41880
Chr1_15926102	1	15925666	15926668	15926102	7.93	3.14	2.24	AT1G42470
Chr1_16137754	1	16137116	16138321	16137754	34.81	3.97	2	AT1G42990
Chr1_16621867	1	16621256	16622625	16621867	6.12	2.08	2.26	AT1G43850	AT1G43860
Chr1_16646649	1	16645955	16647188	16646649	24.73	3.91	2.09	AT1G43890
Chr1_16649782	1	16649212	16650259	16649782	11.27	3.29	2.22	NA
Chr1_16660567	1	16660087	16662213	16660567	10.34	1.95	2.21	AT1G43910
Chr1_16777402	1	16776912	16777928	16777402	8.29	3.33	2.22	AT1G44110
Chr1_16786956	1	16786434	16787475	16786956	5.31	2.75	2.27	AT1G44120	AT1G44125	AT1G44130
Chr1_16793018	1	16792534	16793761	16793018	16.56	2.7	2.14	AT1G44160
Chr1_16838327	1	16835342	16838878	16838327	58.44	3.69	2.05	AT1G44350
Chr1_16871617	1	16871063	16872120	16871617	12.4	3.04	2.21	AT1G44575
Chr1_16888088	1	16887535	16888612	16888088	19.75	4.04	2.14	AT1G44740
Chr1_16897090	1	16894673	16899537	16897090	88.01	3.79	2.03	AT1G44760
Chr1_16900977	1	16899698	16902047	16900977	24.79	3	2.09	AT1G44760
Chr1_16907176	1	16906559	16907916	16907176	10.91	2.45	2.23	AT1G44770	AT1G44780
Chr1_16914446	1	16912794	16914868	16914446	8.11	2.27	2.23	AT1G44790	AT1G44800
Chr1_17034687	1	17033861	17035195	17034687	9.99	2.12	2.2	AT1G45063
Chr1_17193031	1	17192096	17193678	17193031	42.47	3.57	2.03	AT1G45688
Chr1_17223088	1	17222436	17225189	17223088	37.1	3.01	2.05	AT1G46264
Chr1_17226784	1	17225628	17227908	17226784	18.65	2.33	2.15	AT1G46264
Chr1_17238970	1	17237755	17239410	17238970	5.71	1.69	2.26	AT1G46480
Chr1_17282977	1	17282518	17283578	17282977	7.11	2.37	2.26	AT1G47128
Chr1_17286700	1	17285325	17287195	17286700	28.92	3.42	2.03	AT1G47128
Chr1_17288474	1	17287971	17288982	17288474	9.65	2.96	2.21	AT1G47128
Chr1_17376148	1	17375636	17376619	17376148	9.73	3.14	2.21	AT1G47380	AT1G47389
Chr1_17424584	1	17423991	17425106	17424584	23.69	3.89	2.11	AT1G47490
Chr1_17432492	1	17431971	17433013	17432492	11.15	3.22	2.22	AT1G47495	AT1G47497	AT1G47500
Chr1_17451469	1	17450701	17451953	17451469	14.54	2.83	2.19	AT1G47530
Chr1_17566539	1	17565998	17567032	17566539	6.16	2.92	2.26	AT1G47730	AT1G47740
Chr1_17578345	1	17577784	17578946	17578345	11.75	3.03	2.22	AT1G47765
Chr1_17593997	1	17593479	17596708	17593997	73.98	3.14	2.08	AT1G47780
Chr1_17634668	1	17634194	17635213	17634668	6.24	3.03	2.25	AT1G47870
Chr1_17682602	1	17682138	17683120	17682602	8.77	3.04	2.22	AT1G47960
Chr1_17687094	1	17686384	17687711	17687094	29.32	3.73	2.03	AT1G47970
Chr1_17700051	1	17699422	17701671	17700051	28.9	4.25	2.04	AT1G47990
Chr1_17712534	1	17712041	17712976	17712534	5.17	2.86	2.26	AT1G48010
Chr1_17766852	1	17766235	17768351	17766852	19.89	2.9	2.14	AT1G48100
Chr1_17769753	1	17769106	17770592	17769753	27.58	3.52	2.06	AT1G48100	AT1G48110
Chr1_17825531	1	17825060	17826928	17825531	8.15	2.71	2.23	AT1G48267
Chr1_17834924	1	17834262	17835351	17834924	8.39	3.18	2.22	AT1G48280
Chr1_17846963	1	17846506	17847416	17846963	6.41	3.45	2.25	AT1G48300
Chr1_17853950	1	17853398	17854498	17853950	5.41	2.5	2.28	AT1G48310	AT1G48315	AT1G48320
Chr1_17855742	1	17855181	17856467	17855742	13.33	3.14	2.2	AT1G48310	AT1G48315	AT1G48320	AT1G48325
Chr1_17858647	1	17858101	17859900	17858647	7.11	2.19	2.26	AT1G48320	AT1G48325
Chr1_17886117	1	17885423	17886736	17886117	5.01	1.98	2.27	AT1G48400	AT1G48405	AT1G48410
Chr1_17892633	1	17892125	17893673	17892633	12.81	3.44	2.19	AT1G48410
Chr1_17895211	1	17894190	17897066	17895211	40.41	2.81	2.06	AT1G48410
Chr1_17910537	1	17910034	17911758	17910537	17.05	3.21	2.16	AT1G48450	AT1G48460
Chr1_17921666	1	17920372	17922383	17921666	19.83	2.53	2.14	AT1G48480	AT1G48490
Chr1_17976442	1	17975938	17977032	17976442	16.98	3.5	2.15	AT1G48620
Chr1_17983549	1	17982889	17984182	17983549	22.93	3.37	2.12	AT1G48630	AT1G48635	AT1G48640
Chr1_18028110	1	18026623	18029289	18028110	37.97	2.77	2.04	AT1G48740	AT1G48742	AT1G48745
Chr1_18030489	1	18029604	18030952	18030489	6.58	2.12	2.25	AT1G48745
Chr1_18068179	1	18067687	18068808	18068179	13.94	3.53	2.19	AT1G48850	AT1G48860
Chr1_18071568	1	18071038	18072644	18071568	8.59	2.59	2.23	AT1G48860	AT1G48870
Chr1_18080340	1	18078236	18080909	18080340	66.66	2.88	2.17	AT1G48880
Chr1_18097975	1	18097328	18098654	18097975	13.84	3.16	2.19	AT1G48920
Chr1_18101576	1	18100671	18102420	18101576	18.7	2.46	2.15	AT1G48920	AT1G48930
Chr1_18105888	1	18105459	18107311	18105888	5.13	2.11	2.26	AT1G48930	AT1G48940	AT1G48950
Chr1_18112396	1	18111142	18112833	18112396	8.17	2.27	2.23	AT1G48953	AT1G48960
Chr1_18138358	1	18137719	18139435	18138358	14.27	2.26	2.19	AT1G49020	AT1G49030	AT1G49032	AT1G49040
Chr1_18198058	1	18197421	18198676	18198058	6.39	2.39	2.25	AT1G49200
Chr1_18208687	1	18207606	18209759	18208687	23.81	2.3	2.11	AT1G49230
Chr1_18212972	1	18212447	18213590	18212972	8.28	2.41	2.22	AT1G49240
Chr1_18215666	1	18215128	18216280	18215666	15.67	3.18	2.16	AT1G49240
Chr1_18288093	1	18287541	18288733	18288093	14.81	3.07	2.18	AT1G49410	AT1G49420	AT1G49430
Chr1_18296008	1	18295415	18296492	18296008	5.37	2.4	2.28	AT1G49430
Chr1_18305514	1	18304557	18305941	18305514	19.54	2.63	2.15	AT1G49450
Chr1_18307217	1	18306541	18308019	18307217	75.06	4.57	2.07	AT1G49450	AT1G49460
Chr1_18308986	1	18308349	18309506	18308986	15.21	3.06	2.17	AT1G49460	AT1G49470
Chr1_18316508	1	18315950	18317143	18316508	33.68	3.9	2	AT1G49480
Chr1_18318782	1	18317199	18320687	18318782	82.53	3.32	2.08	AT1G49480	AT1G49490
Chr1_18329014	1	18328704	18329475	18329014	6.68	3.04	2.26	AT1G49510	AT1G49520
Chr1_18354694	1	18354028	18355197	18354694	6.13	2.49	2.26	AT1G49580	AT1G49590
Chr1_18360378	1	18359313	18360977	18360378	13.44	3.33	2.19	AT1G49600
Chr1_18364527	1	18362782	18365856	18364527	56.64	3.1	2.07	AT1G49610	AT1G49620
Chr1_18366753	1	18366254	18367533	18366753	5.88	2.72	2.27	AT1G49620	AT1G49630
Chr1_18378710	1	18378080	18379239	18378710	19.15	3.11	2.15	AT1G49640	AT1G49650	AT1G49660
Chr1_18379954	1	18379446	18380379	18379954	7.47	2.91	2.25	AT1G49650	AT1G49660	AT1G49670
Chr1_18388999	1	18387308	18389602	18388999	13.22	2.58	2.19	AT1G49670	AT1G49700
Chr1_18393967	1	18393451	18394536	18393967	6.91	2.92	2.25	AT1G49710
Chr1_18400077	1	18398624	18400628	18400077	15.76	2.7	2.16	AT1G49715	AT1G49720
Chr1_18405648	1	18405120	18407928	18405648	88.76	3.33	2.02	AT1G49730	AT1G49740
Chr1_18416412	1	18415226	18416885	18416412	9.01	3.09	2.21	AT1G49760
Chr1_18420100	1	18419482	18420704	18420100	8.64	2.78	2.22	AT1G49760
Chr1_18428306	1	18427602	18429036	18428306	26.49	2.95	2.08	AT1G49780
Chr1_18433070	1	18430600	18433553	18433070	38.98	2.83	2.02	AT1G49780
Chr1_18456624	1	18456154	18456928	18456624	7.08	3.48	2.26	AT1G49850	AT1G49860
Chr1_18504708	1	18504126	18505201	18504708	5.49	2.67	2.27	AT1G49970	AT1G49975
Chr1_18511927	1	18511555	18513948	18511927	9.07	2.28	2.21	AT1G49980	AT1G49990
Chr1_18517428	1	18516911	18517997	18517428	15.14	3.51	2.17	AT1G50000	AT1G50010
Chr1_18521927	1	18521377	18522513	18521927	12.56	3.21	2.2	AT1G50020	AT1G50030
Chr1_18543903	1	18543340	18544533	18543903	17.61	3.14	2.15	AT1G50040	AT1G50050
Chr1_18581919	1	18581378	18582405	18581919	10.28	2.78	2.22	AT1G50160	AT1G50170	AT1G50180
Chr1_18617166	1	18616568	18617829	18617166	5.09	2.15	2.27	AT1G50250	AT1G50260
Chr1_18627593	1	18627288	18628248	18627593	6.89	2.58	2.26	AT1G50280	AT1G50290	AT1G50300
Chr1_18701852	1	18700573	18702412	18701852	61.94	3.48	2.14	AT1G50470	AT1G50480
Chr1_18728350	1	18727742	18729106	18728350	15.16	2.55	2.17	AT1G50570	AT1G50575	AT1G50580
Chr1_18740684	1	18740148	18741600	18740684	5.25	2.88	2.26	AT1G50600	AT1G50603	AT1G50610
Chr1_18748176	1	18747707	18748719	18748176	9.57	3.09	2.21	AT1G50620
Chr1_18756436	1	18755549	18757178	18756436	10.41	2.15	2.21	AT1G50630	AT1G50640
Chr1_18771114	1	18770299	18771625	18771114	25.71	3.3	2.09	AT1G50659	AT1G50660
Chr1_18838998	1	18838499	18839639	18838998	8.44	2.97	2.22	AT1G50830	AT1G50840
Chr1_18873217	1	18872603	18873709	18873217	7.54	2.71	2.24	AT1G50920
Chr1_18926746	1	18926233	18928605	18926746	8.99	2.54	2.21	AT1G51055	AT1G51060	AT1G51070
Chr1_18934271	1	18932167	18934833	18934271	24.14	2.67	2.1	AT1G51090	AT1G51100	AT1G51110
Chr1_18946382	1	18945367	18947010	18946382	20.7	2.64	2.16	AT1G51140
Chr1_19021800	1	19021316	19022290	19021800	5.94	2.62	2.27	AT1G51310
Chr1_19043681	1	19042076	19044282	19043681	42.32	2.87	2.04	AT1G51360	AT1G51370
Chr1_19047715	1	19046952	19048266	19047715	9.25	2.2	2.21	AT1G51370	AT1G51380	AT1G51390
Chr1_19052661	1	19049703	19053030	19052661	42.08	3.84	2.04	AT1G51390	AT1G51400	AT1G51402
Chr1_19104961	1	19104439	19107096	19104961	89.1	3.66	2.02	AT1G51510	AT1G51520
Chr1_19112902	1	19112292	19113556	19112902	6.54	2.37	2.25	AT1G51530	AT1G51538	AT1G51540
Chr1_19119423	1	19118828	19120274	19119423	16.17	2.89	2.15	AT1G51550	AT1G51560
Chr1_19122039	1	19121511	19122709	19122039	7.1	2.61	2.26	AT1G51550	AT1G51560	AT1G51570
Chr1_19125104	1	19124438	19125658	19125104	9.64	2.81	2.21	AT1G51570	AT1G51580
Chr1_19149325	1	19148954	19149925	19149325	5.95	2.63	2.27	AT1G51640	AT1G51645
Chr1_19154054	1	19153433	19154778	19154054	8.66	2.46	2.22	AT1G51640	AT1G51650	AT1G51660	AT1G51670
Chr1_19156109	1	19155571	19156849	19156109	12.56	2.45	2.2	AT1G51660	AT1G51670
Chr1_19191467	1	19190693	19192023	19191467	8.44	2.86	2.22	AT1G51730	AT1G51740	AT1G51745
Chr1_19198802	1	19198381	19199828	19198802	8.01	2.1	2.23	AT1G51760	AT1G51770
Chr1_19299959	1	19298730	19301041	19299959	37.84	3.41	2.04	AT1G51940
Chr1_19302812	1	19301963	19303781	19302812	54.63	3.71	2.04	AT1G51950
Chr1_19305225	1	19304366	19306376	19305225	23.63	3.01	2.11	AT1G51950
Chr1_19349058	1	19348628	19350762	19349058	27.58	2.78	2.06	AT1G52030
Chr1_19415750	1	19415173	19416318	19415750	20.66	3.39	2.16	AT1G52150	AT1G52155
Chr1_19424497	1	19423875	19424974	19424497	9.59	2.83	2.21	AT1G52160	AT1G52170	AT1G52180
Chr1_19433051	1	19431347	19433829	19433051	16.11	2.63	2.15	AT1G52185	AT1G52190
Chr1_19454832	1	19454217	19455364	19454832	7.3	2.6	2.25	AT1G52220	AT1G52230	AT1G52240
Chr1_19474696	1	19474093	19475576	19474696	29.48	3.49	2.05	AT1G52290	AT1G52300
Chr1_19491775	1	19489965	19492250	19491775	7.39	2.21	2.25	AT1G52340	AT1G52342
Chr1_19498975	1	19498403	19499473	19498975	6.08	2.61	2.26	AT1G52350	AT1G52360
Chr1_19506079	1	19505000	19506835	19506079	7.08	1.84	2.26	AT1G52360	AT1G52370	AT1G52380
Chr1_19511917	1	19511438	19513603	19511917	10.17	1.92	2.22	AT1G52380	AT1G52390
Chr1_19527706	1	19527231	19528220	19527706	8.51	3.37	2.21	AT1G52415	AT1G52420
Chr1_19565430	1	19564955	19566209	19565430	6.22	2.56	2.25	AT1G52510	AT1G52520
Chr1_19572764	1	19571825	19573635	19572764	10.48	2.2	2.21	AT1G52540	AT1G52550
Chr1_19578582	1	19578170	19579221	19578582	8.78	2.5	2.22	AT1G52560
Chr1_19580709	1	19580191	19581327	19580709	6.45	2.48	2.26	AT1G52565
Chr1_19600507	1	19600002	19601213	19600507	10.54	3.12	2.21	AT1G52615	AT1G52618
Chr1_19602196	1	19601704	19602917	19602196	16.37	3.12	2.14	AT1G52615	AT1G52618	AT1G52620
Chr1_19603589	1	19603159	19604193	19603589	11.74	3.25	2.22	AT1G52615	AT1G52618	AT1G52620
Chr1_19640746	1	19639707	19641402	19640746	27.75	3.1	2.06	AT1G52710	AT1G52720	AT1G52730
Chr1_19645275	1	19644271	19645841	19645275	5.03	2.16	2.27	AT1G52730	AT1G52740
Chr1_19658068	1	19657288	19659093	19658068	29.85	3.5	2.04	AT1G52770	AT1G52780
Chr1_19685648	1	19683421	19686183	19685648	64.78	3.9	2.19	AT1G52855	AT1G52860	AT1G52870
Chr1_19699357	1	19697812	19699892	19699357	45.17	3.87	2	AT1G52890
Chr1_19761554	1	19759321	19762899	19761554	54.29	3.16	2.04	AT1G53025	AT1G53030	AT1G53035	AT1G53039
Chr1_19764279	1	19763332	19764758	19764279	31.28	3.06	2.04	AT1G53030	AT1G53035	AT1G53039	AT1G53040
Chr1_19767491	1	19766904	19767959	19767491	8.01	2.37	2.23	AT1G53040
Chr1_19772081	1	19771087	19772580	19772081	9.34	2.93	2.21	AT1G53050
Chr1_19778257	1	19777756	19780138	19778257	16.99	2.32	2.15	AT1G53070
Chr1_19782925	1	19782176	19784022	19782925	66.97	3.31	2.16	AT1G53080	AT1G53090
Chr1_19802851	1	19802056	19803913	19802851	5.83	2.93	2.27	AT1G53140
Chr1_19805326	1	19804849	19807521	19805326	57.51	2.95	2.06	AT1G53160
Chr1_19821122	1	19819510	19821717	19821122	65.33	3.57	2.18	AT1G53170
Chr1_19822267	1	19821798	19822755	19822267	7.32	3.3	2.25	AT1G53170
Chr1_19825445	1	19824939	19825951	19825445	7.87	2.71	2.24	NA
Chr1_19844575	1	19842880	19845174	19844575	25.7	2.41	2.09	AT1G53200	AT1G53210
Chr1_19848505	1	19846968	19849847	19848505	35.04	2.61	2.05	AT1G53210	AT1G53220	AT1G53233
Chr1_19854299	1	19853624	19855280	19854299	18.45	2.42	2.15	AT1G53230	AT1G53240
Chr1_19857084	1	19856568	19857725	19857084	16.46	2.83	2.14	AT1G53240	AT1G53250
Chr1_19867518	1	19866886	19868098	19867518	41.19	4.5	2.05	AT1G53280	AT1G53282
Chr1_19874320	1	19872945	19875885	19874320	31.28	2.58	2.04	AT1G53290
Chr1_19883840	1	19882043	19884620	19883840	32.65	3.21	2.02	AT1G53310
Chr1_19901696	1	19900492	19903436	19901696	24.45	2.48	2.09	AT1G53340	AT1G53345	AT1G53350
Chr1_19913253	1	19912067	19914340	19913253	23.81	2.95	2.11	AT1G53380
Chr1_19956888	1	19956256	19958763	19956888	29.76	3.02	2.04	AT1G53450	AT1G53460	AT1G53470
Chr1_19974577	1	19974020	19975254	19974577	19.36	3.75	2.15	AT1G53510
Chr1_19993439	1	19992653	19993921	19993439	26.41	4.19	2.08	AT1G53580	AT1G53590
Chr1_20049975	1	20049412	20050502	20049975	8.46	2.19	2.22	AT1G53700	AT1G53705	AT1G53708
Chr1_20061390	1	20059001	20061938	20061390	18.27	2.87	2.15	AT1G53730
Chr1_20068720	1	20068058	20069492	20068720	9.14	2.4	2.21	AT1G53750	AT1G53760
Chr1_20101310	1	20100156	20101934	20101310	38.18	2.86	2.04	AT1G53830	AT1G53840
Chr1_20107874	1	20106834	20108591	20107874	8.25	2.42	2.22	AT1G53850	AT1G53860
Chr1_20109595	1	20109000	20110024	20109595	15.28	3.24	2.17	AT1G53860	AT1G53870
Chr1_20137111	1	20136178	20138132	20137111	28.85	2.78	2.04	AT1G53910	AT1G53920
Chr1_20164124	1	20163669	20164661	20164124	7.45	2.78	2.25	AT1G54020
Chr1_20177079	1	20176563	20177611	20177079	9.7	2.76	2.21	NA
Chr1_20178144	1	20177633	20178622	20178144	7.27	2.55	2.26	AT1G54060
Chr1_20187064	1	20186364	20187605	20187064	23.95	4.19	2.1	AT1G54080	AT1G54090
Chr1_20199231	1	20198649	20199910	20199231	6.84	2.77	2.26	AT1G54100	AT1G54110	AT1G54115
Chr1_20204180	1	20203533	20205266	20204180	11.38	2.76	2.23	AT1G54115	AT1G54120
Chr1_20209369	1	20208565	20211156	20209369	80.46	3.74	2.1	AT1G54130
Chr1_20215292	1	20213448	20215788	20215292	12.2	2.34	2.21	AT1G54140	AT1G54150
Chr1_20230361	1	20229146	20231389	20230361	14.58	2.66	2.19	AT1G54180
Chr1_20239768	1	20239188	20242095	20239768	18.71	2.57	2.15	AT1G54210
Chr1_20259782	1	20258731	20260222	20259782	7.67	2.32	2.24	AT1G54260	AT1G54270
Chr1_20290485	1	20289839	20291025	20290485	8.75	2.71	2.22	AT1G54350	AT1G54355	AT1G54360
Chr1_20304203	1	20303370	20304957	20304203	16.17	2.56	2.15	AT1G54385	AT1G54390
Chr1_20311669	1	20308804	20312087	20311669	32.51	2.87	2.02	AT1G54410	AT1G54420
Chr1_20357658	1	20356198	20358994	20357658	9.23	2.11	2.21	AT1G54490	AT1G54500	AT1G54510
Chr1_20415464	1	20414901	20416621	20415464	17.87	3.63	2.15	AT1G54670	AT1G54680	AT1G54690	AT1G54700
Chr1_20424999	1	20423721	20425516	20424999	14.36	2.37	2.19	AT1G54730
Chr1_20446709	1	20445413	20447097	20446709	5.51	2.29	2.27	AT1G54790	AT1G54820
Chr1_20451070	1	20450180	20451609	20451070	12.66	2.62	2.2	AT1G54820	AT1G54830
Chr1_20577696	1	20576673	20578817	20577696	14.51	2.39	2.19	AT1G55150	AT1G55152	AT1G55160	AT1G55170
Chr1_20580186	1	20578993	20580748	20580186	10.12	2.81	2.22	AT1G55152	AT1G55160	AT1G55170	AT1G55175
Chr1_20588235	1	20587458	20589829	20588235	19.12	2.78	2.15	AT1G55180	AT1G55190	AT1G55200
Chr1_20594423	1	20592456	20594933	20594423	65.52	2.82	2.17	AT1G55200	AT1G55205
Chr1_20617271	1	20616524	20618274	20617271	27.54	4.37	2.06	AT1G55260	AT1G55265	AT1G55270
Chr1_20651510	1	20650761	20652310	20651510	69.59	4.3	2.13	AT1G55330	AT1G55340
Chr1_20665132	1	20664617	20667316	20665132	23.5	2.72	2.11	AT1G55350
Chr1_20719287	1	20718771	20719995	20719287	13.51	2.93	2.19	AT1G55490	AT1G55500
Chr1_20728163	1	20727576	20728716	20728163	12.4	3.2	2.21	AT1G55520	AT1G55525
Chr1_20731369	1	20730769	20731921	20731369	9.6	2.72	2.21	AT1G55525	AT1G55530	AT1G55535
Chr1_20761627	1	20760618	20762104	20761627	32.16	3.67	2.03	AT1G55580
Chr1_20771990	1	20771475	20772492	20771990	10.73	3.14	2.21	AT1G55590	AT1G55591
Chr1_20784816	1	20783476	20786113	20784816	6.84	2.23	2.26	AT1G55610	AT1G55615
Chr1_20803602	1	20802070	20805312	20803602	42.77	3.34	2.03	AT1G55670	AT1G55675	AT1G55680
Chr1_20807992	1	20807514	20808902	20807992	8.35	2.62	2.22	AT1G55680	AT1G55690
Chr1_20813028	1	20812463	20813553	20813028	12.43	3.07	2.21	AT1G55690
Chr1_20815283	1	20813558	20815696	20815283	28.78	3.11	2.04	AT1G55690
Chr1_20818194	1	20817385	20818637	20818194	11.93	3.16	2.21	NA
Chr1_20819121	1	20818666	20819677	20819121	8.37	3.34	2.22	AT1G55700
Chr1_20860487	1	20859048	20860998	20860487	17.56	3.05	2.15	AT1G55800	AT1G55805	AT1G55810
Chr1_20870528	1	20869830	20871202	20870528	11.14	2.79	2.22	AT1G55830
Chr1_20876586	1	20875634	20877276	20876586	9.19	2.13	2.21	AT1G55840	AT1G55850
Chr1_20930735	1	20929712	20931251	20930735	13.67	2.46	2.19	AT1G55960
Chr1_20950589	1	20949885	20951077	20950589	6.54	2.33	2.25	AT1G56010	AT1G56020
Chr1_20952046	1	20951548	20952567	20952046	16.12	3.42	2.15	AT1G56010	AT1G56020
Chr1_20967825	1	20967224	20969883	20967825	19.65	2.14	2.14	AT1G56060	AT1G56070
Chr1_20971800	1	20971172	20972258	20971800	12.94	3.29	2.19	AT1G56070
Chr1_21007989	1	21007086	21008541	21007989	5.56	1.96	2.27	AT1G56140	AT1G56145
Chr1_21015450	1	21013762	21015958	21015450	5.15	2.12	2.26	AT1G56145	AT1G56150
Chr1_21016784	1	21016000	21017677	21016784	11.65	2.11	2.22	AT1G56145	AT1G56150
Chr1_21024557	1	21023889	21025489	21024557	11.46	2.49	2.23	AT1G56160	AT1G56165	AT1G56170
Chr1_21030714	1	21029961	21031164	21030714	7.18	2.51	2.26	AT1G56180	AT1G56190	AT1G56200
Chr1_21039120	1	21038586	21039793	21039120	9.7	2.5	2.21	NA
Chr1_21043167	1	21042623	21045277	21043167	85.38	5.21	2.06	AT1G56220
Chr1_21049204	1	21048679	21049956	21049204	19.91	3.02	2.14	AT1G56230
Chr1_21051934	1	21051231	21053672	21051934	76.16	3.83	2.06	AT1G56230	AT1G56233
Chr1_21075029	1	21074484	21075787	21075029	11.13	3.05	2.22	AT1G56280	AT1G56290
Chr1_21079128	1	21078371	21079734	21079128	13.73	2.63	2.19	AT1G56290	AT1G56300
Chr1_21082401	1	21081916	21082917	21082401	6.06	2.83	2.26	AT1G56300	AT1G56310
Chr1_21088687	1	21088135	21089164	21088687	5.75	3.25	2.26	AT1G56320	AT1G56330
Chr1_21092862	1	21092312	21093579	21092862	9.4	2.76	2.21	AT1G56340	AT1G56345	AT1G56350
Chr1_21094602	1	21093940	21095174	21094602	20.28	3.91	2.15	AT1G56340	AT1G56345	AT1G56350
Chr1_21141728	1	21141167	21142378	21141728	15.4	3.45	2.17	AT1G56440	AT1G56450
Chr1_21198921	1	21198393	21200233	21198921	23.18	2.27	2.12	AT1G56580
Chr1_21207162	1	21204249	21207897	21207162	81.56	4.79	2.09	AT1G56590	AT1G56600
Chr1_21228239	1	21227826	21228783	21228239	5.49	2.45	2.27	AT1G56630
Chr1_21256094	1	21255462	21256676	21256094	11.78	3.12	2.22	AT1G56690	AT1G56700
Chr1_21267373	1	21266932	21267899	21267373	5.3	2.17	2.27	AT1G56720	AT1G56730	AT1G56740	AT1G56750	AT1G56760
Chr1_21355910	1	21355529	21357056	21355910	12.29	2.22	2.21	AT1G57660
Chr1_21364730	1	21364171	21365426	21364730	23.57	3.55	2.11	AT1G57680
Chr1_21457670	1	21457214	21458284	21457670	9.42	2.53	2.21	AT1G58025
Chr1_21507540	1	21507021	21508036	21507540	12.08	3.47	2.21	AT1G58080	AT1G58090
Chr1_21514261	1	21513534	21514728	21514261	14.46	3.04	2.19	AT1G58100
Chr1_21519119	1	21517791	21519565	21519119	6.83	2.21	2.26	AT1G58110	AT1G58120	AT1G58122
Chr1_21539837	1	21539313	21540428	21539837	12.39	3.05	2.21	AT1G58180	AT1G58190
Chr1_21553326	1	21552729	21554823	21553326	18.88	2.96	2.16	AT1G58200	AT1G58210
Chr1_21579802	1	21578777	21580297	21579802	15.7	3.27	2.16	AT1G58230	AT1G58235
Chr1_21601703	1	21601222	21602130	21601703	8.74	3.48	2.22	AT1G58250
Chr1_21623933	1	21623244	21624392	21623933	7.9	2.45	2.24	AT1G58280	AT1G58290
Chr1_21626292	1	21625719	21626805	21626292	18.59	3.78	2.15	AT1G58290
Chr1_21656012	1	21654821	21656587	21656012	23.04	2.87	2.12	AT1G58340
Chr1_21720365	1	21719871	21720953	21720365	5.03	2.2	2.27	AT1G58460
Chr1_21726980	1	21726531	21727451	21726980	7.83	3.75	2.24	AT1G58470	AT1G58520
Chr1_21911328	1	21910159	21911772	21911328	26.28	3.39	2.08	AT1G59640
Chr1_21914392	1	21913601	21914832	21914392	8.02	2.27	2.23	NA
Chr1_21930216	1	21929706	21931520	21930216	16.8	3.37	2.14	AT1G59660	AT1G59670	AT1G59680
Chr1_21938033	1	21937526	21938880	21938033	6.12	2.02	2.26	AT1G59690	AT1G59700	AT1G59710
Chr1_22034350	1	22033332	22034915	22034350	6.78	2.65	2.26	AT1G59865	AT1G59870
Chr1_22040574	1	22038863	22040887	22040574	9.56	1.93	2.21	AT1G59870	AT1G59880	AT1G59885
Chr1_22051114	1	22050200	22051710	22051114	7.57	2.25	2.24	AT1G59890	AT1G59900
Chr1_22073317	1	22072186	22073759	22073317	13.71	2.83	2.19	AT1G59950	AT1G59960	AT1G59970
Chr1_22085930	1	22085293	22086343	22085930	6.5	2.32	2.26	NA
Chr1_22093168	1	22092550	22095793	22093168	87.85	3.38	2.03	AT1G59990	AT1G60000
Chr1_22098049	1	22097238	22098987	22098049	20.18	2.54	2.15	AT1G60010
Chr1_22099530	1	22099066	22100401	22099530	13.81	2.3	2.19	AT1G60010
Chr1_22102546	1	22102063	22103489	22102546	18.47	4.08	2.15	NA
Chr1_22110281	1	22109847	22110956	22110281	9.4	2.35	2.21	NA
Chr1_22128471	1	22127977	22129331	22128471	6.12	2.68	2.26	NA
Chr1_22136334	1	22135764	22136857	22136334	9.14	3.09	2.21	AT1G60060
Chr1_22185802	1	22184236	22186474	22185802	76.82	4.13	2.14	NA
Chr1_22191608	1	22191046	22192126	22191608	10.74	3.16	2.21	AT1G60160	AT1G60170
Chr1_22198214	1	22197361	22198748	22198214	21.27	3.14	2.15	AT1G60190
Chr1_22200373	1	22199878	22200863	22200373	6.69	3.17	2.26	AT1G60190	AT1G60200
Chr1_22206254	1	22204924	22206690	22206254	15.24	2.24	2.17	AT1G60200	AT1G60220
Chr1_22248343	1	22247330	22248859	22248343	20.99	2.73	2.16	AT1G60380	AT1G60390
Chr1_22261765	1	22261309	22262239	22261765	5.86	3.01	2.27	AT1G60420
Chr1_22305255	1	22304755	22305907	22305255	5.19	2.31	2.26	AT1G60545	AT1G60550
Chr1_22343119	1	22341640	22344121	22343119	24.59	2.49	2.09	AT1G60650	AT1G60660	AT1G60670
Chr1_22382720	1	22382090	22384542	22382720	17.65	2.59	2.15	AT1G60790	AT1G60800
Chr1_22388071	1	22386485	22388913	22388071	79.88	2.86	2.11	AT1G60800	AT1G60810
Chr1_22428026	1	22427657	22428547	22428026	5.51	2.45	2.27	AT1G60900	AT1G60910	AT1G60913
Chr1_22442246	1	22441748	22443566	22442246	11.04	2.47	2.23	AT1G60940	AT1G60950
Chr1_22444406	1	22443729	22444991	22444406	23.88	3.75	2.1	AT1G60940	AT1G60950	AT1G60960
Chr1_22449723	1	22449162	22450120	22449723	8.01	3.09	2.23	AT1G60960	AT1G60970	AT1G60980
Chr1_22461218	1	22460626	22461918	22461218	20.44	3.26	2.17	AT1G60987	AT1G60989	AT1G60990
Chr1_22512450	1	22511790	22512962	22512450	21.2	3.38	2.15	AT1G61100
Chr1_22515848	1	22515290	22516397	22515848	17.53	3.39	2.15	AT1G61105	AT1G61110
Chr1_22549610	1	22549015	22550725	22549610	14.71	2.35	2.18	AT1G61170	AT1G61180
Chr1_22585460	1	22584989	22585954	22585460	5.75	2.4	2.26	AT1G61240	AT1G61250
Chr1_22625583	1	22624700	22626207	22625583	31.44	3.01	2.04	AT1G61340
Chr1_22628092	1	22627482	22628609	22628092	13.17	2.76	2.19	AT1G61340
Chr1_22699939	1	22699488	22702883	22699939	5.53	2.07	2.27	AT1G61520	AT1G61540
Chr1_22795286	1	22794363	22795788	22795286	8.69	2.73	2.22	AT1G61720	AT1G61730	AT1G61732
Chr1_22799526	1	22798966	22799994	22799526	8.15	2.4	2.23	AT1G61740
Chr1_22814249	1	22813705	22814823	22814249	8.4	3.04	2.22	AT1G61780	AT1G61790
Chr1_22816465	1	22815823	22817052	22816465	20.32	3.24	2.15	AT1G61780
Chr1_22819726	1	22819355	22820190	22819726	5.31	2.19	2.27	AT1G61795
Chr1_22826996	1	22826393	22828638	22826996	24.67	2.76	2.09	AT1G61800
Chr1_22829919	1	22829407	22830884	22829919	13.99	3.16	2.18	AT1G61810
Chr1_22867659	1	22866251	22868684	22867659	32	2.45	2.03	AT1G61870	AT1G61880	AT1G61890
Chr1_22869329	1	22868834	22870174	22869329	11.28	2.83	2.24	AT1G61870	AT1G61880	AT1G61890
Chr1_22877551	1	22876734	22878029	22877551	19.84	4.16	2.14	NA
Chr1_22881852	1	22880263	22882503	22881852	23.07	2.91	2.12	AT1G61900
[truncated: 5,960 more rows]

## Sheet: DNase_I_8days
Peak_name	chr	peak start	peak end	peak summit	-LOG10(pvalue)	fold_enrichment	-log10(qvalue)	gene 1	gene 2	gene 3	gene 4	gene 5	gene 6	gene 7
[truncated: 9,135 more rows]
