# Supplementary material for: Dynamics of chromatin accessibility and gene regulation by MADS-domain transcription factors in flower development
Source: Genome Biol. 2014 Mar 3;15(3):R41. doi: 10.1186/gb-2014-15-3-r41 (PMC4054849; doi:10.1186/gb-2014-15-3-r41)
Supplement: Additional file 9: Table S6 — DHS quantitative comparison between different time points. The table shows the list of genomic regions that are increasing, decreasing, or invariant between the two compared time points. Only regions with a significant DHS (FDR <0.01) in at least one of the two datasets compared are considered. [file gb-2014-15-3-r41-S9.xlsx]

## Sheet: DHS 0d-2d_decrease
region_name	chr	region start	region end	region center	region length	DNaseI-seq 0d peak	score 0d	DNaseI-seq 2d peak	score 2d	log2ratio	gene 1	gene 2
Chr1_6512708	1	6512576	6512840	6512708	265	Chr1_6512651	1.04413	NA	0.727278	-0.521723	AT1G18870
Chr1_10195116	1	10195041	10195191	10195116	151	Chr1_10195116	1.94561	NA	1.36639	-0.509853	AT1G29170
Chr2_9789762	2	9789687	9789837	9789762	151	Chr2_9789762	0.914249	NA	0.633924	-0.528277	AT2G22990	AT2G23000
Chr2_18795837	2	18795749	18795924	18795837	176	Chr2_18795849	2.17034	NA	1.51032	-0.523067	AT2G45620	AT2G45630
Chr3_7915320	3	7915232	7915407	7915320	176	Chr3_7915332	2.09446	NA	1.46196	-0.518674	AT3G22380
Chr4_8053263	4	8053188	8053338	8053263	151	Chr4_8053263	1.22418	NA	0.822348	-0.573995	AT4G13940
Chr5_23935250	5	23935175	23935325	23935250	151	Chr5_23935250	0.989799	NA	0.670795	-0.561264	AT5G59340

## Sheet: DHS 0d-2d invariant
region_name	chr	region start	region end	region center	region length	DNaseI-seq 0d peak	score 0d	DNaseI-seq 2d peak	score 2d	log2ratio	gene 1	gene 2	gene 3	gene 4	gene 5	gene 6	gene 7
Chr1_3053	1	2941	3166	3053	226	Chr1_3091	0.886726	NA	0.999717	0.173031	AT1G01010
Chr1_3399	1	3293	3504	3399	212	NA	1.25291	Chr1_3368	1.67862	0.421993	AT1G01010
Chr1_20804	1	20719	20889	20804	171	Chr1_20814	2.14125	NA	2.15114	0.00664817	AT1G01040
Chr1_22882	1	22807	22957	22882	151	NA	1.05419	Chr1_22882	1.12919	0.0991533	AT1G01040
Chr1_33690	1	33601	33779	33690	179	Chr1_33704	1.52472	Chr1_33676	1.27996	-0.252446	AT1G01050	AT1G01060
Chr1_38073	1	37991	38156	38073	166	Chr1_38081	2.19589	NA	2.07805	-0.0795754	AT1G01060	AT1G01070
Chr1_45115	1	45038	45192	45115	155	NA	1.06081	Chr1_45117	1.1608	0.129953	AT1G01073	AT1G01080
Chr1_46960	1	46804	47115	46960	312	Chr1_46889	1.83625	Chr1_46879	1.72974	-0.0862073	AT1G01080	AT1G01090
Chr1_50057	1	49961	50154	50057	194	NA	1.36388	Chr1_50079	1.61603	0.244737	AT1G01090	AT1G01100	AT1G01110
Chr1_55506	1	55401	55611	55506	211	Chr1_55536	1.87849	NA	2.07966	0.146774	AT1G01110	AT1G01115
Chr1_57285	1	57205	57364	57285	160	Chr1_57289	1.81374	NA	1.58795	-0.191802	AT1G01115	AT1G01120
Chr1_68706	1	68622	68789	68706	168	Chr1_68714	2.89973	NA	2.78212	-0.0597339	AT1G01140
Chr1_72255	1	72175	72336	72255	162	Chr1_72250	1.53257	NA	1.4576	-0.0723581	AT1G01150	AT1G01160
Chr1_76358	1	76283	76433	76358	151	NA	2.44893	Chr1_76358	2.37849	-0.0421056	AT1G01170	AT1G01180
Chr1_77747	1	77661	77833	77747	173	Chr1_77743	1.42182	Chr1_77736	1.43846	0.0167863	AT1G01180
Chr1_79693	1	79597	79788	79693	192	NA	1.01244	Chr1_79672	1.13137	0.160234	AT1G01183
Chr1_81862	1	81701	82023	81862	323	Chr1_81826	0.996278	Chr1_81776	0.826505	-0.269525	AT1G01183
Chr1_83040	1	82956	83124	83040	169	NA	1.16593	Chr1_83049	1.09489	-0.0906952	AT1G01190
Chr1_88784	1	88667	88901	88784	235	Chr1_88749	1.13027	Chr1_88813	1.09297	-0.0484136	AT1G01200	AT1G01210	AT1G01220
Chr1_91488	1	91368	91607	91488	240	NA	1.24717	Chr1_91532	1.26772	0.023578	AT1G01220
Chr1_95870	1	95786	95954	95870	169	Chr1_95869	1.83869	Chr1_95877	2.08694	0.182711	AT1G01220	AT1G01225	AT1G01230
Chr1_99552	1	99468	99636	99552	169	Chr1_99559	2.73655	NA	2.86534	0.0663481	AT1G01230	AT1G01240
Chr1_103972	1	103897	104047	103972	151	NA	2.46973	Chr1_103972	2.36412	-0.0630501	AT1G01250
Chr1_105943	1	105855	106032	105943	178	NA	1.05615	Chr1_105930	0.961377	-0.135641	AT1G01250
Chr1_112555	1	112461	112650	112555	190	Chr1_112575	1.33029	NA	1.18627	-0.165308	AT1G01260	AT1G01270	AT1G01280	AT1G01290
Chr1_116142	1	116067	116217	116142	151	Chr1_116142	1.28123	NA	1.2765	-0.00533595	AT1G01290	AT1G01300
Chr1_120628	1	120548	120707	120628	160	Chr1_120632	2.38548	NA	2.15447	-0.146947	AT1G01305	AT1G01310	AT1G01320
Chr1_130649	1	130551	130748	130649	198	Chr1_130667	2.3661	NA	2.27917	-0.0540025	AT1G01320
Chr1_140476	1	140401	140551	140476	151	NA	1.36839	Chr1_140476	1.44777	0.081353	AT1G01355	AT1G01360
Chr1_156705	1	156611	156799	156705	189	Chr1_156694	2.45288	NA	2.2293	-0.137886	AT1G01420	AT1G01430
Chr1_159549	1	159435	159664	159549	230	Chr1_159589	1.37114	Chr1_159510	1.36249	-0.00913024	AT1G01430	AT1G01440
Chr1_162834	1	162725	162943	162834	219	Chr1_162868	1.01177	Chr1_162820	0.95258	-0.0869692	AT1G01440	AT1G01448
Chr1_173405	1	173325	173484	173405	160	Chr1_173407	3.58	Chr1_173405	3.70069	0.0478347	AT1G01470	AT1G01471	AT1G01480
Chr1_181102	1	181027	181177	181102	151	Chr1_181102	1.43035	NA	1.33947	-0.0947059	AT1G01490
Chr1_182506	1	182422	182589	182506	168	Chr1_182505	2.14361	Chr1_182513	2.23822	0.0623094	AT1G01490	AT1G01500
Chr1_183513	1	183405	183621	183513	217	Chr1_183502	2.72924	Chr1_183480	2.92303	0.0989654	AT1G01490	AT1G01500
Chr1_186882	1	186796	186969	186882	174	Chr1_186894	1.54683	NA	1.40283	-0.140974	AT1G01500	AT1G01510
Chr1_187076	1	187000	187151	187076	152	NA	2.39542	Chr1_187076	2.16066	-0.148807	AT1G01500	AT1G01510
Chr1_190385	1	190292	190478	190385	187	Chr1_190403	1.70661	Chr1_190376	1.71088	0.00360517	AT1G01510	AT1G01520
Chr1_194801	1	194675	194926	194801	252	Chr1_194750	1.70187	NA	1.65273	-0.0422698	AT1G01530	AT1G01540
Chr1_204752	1	204677	204827	204752	151	NA	1.24043	Chr1_204752	1.28162	0.0471282	AT1G01560	AT1G01570
Chr1_220228	1	220120	220336	220228	217	Chr1_220261	3.89232	NA	4.02897	0.0497807	AT1G01600
Chr1_225716	1	225633	225799	225716	167	Chr1_225724	2.24868	NA	2.13112	-0.0774665	AT1G01610	AT1G01620
Chr1_239772	1	239665	239879	239772	215	Chr1_239765	2.18237	Chr1_239800	2.17587	-0.00430335	AT1G01650	AT1G01660
Chr1_262713	1	262621	262805	262713	185	Chr1_262696	2.40999	NA	3.13445	0.379185	AT1G01700	AT1G01710
Chr1_268153	1	268041	268266	268153	226	Chr1_268187	3.11279	NA	3.30906	0.0882132	AT1G01710	AT1G01720	AT1G01730
Chr1_270799	1	270724	270874	270799	151	Chr1_270799	4.02897	NA	3.64015	-0.146413	AT1G01720	AT1G01725	AT1G01730
Chr1_291126	1	291004	291249	291126	246	NA	1.12011	Chr1_291174	1.12124	0.0014547	AT1G01790	AT1G01800
Chr1_293184	1	293068	293301	293184	234	Chr1_293143	1.9623	Chr1_293178	1.86552	-0.0729678	AT1G01800	AT1G01810
Chr1_298336	1	298220	298452	298336	233	Chr1_298295	3.37175	NA	3.48702	0.0484971	AT1G01820	AT1G01830
Chr1_306413	1	306296	306530	306413	235	NA	2.37082	Chr1_306378	2.3661	-0.00287508	AT1G01860	AT1G01870	AT1G01880
Chr1_309545	1	309468	309622	309545	155	Chr1_309543	1.68226	NA	1.65273	-0.0255496	AT1G01880	AT1G01890	AT1G01900
Chr1_316021	1	315930	316112	316021	183	Chr1_316037	2.09531	Chr1_316005	2.01437	-0.056835	AT1G01910	AT1G01920
Chr1_325153	1	325073	325233	325153	161	Chr1_325148	3.07463	Chr1_325158	3.08787	0.00619921	AT1G01930	AT1G01940	AT1G01950
Chr1_338096	1	337986	338206	338096	221	Chr1_338131	2.12238	Chr1_338103	2.01812	-0.072671	AT1G01960	AT1G01970
Chr1_342321	1	342159	342483	342321	325	Chr1_342234	1.14852	Chr1_342408	1.03015	-0.156922	AT1G01980	AT1G01990
Chr1_345637	1	345544	345730	345637	187	Chr1_345619	0.985515	Chr1_345650	1.00932	0.0344339	AT1G01990	AT1G02000	AT1G02010
Chr1_354971	1	354896	355046	354971	151	Chr1_354971	1.60236	NA	1.6408	0.0342011	AT1G02020	AT1G02030
Chr1_356879	1	356789	356968	356879	180	NA	1.46923	Chr1_356864	1.889	0.362562	AT1G02020	AT1G02030
Chr1_357105	1	357021	357188	357105	168	Chr1_357113	1.41804	NA	1.64449	0.213742	AT1G02020	AT1G02030	AT1G02040
Chr1_373166	1	373091	373241	373166	151	NA	1.20645	Chr1_373166	1.20869	0.00267615	AT1G02070	AT1G02074	AT1G02080
Chr1_395516	1	395369	395663	395516	295	Chr1_395588	1.92665	Chr1_395444	1.6901	-0.188986	AT1G02110	AT1G02120
Chr1_402008	1	401874	402141	402008	268	Chr1_401949	2.02142	Chr1_402012	2.051	0.0209584	AT1G02130	AT1G02145
Chr1_410545	1	410429	410661	410545	233	Chr1_410582	1.13114	Chr1_410504	1.19213	0.0757641	AT1G02150	AT1G02160	AT1G02170
Chr1_414839	1	414707	414971	414839	265	Chr1_414854	2.57026	NA	3.06178	0.252456	AT1G02180	AT1G02190
Chr1_418583	1	418465	418701	418583	237	Chr1_418587	1.3876	Chr1_418626	1.40024	0.0130824	AT1G02190	AT1G02205
Chr1_424673	1	424579	424767	424673	189	Chr1_424684	1.47208	Chr1_424672	1.32444	-0.152474	NA
Chr1_426634	1	426464	426805	426634	342	Chr1_426543	3.25728	Chr1_426539	2.9534	-0.141291	NA
Chr1_434229	1	434141	434318	434229	178	Chr1_434243	1.11059	Chr1_434216	1.12768	0.0220314	AT1G02230
Chr1_453004	1	452919	453089	453004	171	Chr1_453014	3.23829	NA	3.32365	0.0375363	AT1G02280	AT1G02290	AT1G02300	AT1G02305
Chr1_461774	1	461696	461852	461774	157	Chr1_461777	1.12342	Chr1_461771	1.1013	-0.0286899	AT1G02310	AT1G02320	AT1G02330
Chr1_469548	1	469426	469670	469548	245	Chr1_469571	3.59909	Chr1_469501	3.55123	-0.0193134	AT1G02340	AT1G02350
Chr1_471497	1	471375	471618	471497	244	Chr1_471450	1.01136	NA	0.96476	-0.0680546	AT1G02350	AT1G02360
Chr1_476837	1	476738	476936	476837	199	Chr1_476861	1.21576	NA	1.05147	-0.209451	AT1G02370	AT1G02380
Chr1_483947	1	483853	484041	483947	189	Chr1_483966	1.45624	Chr1_483928	1.52968	0.0709817	AT1G02390	AT1G02391	AT1G02400
Chr1_488814	1	488690	488938	488814	249	Chr1_488769	1.43269	Chr1_488765	1.56051	0.123291	AT1G02400	AT1G02410
Chr1_490760	1	490602	490918	490760	317	Chr1_490677	1.39631	Chr1_490814	1.35607	-0.0421876	AT1G02405	AT1G02410
Chr1_493220	1	493128	493311	493220	184	Chr1_493204	3.15118	NA	2.67133	-0.238334	AT1G02405	AT1G02410	AT1G02420
Chr1_498983	1	498906	499060	498983	155	Chr1_498985	1.81029	NA	1.70434	-0.0870077	AT1G02430	AT1G02440	AT1G02450
Chr1_501591	1	501508	501674	501591	167	Chr1_501583	2.95069	Chr1_501592	2.91168	-0.0192006	NA
Chr1_515479	1	515394	515564	515479	171	NA	1.77276	Chr1_515489	1.86683	0.0745933	AT1G02470	AT1G02475	AT1G02480	AT1G02490	AT1G02500
Chr1_521914	1	521839	521989	521914	151	NA	1.30084	Chr1_521914	1.31895	0.0199463	AT1G02510	AT1G02520
Chr1_537716	1	537635	537797	537716	163	Chr1_537715	2.18162	Chr1_537710	1.93493	-0.173118	AT1G02540	AT1G02550	AT1G02560
Chr1_552863	1	552769	552958	552863	190	Chr1_552844	2.76568	NA	2.53041	-0.128263	AT1G02590	AT1G02600	AT1G02610
Chr1_557153	1	557066	557240	557153	175	Chr1_557165	1.41061	Chr1_557156	1.24536	-0.179756	AT1G02610	AT1G02620
Chr1_559739	1	559664	559814	559739	151	NA	0.95286	Chr1_559739	1.14392	0.26365	AT1G02630
Chr1_560013	1	559931	560094	560013	164	Chr1_560006	1.01786	NA	0.947393	-0.103504	AT1G02630
Chr1_570255	1	570180	570330	570255	151	NA	1.21346	Chr1_570255	1.24965	0.0423975	AT1G02650
Chr1_575110	1	575028	575193	575110	166	Chr1_575103	2.74711	NA	2.71715	-0.0158205	AT1G02660	AT1G02670
Chr1_580566	1	580458	580674	580566	217	Chr1_580577	1.12797	Chr1_580599	1.14131	0.016962	AT1G02670	AT1G02680
Chr1_581994	1	581913	582075	581994	163	Chr1_581988	1.62571	NA	1.60029	-0.0227366	AT1G02680	AT1G02690
Chr1_582238	1	582158	582318	582238	161	NA	2.39375	Chr1_582243	2.66847	0.15674	AT1G02680	AT1G02690
Chr1_584118	1	584014	584222	584118	209	Chr1_584089	1.89579	Chr1_584147	1.86196	-0.0259771	AT1G02690
Chr1_598867	1	598743	598991	598867	249	Chr1_598819	1.58141	Chr1_598818	1.85504	0.230239	AT1G02730	AT1G02740
Chr1_602397	1	602305	602488	602397	184	Chr1_602413	2.19329	Chr1_602382	2.12531	-0.0454233	AT1G02740	AT1G02750	AT1G02760
Chr1_607600	1	607512	607689	607600	178	Chr1_607614	0.805759	Chr1_607591	0.862172	0.0976273	AT1G02770	AT1G02780
Chr1_612977	1	612902	613052	612977	151	NA	1.05198	Chr1_612977	1.04008	-0.0164128	AT1G02790	AT1G02800
Chr1_625877	1	625787	625967	625877	181	Chr1_625862	1.29789	NA	1.28085	-0.0190666	AT1G02820	AT1G02830	AT1G02840
Chr1_638844	1	638758	638931	638844	174	Chr1_638849	2.22086	Chr1_638856	1.92812	-0.203924	AT1G02870
Chr1_642494	1	642295	642693	642494	399	Chr1_642618	0.878289	Chr1_642370	0.853181	-0.0418439	AT1G02880
Chr1_644742	1	644558	644926	644742	369	Chr1_644721	1.48733	Chr1_644633	1.50437	0.0164347	AT1G02880	AT1G02890
Chr1_652784	1	652674	652894	652784	221	Chr1_652771	1.9209	Chr1_652773	1.87896	-0.0318481	AT1G02890	AT1G02900
Chr1_673003	1	672921	673086	673003	166	Chr1_672996	3.64015	Chr1_673011	3.43516	-0.0836206	AT1G02965	AT1G02970
Chr1_701376	1	701260	701491	701376	232	Chr1_701416	1.61211	Chr1_701379	1.47119	-0.131967	AT1G03020	AT1G03030
Chr1_706688	1	706594	706783	706688	190	Chr1_706708	1.37606	Chr1_706669	1.53225	0.155108	AT1G03040	AT1G03050
Chr1_727497	1	727361	727633	727497	273	Chr1_727436	2.52214	Chr1_727558	2.11669	-0.252838	AT1G03060	AT1G03070
Chr1_729654	1	729579	729729	729654	151	NA	1.86921	Chr1_729654	1.58433	-0.238556	AT1G03060	AT1G03070
Chr1_739526	1	739439	739613	739526	175	Chr1_739514	1.94285	NA	2.04884	0.0766328	AT1G03080	AT1G03090
Chr1_749165	1	749081	749249	749165	169	Chr1_749168	2.18498	Chr1_749174	2.35459	0.107856	AT1G03100	AT1G03106	AT1G03110
Chr1_760719	1	760605	760832	760719	228	Chr1_760701	0.970682	Chr1_760707	0.943546	-0.0409059	AT1G03160
Chr1_768154	1	768016	768292	768154	277	Chr1_768091	1.59382	Chr1_768199	1.48563	-0.101414	AT1G03170
Chr1_773332	1	773252	773413	773332	162	Chr1_773338	2.43455	NA	2.45951	0.0147158	AT1G03180	AT1G03190
Chr1_780353	1	780273	780434	780353	162	Chr1_780359	3.03282	NA	2.96852	-0.030916	AT1G03190	AT1G03200	AT1G03210
Chr1_790032	1	789942	790121	790032	180	Chr1_790017	1.42503	Chr1_790019	1.58996	0.157998	AT1G03230
Chr1_793196	1	793092	793299	793196	208	Chr1_793223	1.58549	Chr1_793167	1.49953	-0.0804184	AT1G03240	AT1G03250
Chr1_807284	1	807209	807359	807284	151	NA	1.83231	Chr1_807284	2.1202	0.210537	AT1G03280	AT1G03290
Chr1_813304	1	813227	813381	813304	155	Chr1_813304	2.89182	Chr1_813302	2.32605	-0.314096	AT1G03300	AT1G03310
Chr1_847762	1	847670	847855	847762	186	Chr1_847745	1.30984	Chr1_847750	1.16689	-0.166722	AT1G03410	AT1G03430
Chr1_851835	1	851755	851914	851835	160	Chr1_851839	2.70166	NA	2.65991	-0.0224687	AT1G03440
Chr1_865331	1	865256	865406	865331	151	Chr1_865331	1.73377	NA	1.88238	0.118645	AT1G03457	AT1G03470
Chr1_868025	1	867931	868119	868025	189	Chr1_868036	3.21759	NA	3.31722	0.0439942	AT1G03470
Chr1_871385	1	871307	871464	871385	158	Chr1_871382	1.62632	Chr1_871386	1.6831	0.0495097	AT1G03475	AT1G03490	AT1G03495
Chr1_877719	1	877643	877795	877719	153	Chr1_877720	2.04419	Chr1_877718	2.12302	0.0545887	AT1G03502	AT1G03506	AT1G03510	AT1G03515	AT1G03520
Chr1_880294	1	880099	880489	880294	391	Chr1_880414	1.88006	Chr1_880310	1.86835	-0.00901396	AT1G03510	AT1G03520	AT1G03530
Chr1_890178	1	890020	890337	890178	318	Chr1_890095	1.22541	NA	1.10218	-0.152905	AT1G03550	AT1G03560	AT1G03570
Chr1_907532	1	907439	907625	907532	187	Chr1_907540	2.04655	Chr1_907514	2.18445	0.0940762	AT1G03620	AT1G03630
Chr1_909650	1	909487	909813	909650	327	Chr1_909738	1.65334	Chr1_909617	1.49522	-0.145026	AT1G03630	AT1G03640	AT1G03650
Chr1_918150	1	918052	918247	918150	196	Chr1_918171	3.06494	Chr1_918172	2.88124	-0.089169	AT1G03670	AT1G03680	AT1G03687	AT1G03700
Chr1_933516	1	933441	933591	933516	151	Chr1_933516	1.11722	NA	1.28162	0.198055	AT1G03730	AT1G03740
Chr1_937720	1	937629	937811	937720	183	Chr1_937725	2.19658	Chr1_937736	1.85968	-0.240205	AT1G03740	AT1G03743	AT1G03746	AT1G03750
Chr1_952035	1	951947	952123	952035	177	Chr1_952026	2.65493	Chr1_952026	2.79161	0.0724236	AT1G03780	AT1G03790
Chr1_961743	1	961661	961825	961743	165	Chr1_961741	1.82124	Chr1_961750	1.42418	-0.35479	AT1G03820	AT1G03830
Chr1_966940	1	966854	967025	966940	172	Chr1_966949	1.84033	Chr1_966929	1.67275	-0.137743	AT1G03830	AT1G03840
Chr1_978513	1	978438	978588	978513	151	Chr1_978513	1.09337	NA	0.835245	-0.38851	AT1G03850	AT1G03860
Chr1_979374	1	979286	979462	979374	177	NA	1.07377	Chr1_979387	1.25884	0.22941	AT1G03850	AT1G03860
Chr1_982007	1	981915	982099	982007	185	Chr1_982017	1.83802	Chr1_981990	1.62977	-0.173484	AT1G03860	AT1G03870
Chr1_984552	1	984462	984642	984552	181	Chr1_984567	2.47694	NA	2.26828	-0.12696	AT1G03860	AT1G03870	AT1G03880
Chr1_993298	1	993209	993387	993298	179	Chr1_993300	1.13468	Chr1_993312	1.29357	0.189073	AT1G03900	AT1G03905	AT1G03910
Chr1_1011204	1	1011117	1011291	1011204	175	Chr1_1011202	1.87469	Chr1_1011196	1.83869	-0.0279738	AT1G03940	AT1G03950	AT1G03960
Chr1_1024109	1	1023937	1024281	1024109	345	Chr1_1024206	1.3941	Chr1_1024090	1.37035	-0.0247896	AT1G03980	AT1G03982	AT1G03990
Chr1_1029073	1	1028979	1029168	1029073	190	Chr1_1029054	2.8387	NA	2.94657	0.0538061	AT1G04000
Chr1_1043144	1	1043061	1043227	1043144	167	Chr1_1043152	1.25043	Chr1_1043152	1.28296	0.0370519	AT1G04030	AT1G04040
Chr1_1049942	1	1049866	1050018	1049942	153	Chr1_1049943	2.96194	NA	3.16325	0.0948652	AT1G04050	AT1G04070	AT1G04080
Chr1_1064501	1	1064297	1064705	1064501	409	Chr1_1064630	1.35729	Chr1_1064372	1.59061	0.228851	AT1G04110	AT1G04120
Chr1_1073109	1	1073007	1073212	1073109	206	NA	2.88804	Chr1_1073137	2.9142	0.0130092	AT1G04120	AT1G04130
Chr1_1081168	1	1081086	1081251	1081168	166	Chr1_1081161	1.70629	NA	1.90789	0.161115	AT1G04140	AT1G04150
Chr1_1096868	1	1096762	1096973	1096868	212	Chr1_1096898	2.29956	Chr1_1096873	2.08393	-0.142051	AT1G04160	AT1G04170
Chr1_1106234	1	1106097	1106371	1106234	275	Chr1_1106245	1.50663	Chr1_1106264	1.5445	0.0358147	AT1G04180	AT1G04190
Chr1_1108858	1	1108763	1108953	1108858	191	Chr1_1108849	2.28643	Chr1_1108878	2.15779	-0.0835423	AT1G04190	AT1G04200
Chr1_1131700	1	1131618	1131783	1131700	166	Chr1_1131699	2.04823	Chr1_1131708	1.99202	-0.0401456	AT1G04240
Chr1_1134539	1	1134407	1134671	1134539	265	Chr1_1134543	1.54864	Chr1_1134596	1.57434	0.0237453	AT1G04250
Chr1_1141527	1	1141387	1141666	1141527	280	Chr1_1141545	1.3163	Chr1_1141462	1.39735	0.0862051	AT1G04260	AT1G04270
Chr1_1143885	1	1143759	1144010	1143885	252	Chr1_1143834	2.22855	NA	2.28597	0.0367011	AT1G04260	AT1G04270	AT1G04280
Chr1_1146595	1	1146481	1146708	1146595	228	Chr1_1146633	1.30301	Chr1_1146591	1.24169	-0.0695431	AT1G04280	AT1G04290	AT1G04295
Chr1_1154901	1	1154737	1155066	1154901	330	Chr1_1154856	1.73303	Chr1_1154842	1.67345	-0.0504712	AT1G04300	AT1G04310
Chr1_1157871	1	1157787	1157956	1157871	170	Chr1_1157879	1.92939	Chr1_1157881	1.88671	-0.0322721	AT1G04310	AT1G04320
Chr1_1167026	1	1166946	1167105	1167026	160	Chr1_1167021	2.64576	NA	2.50463	-0.0790847	AT1G04340	AT1G04350	AT1G04360
Chr1_1167259	1	1167172	1167346	1167259	175	NA	1.6221	Chr1_1167271	1.68572	0.0555022	AT1G04340	AT1G04350	AT1G04360
Chr1_1188456	1	1188337	1188575	1188456	239	Chr1_1188492	1.68625	Chr1_1188500	1.7983	0.0928153	AT1G04400	AT1G04410
Chr1_1191460	1	1191368	1191552	1191460	185	Chr1_1191464	1.50355	Chr1_1191477	1.60144	0.0909969	AT1G04400	AT1G04410	AT1G04420	AT1G04425
Chr1_1194031	1	1193889	1194174	1194031	286	Chr1_1194074	5.04837	Chr1_1193982	3.88952	-0.376226	AT1G04410	AT1G04420	AT1G04425
Chr1_1197919	1	1197844	1197994	1197919	151	Chr1_1197919	1.43359	NA	1.39735	-0.0369391	AT1G04430
Chr1_1198160	1	1198068	1198253	1198160	186	NA	1.3491	Chr1_1198178	1.34544	-0.00391923	AT1G04430
Chr1_1215939	1	1215861	1216018	1215939	158	Chr1_1215941	1.6877	Chr1_1215943	1.71888	0.0264104	AT1G04470	AT1G04480
Chr1_1236527	1	1236451	1236603	1236527	153	Chr1_1236528	2.89681	NA	2.53939	-0.189983	AT1G04530	AT1G04540
Chr1_1249040	1	1248840	1249241	1249040	402	Chr1_1248915	1.3382	Chr1_1249066	1.51551	0.17951	AT1G04570
Chr1_1261580	1	1261482	1261679	1261580	198	Chr1_1261557	2.13906	Chr1_1261598	1.99372	-0.101514	AT1G04590	AT1G04600
Chr1_1291232	1	1291157	1291307	1291232	151	Chr1_1291232	1.25543	NA	1.48632	0.243563	AT1G04625	AT1G04630	AT1G04635	AT1G04640
Chr1_1299037	1	1298939	1299134	1299037	196	Chr1_1299014	1.25753	Chr1_1299059	1.17956	-0.092344	AT1G04650	AT1G04670
Chr1_1312988	1	1312908	1313067	1312988	160	Chr1_1312992	2.61372	NA	2.63336	0.0108002	AT1G04684	AT1G04690
Chr1_1321062	1	1320978	1321147	1321062	170	Chr1_1321053	1.18374	Chr1_1321065	1.2971	0.131937	AT1G04700	AT1G04710
Chr1_1333687	1	1333584	1333790	1333687	207	NA	2.21768	Chr1_1333715	2.38601	0.105549	AT1G04730	AT1G04750	AT1G04760
Chr1_1337988	1	1337886	1338090	1337988	205	Chr1_1337967	2.09303	Chr1_1337975	2.36193	0.174373	AT1G04770	AT1G04778
Chr1_1344010	1	1343935	1344085	1344010	151	NA	1.51022	Chr1_1344010	1.65273	0.130092	AT1G04780	AT1G04790
Chr1_1344900	1	1344810	1344991	1344900	182	Chr1_1344916	1.32928	NA	1.30267	-0.0291734	AT1G04780	AT1G04790
Chr1_1350051	1	1349937	1350164	1350051	228	Chr1_1350068	2.37526	Chr1_1350012	2.41846	0.0260032	AT1G04800	AT1G04810
Chr1_1355811	1	1355723	1355898	1355811	176	Chr1_1355798	2.2293	Chr1_1355823	2.30594	0.0487642	AT1G04810	AT1G04820
Chr1_1368908	1	1368822	1368993	1368908	172	Chr1_1368915	1.26017	Chr1_1368918	1.37328	0.124007	AT1G04850	AT1G04860
Chr1_1418732	1	1418610	1418854	1418732	245	Chr1_1418737	1.61511	Chr1_1418696	1.56292	-0.0473885	AT1G04980	AT1G04985	AT1G04990
Chr1_1431204	1	1431129	1431279	1431204	151	Chr1_1431204	1.04707	NA	0.878289	-0.25359	AT1G05010
Chr1_1432154	1	1432078	1432229	1432154	152	NA	1.04481	Chr1_1432154	1.1298	0.112827	AT1G05010
Chr1_1433587	1	1433497	1433677	1433587	181	NA	0.77615	Chr1_1433602	1.00977	0.379619	AT1G05010
Chr1_1454759	1	1454675	1454844	1454759	170	Chr1_1454750	1.17518	NA	1.25641	0.0964256	AT1G05060	AT1G05065
Chr1_1462292	1	1462179	1462405	1462292	227	Chr1_1462330	1.33515	Chr1_1462302	1.26748	-0.0750389	AT1G05085	AT1G05090
Chr1_1469264	1	1469176	1469352	1469264	177	Chr1_1469251	2.16779	NA	2.3378	0.108927	AT1G05100
Chr1_1470619	1	1470501	1470736	1470619	236	Chr1_1470584	1.48133	Chr1_1470586	1.49184	0.0101997	AT1G05100	AT1G05120
Chr1_1477491	1	1477405	1477576	1477491	172	Chr1_1477485	1.02191	NA	1.03522	0.0186693	AT1G05120	AT1G05136
Chr1_1478871	1	1478759	1478983	1478871	225	Chr1_1478834	1.22158	Chr1_1478846	1.17609	-0.0547499	AT1G05120	AT1G05136
Chr1_1482468	1	1482340	1482595	1482468	256	Chr1_1482501	2.44115	Chr1_1482415	2.39261	-0.0289757	AT1G05140
Chr1_1487157	1	1487081	1487233	1487157	153	Chr1_1487158	2.51084	NA	2.44893	-0.0360186	AT1G05150	AT1G05160
Chr1_1503885	1	1503804	1503966	1503885	163	Chr1_1503891	2.01969	Chr1_1503888	2.03598	0.0115895	AT1G05180	AT1G05190	AT1G05200
Chr1_1517792	1	1517717	1517867	1517792	151	Chr1_1517792	1.17446	NA	0.981944	-0.258285	AT1G05230
Chr1_1519933	1	1519814	1520052	1519933	239	NA	0.870337	Chr1_1519977	0.899584	0.0476839	AT1G05230	AT1G05240
Chr1_1520396	1	1520321	1520471	1520396	151	Chr1_1520396	1.61511	NA	1.48019	-0.12585	AT1G05230	AT1G05240
Chr1_1525354	1	1525279	1525429	1525354	151	NA	1.18374	Chr1_1525354	1.12686	-0.071044	AT1G05250
Chr1_1545313	1	1545201	1545424	1545313	224	Chr1_1545349	1.22063	Chr1_1545276	1.27797	0.066228	AT1G05291	AT1G05300
Chr1_1559243	1	1559131	1559354	1559243	224	Chr1_1559226	1.87958	Chr1_1559206	1.56727	-0.262157	AT1G05330	AT1G05340
Chr1_1576747	1	1576648	1576846	1576747	199	Chr1_1576751	1.74579	Chr1_1576771	1.79311	0.038584	AT1G05380
Chr1_1583912	1	1583827	1583997	1583912	171	Chr1_1583919	2.9158	Chr1_1583902	3.15346	0.113044	AT1G05385	AT1G05390	AT1G05400
Chr1_1587976	1	1587898	1588055	1587976	158	Chr1_1587974	2.10108	Chr1_1587973	2.06235	-0.0268419	AT1G05410	AT1G05420
Chr1_1605959	1	1605874	1606044	1605959	171	Chr1_1605969	1.5002	Chr1_1605949	1.4815	-0.0180962	AT1G05460
Chr1_1611795	1	1611687	1611902	1611795	216	Chr1_1611827	1.83436	Chr1_1611762	1.86639	0.0249737	AT1G05470
Chr1_1624688	1	1624593	1624783	1624688	191	Chr1_1624668	1.27253	Chr1_1624708	1.43846	0.176825	AT1G05490	AT1G05500
Chr1_1659596	1	1659508	1659684	1659596	177	NA	1.34504	Chr1_1659583	1.47783	0.135831	AT1G05570
Chr1_1659771	1	1659692	1659850	1659771	159	Chr1_1659767	1.19848	NA	1.22844	0.0356216	AT1G05570
Chr1_1689943	1	1689861	1690026	1689943	166	Chr1_1689936	1.75014	Chr1_1689947	1.85699	0.0854957	AT1G05640	AT1G05650
Chr1_1701158	1	1701062	1701253	1701158	192	Chr1_1701178	1.64803	Chr1_1701137	1.48748	-0.147872	AT1G05670	AT1G05675
Chr1_1713429	1	1713342	1713516	1713429	175	Chr1_1713441	2.13403	NA	1.90858	-0.161081	AT1G05700	AT1G05710
Chr1_1730005	1	1729930	1730080	1730005	151	Chr1_1730005	1.23402	NA	1.07043	-0.205175	AT1G05785	AT1G05790
Chr1_1745830	1	1745685	1745975	1745830	291	Chr1_1745900	2.11502	NA	2.23032	0.0765794	AT1G05805	AT1G05810
Chr1_1768867	1	1768765	1768968	1768867	204	Chr1_1768890	3.04804	Chr1_1768893	3.30314	0.115956	AT1G05840	AT1G05850	AT1G05860
Chr1_1773841	1	1773751	1773932	1773841	182	Chr1_1773857	1.81808	Chr1_1773835	1.74487	-0.0592961	AT1G05870	AT1G05880
Chr1_1807724	1	1807624	1807825	1807724	202	Chr1_1807699	1.56727	NA	1.56538	-0.00174082	AT1G05950	AT1G05960
Chr1_1807918	1	1807843	1807993	1807918	151	NA	1.39727	Chr1_1807918	1.58554	0.182363	AT1G05950	AT1G05960
Chr1_1815664	1	1815512	1815816	1815664	305	Chr1_1815741	2.02541	Chr1_1815587	2.06565	0.0283818	AT1G05960	AT1G05970	AT1G05980	AT1G05990
Chr1_1820352	1	1820263	1820441	1820352	179	Chr1_1820348	2.33003	NA	2.41111	0.0493489	AT1G06000	AT1G06002	AT1G06010
Chr1_1822151	1	1822071	1822230	1822151	160	Chr1_1822154	1.51022	NA	1.76497	0.224885	AT1G06000	AT1G06002	AT1G06010	AT1G06020
Chr1_1829912	1	1829808	1830015	1829912	208	Chr1_1829887	1.70704	Chr1_1829883	1.67634	-0.0261821	AT1G06040	AT1G06050
Chr1_1838055	1	1837978	1838132	1838055	155	Chr1_1838057	3.11279	NA	3.18752	0.0342261	AT1G06070
Chr1_1873943	1	1873795	1874090	1873943	296	Chr1_1873993	1.86835	Chr1_1873990	1.94694	0.0594437	AT1G06148	AT1G06149	AT1G06150
Chr1_1877812	1	1877711	1877913	1877812	203	Chr1_1877838	1.15472	NA	1.19616	0.0508673	AT1G06148
Chr1_1879495	1	1879399	1879591	1879495	193	Chr1_1879474	1.16278	NA	1.09118	-0.0916891	AT1G06148
Chr1_1884655	1	1884555	1884756	1884655	202	Chr1_1884681	2.54433	Chr1_1884640	2.63718	0.0517102	AT1G06160	AT1G06170
Chr1_1891113	1	1891003	1891223	1891113	221	Chr1_1891082	1.16997	Chr1_1891148	1.31546	0.169096	AT1G06180
Chr1_1894292	1	1894206	1894379	1894292	174	Chr1_1894283	1.48217	NA	1.22844	-0.270884	AT1G06190	AT1G06200	AT1G06210
Chr1_1899698	1	1899602	1899793	1899698	192	Chr1_1899718	1.50524	NA	1.4373	-0.0666323	AT1G06200	AT1G06210	AT1G06220
Chr1_1899921	1	1899839	1900002	1899921	164	NA	2.0791	Chr1_1899927	1.97615	-0.0732667	AT1G06200	AT1G06210	AT1G06220
Chr1_1910861	1	1910739	1910982	1910861	244	Chr1_1910907	0.893292	NA	0.820315	-0.122954	AT1G06230	AT1G06240
Chr1_1922197	1	1922110	1922284	1922197	175	Chr1_1922197	1.6675	Chr1_1922209	1.82301	0.128636	AT1G06270	AT1G06280	AT1G06290
Chr1_1942217	1	1942069	1942364	1942217	296	Chr1_1942144	0.923525	Chr1_1942289	0.859743	-0.103246	AT1G06360	AT1G06380
Chr1_1946678	1	1946542	1946814	1946678	273	Chr1_1946617	1.40786	Chr1_1946739	1.43375	0.0262896	AT1G06380	AT1G06390
Chr1_1950567	1	1950467	1950668	1950567	202	Chr1_1950542	1.46395	NA	1.27196	-0.202813	AT1G06390	AT1G06400
Chr1_1950825	1	1950726	1950924	1950825	199	NA	1.28897	Chr1_1950849	1.35004	0.0667835	AT1G06390	AT1G06400
Chr1_1954047	1	1953972	1954122	1954047	151	Chr1_1954047	2.61549	NA	2.795	0.095767	AT1G06400	AT1G06410
Chr1_1958839	1	1958750	1958928	1958839	179	Chr1_1958844	2.18661	Chr1_1958853	2.25846	0.0466434	AT1G06410	AT1G06420
Chr1_1974540	1	1974419	1974661	1974540	243	Chr1_1974494	3.28219	NA	3.18161	-0.0449018	AT1G06470	AT1G06475
Chr1_1978164	1	1978089	1978239	1978164	151	Chr1_1978164	2.04348	NA	1.98753	-0.0400515	AT1G06480	AT1G06490
Chr1_2000809	1	2000701	2000918	2000809	218	Chr1_2000801	2.0221	NA	1.6831	-0.264733	AT1G06530
Chr1_2007424	1	2007284	2007563	2007424	280	Chr1_2007480	3.47721	NA	3.87145	0.154944	AT1G06550	AT1G06560
Chr1_2013655	1	2013571	2013740	2013655	170	Chr1_2013658	2.107	Chr1_2013646	2.5642	0.283318	AT1G06570	AT1G06580
Chr1_2024980	1	2024883	2025077	2024980	195	Chr1_2025002	1.35229	NA	1.29273	-0.0649836	AT1G06590	AT1G06610	AT1G06620	AT1G06630
Chr1_2025437	1	2025361	2025513	2025437	153	NA	1.79535	Chr1_2025438	2.1925	0.288312	AT1G06590	AT1G06610	AT1G06620	AT1G06630
Chr1_2047742	1	2047660	2047824	2047742	165	Chr1_2047749	2.38338	Chr1_2047737	2.23519	-0.0926115	AT1G06670	AT1G06680
Chr1_2052209	1	2052103	2052316	2052209	214	Chr1_2052241	1.91834	NA	1.61965	-0.244176	AT1G06690	AT1G06700
Chr1_2055871	1	2055722	2056020	2055871	299	Chr1_2055938	1.11795	Chr1_2055945	1.20744	0.111096	AT1G06700	AT1G06710
Chr1_2083206	1	2083097	2083315	2083206	219	Chr1_2083172	1.83145	Chr1_2083180	2.01038	0.134482	AT1G06770	AT1G06780
Chr1_2089854	1	2089728	2089980	2089854	253	Chr1_2089882	1.7843	Chr1_2089905	1.6933	-0.0755206	AT1G06790	AT1G06800
Chr1_2104577	1	2104415	2104740	2104577	326	Chr1_2104490	1.08923	NA	1.10711	0.0234899	AT1G06840	AT1G06850
Chr1_2107616	1	2107541	2107691	2107616	151	Chr1_2107616	1.18956	NA	1.24536	0.0661348	AT1G06850	AT1G06860	AT1G06870
Chr1_2107916	1	2107820	2108011	2107916	192	NA	1.08598	Chr1_2107895	1.11383	0.0365315	AT1G06860	AT1G06870
Chr1_2111379	1	2111293	2111464	2111379	172	Chr1_2111368	2.07711	Chr1_2111386	2.33092	0.166322	AT1G06870	AT1G06880	AT1G06890
Chr1_2114656	1	2114560	2114752	2114656	193	Chr1_2114677	1.87381	Chr1_2114660	1.72925	-0.115828	AT1G06890	AT1G06900
Chr1_2152747	1	2152626	2152868	2152747	243	Chr1_2152717	1.95232	Chr1_2152720	1.85637	-0.0727053	AT1G07000	AT1G07010
Chr1_2163295	1	2163211	2163378	2163295	168	Chr1_2163303	3.36032	NA	3.53096	0.0714619	AT1G07030	AT1G07040	AT1G07050	AT1G07051
Chr1_2175033	1	2174937	2175130	2175033	194	NA	1.52602	Chr1_2175036	1.68119	0.139709	AT1G07090	AT1G07100
Chr1_2177741	1	2177657	2177825	2177741	169	Chr1_2177750	2.92579	Chr1_2177749	2.92579	0	AT1G07090	AT1G07100	AT1G07110
Chr1_2184209	1	2184126	2184292	2184209	167	Chr1_2184217	2.25958	Chr1_2184201	2.11079	-0.0982716	AT1G07110	AT1G07119	AT1G07120
Chr1_2188653	1	2188561	2188744	2188653	184	Chr1_2188669	1.1982	Chr1_2188669	1.19132	-0.00830775	AT1G07120	AT1G07128	AT1G07130
Chr1_2190966	1	2190852	2191081	2190966	230	Chr1_2191006	1.05935	Chr1_2190927	1.24317	0.230844	AT1G07128	AT1G07135	AT1G07140
Chr1_2193997	1	2193919	2194074	2193997	156	Chr1_2193999	1.6946	Chr1_2193994	1.74097	0.0389466	AT1G07140	AT1G07150
Chr1_2195876	1	2195788	2195964	2195876	177	Chr1_2195889	0.79459	NA	0.84776	0.0934453	AT1G07140	AT1G07150
Chr1_2200039	1	2199964	2200114	2200039	151	Chr1_2200039	1.7007	NA	1.71268	0.0101269	AT1G07160	AT1G07170	AT1G07175
Chr1_2203889	1	2203781	2203997	2203889	217	Chr1_2203922	1.37356	Chr1_2203892	1.52335	0.149328	AT1G07180
Chr1_2215109	1	2215031	2215188	2215109	158	Chr1_2215113	2.60891	NA	2.69513	0.0469077	AT1G07200	AT1G07210
Chr1_2219557	1	2219463	2219650	2219557	188	Chr1_2219540	2.50529	Chr1_2219575	2.8905	0.206341	AT1G07220	AT1G07230
Chr1_2222964	1	2222889	2223039	2222964	151	Chr1_2222964	0.958612	NA	0.8436	-0.184388	AT1G07230	AT1G07240	AT1G07250
Chr1_2227534	1	2227401	2227667	2227534	267	NA	1.53343	Chr1_2227592	1.52602	-0.00698844	AT1G07250	AT1G07260
Chr1_2229645	1	2229570	2229720	2229645	151	NA	1.26598	Chr1_2229645	1.24844	-0.0201281	AT1G07260	AT1G07270
Chr1_2237815	1	2237705	2237925	2237815	221	Chr1_2237802	3.90951	NA	3.83205	-0.0288714	AT1G07280
Chr1_2241807	1	2241729	2241884	2241807	156	Chr1_2241806	1.36203	Chr1_2241804	1.49284	0.132301	AT1G07280	AT1G07290
Chr1_2249023	1	2248941	2249104	2249023	164	Chr1_2249029	1.77503	Chr1_2249016	1.84781	0.057973	AT1G07300	AT1G07310	AT1G07320	AT1G07330
Chr1_2269079	1	2269004	2269154	2269079	151	NA	1.18561	Chr1_2269079	1.17609	-0.0116311	AT1G07380	AT1G07390
Chr1_2270139	1	2270046	2270232	2270139	187	Chr1_2270157	1.51844	NA	1.52602	0.00718397	AT1G07380	AT1G07390
Chr1_2277766	1	2277670	2277862	2277766	193	Chr1_2277787	2.14181	Chr1_2277745	2.2982	0.101674	AT1G07410	AT1G07420
Chr1_2280528	1	2280358	2280699	2280528	342	Chr1_2280540	1.69247	NA	1.66943	-0.0197747	AT1G07420	AT1G07430
Chr1_2282979	1	2282872	2283086	2282979	215	Chr1_2282947	3.15848	Chr1_2283011	3.17581	0.00789417	AT1G07430
Chr1_2284392	1	2284302	2284483	2284392	182	Chr1_2284377	2.24533	NA	2.112	-0.0883177	AT1G07430
Chr1_2305322	1	2305224	2305421	2305322	198	Chr1_2305319	1.92584	Chr1_2305321	1.84033	-0.0655234	AT1G07500	AT1G07510
Chr1_2313355	1	2313233	2313476	2313355	244	Chr1_2313401	1.61965	Chr1_2313308	1.5484	-0.0649039	AT1G07520	AT1G07530
Chr1_2321778	1	2321702	2321853	2321778	152	Chr1_2321777	1.72303	NA	1.69436	-0.0242074	AT1G07540	AT1G07550
Chr1_2322237	1	2322151	2322322	2322237	172	NA	1.63941	Chr1_2322247	1.37114	-0.257801	AT1G07540	AT1G07550
Chr1_2333697	1	2333615	2333780	2333697	166	Chr1_2333697	2.11719	NA	2.12302	0.00396722	AT1G07570	AT1G07580
Chr1_2336001	1	2335857	2336144	2336001	288	Chr1_2336069	3.30906	NA	2.74068	-0.271888	AT1G07570	AT1G07590
Chr1_2338647	1	2338545	2338749	2338647	205	Chr1_2338674	1.4526	Chr1_2338639	1.51672	0.0623173	AT1G07590	AT1G07600	AT1G07610
Chr1_2348869	1	2348781	2348958	2348869	178	Chr1_2348857	2.70318	NA	2.62624	-0.0416588	AT1G07620	AT1G07630
Chr1_2351759	1	2351608	2351910	2351759	303	Chr1_2351683	1.39939	NA	1.40378	0.00451877	AT1G07630
Chr1_2365506	1	2365366	2365645	2365506	280	Chr1_2365460	1.48051	Chr1_2365570	1.6399	0.147514	AT1G07650
Chr1_2368633	1	2368555	2368711	2368633	157	Chr1_2368630	2.41469	Chr1_2368635	2.28172	-0.0817162	AT1G07645	AT1G07650	AT1G07660
Chr1_2374853	1	2374770	2374936	2374853	167	Chr1_2374861	2.51501	NA	2.49498	-0.0115359	AT1G07670	AT1G07680
Chr1_2390193	1	2390090	2390296	2390193	207	Chr1_2390213	1.00368	Chr1_2390221	0.965139	-0.0564907	AT1G07710	AT1G07720
Chr1_2395314	1	2395209	2395419	2395314	211	Chr1_2395284	2.74068	Chr1_2395344	2.48641	-0.14047	AT1G07720	AT1G07725	AT1G07728
Chr1_2402993	1	2402912	2403074	2402993	163	Chr1_2402999	1.69793	Chr1_2402987	1.57912	-0.104656	AT1G07740	AT1G07745	AT1G07747
Chr1_2407997	1	2407895	2408100	2407997	206	Chr1_2408025	1.0517	NA	1.08468	0.0445463	AT1G07750	AT1G07760	AT1G07770
Chr1_2414289	1	2414198	2414380	2414289	183	Chr1_2414279	0.926935	Chr1_2414273	0.955024	0.0430688	AT1G07780	AT1G07790	AT1G07795	AT1G07810
Chr1_2422043	1	2421967	2422120	2422043	154	NA	2.36839	Chr1_2422045	2.22753	-0.0884618	AT1G07820	AT1G07830	AT1G07840
Chr1_2423888	1	2423782	2423995	2423888	214	Chr1_2423920	1.32444	Chr1_2423904	1.28979	-0.0382463	AT1G07820	AT1G07830	AT1G07840	AT1G07850
Chr1_2432131	1	2432051	2432212	2432131	162	Chr1_2432126	2.46623	NA	2.28944	-0.107313	AT1G07860	AT1G07870
Chr1_2437159	1	2437065	2437253	2437159	189	Chr1_2437178	2.59593	NA	2.48771	-0.0614332	AT1G07880	AT1G07885	AT1G07890
Chr1_2445277	1	2445140	2445414	2445277	275	Chr1_2445215	1.47405	NA	1.4698	-0.00416561	AT1G07901	AT1G07910
Chr1_2458242	1	2458167	2458317	2458242	151	Chr1_2458242	1.38076	NA	1.2558	-0.136856	AT1G07920	AT1G07930
Chr1_2460734	1	2460659	2460809	2460734	151	Chr1_2460734	0.829009	NA	0.758809	-0.127651	AT1G07930
Chr1_2462201	1	2462123	2462278	2462201	156	Chr1_2462198	1.84033	NA	1.7686	-0.0573567	AT1G07940
Chr1_2465514	1	2465422	2465606	2465514	185	Chr1_2465516	1.67831	Chr1_2465522	1.87815	0.162303	AT1G07940	AT1G07950	AT1G07960
Chr1_2475094	1	2474980	2475209	2475094	230	Chr1_2475055	0.947649	NA	0.978114	0.0456498	AT1G07970	AT1G07980	AT1G07985	AT1G07990
Chr1_2485118	1	2484997	2485239	2485118	243	NA	1.07997	Chr1_2485164	1.18374	0.132361	AT1G08000	AT1G08005	AT1G08010
Chr1_2485602	1	2485527	2485677	2485602	151	Chr1_2485602	0.771742	NA	0.883337	0.194845	AT1G08000	AT1G08005	AT1G08010
Chr1_2487930	1	2487855	2488005	2487930	151	Chr1_2487930	1.31531	NA	1.2038	-0.127807	AT1G08000	AT1G08010
Chr1_2489030	1	2488952	2489107	2489030	156	NA	2.0075	Chr1_2489027	2.47694	0.303159	AT1G08010	AT1G08030
Chr1_2498871	1	2498761	2498981	2498871	221	Chr1_2498906	2.50039	Chr1_2498898	2.76469	0.144965	AT1G08040	AT1G08050
Chr1_2520884	1	2520805	2520963	2520884	159	Chr1_2520880	2.96807	NA	2.72038	-0.125717	AT1G08080
Chr1_2538359	1	2538233	2538486	2538359	254	Chr1_2538375	1.99917	Chr1_2538411	1.8905	-0.0806333	AT1G08110	AT1G08115	AT1G08120
Chr1_2542439	1	2542341	2542538	2542439	198	Chr1_2542416	1.40864	Chr1_2542455	1.60416	0.187515	AT1G08125	AT1G08130
Chr1_2548110	1	2548019	2548201	2548110	183	Chr1_2548126	2.38057	Chr1_2548094	2.13702	-0.155707	AT1G08130	AT1G08135
Chr1_2580882	1	2580742	2581022	2580882	281	Chr1_2580867	1.3511	Chr1_2580817	1.49592	0.146899	AT1G08210	AT1G08220
Chr1_2588870	1	2588786	2588954	2588870	169	Chr1_2588876	1.35647	Chr1_2588861	1.28396	-0.0792569	AT1G08230	AT1G08240	AT1G08250	AT1G08260
Chr1_2590521	1	2590437	2590604	2590521	168	Chr1_2590512	3.87917	Chr1_2590529	3.37486	-0.20092	AT1G08250	AT1G08260
Chr1_2607814	1	2607725	2607903	2607814	179	Chr1_2607805	3.70227	NA	3.12604	-0.244074	AT1G08260	AT1G08270	AT1G08280
Chr1_2614800	1	2614706	2614894	2614800	189	Chr1_2614781	2.3916	Chr1_2614784	2.2963	-0.058665	AT1G08290	AT1G08300
Chr1_2621683	1	2621583	2621783	2621683	201	Chr1_2621658	1.46682	Chr1_2621674	1.1283	-0.378541	AT1G08315	AT1G08320
Chr1_2630454	1	2630357	2630551	2630454	195	Chr1_2630470	2.18539	Chr1_2630451	1.73711	-0.331202	AT1G08320	AT1G08340
Chr1_2635900	1	2635808	2635993	2635900	186	Chr1_2635918	2.52969	Chr1_2635915	2.40637	-0.0721021	AT1G08350	AT1G08360	AT1G08370
Chr1_2641990	1	2641896	2642084	2641990	189	Chr1_2642009	2.6195	NA	2.57588	-0.0242261	AT1G08380	AT1G08390
Chr1_2649452	1	2649362	2649541	2649452	180	Chr1_2649466	1.35032	NA	1.32191	-0.0306774	AT1G08410	AT1G08420
Chr1_2672187	1	2672003	2672370	2672187	368	Chr1_2672078	1.76751	Chr1_2672153	1.78214	0.0118923	AT1G08450	AT1G08460
Chr1_2681135	1	2681045	2681224	2681135	180	Chr1_2681120	1.53969	NA	1.47921	-0.057813	NA
Chr1_2688704	1	2688598	2688809	2688704	212	Chr1_2688691	1.77831	Chr1_2688673	1.93323	0.120506	AT1G08490	AT1G08500
Chr1_2712272	1	2712197	2712347	2712272	151	Chr1_2712272	2.06367	NA	2.04741	-0.0114123	AT1G08560	AT1G08570
Chr1_2714739	1	2714661	2714817	2714739	157	Chr1_2714742	1.05935	NA	0.957354	-0.146055	AT1G08570	AT1G08580
Chr1_2722049	1	2721973	2722124	2722049	152	NA	1.77935	Chr1_2722048	1.9755	0.150868	AT1G08590	AT1G08592	AT1G08600
Chr1_2736845	1	2736713	2736976	2736845	264	Chr1_2736901	1.16117	Chr1_2736788	1.03666	-0.163636	AT1G08610	AT1G08620
Chr1_2748084	1	2747954	2748214	2748084	261	Chr1_2748077	1.33127	Chr1_2748138	1.43316	0.106396	AT1G08630	AT1G08640
Chr1_2753484	1	2753409	2753559	2753484	151	Chr1_2753484	1.86299	NA	1.98366	0.0905448	AT1G08640	AT1G08650
Chr1_2755808	1	2755733	2755883	2755808	151	Chr1_2755808	3.21391	NA	3.02183	-0.088907	NA
Chr1_2769414	1	2769330	2769498	2769414	169	Chr1_2769423	1.67244	NA	1.90343	0.186647	AT1G08680	AT1G08695	AT1G08700	AT1G08710
Chr1_2769754	1	2769665	2769843	2769754	179	NA	1.82124	Chr1_2769740	2.21768	0.28413	AT1G08680	AT1G08695	AT1G08700	AT1G08710
Chr1_2771562	1	2771458	2771665	2771562	208	Chr1_2771533	2.17511	Chr1_2771552	2.39939	0.141579	AT1G08695	AT1G08700	AT1G08710	AT1G08720
Chr1_2773691	1	2773583	2773799	2773691	217	Chr1_2773658	1.12586	NA	1.04481	-0.107787	AT1G08700	AT1G08710	AT1G08720
Chr1_2808673	1	2808590	2808756	2808673	167	Chr1_2808681	0.947649	NA	0.860665	-0.138901	AT1G08760	AT1G08770
Chr1_2848010	1	2847884	2848135	2848010	252	Chr1_2848036	1.2783	Chr1_2847959	1.28507	0.00762049	AT1G08870	AT1G08880	AT1G08890
Chr1_2866771	1	2866691	2866850	2866771	160	Chr1_2866766	1.57747	NA	1.55235	-0.0231587	AT1G08920
Chr1_2867101	1	2867026	2867176	2867101	151	NA	1.20104	Chr1_2867101	1.1166	-0.105172	AT1G08920
Chr1_2871996	1	2871876	2872117	2871996	242	Chr1_2871951	1.42846	Chr1_2872042	1.38363	-0.0460024	AT1G08930
Chr1_2879110	1	2879026	2879195	2879110	170	NA	0.81929	Chr1_2879120	0.960857	0.229948	AT1G08940	AT1G08950	AT1G08960
Chr1_2879744	1	2879669	2879819	2879744	151	Chr1_2879744	1.60236	NA	1.34666	-0.250813	AT1G08940	AT1G08950	AT1G08960	AT1G08970
Chr1_2910674	1	2910573	2910775	2910674	203	Chr1_2910700	1.49721	Chr1_2910648	1.37936	-0.118278	AT1G09030	AT1G09040
Chr1_2942462	1	2942306	2942618	2942462	313	Chr1_2942389	1.71716	Chr1_2942381	1.54864	-0.149023	AT1G09130	AT1G09140
Chr1_2946107	1	2946011	2946202	2946107	192	Chr1_2946117	3.04035	Chr1_2946120	2.72833	-0.156219	AT1G09140	AT1G09150
Chr1_2964858	1	2964766	2964951	2964858	186	Chr1_2964876	2.16421	Chr1_2964848	2.13726	-0.0180781	AT1G09170	AT1G09176	AT1G09180
Chr1_2972425	1	2972312	2972538	2972425	227	Chr1_2972463	2.68055	NA	2.57026	-0.0606147	AT1G09195	AT1G09200	AT1G09210
Chr1_2976930	1	2976840	2977020	2976930	181	Chr1_2976933	2.33973	Chr1_2976917	2.46467	0.0750524	AT1G09210	AT1G09220
Chr1_2987921	1	2987803	2988039	2987921	237	Chr1_2987964	1.44539	NA	1.30267	-0.149987	AT1G09245	AT1G09250
Chr1_2990831	1	2990753	2990910	2990831	158	NA	0.851749	Chr1_2990828	0.979833	0.202108	AT1G09250	AT1G09260
Chr1_2991935	1	2991860	2992010	2991935	151	Chr1_2991935	0.860829	NA	0.933486	0.116902	AT1G09260	AT1G09270
Chr1_3018348	1	3018254	3018441	3018348	188	Chr1_3018362	1.99825	NA	1.74433	-0.196064	AT1G09340	AT1G09350
Chr1_3019548	1	3019473	3019623	3019548	151	NA	1.45481	Chr1_3019548	1.3264	-0.133315	AT1G09350	AT1G09360
Chr1_3031126	1	3031051	3031201	3031126	151	Chr1_3031126	1.81919	NA	1.51013	-0.268623	AT1G09380	AT1G09390
Chr1_3057619	1	3057506	3057732	3057619	227	Chr1_3057614	1.53767	Chr1_3057657	1.51786	-0.0187072	AT1G09470	AT1G09480
Chr1_3072182	1	3072098	3072265	3072182	168	Chr1_3072190	2.08421	NA	2.04486	-0.0274986	AT1G09520
Chr1_3093572	1	3093478	3093666	3093572	189	Chr1_3093553	2.37248	NA	2.16361	-0.132955	AT1G09550	AT1G09560
Chr1_3100678	1	3100596	3100760	3100678	165	Chr1_3100671	1.59161	Chr1_3100674	1.96296	0.302544	AT1G09570	AT1G09575
Chr1_3108005	1	3107930	3108080	3108005	151	Chr1_3108005	1.12152	NA	1.06333	-0.0768659	AT1G09590	AT1G09600
Chr1_3119810	1	3119716	3119903	3119810	188	Chr1_3119791	2.21412	Chr1_3119801	2.27917	0.0417751	AT1G09625	AT1G09630	AT1G09640
Chr1_3122779	1	3122704	3122854	3122779	151	NA	0.87122	Chr1_3122779	1.04102	0.256889	AT1G09640	AT1G09645
Chr1_3125059	1	3124971	3125146	3125059	176	Chr1_3125071	1.76681	Chr1_3125054	1.66378	-0.0866822	AT1G09645	AT1G09650
Chr1_3131161	1	3131067	3131256	3131161	190	Chr1_3131181	3.99291	Chr1_3131142	4.4644	0.161026	AT1G09660	AT1G09665
Chr1_3137627	1	3137547	3137707	3137627	161	Chr1_3137623	2.54253	Chr1_3137630	2.49815	-0.0254047	AT1G09680	AT1G09690	AT1G09700
Chr1_3140818	1	3140728	3140907	3140818	180	Chr1_3140832	1.43151	Chr1_3140811	1.35918	-0.0748012	AT1G09700	AT1G09710
Chr1_3157425	1	3157335	3157514	3157425	180	Chr1_3157410	1.1982	NA	1.06748	-0.16666	AT1G09750
Chr1_3180558	1	3180408	3180708	3180558	301	NA	2.07711	Chr1_3180633	2.22753	0.100867	AT1G09800	AT1G09810
Chr1_3180902	1	3180827	3180977	3180902	151	Chr1_3180902	0.843096	NA	0.796676	-0.0817038	AT1G09800	AT1G09810
Chr1_3184608	1	3184533	3184683	3184608	151	Chr1_3184608	2.03408	NA	2.07113	0.0260417	AT1G09810
Chr1_3195477	1	3195402	3195552	3195477	151	Chr1_3195477	2.07805	NA	2.38425	0.198305	AT1G09830	AT1G09840
Chr1_3201737	1	3201645	3201830	3201737	186	Chr1_3201720	1.92459	NA	1.49522	-0.364193	AT1G09840	AT1G09850
Chr1_3240405	1	3240330	3240480	3240405	151	NA	2.15213	Chr1_3240405	1.93726	-0.151748	AT1G09940	AT1G09950
Chr1_3240699	1	3240598	3240800	3240699	203	Chr1_3240681	1.91442	NA	1.66639	-0.200181	AT1G09940	AT1G09950
Chr1_3242983	1	3242897	3243070	3242983	174	Chr1_3242995	2.47276	Chr1_3242988	2.34879	-0.0742045	AT1G09950	AT1G09960
Chr1_3249047	1	3248946	3249148	3249047	203	NA	1.11383	Chr1_3249073	1.2944	0.216754	NA
Chr1_3261721	1	3261578	3261864	3261721	287	Chr1_3261747	2.10344	Chr1_3261789	2.36988	0.172063	AT1G09980	AT1G09995
Chr1_3269969	1	3269738	3270200	3269969	463	Chr1_3269981	1.19567	Chr1_3270125	1.24169	0.0544858	AT1G10020
Chr1_3272679	1	3272603	3272756	3272679	154	Chr1_3272681	2.48508	Chr1_3272678	2.74391	0.142941	AT1G10020	AT1G10030
Chr1_3284029	1	3283923	3284134	3284029	212	Chr1_3284059	1.18859	Chr1_3283998	1.29641	0.125271	AT1G10050	AT1G10060
Chr1_3287524	1	3287444	3287604	3287524	161	Chr1_3287529	1.23156	Chr1_3287519	1.34771	0.130023	AT1G10060	AT1G10070
Chr1_3296350	1	3296268	3296432	3296350	165	Chr1_3296349	3.48702	Chr1_3296357	3.38048	-0.0447665	AT1G10090	AT1G10095
Chr1_3306192	1	3306090	3306293	3306192	204	Chr1_3306175	1.45863	Chr1_3306182	1.35271	-0.108761	AT1G10120
Chr1_3325231	1	3325141	3325320	3325231	180	Chr1_3325216	1.49801	NA	1.52472	0.0254971	AT1G10140	AT1G10150
Chr1_3341956	1	3341808	3342103	3341956	296	Chr1_3341883	1.76497	NA	1.79935	0.0278322	AT1G10180
Chr1_3346279	1	3346193	3346365	3346279	173	NA	0.800467	Chr1_3346268	1.00131	0.322975	AT1G10190	AT1G10200	AT1G10210
Chr1_3348656	1	3348576	3348737	3348656	162	Chr1_3348651	1.46755	NA	1.56538	0.0931033	AT1G10200	AT1G10210
Chr1_3356534	1	3356438	3356629	3356534	192	Chr1_3356513	1.97473	NA	1.86085	-0.0856936	AT1G10230	AT1G10240
Chr1_3359880	1	3359768	3359993	3359880	226	Chr1_3359843	1.59245	Chr1_3359848	1.5696	-0.0208511	AT1G10240	AT1G10250
Chr1_3362084	1	3361984	3362185	3362084	202	Chr1_3362110	1.26208	NA	1.60625	0.347893	AT1G10240	AT1G10250	AT1G10270
Chr1_3363352	1	3363259	3363445	3363352	187	Chr1_3363370	1.889	Chr1_3363358	1.92051	0.0238668	AT1G10250	AT1G10270
Chr1_3369222	1	3369143	3369301	3369222	159	Chr1_3369226	1.7625	Chr1_3369218	1.69436	-0.0568828	AT1G10280	AT1G10290
Chr1_3421363	1	3421288	3421438	3421363	151	Chr1_3421363	1.3667	NA	1.46755	0.102713	AT1G10410
Chr1_3430802	1	3430717	3430887	3430802	171	Chr1_3430812	2.15447	NA	1.80113	-0.258431	AT1G10430	AT1G10440	AT1G10450
Chr1_3431077	1	3430991	3431163	3431077	173	NA	1.83219	Chr1_3431088	1.84104	0.00695185	AT1G10430	AT1G10440	AT1G10450
Chr1_3441679	1	3441585	3441774	3441679	190	NA	1.02671	Chr1_3441660	1.07786	0.0701411	AT1G10460	AT1G10470
Chr1_3444742	1	3444662	3444823	3444742	162	Chr1_3444748	2.62856	NA	2.3892	-0.137745	AT1G10470
Chr1_3469593	1	3469489	3469698	3469593	210	Chr1_3469616	2.17511	Chr1_3469616	2.27917	0.0674202	AT1G10520	AT1G10522
Chr1_3479464	1	3479388	3479541	3479464	154	Chr1_3479466	2.40658	NA	2.49367	0.0512862	AT1G10540	AT1G10550
Chr1_3486544	1	3486469	3486619	3486544	151	Chr1_3486544	1.47953	NA	1.75722	0.248156	AT1G10560	AT1G10570
Chr1_3486766	1	3486690	3486843	3486766	154	NA	1.09556	Chr1_3486768	1.28599	0.231211	AT1G10560	AT1G10570
Chr1_3503565	1	3503486	3503644	3503565	159	Chr1_3503561	2.31447	Chr1_3503569	2.36288	0.0298645	AT1G10590	AT1G10600	AT1G10610
Chr1_3509372	1	3509262	3509483	3509372	222	Chr1_3509408	1.3079	NA	1.19321	-0.132404	AT1G10610	AT1G10620
Chr1_3518486	1	3518393	3518579	3518486	187	NA	0.720593	Chr1_3518468	0.841246	0.223343	AT1G10640
Chr1_3523697	1	3523559	3523834	3523697	276	NA	2.19912	Chr1_3523759	2.20239	0.00214363	AT1G10650
Chr1_3530327	1	3530219	3530434	3530327	216	NA	1.59557	Chr1_3530358	1.70499	0.0956914	AT1G10657	AT1G10660
Chr1_3532221	1	3532075	3532367	3532221	293	Chr1_3532292	1.63159	NA	1.41282	-0.207701	AT1G10657	AT1G10660
Chr1_3546579	1	3546495	3546663	3546579	169	Chr1_3546571	1.87112	Chr1_3546588	1.98112	0.0824142	AT1G10680	AT1G10682
Chr1_3549052	1	3548977	3549127	3549052	151	NA	1.66541	Chr1_3549052	1.72303	0.0490704	AT1G10690
Chr1_3550752	1	3550626	3550877	3550752	252	Chr1_3550701	2.32201	Chr1_3550704	2.38015	0.0356783	AT1G10690
Chr1_3590751	1	3590641	3590862	3590751	222	Chr1_3590716	1.99602	Chr1_3590787	1.85042	-0.109273	AT1G10760	AT1G10770
Chr1_3610860	1	3610784	3610936	3610860	153	Chr1_3610859	2.15695	NA	2.26095	0.0679364	AT1G10840	AT1G10850
Chr1_3639603	1	3639425	3639782	3639603	358	Chr1_3639500	2.56781	Chr1_3639707	2.35694	-0.123623	AT1G10900	AT1G10910
Chr1_3647907	1	3647811	3648004	3647907	194	Chr1_3647929	1.65254	Chr1_3647896	1.74813	0.0811273	AT1G10920	AT1G10930
Chr1_3659124	1	3659038	3659210	3659124	173	Chr1_3659113	1.24873	NA	1.26953	0.0238329	AT1G10940	AT1G10950
Chr1_3664143	1	3664057	3664229	3664143	173	Chr1_3664154	1.78191	Chr1_3664152	1.65273	-0.108573	AT1G10950	AT1G10960	AT1G10970
Chr1_3671412	1	3671337	3671487	3671412	151	Chr1_3671412	0.915303	NA	0.914381	-0.00145398	AT1G10980	AT1G10990	AT1G11000
Chr1_3676378	1	3676298	3676457	3676378	160	Chr1_3676373	3.12345	NA	3.11745	-0.00277401	AT1G11000	AT1G11010	AT1G11020
Chr1_3681838	1	3681763	3681913	3681838	151	Chr1_3681838	0.864464	NA	0.919071	0.0883704	AT1G11030	AT1G11040	AT1G11050	AT1G11060
Chr1_3702268	1	3702147	3702389	3702268	243	Chr1_3702264	2.18781	Chr1_3702314	2.06367	-0.0842752	AT1G11090
Chr1_3712413	1	3712316	3712510	3712413	195	Chr1_3712435	0.927592	NA	0.893962	-0.0532769	AT1G11110	AT1G11112	AT1G11120
Chr1_3718043	1	3717968	3718118	3718043	151	Chr1_3718043	1.43565	NA	1.25434	-0.194776	AT1G11120	AT1G11125
Chr1_3764735	1	3764643	3764826	3764735	184	Chr1_3764721	1.43701	Chr1_3764737	1.48352	0.0459543	AT1G11230
Chr1_3775545	1	3775417	3775672	3775545	256	Chr1_3775597	1.64639	Chr1_3775541	1.53162	-0.104248	AT1G11260
Chr1_3777236	1	3777161	3777311	3777236	151	NA	0.858452	Chr1_3777236	0.939188	0.129677	AT1G11260
Chr1_3778775	1	3778697	3778852	3778775	156	Chr1_3778772	1.58818	Chr1_3778777	1.87381	0.2386	AT1G11260
Chr1_3787126	1	3787048	3787203	3787126	156	Chr1_3787128	1.16997	NA	1.13836	-0.0395147	AT1G11270	AT1G11280
Chr1_3790798	1	3790692	3790904	3790798	213	NA	1.14375	Chr1_3790829	1.24224	0.119172	AT1G11280	AT1G11290
Chr1_3806886	1	3806786	3806986	3806886	201	Chr1_3806890	0.76525	Chr1_3806911	0.695988	-0.136869	AT1G11310	AT1G11320
Chr1_3809067	1	3808978	3809156	3809067	179	Chr1_3809081	1.18859	NA	1.22167	0.0396035	AT1G11320	AT1G11330
Chr1_3831678	1	3831575	3831781	3831678	207	Chr1_3831706	0.859508	NA	0.804191	-0.0959729	AT1G11370	AT1G11380
Chr1_3832553	1	3832467	3832638	3832553	172	NA	1.73468	Chr1_3832542	1.57035	-0.143583	AT1G11370	AT1G11380
Chr1_3837692	1	3837596	3837787	3837692	192	Chr1_3837712	2.08771	Chr1_3837684	2.20834	0.081041	AT1G11390	AT1G11400
Chr1_3849152	1	3849026	3849278	3849152	253	Chr1_3849177	1.51676	Chr1_3849198	1.44922	-0.0657162	AT1G11420	AT1G11430	AT1G11440
Chr1_3880545	1	3880466	3880624	3880545	159	Chr1_3880541	2.34586	NA	2.44434	0.0593281	AT1G11545	AT1G11550	AT1G11560	AT1G11570
Chr1_3886005	1	3885919	3886090	3886005	172	Chr1_3885994	1.39652	NA	1.39849	0.0020337	AT1G11580
Chr1_3886205	1	3886116	3886294	3886205	179	NA	1.78818	Chr1_3886219	1.81225	0.01929	AT1G11580
Chr1_3897093	1	3897018	3897168	3897093	151	NA	1.86392	Chr1_3897093	2.1682	0.218158	AT1G11592	AT1G11593
Chr1_3901785	1	3901708	3901862	3901785	155	NA	0.749738	Chr1_3901787	0.829009	0.145001	AT1G11600
Chr1_3903802	1	3903620	3903985	3903802	366	Chr1_3903736	1.60578	Chr1_3903910	1.52811	-0.0715259	AT1G11600	AT1G11608
Chr1_3909771	1	3909675	3909867	3909771	193	Chr1_3909766	2.21913	Chr1_3909771	2.42593	0.128544	AT1G11610	AT1G11620
Chr1_3914647	1	3914533	3914761	3914647	229	NA	3.29049	Chr1_3914686	3.70069	0.169492	AT1G11630	AT1G11640	AT1G11650
Chr1_3929859	1	3929749	3929969	3929859	221	Chr1_3929824	1.85149	NA	1.56847	-0.239329	AT1G11670
Chr1_3930067	1	3929984	3930150	3930067	167	NA	1.76361	Chr1_3930075	1.55825	-0.178605	AT1G11670
Chr1_3931727	1	3931645	3931808	3931727	164	Chr1_3931726	1.30642	NA	1.31691	0.011538	AT1G11670
Chr1_3937474	1	3937384	3937564	3937474	181	Chr1_3937459	1.25593	Chr1_3937489	1.26272	0.00777871	AT1G11680
Chr1_3947927	1	3947851	3948002	3947927	152	NA	1.03132	Chr1_3947926	1.13736	0.141197	AT1G11710
Chr1_3951177	1	3951091	3951264	3951177	174	Chr1_3951183	1.9209	Chr1_3951189	2.24533	0.225145	AT1G11710	AT1G11720
Chr1_3967379	1	3967303	3967454	3967379	152	Chr1_3967379	1.64866	Chr1_3967378	1.53607	-0.10205	AT1G11740	AT1G11750
Chr1_3995259	1	3995175	3995343	3995259	169	Chr1_3995250	3.20855	NA	3.66483	0.191825	AT1G11820	AT1G11840
Chr1_4000808	1	4000650	4000967	4000808	318	NA	1.54241	Chr1_4000780	1.51582	-0.0250879	AT1G11850	AT1G11860
Chr1_4001277	1	4001202	4001352	4001277	151	Chr1_4001277	1.19503	NA	1.19549	0.000555226	AT1G11860	AT1G11870
Chr1_4003601	1	4003526	4003676	4003601	151	NA	1.31312	Chr1_4003601	1.44318	0.136252	AT1G11860	AT1G11870
Chr1_4021139	1	4021047	4021230	4021139	184	Chr1_4021134	2.9534	Chr1_4021155	2.85019	-0.0513187	AT1G11910	AT1G11915
Chr1_4028667	1	4028592	4028742	4028667	151	Chr1_4028667	1.74959	NA	1.82772	0.0630282	AT1G11925	AT1G11930
Chr1_4031126	1	4031032	4031219	4031126	188	Chr1_4031144	1.72208	NA	1.87758	0.124722	AT1G11930	AT1G11940
Chr1_4038990	1	4038854	4039127	4038990	274	Chr1_4039005	1.68525	Chr1_4038929	1.41238	-0.254834	AT1G11950	AT1G11960
Chr1_4044219	1	4044133	4044306	4044219	174	Chr1_4044231	1.81543	Chr1_4044208	1.74813	-0.0544988	AT1G11960	AT1G11970	AT1G11980
Chr1_4053911	1	4053836	4053986	4053911	151	Chr1_4053911	1.46604	NA	1.48352	0.0170999	AT1G12000	AT1G12010
Chr1_4056104	1	4055976	4056233	4056104	258	NA	0.888412	Chr1_4056051	0.917597	0.0466318	AT1G12000	AT1G12010	AT1G12013	AT1G12015
Chr1_4076274	1	4076199	4076349	4076274	151	Chr1_4076274	0.901217	NA	1.06369	0.239131	AT1G12050	AT1G12060
Chr1_4080865	1	4080790	4080940	4080865	151	Chr1_4080865	1.40651	NA	1.14886	-0.291917	AT1G12064	AT1G12070
Chr1_4082026	1	4081933	4082119	4082026	187	NA	0.925085	Chr1_4082044	1.02584	0.149148	AT1G12070	AT1G12080
Chr1_4085706	1	4085602	4085810	4085706	209	Chr1_4085693	1.19455	Chr1_4085705	1.2971	0.118822	AT1G12080
Chr1_4097259	1	4097181	4097337	4097259	157	Chr1_4097256	1.64033	NA	1.64449	0.00365415	NA
Chr1_4103511	1	4103427	4103595	4103511	169	Chr1_4103520	1.28992	Chr1_4103520	1.25884	-0.0351867	AT1G12110
Chr1_4114662	1	4114530	4114793	4114662	264	NA	1.10945	Chr1_4114605	1.05687	-0.0700467	AT1G12120
Chr1_4117703	1	4117628	4117778	4117703	151	NA	2.33364	Chr1_4117703	2.58137	0.145555	AT1G12120	AT1G12130
Chr1_4118006	1	4117903	4118109	4118006	207	Chr1_4117978	2.18781	NA	2.13112	-0.0378756	AT1G12120	AT1G12130
Chr1_4152079	1	4151998	4152160	4152079	163	Chr1_4152085	1.1616	Chr1_4152082	1.00389	-0.210512	AT1G12240
Chr1_4154888	1	4154804	4154972	4154888	169	Chr1_4154897	1.85097	Chr1_4154896	1.89817	0.0363277	AT1G12240	AT1G12244
Chr1_4157511	1	4157430	4157592	4157511	163	Chr1_4157517	1.89183	Chr1_4157515	1.8641	-0.0213032	AT1G12240	AT1G12244	AT1G12250
Chr1_4171903	1	4171825	4171980	4171903	156	Chr1_4171904	1.81149	Chr1_4171905	1.621	-0.160293	AT1G12270
Chr1_4182841	1	4182760	4182922	4182841	163	Chr1_4182841	1.65038	Chr1_4182847	1.70885	0.0502275	AT1G12290	AT1G12294	AT1G12300
Chr1_4196347	1	4196272	4196422	4196347	151	Chr1_4196347	2.44721	NA	2.2517	-0.120123	AT1G12330	AT1G12340	AT1G12350
Chr1_4211882	1	4211782	4211982	4211882	201	Chr1_4211868	1.8905	Chr1_4211871	1.84697	-0.0336074	AT1G12370
Chr1_4213232	1	4213157	4213307	4213232	151	NA	1.19115	Chr1_4213232	1.28636	0.110939	NA
Chr1_4217313	1	4217191	4217434	4217313	244	NA	2.81652	Chr1_4217335	2.50166	-0.171028	AT1G12380	AT1G12390
Chr1_4225377	1	4225293	4225461	4225377	169	Chr1_4225386	1.55585	NA	1.82452	0.229814	AT1G12410	AT1G12411	AT1G12420
Chr1_4234254	1	4234179	4234329	4234254	151	Chr1_4234254	1.0212	NA	0.872914	-0.226354	AT1G12430
Chr1_4246778	1	4246652	4246903	4246778	252	Chr1_4246828	1.14795	NA	1.09825	-0.0638533	AT1G12450	AT1G12451	AT1G12460
Chr1_4250750	1	4250652	4250849	4250750	198	Chr1_4250730	1.44777	Chr1_4250727	1.68915	0.222465	AT1G12460	AT1G12470
Chr1_4263376	1	4263231	4263521	4263376	291	Chr1_4263446	2.24645	Chr1_4263430	2.33364	0.0549351	AT1G12500
Chr1_4278965	1	4278837	4279092	4278965	256	Chr1_4278912	2.93108	Chr1_4279017	2.6736	-0.132649	AT1G12570
Chr1_4281739	1	4281664	4281814	4281739	151	NA	1.08669	Chr1_4281739	1.15898	0.0929152	AT1G12570	AT1G12580
Chr1_4282436	1	4282361	4282511	4282436	151	Chr1_4282436	1.33684	NA	1.19904	-0.156947	AT1G12570	AT1G12580
Chr1_4286131	1	4286041	4286220	4286131	180	Chr1_4286145	1.19343	NA	1.11282	-0.100894	AT1G12580	AT1G12590	AT1G12600
Chr1_4289580	1	4289480	4289681	4289580	202	Chr1_4289555	1.63248	Chr1_4289584	1.611	-0.0191088	AT1G12600	AT1G12610
Chr1_4292168	1	4292080	4292256	4292168	177	Chr1_4292181	1.12393	NA	1.05235	-0.0949376	AT1G12610
Chr1_4365485	1	4365405	4365566	4365485	162	Chr1_4365480	2.45019	NA	2.44171	-0.00500176	AT1G12800	AT1G12805	AT1G12810
Chr1_4371387	1	4371311	4371463	4371387	153	NA	2.87401	Chr1_4371388	3.20407	0.156841	AT1G12820
Chr1_4375340	1	4375265	4375415	4375340	151	NA	3.03704	Chr1_4375340	3.04804	0.00521593	AT1G12830	AT1G12840
Chr1_4394466	1	4394381	4394551	4394466	171	Chr1_4394456	2.03253	NA	2.21199	0.122068	AT1G12900	AT1G12910
Chr1_4398274	1	4398163	4398385	4398274	223	Chr1_4398310	2.14525	NA	2.08979	-0.0377878	AT1G12910	AT1G12920	AT1G12930
Chr1_4411420	1	4411342	4411497	4411420	156	Chr1_4411420	0.989852	Chr1_4411422	1.03685	0.0669225	AT1G12938
Chr1_4419149	1	4419043	4419255	4419149	213	Chr1_4419155	1.55585	Chr1_4419118	1.65563	0.0896773	AT1G12940	AT1G12950
Chr1_4423279	1	4423204	4423354	4423279	151	Chr1_4423279	1.68915	NA	1.57594	-0.100085	AT1G12950	AT1G12960	AT1G12970
Chr1_4433498	1	4433360	4433636	4433498	277	Chr1_4433435	1.77026	Chr1_4433561	1.74321	-0.0222149	AT1G12990
Chr1_4439779	1	4439685	4439874	4439779	190	Chr1_4439760	0.986759	Chr1_4439779	1.06459	0.109528	AT1G13000	AT1G13010	AT1G13020
Chr1_4461707	1	4461618	4461796	4461707	179	Chr1_4461721	2.24776	Chr1_4461693	1.83421	-0.293329	AT1G13080	AT1G13090	AT1G13100
Chr1_4492734	1	4492644	4492823	4492734	180	Chr1_4492748	2.51962	Chr1_4492746	2.43118	-0.0515495	AT1G13170	AT1G13180
Chr1_4514245	1	4514170	4514320	4514245	151	Chr1_4514245	1.06722	NA	1.08398	0.0224805	AT1G13210	AT1G13220
Chr1_4524100	1	4523988	4524213	4524100	226	Chr1_4524063	1.74858	NA	1.97275	0.174024	AT1G13240
Chr1_4543266	1	4543182	4543349	4543266	168	Chr1_4543257	1.39176	NA	1.26429	-0.138583	AT1G13260	AT1G13270
Chr1_4552341	1	4552263	4552418	4552341	156	Chr1_4552343	1.46452	Chr1_4552338	1.23968	-0.24046	AT1G13290
Chr1_4553609	1	4553534	4553684	4553609	151	Chr1_4553609	2.54334	NA	2.31921	-0.133091	AT1G13290
Chr1_4585477	1	4585399	4585554	4585477	156	Chr1_4585474	1.91311	Chr1_4585478	1.83231	-0.0622562	NA
Chr1_4590565	1	4590482	4590648	4590565	167	Chr1_4590557	1.90159	Chr1_4590567	1.94804	0.0348171	AT1G13370	AT1G13380
Chr1_4594359	1	4594274	4594444	4594359	171	Chr1_4594369	1.62061	Chr1_4594363	1.52602	-0.0867631	AT1G13390
Chr1_4608356	1	4608244	4608468	4608356	225	Chr1_4608333	1.54623	Chr1_4608393	1.79159	0.212486	AT1G13430	AT1G13440
Chr1_4610688	1	4610577	4610799	4610688	223	Chr1_4610652	2.06644	Chr1_4610724	2.07113	0.00327064	AT1G13440	AT1G13448
Chr1_4615624	1	4615510	4615737	4615624	228	Chr1_4615589	2.26421	Chr1_4615585	2.27182	0.00484076	AT1G13450	AT1G13460
Chr1_4621958	1	4621880	4622035	4621958	156	Chr1_4621959	1.40295	Chr1_4621960	1.35786	-0.0471289	AT1G13470	AT1G13480
Chr1_4654888	1	4654778	4654997	4654888	220	NA	1.98781	Chr1_4654922	1.92812	-0.043985	NA
Chr1_4680232	1	4680136	4680327	4680232	192	Chr1_4680252	2.45951	NA	2.45805	-0.000856659	AT1G13640	AT1G13650
Chr1_4693168	1	4693093	4693243	4693168	151	Chr1_4693168	1.73571	NA	1.75117	0.0127932	AT1G13680	AT1G13690
Chr1_4696391	1	4696286	4696496	4696391	211	Chr1_4696420	1.39543	Chr1_4696361	1.44616	0.0515174	AT1G13700
Chr1_4698791	1	4698716	4698866	4698791	151	Chr1_4698791	0.939606	NA	1.06266	0.177552	AT1G13700
Chr1_4699038	1	4698963	4699113	4699038	151	NA	0.854711	Chr1_4699038	0.994164	0.218047	NA
Chr1_4701662	1	4701587	4701737	4701662	151	Chr1_4701662	1.0544	NA	0.951702	-0.14784	NA
Chr1_4706306	1	4706147	4706465	4706306	319	Chr1_4706390	2.30594	NA	2.38249	0.0471152	AT1G13710
Chr1_4708481	1	4708380	4708582	4708481	203	Chr1_4708455	2.08291	NA	2.63549	0.339471	AT1G13720	AT1G13730
Chr1_4748800	1	4748697	4748903	4748800	207	Chr1_4748782	2.13713	Chr1_4748804	2.24149	0.0687834	AT1G13860	AT1G13870	AT1G13880	AT1G13890
Chr1_4760461	1	4760356	4760566	4760461	211	Chr1_4760491	1.53577	Chr1_4760474	1.65728	0.109855	AT1G13920	AT1G13930
Chr1_4766812	1	4766722	4766903	4766812	182	Chr1_4766797	1.93691	NA	1.57139	-0.301716	AT1G13940
Chr1_4768801	1	4768707	4768894	4768801	188	NA	1.5863	Chr1_4768782	1.51449	-0.0668336	AT1G13940
Chr1_4775748	1	4775602	4775895	4775748	294	Chr1_4775678	2.17111	Chr1_4775677	2.03888	-0.090656	AT1G13950	AT1G13960
Chr1_4788442	1	4788354	4788529	4788442	176	Chr1_4788436	1.99301	Chr1_4788429	2.04348	0.0360792	AT1G13980
Chr1_4794629	1	4794554	4794704	4794629	151	NA	1.06266	Chr1_4794629	1.14782	0.111216	AT1G13980	AT1G13990	AT1G14000
Chr1_4797273	1	4797112	4797434	4797273	323	Chr1_4797359	1.25221	Chr1_4797340	1.36103	0.120222	AT1G13990	AT1G14000
Chr1_4802119	1	4802019	4802219	4802119	201	Chr1_4802099	1.4057	Chr1_4802144	1.48192	0.0761788	AT1G14010	AT1G14020
Chr1_4837880	1	4837784	4837977	4837880	194	Chr1_4837859	1.09033	Chr1_4837902	1.08782	-0.00332499	AT1G14120	AT1G14130	AT1G14140	AT1G14150
Chr1_4889894	1	4889819	4889969	4889894	151	Chr1_4889894	0.944865	NA	0.920394	-0.0378566	AT1G14315	AT1G14320	AT1G14330
Chr1_4893222	1	4893094	4893349	4893222	256	Chr1_4893274	1.26509	Chr1_4893267	1.16432	-0.119752	AT1G14330
Chr1_4896308	1	4896222	4896394	4896308	173	NA	1.05113	Chr1_4896319	1.20071	0.191947	AT1G14340	AT1G14345
Chr1_4913257	1	4913157	4913356	4913257	200	Chr1_4913271	1.5118	Chr1_4913277	1.47322	-0.0372944	AT1G14360	AT1G14370
Chr1_4921702	1	4921603	4921801	4921702	199	Chr1_4921678	1.58549	Chr1_4921726	1.22531	-0.371782	AT1G14380	AT1G14390
Chr1_4934652	1	4934568	4934737	4934652	170	Chr1_4934662	2.24776	NA	2.24776	0	AT1G14420	AT1G14430
Chr1_4936106	1	4936018	4936195	4936106	178	NA	1.68119	Chr1_4936093	1.69854	0.0148124	AT1G14420	AT1G14430
Chr1_4938305	1	4938230	4938380	4938305	151	Chr1_4938305	1.29454	NA	1.1608	-0.15732	AT1G14440
Chr1_4938563	1	4938459	4938667	4938563	209	NA	1.17163	Chr1_4938576	1.15232	-0.0239756	AT1G14440
Chr1_4940961	1	4940873	4941049	4940961	177	Chr1_4940971	2.35528	NA	2.31161	-0.0270006	AT1G14440
Chr1_4947781	1	4947635	4947927	4947781	293	Chr1_4947852	1.82018	Chr1_4947799	1.69532	-0.102524	AT1G14450	AT1G14455	AT1G14460
Chr1_4953062	1	4952968	4953155	4953062	188	Chr1_4953043	1.6425	Chr1_4953069	1.84485	0.16761	AT1G14460	AT1G14470
Chr1_4964488	1	4964386	4964591	4964488	206	Chr1_4964461	1.45166	NA	1.31637	-0.141139	AT1G14510
Chr1_4973833	1	4973758	4973908	4973833	151	Chr1_4973833	1.69488	NA	1.77276	0.0648141	AT1G14530	AT1G14540
Chr1_4994613	1	4994505	4994720	4994613	216	Chr1_4994645	1.2843	Chr1_4994583	1.19904	-0.0991025	NA
Chr1_4996194	1	4996118	4996271	4996194	154	Chr1_4996193	2.85306	Chr1_4996196	2.56781	-0.151972	NA
Chr1_5003757	1	5003665	5003850	5003757	186	Chr1_5003743	1.1654	Chr1_5003775	1.35993	0.222707	AT1G14600
Chr1_5018345	1	5018219	5018472	5018345	254	Chr1_5018397	1.67304	NA	1.55901	-0.101842	AT1G14620	AT1G14630
Chr1_5022560	1	5022462	5022658	5022560	197	Chr1_5022583	1.30225	Chr1_5022537	1.44141	0.146474	AT1G14640
Chr1_5027562	1	5027468	5027657	5027562	190	Chr1_5027582	2.68416	Chr1_5027563	2.3467	-0.193837	AT1G14642	AT1G14650
Chr1_5042441	1	5042335	5042547	5042441	213	Chr1_5042429	2.22304	Chr1_5042410	2.30978	0.0552215	AT1G14680	AT1G14685
Chr1_5047870	1	5047788	5047951	5047870	164	Chr1_5047863	1.76894	NA	1.5888	-0.154948	AT1G14686	AT1G14687
Chr1_5055357	1	5055261	5055454	5055357	194	Chr1_5055340	2.33173	Chr1_5055379	2.37082	0.0239854	AT1G14690
Chr1_5057682	1	5057607	5057757	5057682	151	NA	0.942724	Chr1_5057682	1.02032	0.114114	AT1G14690	AT1G14700
Chr1_5058014	1	5057936	5058092	5058014	157	Chr1_5058017	1.44472	NA	1.26086	-0.196382	AT1G14690	AT1G14700
Chr1_5066632	1	5066557	5066707	5066632	151	Chr1_5066632	1.5888	NA	1.55043	-0.0352691	AT1G14710	AT1G14720
Chr1_5077907	1	5077832	5077982	5077907	151	Chr1_5077907	2.63027	NA	2.55127	-0.0439953	AT1G14740
Chr1_5082640	1	5082565	5082715	5082640	151	Chr1_5082640	1.21809	NA	1.01163	-0.267939	AT1G14750	AT1G14755
Chr1_5088990	1	5088904	5089076	5088990	173	Chr1_5088979	2.08569	Chr1_5089000	2.04884	-0.0257174	AT1G14770	AT1G14780
Chr1_5092956	1	5092881	5093031	5092956	151	Chr1_5092956	1.1964	NA	1.10218	-0.11834	AT1G14780
Chr1_5098281	1	5098194	5098368	5098281	175	Chr1_5098271	3.54056	NA	3.28867	-0.106473	AT1G14790	AT1G14800
Chr1_5115620	1	5115519	5115721	5115620	203	Chr1_5115646	1.7716	Chr1_5115610	1.41492	-0.324332	AT1G14840
Chr1_5138187	1	5138101	5138273	5138187	173	Chr1_5138177	2.27491	NA	2.06943	-0.136576	AT1G14890	AT1G14900
Chr1_5139528	1	5139433	5139623	5139528	191	Chr1_5139528	2.25246	Chr1_5139520	2.22644	-0.0167628	AT1G14900	AT1G14910
Chr1_5151321	1	5151187	5151456	5151321	270	Chr1_5151262	1.32686	Chr1_5151380	1.33224	0.00583785	AT1G14920
Chr1_5165240	1	5165150	5165329	5165240	180	NA	0.83643	Chr1_5165254	1.10026	0.395528	AT1G14970	AT1G14980
Chr1_5177467	1	5177387	5177548	5177467	162	Chr1_5177462	2.69092	NA	2.54572	-0.0800258	AT1G15020	AT1G15030
Chr1_5187077	1	5186918	5187236	5187077	319	Chr1_5186993	1.29043	Chr1_5187030	1.29188	0.00162018	AT1G15060	AT1G15080
Chr1_5193083	1	5192963	5193203	5193083	241	NA	2.15959	Chr1_5193128	2.04419	-0.0792281	AT1G15100
Chr1_5194607	1	5194532	5194682	5194607	151	NA	1.96152	Chr1_5194607	1.84781	-0.0861556	AT1G15100
Chr1_5199215	1	5199091	5199340	5199215	250	Chr1_5199166	1.85942	Chr1_5199174	1.83953	-0.0155155	AT1G15110
Chr1_5202718	1	5202606	5202831	5202718	226	Chr1_5202744	1.83586	Chr1_5202681	1.76815	-0.0542154	AT1G15110	AT1G15120	AT1G15125
Chr1_5228144	1	5228060	5228229	5228144	170	Chr1_5228154	2.77853	Chr1_5228135	2.76938	-0.00475879	AT1G15190	AT1G15200	AT3G15480	AT3G15490
Chr1_5241729	1	5241627	5241830	5241729	204	Chr1_5241719	1.56403	Chr1_5241711	1.57434	0.00947896	AT1G15220	AT1G15230	AT1G15240
Chr1_5252207	1	5252117	5252298	5252207	182	Chr1_5252223	1.93493	Chr1_5252194	1.83307	-0.0780195	AT1G15250	AT1G15270	AT1G15280
Chr1_5264348	1	5264273	5264423	5264348	151	NA	1.1964	Chr1_5264348	1.30267	0.122772	AT1G15290
Chr1_5265205	1	5265069	5265341	5265205	273	Chr1_5265250	1.52368	NA	1.32598	-0.200501	AT1G15290
Chr1_5268520	1	5268402	5268638	5268520	237	Chr1_5268477	1.47907	Chr1_5268545	1.39663	-0.0827405	AT1G15310
Chr1_5274262	1	5274187	5274337	5274262	151	Chr1_5274262	1.36974	NA	1.33745	-0.0344171	AT1G15310	AT1G15320	AT1G15330
Chr1_5277765	1	5277666	5277864	5277765	199	Chr1_5277789	2.09863	Chr1_5277780	2.1179	0.0131866	AT1G15340	AT1G15350
Chr1_5282262	1	5282187	5282337	5282262	151	Chr1_5282262	0.873475	NA	0.705417	-0.30829	AT1G15350	AT1G15360
Chr1_5286726	1	5286644	5286808	5286726	165	Chr1_5286731	1.42719	Chr1_5286721	1.19616	-0.254767	AT1G15370
Chr1_5294628	1	5294516	5294741	5294628	226	Chr1_5294591	1.6788	Chr1_5294614	1.59245	-0.0761823	AT1G15385	AT1G15390
Chr1_5298001	1	5297917	5298084	5298001	168	Chr1_5297998	2.77255	Chr1_5297992	2.57184	-0.108413	AT1G15400	AT1G15405	AT1G15410
Chr1_5304235	1	5304149	5304322	5304235	174	Chr1_5304246	1.63872	Chr1_5304247	1.64639	0.00673676	AT1G15415	AT1G15420	AT1G15430
Chr1_5309618	1	5309543	5309693	5309618	151	Chr1_5309618	2.10763	NA	1.94285	-0.117447	AT1G15440	AT1G15450	AT1G15460
Chr1_5325277	1	5325189	5325364	5325277	176	Chr1_5325289	2.29606	NA	2.35242	0.0349853	AT1G15490	AT1G15500
Chr1_5339716	1	5339614	5339818	5339716	205	Chr1_5339743	2.01646	NA	1.8905	-0.0930569	AT1G15520	AT1G15530	AT1G15540
Chr1_5342174	1	5342060	5342288	5342174	229	Chr1_5342135	2.53421	Chr1_5342165	2.46887	-0.0376852	AT1G15530	AT1G15540
Chr1_5344885	1	5344777	5344992	5344885	216	Chr1_5344884	2.01539	Chr1_5344917	1.82581	-0.142522	AT1G15530	AT1G15550
Chr1_5380953	1	5380829	5381077	5380953	249	Chr1_5380996	2.26678	Chr1_5380904	2.24149	-0.0161863	AT1G15640	AT1G15650	AT1G15660
Chr1_5386490	1	5386411	5386569	5386490	159	Chr1_5386486	0.89787	NA	0.656737	-0.451191	NA
Chr1_5388618	1	5388543	5388693	5388618	151	NA	0.972366	Chr1_5388618	1.25107	0.363591	AT1G15670
Chr1_5390951	1	5390855	5391047	5390951	193	Chr1_5390962	2.09043	NA	1.73622	-0.26785	AT1G15670	AT1G15680
Chr1_5402346	1	5402268	5402424	5402346	157	NA	1.33463	Chr1_5402349	1.16026	-0.201992	AT1G15690	AT1G15700	AT1G15710
Chr1_5404146	1	5404057	5404235	5404146	179	Chr1_5404132	1.84206	Chr1_5404160	1.79696	-0.0357618	AT1G15700	AT1G15710	AT1G15720
Chr1_5410751	1	5410649	5410854	5410751	206	Chr1_5410776	2.08471	Chr1_5410724	1.96977	-0.0818195	AT1G15730	AT1G15740
Chr1_5425464	1	5425332	5425595	5425464	264	Chr1_5425443	1.42215	Chr1_5425407	1.55552	0.129323	AT1G15757	AT1G15760
Chr1_5442453	1	5442378	5442528	5442453	151	NA	2.06445	Chr1_5442453	1.99202	-0.0515253	AT1G15790	AT1G15800	AT1G15810
Chr1_5446520	1	5446400	5446640	5446520	241	Chr1_5446531	0.961819	NA	0.822739	-0.225331	AT1G15800	AT1G15810	AT1G15820	AT1G15830
Chr1_5447928	1	5447836	5448021	5447928	186	Chr1_5447946	2.76438	Chr1_5447939	2.60034	-0.0882557	AT1G15820	AT1G15825	AT1G15830
Chr1_5451139	1	5451029	5451249	5451139	221	Chr1_5451134	1.17358	Chr1_5451104	1.23381	0.0722041	AT1G15825	AT1G15830	AT1G15840
Chr1_5454735	1	5454573	5454898	5454735	326	Chr1_5454793	1.03554	Chr1_5454823	1.06226	0.0367536	AT1G15850	AT1G15860	AT1G15870
Chr1_5471090	1	5470986	5471195	5471090	210	NA	1.58385	Chr1_5471061	1.63941	0.049741	AT1G15920	AT1G15930	AT1G15940
Chr1_5471339	1	5471253	5471425	5471339	173	Chr1_5471328	1.69133	NA	1.64866	-0.0368643	AT1G15920	AT1G15930	AT1G15940
Chr1_5478455	1	5478380	5478530	5478455	151	Chr1_5478455	1.34666	NA	1.39513	0.0510139	AT1G15940	AT1G15950
Chr1_5489108	1	5489000	5489215	5489108	216	Chr1_5489140	3.22708	Chr1_5489120	3.22708	0	AT1G15970	AT1G15980
Chr1_5497949	1	5497861	5498036	5497949	176	Chr1_5497950	2.88525	Chr1_5497961	2.60891	-0.145249	AT1G16010	AT1G16020
Chr1_5514224	1	5514119	5514329	5514224	211	Chr1_5514221	2.37379	Chr1_5514254	2.43118	0.0344644	AT1G16070	AT1G16080	AT1G16090
Chr1_5540225	1	5540017	5540434	5540225	418	Chr1_5540341	1.52001	Chr1_5540196	1.52837	0.00791303	AT1G16170	AT1G16180	AT1G16190
Chr1_5547708	1	5547528	5547889	5547708	362	Chr1_5547704	1.24873	Chr1_5547603	1.18185	-0.0794146	AT1G16210	AT1G16220
Chr1_5562883	1	5562745	5563021	5562883	277	Chr1_5562820	2.19782	Chr1_5562821	1.88238	-0.223515	AT1G16260	AT1G16270
Chr1_5590761	1	5590668	5590854	5590761	187	Chr1_5590779	2.45658	Chr1_5590778	2.43118	-0.0149945	AT1G16340	AT1G16350
Chr1_5614554	1	5614479	5614629	5614554	151	NA	1.39014	Chr1_5614554	1.38634	-0.00394906	AT1G16420	AT1G16430	AT1G16440
Chr1_5635888	1	5635813	5635963	5635888	151	Chr1_5635888	0.948837	NA	0.786798	-0.270167	NA
Chr1_5636636	1	5636561	5636711	5636636	151	NA	1.30929	Chr1_5636636	1.3417	0.0352774	AT1G16500
Chr1_5638385	1	5638279	5638492	5638385	214	Chr1_5638417	0.976678	Chr1_5638401	1.00628	0.0430769	AT1G16500
Chr1_5642240	1	5642165	5642315	5642240	151	NA	1.31789	Chr1_5642240	1.49061	0.177673	NA
Chr1_5642827	1	5642621	5643032	5642827	412	Chr1_5642825	1.24333	NA	1.03253	-0.268026	NA
Chr1_5648587	1	5648489	5648686	5648587	198	Chr1_5648611	1.87576	NA	1.93965	0.0483211	AT1G16515	AT1G16520
Chr1_5697299	1	5697224	5697374	5697299	151	Chr1_5697299	1.51022	NA	1.37685	-0.133387	AT1G16670
Chr1_5727579	1	5727477	5727680	5727579	204	Chr1_5727552	2.00841	Chr1_5727605	1.85149	-0.117367	AT1G16730	AT1G16740
Chr1_5744394	1	5744308	5744479	5744394	172	Chr1_5744404	2.2224	Chr1_5744403	2.24645	0.0155284	AT1G16780	AT1G16790
Chr1_5758717	1	5758621	5758812	5758717	192	Chr1_5758703	3.59112	Chr1_5758713	3.50667	-0.0343322	AT1G16820	AT1G16825	AT1G16830
Chr1_5760494	1	5760397	5760591	5760494	195	Chr1_5760472	1.27996	NA	1.17801	-0.119747	AT1G16820	AT1G16825	AT1G16830
Chr1_5773418	1	5773265	5773571	5773418	307	Chr1_5773357	2.50166	Chr1_5773376	2.46623	-0.0205784	AT1G16870	AT1G16880
Chr1_5786469	1	5786387	5786552	5786469	166	Chr1_5786462	1.41388	NA	1.24317	-0.185636	AT1G16905	AT1G16910	AT1G16916	AT1G16920
Chr1_5787285	1	5787210	5787360	5787285	151	NA	1.00757	Chr1_5787285	1.05745	0.0697094	AT1G16916	AT1G16920	AT1G16930
Chr1_5789380	1	5789211	5789549	5789380	339	Chr1_5789319	1.61707	Chr1_5789342	1.63449	0.0154584	AT1G16916	AT1G16920	AT1G16930	AT1G16940
Chr1_5828986	1	5828894	5829078	5828986	185	Chr1_5828969	1.80339	NA	1.80168	-0.00136863	AT1G17040	AT1G17050
Chr1_5844527	1	5844345	5844708	5844527	364	Chr1_5844514	2.66169	Chr1_5844513	2.61244	-0.0269447	AT1G17080	AT1G17090	AT1G17100
Chr1_5851735	1	5851646	5851824	5851735	179	Chr1_5851740	4.0906	Chr1_5851721	4.28407	0.0666696	AT1G17110	AT1G17120	AT1G17130
Chr1_5854186	1	5854111	5854261	5854186	151	Chr1_5854186	1.16197	NA	1.13624	-0.0323052	AT1G17120	AT1G17130
Chr1_5856737	1	5856662	5856812	5856737	151	Chr1_5856737	1.01768	NA	0.968343	-0.0716939	AT1G17130	AT1G17140
Chr1_5858505	1	5858406	5858604	5858505	199	Chr1_5858529	1.64351	Chr1_5858481	1.77897	0.114262	AT1G17140
Chr1_5870149	1	5870074	5870224	5870149	151	Chr1_5870149	1.1815	NA	1.12297	-0.0733002	AT1G17160	AT1G17170	AT1G17180
Chr1_5873643	1	5873471	5873815	5873643	345	Chr1_5873726	1.75662	Chr1_5873740	1.67059	-0.0724444	AT1G17180	AT1G17190
Chr1_5875142	1	5875015	5875269	5875142	255	Chr1_5875172	1.17801	Chr1_5875090	1.20233	0.0294811	AT1G17190
Chr1_5895789	1	5895714	5895864	5895789	151	Chr1_5895789	1.24825	NA	1.14742	-0.121513	AT1G17230	AT1G17232	AT1G17235	AT1G17240
Chr1_5920190	1	5920096	5920285	5920190	190	Chr1_5920194	1.27707	NA	1.30267	0.0286341	AT1G17280	AT1G17285	AT1G17290
Chr1_5922047	1	5921950	5922144	5922047	195	Chr1_5922069	1.60875	Chr1_5922038	1.53969	-0.0633002	AT1G17280	AT1G17285	AT1G17290
Chr1_5944976	1	5944890	5945062	5944976	173	Chr1_5944984	2.32067	Chr1_5944987	2.45583	0.0816693	AT1G17350	AT1G17360
Chr1_5979515	1	5979401	5979629	5979515	229	Chr1_5979554	1.14646	NA	1.04624	-0.131972	AT1G17420	AT1G17430
Chr1_5996999	1	5996922	5997076	5996999	155	Chr1_5997001	2.18352	NA	2.36839	0.117251	AT1G17450	AT1G17455	AT1G17460
Chr1_6008443	1	6008361	6008524	6008443	164	Chr1_6008436	1.31062	Chr1_6008444	1.18933	-0.1401	AT1G17480	AT1G17490
Chr1_6017279	1	6017186	6017372	6017279	187	Chr1_6017261	1.2102	Chr1_6017297	1.08634	-0.15577	AT1G17500
Chr1_6034095	1	6033990	6034200	6034095	211	Chr1_6034066	1.83729	Chr1_6034125	2.08471	0.182267	AT1G17540	AT1G17545	AT1G17550
Chr1_6039024	1	6038907	6039141	6039024	235	Chr1_6039006	2.85691	NA	2.38724	-0.259112	AT1G17560	AT1G17570	AT1G17580
Chr1_6049580	1	6049465	6049695	6049580	231	Chr1_6049620	1.37894	NA	1.20092	-0.19942	AT1G17580	AT1G17590
Chr1_6062162	1	6062052	6062272	6062162	221	Chr1_6062174	1.49822	Chr1_6062197	1.40402	-0.093686	AT1G17620	AT1G17630
Chr1_6064382	1	6064276	6064488	6064382	213	Chr1_6064371	1.3202	Chr1_6064351	1.32922	0.0098234	AT1G17630
Chr1_6075980	1	6075866	6076094	6075980	229	NA	2.97693	Chr1_6076019	3.46303	0.21821	AT1G17660	AT1G17665	AT1G17670	AT1G17680
Chr1_6098502	1	6098391	6098613	6098502	223	Chr1_6098466	3.09231	Chr1_6098538	2.9425	-0.0716425	AT1G17720	AT1G17730	AT1G17745
Chr1_6100897	1	6100775	6101020	6100897	246	Chr1_6100861	0.979671	Chr1_6100850	1.07921	0.139606	AT1G17720	AT1G17730	AT1G17744	AT1G17745
Chr1_6102250	1	6102126	6102375	6102250	250	Chr1_6102300	1.4698	Chr1_6102279	1.63941	0.157557	AT1G17744	AT1G17745
Chr1_6105265	1	6105190	6105340	6105265	151	NA	0.734873	Chr1_6105265	0.881026	0.26169	AT1G17745	AT1G17750
Chr1_6139435	1	6139345	6139526	6139435	182	Chr1_6139420	1.16278	NA	0.987595	-0.235587	AT1G17830
Chr1_6139651	1	6139576	6139726	6139651	151	NA	1.3534	Chr1_6139651	1.23727	-0.129428	AT1G17830	AT1G17840
Chr1_6154127	1	6153968	6154286	6154127	319	Chr1_6154183	1.22158	Chr1_6154200	1.30267	0.0927233	AT1G17870	AT1G17880	AT1G17890
Chr1_6165548	1	6165422	6165673	6165548	252	Chr1_6165598	1.40749	Chr1_6165497	1.35709	-0.0526083	AT1G17920	AT1G17930
Chr1_6174664	1	6174569	6174759	6174664	191	Chr1_6174660	1.60356	Chr1_6174684	1.75198	0.127708	AT1G17940	AT1G17950
Chr1_6184083	1	6184008	6184158	6184083	151	Chr1_6184083	1.72013	NA	1.35864	-0.340354	AT1G17960	AT1G17970
Chr1_6184419	1	6184311	6184528	6184419	218	NA	1.44873	Chr1_6184386	1.48748	0.0380815	AT1G17960	AT1G17970
Chr1_6210737	1	6210662	6210812	6210737	151	Chr1_6210737	1.07222	NA	1.03253	-0.0544173	AT1G18040	AT1G18050
Chr1_6213624	1	6213548	6213700	6213624	153	Chr1_6213623	1.04552	NA	0.866134	-0.271559	AT1G18050	AT1G18060	AT1G18070
Chr1_6218388	1	6218312	6218464	6218388	153	NA	2.05583	Chr1_6218387	2.17897	0.0839254	AT1G18070	AT1G18075
Chr1_6219470	1	6219376	6219563	6219470	188	Chr1_6219469	2.184	NA	2.2541	0.0455787	AT1G18070	AT1G18075	AT1G18080
Chr1_6231617	1	6231513	6231722	6231617	210	Chr1_6231630	1.64901	Chr1_6231645	1.47825	-0.15771	AT1G18100
Chr1_6238098	1	6238023	6238173	6238098	151	Chr1_6238098	0.780413	NA	0.741653	-0.0734935	AT1G18130	AT1G18140
Chr1_6240194	1	6240092	6240295	6240194	204	Chr1_6240167	2.10344	Chr1_6240220	2.23634	0.0883889	AT1G18140
Chr1_6244245	1	6244095	6244394	6244245	300	NA	1.15898	Chr1_6244170	1.12044	-0.0487903	AT1G18140	AT1G18150
Chr1_6244517	1	6244442	6244592	6244517	151	Chr1_6244517	1.05538	NA	0.955599	-0.143285	AT1G18150
Chr1_6248074	1	6247984	6248165	6248074	182	Chr1_6248071	1.58264	NA	1.66378	0.0721316	AT1G18150	AT1G18160
Chr1_6267186	1	6267111	6267261	6267186	151	Chr1_6267186	1.60473	NA	1.52228	-0.0760968	AT1G18200	AT1G18210
Chr1_6268917	1	6268767	6269066	6268917	300	NA	1.29661	Chr1_6268842	1.40119	0.111908	AT1G18200	AT1G18210	AT1G18220
Chr1_6269325	1	6269250	6269400	6269325	151	Chr1_6269325	1.08634	NA	1.01736	-0.0946454	AT1G18200	AT1G18210	AT1G18220
Chr1_6278406	1	6278324	6278487	6278406	164	Chr1_6278399	2.14986	NA	2.11302	-0.0249363	AT1G18250	AT1G18260
Chr1_6299073	1	6298983	6299164	6299073	182	Chr1_6299088	2.19451	NA	2.07805	-0.0786685	AT1G18290	AT1G18300
Chr1_6324575	1	6324455	6324695	6324575	241	Chr1_6324569	1.76194	Chr1_6324530	1.6577	-0.0879819	AT1G18370	AT1G18390
Chr1_6345802	1	6345678	6345925	6345802	248	Chr1_6345831	2.95553	Chr1_6345753	2.89358	-0.0305613	AT1G18415	AT1G18420	AT1G18430	AT1G18440	AT1G18450
Chr1_6347928	1	6347810	6348047	6347928	238	Chr1_6347972	1.01736	NA	1.06748	0.0693788	AT1G18415	AT1G18440	AT1G18450
Chr1_6361436	1	6361337	6361535	6361436	199	Chr1_6361412	2.01108	NA	2.32067	0.206571	AT1G18470	AT1G18480	AT1G18485
Chr1_6385398	1	6385300	6385497	6385398	198	Chr1_6385398	2.56328	Chr1_6385422	1.88137	-0.446207	AT1G18550	AT1G18560
Chr1_6388341	1	6388201	6388480	6388341	280	Chr1_6388276	0.971553	Chr1_6388320	1.1616	0.257749	AT1G18560	AT1G18570
Chr1_6405551	1	6405460	6405642	6405551	183	Chr1_6405540	2.23634	Chr1_6405567	1.9623	-0.188594	AT1G18610
Chr1_6409592	1	6409513	6409671	6409592	159	NA	0.92135	Chr1_6409596	0.950098	0.044327	AT1G18610	AT1G18620
Chr1_6419110	1	6419020	6419200	6419110	181	Chr1_6419125	1.74081	NA	1.57747	-0.142146	AT1G18640	AT1G18650	AT1G18660
Chr1_6431394	1	6431298	6431490	6431394	193	Chr1_6431415	1.57574	Chr1_6431373	1.58996	0.012961	AT1G18670	AT1G18680	AT1G18690
Chr1_6443671	1	6443582	6443760	6443671	179	Chr1_6443685	1.70238	Chr1_6443679	1.72303	0.0173947	AT1G18700
Chr1_6466613	1	6466533	6466692	6466613	160	Chr1_6466608	3.40016	Chr1_6466616	3.34303	-0.0244463	AT1G18745	AT1G18750
Chr1_6474548	1	6474422	6474674	6474548	253	Chr1_6474513	2.28597	Chr1_6474551	2.107	-0.117616	AT1G18760	AT1G18770	AT1G18773
Chr1_6483947	1	6483849	6484045	6483947	197	Chr1_6483970	1.41295	Chr1_6483924	1.49044	0.0770279	AT1G18800
Chr1_6488509	1	6488434	6488584	6488509	151	Chr1_6488509	2.88251	NA	2.2696	-0.344888	AT1G18810	AT1G18820	AT1G18830
Chr1_6528393	1	6528295	6528490	6528393	196	Chr1_6528370	2.21545	Chr1_6528415	1.93912	-0.192198	AT1G18890	AT1G18900
Chr1_6561093	1	6561018	6561168	6561093	151	Chr1_6561093	1.23003	NA	1.07422	-0.195404	AT1G18990	AT1G19000
Chr1_6562892	1	6562764	6563019	6562892	256	Chr1_6562881	2.18162	Chr1_6562864	2.08142	-0.0678317	AT1G18990	AT1G19000	AT1G19010
Chr1_6579377	1	6579277	6579478	6579377	202	Chr1_6579352	2.20774	NA	2.21665	0.00581071	AT1G19050
Chr1_6593891	1	6593803	6593980	6593891	178	Chr1_6593905	2.36412	Chr1_6593900	2.62856	0.152969	AT1G19100
Chr1_6601938	1	6601814	6602063	6601938	250	Chr1_6601921	2.25543	Chr1_6601908	2.3106	0.034865	AT1G19100	AT1G19110
Chr1_6613500	1	6613312	6613687	6613500	376	Chr1_6613387	2.00025	NA	1.81817	-0.137693	AT1G19130	AT1G19140	AT1G19150	AT1G19160
Chr1_6626693	1	6626579	6626806	6626693	228	Chr1_6626720	3.01535	Chr1_6626731	3.04424	0.0137566	AT1G19200	AT1G19210
Chr1_6635185	1	6635091	6635279	6635185	189	NA	0.907981	Chr1_6635204	1.09489	0.270052	AT1G19220
Chr1_6641742	1	6641666	6641817	6641742	152	Chr1_6641742	3.13105	NA	3.19918	0.0310556	AT1G19230
Chr1_6643114	1	6643039	6643189	6643114	151	Chr1_6643114	1.27433	NA	1.0498	-0.279624	AT1G19230
Chr1_6661388	1	6661313	6661463	6661388	151	NA	1.03641	Chr1_6661388	1.11246	0.102159	AT1G19260	AT1G19270
Chr1_6673211	1	6673075	6673347	6673211	273	Chr1_6673150	1.32962	NA	1.1104	-0.259935	AT1G19300
Chr1_6677846	1	6677771	6677921	6677846	151	NA	1.38701	Chr1_6677846	1.77897	0.359064	AT1G19310	AT1G19320
Chr1_6686999	1	6686901	6687096	6686999	196	NA	2.59739	Chr1_6687021	3.12345	0.266078	AT1G19340	AT1G19350
Chr1_6688523	1	6688445	6688602	6688523	158	Chr1_6688527	2.08073	Chr1_6688521	2.30785	0.14946	AT1G19350
Chr1_6696956	1	6696843	6697069	6696956	227	Chr1_6696994	1.889	NA	1.76751	-0.0959043	AT1G19370	AT1G19371	AT1G19373	AT1G19376	AT1G19380
Chr1_6714580	1	6714483	6714677	6714580	195	Chr1_6714558	1.68355	Chr1_6714560	1.86141	0.144889	AT1G19400	AT1G19410
Chr1_6728185	1	6728013	6728357	6728185	345	NA	1.621	Chr1_6728220	1.80701	0.15672	AT1G19430	AT1G19440
Chr1_6728915	1	6728840	6728990	6728915	151	Chr1_6728915	2.26871	NA	2.14452	-0.0812174	AT1G19430	AT1G19440
Chr1_6737925	1	6737837	6738013	6737925	177	Chr1_6737912	1.64033	Chr1_6737926	1.50524	-0.123993	AT1G19460	AT1G19464
Chr1_6746704	1	6746611	6746797	6746704	187	Chr1_6746686	2.62467	Chr1_6746720	2.32201	-0.176762	AT1G19480	AT1G19485
Chr1_6754331	1	6754249	6754412	6754331	164	Chr1_6754324	4.16243	NA	4.18796	0.00882165	AT1G19490	AT1G19500
Chr1_6774684	1	6774568	6774800	6774684	233	Chr1_6774718	2.71935	Chr1_6774725	2.39542	-0.182983	AT1G19570	AT1G19580
Chr1_6802915	1	6802817	6803013	6802915	197	Chr1_6802892	3.87145	NA	4.0906	0.0794385	AT1G19660	AT1G19670	AT1G19680
Chr1_6805316	1	6805240	6805392	6805316	153	NA	1.32714	Chr1_6805317	1.38939	0.0661311	AT1G19660	AT1G19670	AT1G19680
Chr1_6812478	1	6812403	6812553	6812478	151	Chr1_6812478	1.09681	NA	0.886726	-0.306753	AT1G19690	AT1G19700	AT1G19710
Chr1_6814651	1	6814459	6814844	6814651	386	Chr1_6814627	1.82705	Chr1_6814626	1.70704	-0.0980193	AT1G19700	AT1G19710
Chr1_6824310	1	6824218	6824401	6824310	184	Chr1_6824326	2.10108	Chr1_6824304	2.19872	0.0655328	AT1G19720	AT1G19730	AT1G19740	AT1G19750
Chr1_6838108	1	6838025	6838191	6838108	167	Chr1_6838100	1.68355	Chr1_6838116	1.8286	0.119233	AT1G19780	AT1G19790
Chr1_6840164	1	6840089	6840239	6840164	151	Chr1_6840164	1.48133	NA	1.28979	-0.199757	AT1G19790
Chr1_6843388	1	6843298	6843479	6843388	182	Chr1_6843373	1.04305	Chr1_6843404	1.04809	0.00695429	AT1G19800
Chr1_6844952	1	6844877	6845027	6844952	151	Chr1_6844952	1.93371	NA	1.91351	-0.01515	AT1G19800
Chr1_6853627	1	6853533	6853720	6853627	188	Chr1_6853645	1.00598	NA	1.11583	0.149516	AT1G19830
Chr1_6853889	1	6853814	6853964	6853889	151	NA	1.09424	Chr1_6853889	1.3622	0.316009	NA
Chr1_6855631	1	6855553	6855710	6855631	158	Chr1_6855635	1.057	Chr1_6855628	1.12342	0.087922	AT1G19835
Chr1_6862943	1	6862868	6863018	6862943	151	Chr1_6862943	1.95471	NA	2.22164	0.18467	AT1G19835
Chr1_6865923	1	6865848	6865998	6865923	151	Chr1_6865923	3.62364	NA	3.59112	-0.0130058	NA
Chr1_6868067	1	6867984	6868150	6868067	167	Chr1_6868065	2.05933	Chr1_6868075	2.24776	0.126313	NA
Chr1_6870605	1	6870530	6870680	6870605	151	Chr1_6870605	0.948244	NA	1.13068	0.25386	NA
Chr1_6871690	1	6871603	6871777	6871690	175	NA	0.936277	Chr1_6871678	0.931173	-0.00788619	NA
Chr1_6873462	1	6873384	6873539	6873462	156	NA	1.40175	Chr1_6873459	1.34288	-0.0618987	AT1G19840
Chr1_6894788	1	6894670	6894905	6894788	236	Chr1_6894825	1.74813	Chr1_6894830	1.76412	0.0131362	AT1G19860	AT1G19870
Chr1_6899698	1	6899604	6899791	6899698	188	Chr1_6899716	2.61244	Chr1_6899714	2.66465	0.0285481	AT1G19870	AT1G19880
Chr1_6904769	1	6904692	6904846	6904769	155	Chr1_6904767	1.51388	Chr1_6904770	1.51887	0.00474754	AT1G19880	AT1G19890
Chr1_6916815	1	6916727	6916903	6916815	177	NA	1.38123	Chr1_6916802	1.55126	0.167487	AT1G19920	AT1G19930
Chr1_6924005	1	6923918	6924092	6924005	175	Chr1_6924011	2.68608	Chr1_6924017	2.61372	-0.0393977	AT1G19950
Chr1_6927785	1	6927672	6927898	6927785	227	Chr1_6927759	1.34771	Chr1_6927747	1.38363	0.0379481	AT1G19960	AT1G19968
Chr1_6937910	1	6937816	6938003	6937910	188	Chr1_6937891	1.07512	Chr1_6937924	1.04901	-0.0354693	AT1G20000	AT1G20010
Chr1_6939593	1	6939515	6939671	6939593	157	Chr1_6939590	1.95186	NA	2.00005	0.0351865	AT1G20000	AT1G20010	AT1G20015
Chr1_6945454	1	6945271	6945637	6945454	367	Chr1_6945435	1.64972	Chr1_6945562	1.73773	0.0749828	AT1G20020	AT1G20030
Chr1_6946624	1	6946544	6946705	6946624	162	Chr1_6946627	2.50769	NA	2.20628	-0.184743	AT1G20030	AT1G20050
Chr1_6959473	1	6959371	6959575	6959473	205	Chr1_6959446	2.40776	Chr1_6959496	2.37196	-0.0216119	AT1G20070	AT1G20080
Chr1_6971209	1	6971077	6971340	6971209	264	Chr1_6971152	4.28407	NA	4.16243	-0.041556	AT1G20100	AT1G20110
Chr1_6995132	1	6994974	6995289	6995132	316	Chr1_6995189	1.17861	Chr1_6995214	1.17861	0	AT1G20160	AT1G20170	AT1G20180
Chr1_7016676	1	7016568	7016784	7016676	217	Chr1_7016643	1.87196	NA	1.68799	-0.149243	AT1G20240	AT1G20250	AT1G20260
Chr1_7023214	1	7023128	7023300	7023214	173	Chr1_7023209	1.48051	Chr1_7023225	1.5994	0.111437	AT1G20270	AT1G20280
Chr1_7029569	1	7029472	7029666	7029569	195	Chr1_7029547	1.0475	NA	1.10366	0.0753456	AT1G20290	AT1G20300	AT1G20310
Chr1_7031935	1	7031807	7032064	7031935	258	Chr1_7031989	0.768685	NA	0.668037	-0.202465	AT1G20290	AT1G20300	AT1G20310
Chr1_7053867	1	7053701	7054033	7053867	333	Chr1_7053958	1.83307	Chr1_7053776	1.85314	0.01571	AT1G20370
Chr1_7062035	1	7061957	7062114	7062035	158	Chr1_7062036	2.06644	Chr1_7062032	1.70551	-0.276944	AT1G20380
Chr1_7082873	1	7082798	7082948	7082873	151	Chr1_7082873	0.855167	NA	0.709108	-0.270201	AT1G20410	AT1G20420	AT1G20430
Chr1_7086668	1	7086590	7086747	7086668	158	Chr1_7086665	1.59994	Chr1_7086665	1.57747	-0.0204052	AT1G20430	AT1G20440
Chr1_7090043	1	7089925	7090162	7090043	238	Chr1_7090087	2.13518	NA	2.15877	0.0158518	AT1G20450	AT1G20460
Chr1_7106003	1	7105901	7106104	7106003	204	Chr1_7106029	2.97237	Chr1_7106029	2.85306	-0.0591036	AT1G20510	AT1G20515	AT1G20520
Chr1_7118835	1	7118759	7118910	7118835	152	Chr1_7118835	1.52583	Chr1_7118834	1.35004	-0.176592	AT1G20550	AT1G20560
Chr1_7146266	1	7146184	7146348	7146266	165	NA	1.04552	Chr1_7146259	1.19904	0.197659	AT1G20620	AT1G20630
Chr1_7146526	1	7146423	7146629	7146526	207	Chr1_7146554	1.18244	NA	1.25043	0.0806573	AT1G20620	AT1G20630
Chr1_7160947	1	7160833	7161062	7160947	230	Chr1_7160940	2.07138	NA	1.95646	-0.0823466	AT1G20650
Chr1_7163589	1	7163502	7163676	7163589	175	Chr1_7163577	1.19199	NA	1.14974	-0.0520645	AT1G20670
Chr1_7168032	1	7167842	7168221	7168032	380	Chr1_7168146	1.68572	Chr1_7168052	1.61671	-0.060304	AT1G20670	AT1G20680
Chr1_7176704	1	7176628	7176781	7176704	154	Chr1_7176703	3.222	NA	3.60775	0.163143	AT1G20690	AT1G20691	AT1G20693	AT1G20696
Chr1_7179400	1	7179318	7179482	7179400	165	Chr1_7179407	1.86166	NA	2.0061	0.107804	AT1G20691	AT1G20693	AT1G20696
Chr1_7216876	1	7216794	7216959	7216876	166	Chr1_7216884	4.41713	Chr1_7216876	4.64201	0.0716403	AT1G20770	AT1G20780
Chr1_7231924	1	7231838	7232011	7231924	174	NA	1.49413	Chr1_7231913	1.611	0.108651	AT1G20800	AT1G20810	AT1G20816
Chr1_7238539	1	7238413	7238666	7238539	254	Chr1_7238591	1.17939	Chr1_7238519	1.19266	0.016142	AT1G20823
Chr1_7242814	1	7242733	7242895	7242814	163	Chr1_7242808	3.19174	Chr1_7242820	3.25102	0.0265493	AT1G20820	AT1G20830
Chr1_7248111	1	7248019	7248203	7248111	185	Chr1_7248128	1.56362	NA	1.50138	-0.0586008	AT1G20840
Chr1_7250834	1	7250723	7250945	7250834	223	Chr1_7250804	1.56262	Chr1_7250798	1.48234	-0.0760906	AT1G20840	AT1G20850
Chr1_7267525	1	7267430	7267620	7267525	191	Chr1_7267509	1.90698	Chr1_7267505	2.0037	0.0713768	AT1G20880	AT1G20890
Chr1_7322928	1	7322830	7323026	7322928	197	Chr1_7322928	1.63922	Chr1_7322951	1.6337	-0.00486641	AT1G20980
Chr1_7324488	1	7324406	7324570	7324488	165	Chr1_7324488	1.90343	Chr1_7324495	1.73426	-0.134281	AT1G20980
Chr1_7336836	1	7336680	7336991	7336836	312	Chr1_7336916	1.51592	Chr1_7336908	1.74579	0.203686	AT1G21000
Chr1_7366452	1	7366376	7366528	7366452	153	Chr1_7366451	1.53719	NA	1.45958	-0.0747422	AT1G21050
Chr1_7370043	1	7369968	7370118	7370043	151	Chr1_7370043	0.895874	NA	1.02166	0.189547	AT1G21060
Chr1_7371333	1	7371255	7371410	7371333	156	NA	0.861992	Chr1_7371335	0.927456	0.105604	AT1G21060	AT1G21065
Chr1_7374228	1	7374144	7374311	7374228	168	Chr1_7374234	2.69513	Chr1_7374236	2.51834	-0.0978818	AT1G21060	AT1G21065
Chr1_7382515	1	7382404	7382626	7382515	223	Chr1_7382551	1.45907	NA	1.50355	0.0433237	AT1G21080	AT1G21090
Chr1_7384458	1	7384362	7384554	7384458	193	NA	1.11954	Chr1_7384479	1.39663	0.319044	AT1G21080	AT1G21090
Chr1_7407721	1	7407646	7407796	7407721	151	Chr1_7407721	0.962324	NA	0.777481	-0.307715	AT1G21150	AT1G21160
Chr1_7421074	1	7420966	7421182	7421074	217	Chr1_7421068	1.7373	Chr1_7421107	1.78214	0.0367638	AT1G21190	AT1G21200	AT1G21202
Chr1_7443098	1	7443023	7443173	7443098	151	Chr1_7443098	1.84807	NA	1.72303	-0.101072	AT1G21250	AT1G21270
Chr1_7454992	1	7454896	7455089	7454992	194	Chr1_7454971	1.12919	Chr1_7455014	1.10863	-0.0265103	AT1G21310
Chr1_7461657	1	7461559	7461756	7461657	198	Chr1_7461634	1.11876	NA	1.08961	-0.0380887	NA
Chr1_7462023	1	7461948	7462098	7462023	151	NA	1.14307	Chr1_7462023	1.47734	0.370088	AT1G21320
Chr1_7470497	1	7470392	7470602	7470497	211	Chr1_7470481	1.74707	Chr1_7470467	1.63449	-0.0960969	AT1G21326
Chr1_7488865	1	7488749	7488981	7488865	233	Chr1_7488878	2.25726	Chr1_7488841	2.26421	0.00443517	AT1G21380	AT1G21390
Chr1_7491214	1	7491139	7491289	7491214	151	NA	0.995046	Chr1_7491214	1.04264	0.067406	AT1G21380	AT1G21390	AT1G21395	AT1G21400
Chr1_7494272	1	7494180	7494363	7494272	184	Chr1_7494255	1.75996	NA	1.97108	0.163444	AT1G21400	AT1G21410
Chr1_7496935	1	7496844	7497026	7496935	183	Chr1_7496919	1.84194	Chr1_7496951	1.81817	-0.018739	AT1G21400	AT1G21410
Chr1_7499969	1	7499877	7500062	7499969	186	Chr1_7499968	1.32598	Chr1_7499952	1.24659	-0.089072	AT1G21410	AT1G21420	AT1G21430
Chr1_7504303	1	7504193	7504412	7504303	220	Chr1_7504268	1.15292	NA	1.06605	-0.113017	AT1G21440
Chr1_7509079	1	7508983	7509174	7509079	192	Chr1_7509099	1.08821	NA	1.07997	-0.0109658	AT1G21450
Chr1_7531090	1	7531015	7531165	7531090	151	Chr1_7531090	1.66541	NA	1.39985	-0.250605	AT1G21500	AT1G21510
Chr1_7533683	1	7533595	7533770	7533683	176	Chr1_7533695	1.0669	NA	1.03632	-0.0419554	AT1G21500	AT1G21510	AT1G21520
Chr1_7565893	1	7565817	7565969	7565893	153	Chr1_7565894	1.52837	NA	1.44227	-0.0836526	AT1G21580	AT1G21590
Chr1_7571101	1	7570925	7571276	7571101	352	Chr1_7571000	1.68283	Chr1_7571059	1.67534	-0.00643553	AT1G21590	AT1G21600	AT1G21610
Chr1_7609660	1	7609552	7609768	7609660	217	Chr1_7609693	1.36136	Chr1_7609627	1.6536	0.280562	AT1G21660	AT1G21670
Chr1_7612835	1	7612753	7612916	7612835	164	Chr1_7612837	3.07097	NA	3.39329	0.14399	AT1G21670	AT1G21680	AT1G21690
Chr1_7619052	1	7618960	7619145	7619052	186	Chr1_7619035	1.37929	Chr1_7619054	1.308	-0.0765633	AT1G21690	AT1G21695	AT1G21700
Chr1_7624275	1	7624193	7624357	7624275	165	Chr1_7624282	2.43583	Chr1_7624279	2.77255	0.1868	AT1G21700	AT1G21710	AT1G21720
Chr1_7640096	1	7640021	7640171	7640096	151	NA	1.78228	Chr1_7640096	1.96779	0.142852	AT1G21738	AT1G21740
Chr1_7645536	1	7645444	7645629	7645536	186	Chr1_7645529	2.50659	Chr1_7645520	2.4709	-0.0206894	AT1G21740	AT1G21750
Chr1_7648993	1	7648875	7649111	7648993	237	NA	1.35436	Chr1_7648950	1.44439	0.0928491	AT1G21750	AT1G21760	AT1G21780
Chr1_7652178	1	7652102	7652253	7652178	152	Chr1_7652178	1.98419	NA	1.48499	-0.418097	AT1G21760	AT1G21770	AT1G21780	AT1G21790
Chr1_7654100	1	7654007	7654193	7654100	187	Chr1_7654115	2.65082	Chr1_7654082	2.51315	-0.0769419	AT1G21770	AT1G21780	AT1G21790
Chr1_7661016	1	7660936	7661096	7661016	161	Chr1_7661021	1.95864	Chr1_7661014	2.0159	0.0415718	AT1G21810	AT1G21830
Chr1_7665018	1	7664932	7665104	7665018	173	Chr1_7665007	1.34936	NA	1.53787	0.188658	AT1G21830	AT1G21835	AT1G21840
Chr1_7680410	1	7680271	7680549	7680410	279	Chr1_7680474	2.58273	Chr1_7680410	2.51834	-0.0364238	AT1G21870	AT1G21880
Chr1_7692507	1	7692416	7692598	7692507	183	Chr1_7692523	1.61511	Chr1_7692512	1.50625	-0.100671	AT1G21900
Chr1_7699235	1	7699159	7699312	7699235	154	NA	1.42403	Chr1_7699234	1.38252	-0.0426792	NA
Chr1_7699437	1	7699320	7699554	7699437	235	Chr1_7699479	1.66062	NA	1.6221	-0.0338592	NA
Chr1_7706245	1	7706151	7706338	7706245	188	Chr1_7706263	3.19464	Chr1_7706262	3.09986	-0.0434503	AT1G21920
Chr1_7715806	1	7715730	7715881	7715806	152	Chr1_7715805	2.13222	NA	1.99202	-0.0981242	AT1G21940
Chr1_7724153	1	7724073	7724233	7724153	161	Chr1_7724148	1.41061	NA	1.51971	0.107477	AT1G21950	AT1G21960
Chr1_7732388	1	7732301	7732475	7732388	175	Chr1_7732400	2.30088	NA	2.3668	0.0407521	AT1G21970	AT1G21975	AT1G21980
Chr1_7734610	1	7734528	7734691	7734610	164	Chr1_7734608	1.18505	Chr1_7734603	1.4115	0.252281	AT1G21980
Chr1_7759326	1	7759208	7759444	7759326	237	Chr1_7759363	2.28745	Chr1_7759369	2.18085	-0.0688497	AT1G22030
Chr1_7760733	1	7760643	7760822	7760733	180	Chr1_7760745	1.34557	Chr1_7760747	1.31281	-0.0355593	AT1G22030
Chr1_7765850	1	7765775	7765925	7765850	151	NA	1.28965	Chr1_7765850	1.36974	0.0869225	AT1G22040
Chr1_7782744	1	7782664	7782825	7782744	162	Chr1_7782750	2.2336	NA	2.16361	-0.0459304	AT1G22060
Chr1_7785759	1	7785684	7785834	7785759	151	Chr1_7785759	1.14518	NA	0.88883	-0.365595	AT1G22065	AT1G22067
Chr1_7789330	1	7789188	7789471	7789330	284	Chr1_7789308	2.41715	Chr1_7789263	2.58753	0.0982686	AT1G22070
Chr1_7815581	1	7815506	7815656	7815581	151	Chr1_7815581	1.44348	NA	1.18627	-0.283119	AT1G22130	AT1G22140	AT1G22150
Chr1_7823016	1	7822917	7823115	7823016	199	Chr1_7823040	1.71556	NA	1.70434	-0.00946642	AT1G22160
Chr1_7830431	1	7830356	7830506	7830431	151	Chr1_7830431	1.06972	NA	0.884196	-0.274795	AT1G22180
Chr1_7832890	1	7832805	7832975	7832890	171	Chr1_7832900	1.9796	Chr1_7832896	1.87516	-0.0781952	AT1G22180	AT1G22190
Chr1_7835963	1	7835881	7836046	7835963	166	Chr1_7835956	1.74512	NA	1.67743	-0.0570737	AT1G22190
Chr1_7873525	1	7873447	7873602	7873525	156	Chr1_7873522	2.12989	Chr1_7873524	2.08546	-0.0304133	AT1G22275	AT1G22280
Chr1_7884232	1	7884142	7884323	7884232	182	Chr1_7884248	2.2696	NA	2.56905	0.178797	AT1G22310	AT1G22320	AT1G22330
Chr1_7888956	1	7888866	7889047	7888956	182	Chr1_7888972	1.94743	NA	1.89125	-0.0422314	AT1G22330
Chr1_7909782	1	7909692	7909873	7909782	182	Chr1_7909767	1.93764	NA	1.87169	-0.049959	AT1G22403	AT1G22410
Chr1_7925137	1	7925050	7925224	7925137	175	NA	1.11262	Chr1_7925125	1.26043	0.179955	AT1G22440	AT1G22450
Chr1_7934150	1	7934074	7934227	7934150	154	Chr1_7934152	2.8361	Chr1_7934149	2.75693	-0.0408458	AT1G22470	AT1G22480
Chr1_7937076	1	7936973	7937179	7937076	207	Chr1_7937101	3.40652	NA	3.67135	0.108012	AT1G22480
Chr1_7942721	1	7942646	7942796	7942721	151	Chr1_7942721	1.18374	NA	1.24067	0.0677672	AT1G22490
Chr1_7945825	1	7945732	7945918	7945825	187	Chr1_7945843	1.64449	NA	1.51013	-0.122967	NA
Chr1_7952837	1	7952762	7952912	7952837	151	NA	0.904954	Chr1_7952837	0.869532	-0.0576053	AT1G22510	AT1G22520
Chr1_7954579	1	7954442	7954716	7954579	275	Chr1_7954641	1.64845	Chr1_7954517	1.68226	0.0292906	AT1G22510	AT1G22520	AT1G22530
Chr1_7968742	1	7968667	7968817	7968742	151	Chr1_7968742	1.14751	NA	1.15842	0.0136517	AT1G22550
Chr1_7975510	1	7975362	7975658	7975510	297	Chr1_7975437	1.19306	Chr1_7975583	1.07361	-0.152197	NA
Chr1_7980207	1	7980127	7980286	7980207	160	Chr1_7980211	1.04228	Chr1_7980202	0.939825	-0.149279	AT1G22570	AT1G22590
Chr1_7987407	1	7987332	7987482	7987407	151	NA	0.918304	Chr1_7987407	0.929344	0.0172409	AT1G22600
Chr1_7991245	1	7991157	7991333	7991245	177	Chr1_7991258	1.41531	NA	1.48992	0.0741168	AT1G22600
Chr1_7992943	1	7992868	7993018	7992943	151	NA	1.20763	Chr1_7992943	0.884784	-0.448781	AT1G22610
Chr1_7994110	1	7993984	7994236	7994110	253	Chr1_7994095	2.12302	Chr1_7994059	1.8854	-0.171247	AT1G22610
Chr1_8005368	1	8005272	8005465	8005368	194	Chr1_8005347	1.80701	NA	1.78905	-0.0144108	AT1G22620	AT1G22640
Chr1_8010873	1	8010793	8010952	8010873	160	Chr1_8010877	1.48099	Chr1_8010868	1.62045	0.129833	NA
Chr1_8017193	1	8017085	8017300	8017193	216	Chr1_8017225	1.16337	Chr1_8017162	1.02713	-0.179691	AT1G22650	AT1G22651	AT1G22660
Chr1_8060827	1	8060737	8060916	8060827	180	Chr1_8060814	2.53649	NA	3.21759	0.343147	AT1G22767	AT1G22770
Chr1_8067744	1	8067668	8067821	8067744	154	Chr1_8067746	1.76045	NA	1.68645	-0.0619547	AT1G22770	AT1G22780	AT1G22790
Chr1_8068915	1	8068840	8068990	8068915	151	NA	0.910169	Chr1_8068915	0.949506	0.0610427	AT1G22780	AT1G22790
Chr1_8076616	1	8076516	8076715	8076616	200	Chr1_8076591	1.24043	Chr1_8076620	1.2209	-0.0228953	AT1G22810	AT1G22830	AT1G22840
Chr1_8083110	1	8083021	8083199	8083110	179	Chr1_8083096	1.58761	Chr1_8083121	1.85042	0.220996	AT1G22850	AT1G22860
Chr1_8117250	1	8117158	8117342	8117250	185	Chr1_8117267	1.44596	Chr1_8117233	1.60592	0.151372	AT1G22930
Chr1_8134502	1	8134424	8134581	8134502	158	NA	1.51666	Chr1_8134499	1.42698	-0.0879326	AT1G22970	AT1G22980	AT1G22985
Chr1_8136140	1	8136030	8136249	8136140	220	Chr1_8136161	2.96807	Chr1_8136174	2.85691	-0.0550695	AT1G22980	AT1G22985
Chr1_8138255	1	8138170	8138340	8138255	171	Chr1_8138265	0.84776	NA	0.856007	0.0139667	AT1G22985	AT1G22990
Chr1_8154996	1	8154909	8155083	8154996	175	Chr1_8154984	0.779051	NA	0.805759	0.0486306	AT1G23020	AT1G23030
Chr1_8176208	1	8176102	8176313	8176208	212	Chr1_8176189	1.17609	Chr1_8176177	1.07858	-0.124865	AT1G23070	AT1G23074
Chr1_8178120	1	8178014	8178225	8178120	212	NA	0.906964	Chr1_8178150	1.00767	0.151906	AT1G23070	AT1G23074
Chr1_8179601	1	8179517	8179686	8179601	170	Chr1_8179611	1.05306	NA	1.18859	0.174664	AT1G23080
Chr1_8181553	1	8181435	8181671	8181553	237	Chr1_8181510	1.59697	Chr1_8181596	1.43053	-0.158787	AT1G23080
Chr1_8188288	1	8188210	8188365	8188288	156	Chr1_8188285	1.11059	Chr1_8188290	1.18185	0.0897206	AT1G23090
Chr1_8193670	1	8193578	8193763	8193670	186	Chr1_8193688	1.75887	Chr1_8193653	1.64787	-0.0940464	AT1G23100
Chr1_8231667	1	8231581	8231753	8231667	173	Chr1_8231678	1.69423	NA	1.41001	-0.264924	AT1G23201
Chr1_8241991	1	8241861	8242120	8241991	260	Chr1_8241936	1.80739	Chr1_8242045	1.67994	-0.105498	AT1G23210	AT1G23220	AT1G23230
Chr1_8272026	1	8271936	8272116	8272026	181	Chr1_8272020	1.52892	Chr1_8272011	1.49592	-0.0314799	AT1G23310
Chr1_8305446	1	8305364	8305529	8305446	166	Chr1_8305454	2.06004	NA	1.94387	-0.0837406	AT1G23380
Chr1_8306115	1	8306040	8306190	8306115	151	NA	1.00001	Chr1_8306115	1.23032	0.299019	NA
Chr1_8309340	1	8309256	8309425	8309340	170	Chr1_8309331	2.66465	Chr1_8309333	2.44645	-0.123256	AT1G23390
Chr1_8310895	1	8310820	8310970	8310895	151	Chr1_8310895	1.37665	NA	1.3137	-0.067526	AT1G23390
Chr1_8314811	1	8314736	8314886	8314811	151	Chr1_8314811	1.23592	NA	1.2105	-0.0299823	AT1G23400	AT1G23410	AT1G23420
Chr1_8321533	1	8321445	8321621	8321533	177	Chr1_8321520	1.67171	Chr1_8321522	1.62663	-0.0394385	AT1G23440
Chr1_8332425	1	8332254	8332596	8332425	343	NA	1.1624	Chr1_8332329	1.15247	-0.0123774	AT1G23480
Chr1_8332786	1	8332711	8332861	8332786	151	Chr1_8332786	1.46351	NA	1.40077	-0.0632125	AT1G23480
Chr1_8350273	1	8350198	8350348	8350273	151	NA	1.88671	Chr1_8350273	2.10049	0.154853	AT1G23540	AT1G23550
Chr1_8350499	1	8350417	8350580	8350499	164	Chr1_8350505	1.70604	NA	1.78466	0.0649978	AT1G23540	AT1G23550
Chr1_8383232	1	8383117	8383347	8383232	231	NA	1.35195	Chr1_8383192	1.35566	0.0039536	AT1G23700	AT1G23710
Chr1_8384999	1	8384876	8385122	8384999	247	Chr1_8384951	2.54138	NA	2.52626	-0.00860898	AT1G23700	AT1G23710
Chr1_8386646	1	8386504	8386789	8386646	286	Chr1_8386708	1.29631	Chr1_8386603	1.15292	-0.169118	AT1G23710	AT1G23720
Chr1_8399899	1	8399765	8400034	8399899	270	Chr1_8399840	2.91168	Chr1_8399844	2.6451	-0.13853	AT1G23740	AT1G23750	AT1G23760
Chr1_8406476	1	8406367	8406585	8406476	219	Chr1_8406442	1.01509	Chr1_8406467	1.19132	0.230953	AT1G23770	AT1G23780
Chr1_8408706	1	8408623	8408789	8408706	167	Chr1_8408714	1.5131	Chr1_8408698	1.52602	0.0122665	AT1G23770	AT1G23780	AT1G23790
Chr1_8435814	1	8435716	8435912	8435814	197	Chr1_8435791	1.31691	NA	1.30267	-0.0156851	AT1G23870	AT1G23880
Chr1_8435988	1	8435913	8436063	8435988	151	NA	1.44254	Chr1_8435988	1.49284	0.0494482	AT1G23870	AT1G23880
Chr1_8452971	1	8452863	8453080	8452971	218	NA	1.00289	Chr1_8453005	1.1517	0.199602	AT1G23910
Chr1_8480549	1	8480449	8480649	8480549	201	Chr1_8480566	2.11	Chr1_8480524	1.85968	-0.182189	AT1G23960	AT1G23965
Chr1_8484899	1	8484824	8484974	8484899	151	NA	1.07858	Chr1_8484899	0.982995	-0.133877	AT1G23970	AT1G23980
Chr1_8486722	1	8486610	8486833	8486722	224	NA	1.56096	Chr1_8486758	1.45593	-0.100493	AT1G23970	AT1G23980
Chr1_8520056	1	8519960	8520152	8520056	193	Chr1_8520061	2.89182	Chr1_8520035	2.85691	-0.0175222	AT1G24070	AT1G24080	AT1G24090
Chr1_8525291	1	8525175	8525407	8525291	233	Chr1_8525332	2.05003	NA	1.9972	-0.0376662	AT1G24095	AT1G24100	AT1G24110
Chr1_8532298	1	8532212	8532385	8532298	174	Chr1_8532287	1.6399	Chr1_8532310	1.66639	0.0231182	AT1G24120
Chr1_8549215	1	8549097	8549332	8549215	236	Chr1_8549172	1.34205	Chr1_8549257	1.43546	0.0970747	AT1G24150
Chr1_8556556	1	8556452	8556659	8556556	208	Chr1_8556527	1.67449	Chr1_8556552	1.72713	0.0446549	AT1G24160	AT1G24170
Chr1_8558988	1	8558902	8559075	8558988	174	Chr1_8559000	3.67135	NA	3.49796	-0.0697969	AT1G24160	AT1G24170
Chr1_8593245	1	8593170	8593320	8593245	151	NA	3.00372	Chr1_8593245	3.70069	0.301044	AT1G24256	AT1G24260
Chr1_8596675	1	8596564	8596786	8596675	223	Chr1_8596639	2.00085	Chr1_8596711	2.52074	0.333234	AT1G24260
Chr1_8607666	1	8607499	8607833	8607666	335	Chr1_8607602	1.41486	Chr1_8607660	1.42046	0.0056989	AT1G24267	AT1G24270	AT1G24280
Chr1_8634934	1	8634859	8635009	8634934	151	Chr1_8634934	0.875942	NA	0.990664	0.17756	AT1G24330	AT1G24340
Chr1_8663960	1	8663862	8664059	8663960	198	Chr1_8663941	1.57417	Chr1_8663937	1.55689	-0.0159243	AT1G24440	AT1G24450	AT1G24460
Chr1_8689843	1	8689693	8689992	8689843	300	Chr1_8689786	1.85557	Chr1_8689790	1.67394	-0.148615	AT1G24510	AT1G24520
Chr1_8692847	1	8692743	8692952	8692847	210	Chr1_8692818	1.39343	Chr1_8692859	1.5068	0.112847	AT1G24530
Chr1_8719633	1	8719541	8719725	8719633	185	Chr1_8719650	1.53162	Chr1_8719625	1.5954	0.0588598	AT1G24600
Chr1_8727131	1	8727054	8727208	8727131	155	Chr1_8727130	1.25221	Chr1_8727133	1.49801	0.258571	AT1G24620	AT1G24625
Chr1_8734283	1	8734208	8734358	8734283	151	Chr1_8734283	1.5494	NA	1.55235	0.00274423	AT1G24650
Chr1_8755911	1	8755781	8756040	8755911	260	Chr1_8755856	1.05141	Chr1_8755864	1.12011	0.0913151	AT1G24706	AT1G24735
Chr1_8839717	1	8839631	8839802	8839717	172	Chr1_8839727	1.94833	NA	2.1428	0.137259	AT1G25220	AT1G25230
Chr1_8852884	1	8852793	8852975	8852884	183	Chr1_8852900	1.92848	Chr1_8852868	1.76585	-0.127101	NA
Chr1_8861652	1	8861560	8861743	8861652	184	Chr1_8861635	1.64901	Chr1_8861637	1.46137	-0.174279	AT1G25275	AT1G25280
Chr1_8863883	1	8863791	8863974	8863883	184	Chr1_8863866	1.48788	Chr1_8863899	1.49671	0.00853654	AT1G25280
Chr1_8883435	1	8883357	8883514	8883435	158	Chr1_8883439	1.79224	NA	1.68374	-0.0900945	AT1G25330	AT1G25340
Chr1_8909167	1	8909083	8909251	8909167	169	Chr1_8909176	1.61511	Chr1_8909164	1.74128	0.108516	AT1G25390
Chr1_8912540	1	8912461	8912619	8912540	159	NA	1.23402	Chr1_8912544	1.41711	0.199586	AT1G25400
Chr1_8924307	1	8924220	8924394	8924307	175	Chr1_8924313	1.92972	Chr1_8924295	1.611	-0.260435	AT1G25425
Chr1_8927408	1	8927333	8927483	8927408	151	Chr1_8927408	0.863916	NA	0.870673	0.0112399	NA
Chr1_8935577	1	8935481	8935673	8935577	193	Chr1_8935598	2.18601	Chr1_8935587	2.0967	-0.0601795	AT1G25440
Chr1_8937148	1	8937073	8937223	8937148	151	NA	1.91383	Chr1_8937148	1.82144	-0.0713832	AT1G25440
Chr1_8946571	1	8946477	8946665	8946571	189	Chr1_8946590	1.14077	NA	0.981078	-0.217568	AT1G25470	AT1G25472	AT1G25480
Chr1_8959228	1	8959116	8959340	8959228	225	Chr1_8959265	2.36065	NA	2.52434	0.0967221	AT1G25500	AT1G25510	AT1G25520
Chr1_8962023	1	8961935	8962110	8962023	176	Chr1_8962030	1.92613	Chr1_8962035	1.79535	-0.10144	AT1G25510	AT1G25520
Chr1_8968370	1	8968295	8968445	8968370	151	NA	1.25816	Chr1_8968370	1.38781	0.141495	AT1G25530	AT1G25540
Chr1_8981924	1	8981792	8982055	8981924	264	Chr1_8981980	2.28869	NA	2.18539	-0.0666313	AT1G25560
Chr1_8983129	1	8983037	8983221	8983129	185	Chr1_8983112	2.1202	NA	2.30396	0.119915	AT1G25560
Chr1_8985987	1	8985912	8986062	8985987	151	NA	1.13721	Chr1_8985987	1.43203	0.332563	AT1G25560
Chr1_8991351	1	8991253	8991450	8991351	198	Chr1_8991330	1.51022	Chr1_8991375	1.78774	0.243378	AT1G25570
Chr1_8996439	1	8996344	8996534	8996439	191	Chr1_8996459	1.91964	Chr1_8996419	1.69488	-0.179653	AT1G25570	AT1G25580
Chr1_9020328	1	9020221	9020435	9020328	215	Chr1_9020297	1.85942	Chr1_9020296	2.15779	0.214702	AT1G25988	AT1G26090
Chr1_9027865	1	9027782	9027948	9027865	167	NA	1.97108	Chr1_9027873	2.29956	0.222372	AT1G26110	AT1G26120
Chr1_9044134	1	9044006	9044261	9044134	256	Chr1_9044081	1.43466	Chr1_9044087	1.30723	-0.134196	AT1G26150	AT1G26160
Chr1_9047162	1	9047060	9047264	9047162	205	Chr1_9047135	1.21776	NA	1.21489	-0.00340414	AT1G26160	AT1G26170
Chr1_9061660	1	9061582	9061737	9061660	156	Chr1_9061657	1.15915	NA	1.16315	0.00496989	AT1G26190
Chr1_9075547	1	9075441	9075653	9075547	213	Chr1_9075548	1.49619	Chr1_9075578	1.59161	0.0891935	AT1G26230	AT1G26233	AT1G26235
Chr1_9092607	1	9092491	9092723	9092607	233	Chr1_9092634	1.8535	Chr1_9092566	1.81276	-0.0320642	AT1G26270
Chr1_9103782	1	9103666	9103897	9103782	232	Chr1_9103768	1.15842	Chr1_9103822	1.38123	0.253795	AT1G26310	AT1G26320
Chr1_9119372	1	9119294	9119450	9119372	157	Chr1_9119369	1.99202	NA	1.63449	-0.285392	AT1G26350	AT1G26355	AT1G26360
Chr1_9151693	1	9151543	9151843	9151693	301	Chr1_9151675	2.17511	Chr1_9151653	2.05528	-0.0817534	AT1G26450	AT1G26460
Chr1_9155156	1	9155081	9155231	9155156	151	Chr1_9155156	1.34393	NA	1.29469	-0.0538513	AT1G26460	AT1G26470
Chr1_9171034	1	9170954	9171115	9171034	162	Chr1_9171038	2.52768	Chr1_9171040	2.8608	0.178605	AT1G26540	AT1G26550
Chr1_9178530	1	9178446	9178614	9178530	169	Chr1_9178521	0.871822	NA	0.761549	-0.195097	AT1G26558	AT1G26560
Chr1_9202359	1	9202282	9202436	9202359	155	Chr1_9202360	2.27971	NA	2.26421	-0.00984254	AT1G26620
Chr1_9209906	1	9209782	9210030	9209906	249	Chr1_9209940	1.98066	Chr1_9209955	2.19872	0.150683	AT1G26640	AT1G26650	AT1G26660
Chr1_9251558	1	9251483	9251633	9251558	151	Chr1_9251558	1.0445	NA	0.8147	-0.358472	AT1G26760	AT1G26761	AT1G26762
Chr1_9256920	1	9256834	9257006	9256920	173	Chr1_9256931	1.54609	NA	1.49106	-0.052286	AT1G26770
Chr1_9272837	1	9272733	9272942	9272837	210	Chr1_9272867	0.968844	Chr1_9272839	0.961154	-0.0114968	AT1G26780	AT1G26790
Chr1_9286431	1	9286305	9286558	9286431	254	Chr1_9286483	1.13413	NA	1.10421	-0.0385714	AT1G26800	AT1G26810
Chr1_9304508	1	9304373	9304643	9304508	271	Chr1_9304495	3.38771	Chr1_9304486	3.62364	0.0971293	AT1G26850
Chr1_9338473	1	9338313	9338634	9338473	322	Chr1_9338388	2.05754	NA	2.11393	0.0390071	AT1G26930
Chr1_9342972	1	9342879	9343065	9342972	187	Chr1_9342990	2.65082	NA	2.72354	0.0390443	AT1G26940
Chr1_9345395	1	9345316	9345474	9345395	159	Chr1_9345395	1.20465	Chr1_9345399	1.25785	0.0623458	AT1G26940
Chr1_9355037	1	9354919	9355155	9355037	237	Chr1_9355008	1.8905	Chr1_9355029	1.82705	-0.0492517	AT1G26960
Chr1_9357613	1	9357523	9357703	9357613	181	Chr1_9357598	1.74128	Chr1_9357628	1.37936	-0.336149	AT1G26960	AT1G26970
Chr1_9393476	1	9393304	9393647	9393476	344	Chr1_9393471	1.82788	Chr1_9393572	1.8771	0.0383341	AT1G27045	AT1G27050	AT1G27060
Chr1_9407656	1	9407562	9407750	9407656	189	Chr1_9407675	1.74222	Chr1_9407640	1.65865	-0.0709173	AT1G27090	AT1G27100
Chr1_9411941	1	9411851	9412030	9411941	180	Chr1_9411931	1.44227	Chr1_9411926	1.37446	-0.0694763	AT1G27100	AT1G27110
Chr1_9420977	1	9420891	9421062	9420977	172	Chr1_9420987	1.09593	Chr1_9420966	1.05597	-0.0535868	AT1G27120
Chr1_9424857	1	9424782	9424932	9424857	151	Chr1_9424857	0.892315	NA	0.73088	-0.287919	AT1G27120	AT1G27130	AT1G27135
Chr1_9425207	1	9425067	9425347	9425207	281	NA	1.62349	Chr1_9425272	1.611	-0.011142	AT1G27130	AT1G27135	AT1G27140
Chr1_9428747	1	9428647	9428846	9428747	200	Chr1_9428722	1.45781	Chr1_9428771	1.61847	0.150828	AT1G27140	AT1G27150
Chr1_9449130	1	9449039	9449221	9449130	183	Chr1_9449114	1.73468	NA	1.84055	0.0854674	AT1G27190	AT1G27200
Chr1_9451839	1	9451709	9451969	9451839	261	Chr1_9451888	1.71644	NA	1.34378	-0.353122	AT1G27200
Chr1_9458209	1	9458130	9458288	9458209	159	Chr1_9458206	1.02032	Chr1_9458205	1.02671	0.00900705	AT1G27210
Chr1_9481329	1	9481227	9481432	9481329	206	Chr1_9481348	1.34393	Chr1_9481357	1.34666	0.00292765	AT1G27290	AT1G27300
Chr1_9486133	1	9486031	9486234	9486133	204	Chr1_9486106	1.94992	Chr1_9486159	2.04532	0.0689116	AT1G27310	AT1G27320
Chr1_9492780	1	9492700	9492859	9492780	160	NA	2.07766	Chr1_9492784	2.01038	-0.0474914	AT1G27320	AT1G27330	AT1G27340
Chr1_9495502	1	9495398	9495605	9495502	208	Chr1_9495481	2.02696	Chr1_9495477	1.98458	-0.0304839	AT1G27340
Chr1_9499607	1	9499522	9499692	9499607	171	Chr1_9499617	1.26638	Chr1_9499602	1.53787	0.280223	AT1G27350	AT1G27360
Chr1_9516970	1	9516820	9517119	9516970	300	Chr1_9516895	1.33325	Chr1_9517044	1.46203	0.133026	AT1G27390	AT1G27400	AT1G27410	AT1G27420
Chr1_9532087	1	9532012	9532162	9532087	151	Chr1_9532087	2.44371	NA	2.42377	-0.0118203	AT1G27440	AT1G27450	AT1G27460
Chr1_9534335	1	9534171	9534498	9534335	328	Chr1_9534270	1.30817	Chr1_9534274	1.33107	0.0250364	AT1G27440	AT1G27450	AT1G27460
Chr1_9610531	1	9610456	9610606	9610531	151	NA	1.11632	Chr1_9610531	1.05538	-0.0809881	AT1G27610	AT1G27620	AT1G27630
Chr1_9610945	1	9610790	9611100	9610945	311	Chr1_9610865	1.10218	NA	0.935533	-0.236499	AT1G27620	AT1G27630
Chr1_9614286	1	9614204	9614369	9614286	166	Chr1_9614294	1.25498	Chr1_9614286	1.42116	0.179405	AT1G27630	AT1G27640	AT1G27650
Chr1_9631340	1	9631265	9631415	9631340	151	Chr1_9631340	1.4656	NA	1.37328	-0.0938656	AT1G27670	AT1G27680
Chr1_9647531	1	9647456	9647606	9647531	151	Chr1_9647531	1.94053	NA	1.75662	-0.143649	AT1G27720	AT1G27730
Chr1_9649246	1	9649168	9649324	9649246	157	Chr1_9649243	0.994164	Chr1_9649249	1.22318	0.299081	AT1G27720	AT1G27730
Chr1_9696593	1	9696435	9696751	9696593	317	Chr1_9696510	1.49284	Chr1_9696551	1.37526	-0.118355	AT1G27840	AT1G27850
Chr1_9725694	1	9725608	9725781	9725694	174	Chr1_9725683	2.35847	NA	2.26828	-0.0562525	AT1G27910	AT1G27920
Chr1_9730998	1	9730896	9731099	9730998	204	Chr1_9731024	2.06235	NA	1.6425	-0.328396	AT1G27921	AT1G27930
Chr1_9732586	1	9732488	9732685	9732586	198	NA	1.54744	Chr1_9732563	1.92812	0.317311	AT1G27921	AT1G27930
Chr1_9739861	1	9739779	9739944	9739861	166	Chr1_9739854	1.4062	Chr1_9739866	1.29099	-0.123324	AT1G27940	AT1G27950
Chr1_9748456	1	9748367	9748545	9748456	179	Chr1_9748470	0.92568	NA	0.8436	-0.133954	AT1G27960	AT1G27970	AT1G27980
Chr1_9779033	1	9778945	9779120	9779033	176	Chr1_9779043	3.31722	Chr1_9779044	3.11087	-0.0926566	AT1G28050	AT1G28060
Chr1_9782827	1	9782655	9782999	9782827	345	Chr1_9782730	1.86745	Chr1_9782897	1.69247	-0.141939	AT1G28060	AT1G28070
Chr1_9787766	1	9787691	9787841	9787766	151	NA	1.29845	Chr1_9787766	1.38939	0.0976612	AT1G28080
Chr1_9795728	1	9795653	9795803	9795728	151	Chr1_9795728	1.0793	NA	1.11839	0.0513274	AT1G28090
Chr1_9810817	1	9810742	9810892	9810817	151	NA	0.535798	Chr1_9810817	0.608242	0.182956	NA
Chr1_9811630	1	9811555	9811705	9811630	151	Chr1_9811630	0.935533	NA	0.840536	-0.154479	NA
Chr1_9815647	1	9815556	9815738	9815647	183	Chr1_9815635	3.29747	Chr1_9815631	2.64039	-0.320608	AT1G28120
Chr1_9827970	1	9827895	9828045	9827970	151	Chr1_9827970	1.06385	NA	1.00848	-0.0771123	AT1G28130	AT1G28135
Chr1_9829989	1	9829914	9830064	9829989	151	NA	1.57655	Chr1_9829989	1.65403	0.0692145	AT1G28135
Chr1_9834669	1	9834529	9834810	9834669	282	NA	1.97678	Chr1_9834604	1.96152	-0.0111803	AT1G28140	AT1G28150
Chr1_9846044	1	9845896	9846191	9846044	296	Chr1_9846116	2.41563	NA	2.65991	0.138978	AT1G28180	AT1G28190
Chr1_9850183	1	9850035	9850332	9850183	298	Chr1_9850189	1.63094	Chr1_9850234	1.7062	0.0650831	AT1G28190	AT1G28200
Chr1_9852435	1	9852360	9852510	9852435	151	NA	1.19922	Chr1_9852435	1.21221	0.0155433	AT1G28200	AT1G28210
Chr1_9879298	1	9879210	9879386	9879298	177	Chr1_9879292	1.66062	Chr1_9879297	1.77409	0.0953572	AT1G28260
Chr1_9880646	1	9880555	9880737	9880646	183	Chr1_9880662	1.47147	Chr1_9880644	1.62349	0.14184	AT1G28260	AT1G28270
Chr1_9890959	1	9890859	9891060	9890959	202	Chr1_9890934	2.38936	NA	2.4393	0.029843	AT1G28290
Chr1_9896167	1	9896092	9896242	9896167	151	NA	1.61847	Chr1_9896167	1.76537	0.12534	AT1G28300
Chr1_9913683	1	9913577	9913790	9913683	214	Chr1_9913713	1.6568	Chr1_9913652	1.99602	0.268727	AT1G28310
Chr1_9917937	1	9917845	9918028	9917937	184	Chr1_9917937	1.61922	Chr1_9917953	1.77966	0.136303	NA
Chr1_9936420	1	9936335	9936505	9936420	171	Chr1_9936430	2.08771	NA	2.19422	0.0717869	AT1G28330	AT1G28335
Chr1_9952918	1	9952842	9952995	9952918	154	Chr1_9952920	1.29565	NA	1.29893	0.00364764	AT1G28360
Chr1_9954795	1	9954720	9954870	9954795	151	NA	1.06312	Chr1_9954795	1.15441	0.118851	NA
Chr1_9957148	1	9957072	9957225	9957148	154	NA	1.49619	Chr1_9957150	1.95139	0.383209	AT1G28370
Chr1_9960208	1	9960122	9960294	9960208	173	Chr1_9960197	0.856844	NA	0.809843	-0.0813903	AT1G28375
Chr1_9966682	1	9966540	9966823	9966682	284	Chr1_9966678	1.12393	NA	1.29661	0.206192	AT1G28380	AT1G28390
Chr1_9971711	1	9971588	9971834	9971711	247	NA	1.90479	Chr1_9971759	2.23169	0.228505	AT1G28395	AT1G28400
Chr1_9971980	1	9971905	9972055	9971980	151	Chr1_9971980	1.05935	NA	1.08961	0.0406325	AT1G28395	AT1G28400
Chr1_9975621	1	9975523	9975718	9975621	196	Chr1_9975623	1.21924	Chr1_9975598	1.37168	0.169962	AT1G28400	AT1G28410
Chr1_9979633	1	9979516	9979750	9979633	235	Chr1_9979629	2.0719	Chr1_9979675	2.29311	0.146351	AT1G28410	AT1G28420
Chr1_9990811	1	9990736	9990886	9990811	151	Chr1_9990811	1.72837	NA	1.91442	0.147495	NA
Chr1_10001363	1	10001279	10001447	10001363	169	Chr1_10001354	1.69516	NA	1.47921	-0.196595	AT1G28440	AT1G28450
Chr1_10078167	1	10078068	10078266	10078167	199	Chr1_10078190	2.708	Chr1_10078190	2.74618	0.0201985	AT1G28670	AT1G28680	AT1G28685
Chr1_10095342	1	10095210	10095475	10095342	266	Chr1_10095400	0.955734	NA	0.877529	-0.123162	AT1G28815	AT1G28820	AT1G28830	AT1G28840
Chr1_10137924	1	10137838	10138009	10137924	172	Chr1_10137913	1.08708	NA	0.922778	-0.236403	AT1G29050
Chr1_10143772	1	10143549	10143995	10143772	447	Chr1_10143749	1.27707	Chr1_10143920	1.22167	-0.063983	NA
Chr1_10147552	1	10147462	10147641	10147552	180	Chr1_10147537	2.65938	NA	2.57818	-0.0447369	AT1G29060	AT1G29070
Chr1_10149687	1	10149557	10149816	10149687	260	Chr1_10149723	2.10265	NA	2.00317	-0.0699239	AT1G29060	AT1G29070
Chr1_10151814	1	10151734	10151893	10151814	160	Chr1_10151817	4.64201	Chr1_10151818	3.90951	-0.247762	AT1G29070	AT1G29071
Chr1_10183087	1	10183012	10183162	10183087	151	Chr1_10183087	0.970972	NA	0.742946	-0.386172	AT1G29150	AT1G29160
Chr1_10184450	1	10184371	10184529	10184450	159	Chr1_10184450	1.95991	Chr1_10184451	2.02008	0.043625	AT1G29160
Chr1_10195395	1	10195296	10195494	10195395	199	NA	2.00575	Chr1_10195405	1.7135	-0.227196	AT1G29170
Chr1_10204109	1	10204007	10204212	10204109	206	Chr1_10204101	1.14825	Chr1_10204137	1.308	0.187926	AT1G29195
Chr1_10219843	1	10219768	10219918	10219843	151	Chr1_10219843	1.39119	NA	1.17009	-0.2497	AT1G29240
Chr1_10224728	1	10224653	10224803	10224728	151	Chr1_10224728	2.004	NA	2.00005	-0.00284644	AT1G29250	AT1G29260	AT1G29265
Chr1_10228784	1	10228676	10228891	10228784	216	Chr1_10228816	1.2247	Chr1_10228762	1.18691	-0.0452178	AT1G29270
Chr1_10247421	1	10247305	10247537	10247421	233	Chr1_10247380	0.870673	Chr1_10247462	0.929992	0.0950873	AT1G29300
Chr1_10251250	1	10251137	10251363	10251250	227	Chr1_10251251	1.3391	Chr1_10251288	1.32255	-0.0179414	AT1G29300	AT1G29310
Chr1_10261265	1	10261106	10261424	10261265	319	Chr1_10261222	2.27718	Chr1_10261181	2.32925	0.0326172	AT1G29330
Chr1_10264079	1	10264003	10264155	10264079	153	NA	1.92748	Chr1_10264078	1.96779	0.0298604	AT1G29330	AT1G29340
Chr1_10274056	1	10273978	10274133	10274056	156	Chr1_10274057	3.02183	Chr1_10274056	2.62467	-0.203286	AT1G29350	AT1G29355	AT1G29357
Chr1_10275769	1	10275671	10275868	10275769	198	NA	1.25452	Chr1_10275793	1.32922	0.0834444	AT1G29350	AT1G29355	AT1G29357
Chr1_10288041	1	10287943	10288140	10288041	198	Chr1_10288018	2.70519	Chr1_10288035	2.64966	-0.0299227	AT1G29390	AT1G29395
Chr1_10294674	1	10294560	10294789	10294674	230	Chr1_10294714	1.8521	Chr1_10294635	1.75047	-0.0814197	AT1G29400
Chr1_10296104	1	10296029	10296179	10296104	151	NA	1.69092	Chr1_10296104	1.76219	0.0595611	AT1G29400
Chr1_10300161	1	10300048	10300274	10300161	227	Chr1_10300160	1.98674	Chr1_10300130	2.00502	0.0132135	AT1G29410	AT1G29418	AT1G29420
Chr1_10314229	1	10314117	10314342	10314229	226	Chr1_10314207	2.16185	Chr1_10314218	2.28745	0.0814738	AT1G29470
Chr1_10326966	1	10326862	10327071	10326966	210	Chr1_10326937	1.31789	NA	1.03785	-0.344632	AT1G29530	AT1G29540
Chr1_10329096	1	10329021	10329171	10329096	151	NA	1.62827	Chr1_10329096	1.90504	0.226481	AT1G29530	AT1G29540	AT1G29550
Chr1_10354001	1	10353913	10354089	10354001	177	Chr1_10353997	1.44623	Chr1_10353988	1.40678	-0.0399003	AT1G29630
Chr1_10356571	1	10356496	10356646	10356571	151	Chr1_10356571	1.53037	NA	1.75391	0.196694	AT1G29640
Chr1_10375397	1	10375322	10375472	10375397	151	NA	0.972906	Chr1_10375397	0.990664	0.0260954	AT1G29670
Chr1_10375621	1	10375511	10375730	10375621	220	Chr1_10375655	0.762754	NA	0.714756	-0.093767	AT1G29670
Chr1_10429737	1	10429651	10429823	10429737	173	Chr1_10429729	3.64776	NA	3.47157	-0.0714226	AT1G29785	AT1G29790	AT1G29800
Chr1_10432437	1	10432357	10432518	10432437	162	Chr1_10432441	10.3152	Chr1_10432432	10.3152	0	AT1G29790	AT1G29800
Chr1_10437545	1	10437470	10437620	10437545	151	Chr1_10437545	1.35307	NA	1.21151	-0.15943	AT1G29810	AT1G29820
Chr1_10447633	1	10447554	10447712	10447633	159	Chr1_10447637	1.4035	NA	1.4409	0.0379412	AT1G29840	AT1G29850
Chr1_10462935	1	10462853	10463017	10462935	165	Chr1_10462942	1.67206	Chr1_10462932	1.80065	0.106891	AT1G29880	AT1G29890
Chr1_10467312	1	10467236	10467387	10467312	152	Chr1_10467312	0.939606	NA	0.862484	-0.123558	AT1G29890	AT1G29900
Chr1_10473443	1	10473368	10473518	10473443	151	Chr1_10473443	1.17664	NA	1.06041	-0.150051	AT1G29910
Chr1_10489864	1	10489786	10489942	10489864	157	Chr1_10489867	2.44234	NA	2.70519	0.147466	AT1G29950	AT1G29951	AT1G29952
Chr1_10491600	1	10491508	10491692	10491600	185	Chr1_10491617	1.54707	Chr1_10491583	1.62045	0.066856	AT1G29950	AT1G29951	AT1G29952
Chr1_10494468	1	10494345	10494591	10494468	247	Chr1_10494458	1.07512	NA	1.12797	0.069231	AT1G29950	AT1G29951	AT1G29952	AT1G29960	AT1G29962
Chr1_10499629	1	10499492	10499766	10499629	275	Chr1_10499567	1.28085	NA	1.22503	-0.0642845	AT1G29965	AT1G29970
Chr1_10503218	1	10503127	10503309	10503218	183	NA	1.95471	Chr1_10503202	1.6861	-0.213264	AT1G29970	AT1G29980
Chr1_10507546	1	10507443	10507649	10507546	207	Chr1_10507518	1.94387	NA	1.65465	-0.232406	AT1G29980	AT1G29990
Chr1_10516563	1	10516488	10516638	10516563	151	Chr1_10516563	0.981078	NA	0.99787	0.024484	AT1G30010	AT1G30020
Chr1_10520480	1	10520405	10520555	10520480	151	Chr1_10520480	1.47577	NA	1.44439	-0.0310076	AT1G30016
Chr1_10521217	1	10521116	10521318	10521217	203	NA	1.09787	Chr1_10521191	1.32922	0.275873	AT1G30016
Chr1_10535406	1	10535300	10535512	10535406	213	Chr1_10535403	1.48586	Chr1_10535437	1.64449	0.146342	AT1G30040
Chr1_10537499	1	10537402	10537596	10537499	195	Chr1_10537477	1.34575	Chr1_10537497	1.45123	0.108866	AT1G30040
Chr1_10539301	1	10539226	10539376	10539301	151	NA	0.674014	Chr1_10539301	0.685751	0.0249063	AT1G30040
Chr1_10541518	1	10541394	10541643	10541518	250	Chr1_10541568	1.63519	NA	1.73875	0.0885922	AT1G30050
Chr1_10561591	1	10561507	10561674	10561591	168	Chr1_10561599	1.77629	Chr1_10561594	1.83953	0.0504701	AT1G30090
Chr1_10564680	1	10564600	10564761	10564680	162	Chr1_10564675	0.953649	Chr1_10564686	0.950893	-0.00417536	NA
Chr1_10572985	1	10572887	10573082	10572985	196	Chr1_10573007	3.08787	Chr1_10572993	2.35459	-0.391136	AT1G30100
Chr1_10581350	1	10581211	10581489	10581350	279	Chr1_10581311	2.20208	NA	2.207	0.00321975	AT1G30110
Chr1_10583863	1	10583749	10583977	10583863	229	Chr1_10583902	0.956441	Chr1_10583824	1.06102	0.149704	AT1G30110	AT1G30120
Chr1_10586720	1	10586644	10586797	10586720	154	Chr1_10586722	3.10526	NA	2.98211	-0.0583806	AT1G30120	AT1G30130
Chr1_10620294	1	10620145	10620443	10620294	299	Chr1_10620368	0.757939	NA	0.662452	-0.194266	AT1G30190
Chr1_10630718	1	10630578	10630859	10630718	282	Chr1_10630653	1.61312	NA	1.41001	-0.194148	AT1G30210
Chr1_10646046	1	10645971	10646121	10646046	151	Chr1_10646046	1.46316	NA	1.41966	-0.0435421	AT1G30240	AT1G30250
Chr1_10667792	1	10667694	10667891	10667792	198	Chr1_10667769	1.20167	Chr1_10667770	1.1389	-0.0773997	NA
Chr1_10677038	1	10676963	10677113	10677038	151	NA	1.0006	Chr1_10677038	1.04692	0.0652858	NA
Chr1_10702200	1	10702096	10702305	10702200	210	Chr1_10702230	1.23342	Chr1_10702214	1.34041	0.12001	NA
Chr1_10707505	1	10707362	10707648	10707505	287	Chr1_10707573	0.874798	Chr1_10707437	0.962916	0.13846	NA
Chr1_10709554	1	10709430	10709679	10709554	250	Chr1_10709515	1.32335	Chr1_10709604	1.59371	0.268194	AT1G30350
Chr1_10713797	1	10713722	10713872	10713797	151	NA	2.13285	Chr1_10713797	2.5909	0.280671	AT1G30350	AT1G30360
Chr1_10715585	1	10715495	10715675	10715585	181	Chr1_10715597	3.53096	Chr1_10715584	3.88952	0.139532	AT1G30360
Chr1_10722155	1	10722068	10722242	10722155	175	Chr1_10722164	1.97866	NA	2.10265	0.087685	AT1G30370	AT1G30380
Chr1_10725776	1	10725670	10725883	10725776	214	Chr1_10725751	1.20532	Chr1_10725745	1.18185	-0.0283693	AT1G30400
Chr1_10756588	1	10756501	10756675	10756588	175	Chr1_10756576	1.06803	Chr1_10756600	1.09909	0.0413574	AT1G30420	AT1G30430	AT1G30440
Chr1_10795297	1	10795113	10795482	10795297	370	Chr1_10795191	1.3428	Chr1_10795407	1.29273	-0.0548235	AT1G30490
Chr1_10801087	1	10800957	10801218	10801087	262	Chr1_10801079	1.86639	Chr1_10801102	1.7167	-0.120613	AT1G30490
Chr1_10802159	1	10802076	10802242	10802159	167	Chr1_10802167	0.955479	Chr1_10802164	1.06	0.149768	AT1G30490
Chr1_10803819	1	10803739	10803899	10803819	161	Chr1_10803814	0.879181	NA	0.829695	-0.0835791	AT1G30490	AT1G30500
Chr1_10806519	1	10806438	10806600	10806519	163	Chr1_10806525	2.64367	NA	2.54205	-0.0565497	AT1G30500	AT1G30510
Chr1_10810786	1	10810642	10810929	10810786	288	Chr1_10810854	2.34431	NA	2.36554	0.0130062	AT1G30510	AT1G30515	AT1G30520
Chr1_10814072	1	10813966	10814177	10814072	212	Chr1_10814041	2.1474	NA	2.21913	0.0474032	AT1G30520	AT1G30530
Chr1_10814669	1	10814577	10814760	10814669	184	NA	0.95609	Chr1_10814652	1.11935	0.227443	AT1G30520	AT1G30530
Chr1_10817162	1	10817063	10817261	10817162	199	Chr1_10817186	1.69667	Chr1_10817138	1.70704	0.00879087	AT1G30530	AT1G30540
Chr1_10827142	1	10827061	10827223	10827142	163	Chr1_10827136	2.48331	Chr1_10827148	2.48706	0.00217694	AT1G30560	AT1G30570
Chr1_10845147	1	10845059	10845236	10845147	178	Chr1_10845161	0.848445	Chr1_10845134	0.888412	0.0664077	AT1G30600	AT1G30610
Chr1_10852186	1	10852111	10852261	10852186	151	Chr1_10852186	1.78647	NA	1.40283	-0.348771	AT1G30620
Chr1_10854651	1	10854517	10854784	10854651	268	Chr1_10854709	1.72303	Chr1_10854651	1.90995	0.148587	AT1G30620
Chr1_10860481	1	10860386	10860576	10860481	191	Chr1_10860464	2.72682	Chr1_10860501	2.61549	-0.0601382	AT1G30630	AT1G30640
Chr1_10865440	1	10865365	10865515	10865440	151	Chr1_10865440	1.49034	NA	1.44512	-0.0444522	AT1G30640	AT1G30650
Chr1_10874935	1	10874849	10875022	10874935	174	Chr1_10874947	2.01486	Chr1_10874929	2.00085	-0.0100666	AT1G30660
Chr1_10876610	1	10876528	10876693	10876610	166	Chr1_10876615	2.06146	Chr1_10876618	1.71447	-0.265904	AT1G30660
Chr1_10881467	1	10881373	10881560	10881467	188	Chr1_10881485	1.40786	NA	1.2971	-0.118214	AT1G30670	AT1G30680
Chr1_10887560	1	10887481	10887639	10887560	159	Chr1_10887556	2.57184	Chr1_10887564	2.74679	0.0949457	AT1G30690
Chr1_10890226	1	10890134	10890317	10890226	184	Chr1_10890242	1.68171	Chr1_10890209	1.66245	-0.016618	AT1G30690	AT1G30700
Chr1_10904026	1	10903924	10904129	10904026	206	Chr1_10903999	1.56782	NA	1.43203	-0.130698	AT1G30740	AT1G30750
Chr1_10905399	1	10905290	10905508	10905399	219	Chr1_10905433	1.98239	Chr1_10905365	2.13112	0.104371	AT1G30740	AT1G30750	AT1G30755
Chr1_10942100	1	10942004	10942196	10942100	193	Chr1_10942121	2.78841	Chr1_10942101	2.80422	0.00815683	AT1G30810	AT1G30814
Chr1_10954454	1	10954354	10954553	10954454	200	Chr1_10954429	2.40999	NA	2.49815	0.0518329	NA
Chr1_10956487	1	10956401	10956573	10956487	173	Chr1_10956476	2.3327	Chr1_10956498	2.21329	-0.0758083	NA
Chr1_10958964	1	10958889	10959039	10958964	151	Chr1_10958964	1.11215	NA	1.15661	0.0565511	AT1G30825
Chr1_10960874	1	10960799	10960949	10960874	151	NA	1.30242	Chr1_10960874	1.22917	-0.0835103	AT1G30825
Chr1_10963798	1	10963706	10963889	10963798	184	Chr1_10963814	1.74621	Chr1_10963781	1.77897	0.0268151	AT1G30825	AT1G30830
Chr1_10973054	1	10972881	10973227	10973054	347	Chr1_10972956	1.25084	Chr1_10973033	1.66541	0.41298	AT1G30840
Chr1_10975882	1	10975755	10976009	10975882	255	Chr1_10975895	0.832845	Chr1_10975830	1.00977	0.277907	AT1G30840
Chr1_10978088	1	10978013	10978163	10978088	151	NA	0.87233	Chr1_10978088	0.969392	0.152206	AT1G30845
Chr1_10979520	1	10979424	10979616	10979520	193	Chr1_10979541	1.73773	Chr1_10979499	1.62403	-0.0976257	AT1G30845
Chr1_10994226	1	10994136	10994315	10994226	180	Chr1_10994233	2.79161	Chr1_10994221	2.22979	-0.32419	AT1G30880	AT1G30890
Chr1_11043668	1	11043571	11043765	11043668	195	Chr1_11043646	1.00962	Chr1_11043690	0.967852	-0.060954	AT1G30970	AT1G30972
Chr1_11059142	1	11059026	11059258	11059142	233	Chr1_11059183	1.68836	Chr1_11059166	1.67244	-0.0136681	AT1G31010	AT1G31020
Chr1_11061558	1	11061478	11061639	11061558	162	Chr1_11061553	1.97384	NA	2.02617	0.0377502	NA
Chr1_11067826	1	11067714	11067939	11067826	226	NA	1.31581	Chr1_11067864	1.55397	0.240007	NA
Chr1_11069492	1	11069349	11069635	11069492	287	Chr1_11069529	0.879181	Chr1_11069424	0.971901	0.144649	AT1G31040
Chr1_11108306	1	11108166	11108445	11108306	280	Chr1_11108370	1.34246	Chr1_11108245	1.53484	0.193209	AT1G31120
Chr1_11116228	1	11116153	11116303	11116228	151	Chr1_11116228	1.07746	NA	0.870673	-0.307431	AT1G31130	AT1G31140
Chr1_11124278	1	11124147	11124409	11124278	263	Chr1_11124334	1.42671	Chr1_11124222	1.53412	0.104719	AT1G31160
Chr1_11147864	1	11147754	11147973	11147864	220	Chr1_11147829	1.18802	Chr1_11147895	1.24746	0.0704344	AT1G31190	AT1G31200
Chr1_11163533	1	11163359	11163706	11163533	348	Chr1_11163631	1.49106	Chr1_11163567	1.48063	-0.0101271	AT1G31230	AT1G31240
Chr1_11165046	1	11164945	11165147	11165046	203	Chr1_11165053	3.78958	Chr1_11165055	4.14925	0.130813	AT1G31230	AT1G31240
Chr1_11197176	1	11197057	11197295	11197176	239	Chr1_11197132	1.26905	NA	1.45663	0.198886	AT1G31300
Chr1_11200221	1	11200103	11200339	11200221	237	NA	1.47813	Chr1_11200178	1.67994	0.184637	AT1G31310
Chr1_11205090	1	11205006	11205174	11205090	169	Chr1_11205086	3.14344	Chr1_11205099	2.95069	-0.0912919	NA
Chr1_11211369	1	11211289	11211449	11211369	161	Chr1_11211373	4.33942	Chr1_11211364	4.18796	-0.0512546	AT1G31319	AT1G31320
Chr1_11212712	1	11212630	11212794	11212712	165	Chr1_11212718	1.84729	Chr1_11212705	2.0018	0.115887	AT1G31319	AT1G31320
Chr1_11214438	1	11214348	11214527	11214438	180	NA	1.27433	Chr1_11214446	1.32517	0.0564385	AT1G31319	AT1G31320	AT1G31330
Chr1_11216104	1	11216028	11216179	11216104	152	Chr1_11216104	1.48217	NA	2.0668	0.479688	AT1G31330	AT1G31335
Chr1_11220067	1	11219955	11220180	11220067	226	Chr1_11220053	1.38951	Chr1_11220105	1.54362	0.151741	AT1G31335	AT1G31340
Chr1_11221689	1	11221610	11221768	11221689	159	Chr1_11221685	1.69305	Chr1_11221693	1.74163	0.0408136	AT1G31340	AT1G31350
Chr1_11231212	1	11231114	11231311	11231212	198	Chr1_11231189	1.6243	Chr1_11231217	1.53687	-0.079823	AT1G31358	AT1G31360
Chr1_11249539	1	11249455	11249622	11249539	168	NA	5.61187	Chr1_11249530	4.83433	-0.215166	AT1G31410	AT1G31420
Chr1_11265594	1	11265508	11265681	11265594	174	Chr1_11265606	0.97806	NA	0.903736	-0.114022	AT1G31460	AT1G31470	AT1G31480
Chr1_11265855	1	11265780	11265930	11265855	151	NA	1.54199	Chr1_11265855	1.65465	0.101733	AT1G31460	AT1G31470	AT1G31480
Chr1_11330828	1	11330730	11330925	11330828	196	Chr1_11330850	2.18296	Chr1_11330849	2.30785	0.0802638	AT1G31650	AT1G31660
Chr1_11391302	1	11391227	11391377	11391302	151	Chr1_11391302	1.439	NA	1.04399	-0.462959	AT1G31780
Chr1_11412316	1	11412174	11412459	11412316	286	Chr1_11412384	1.53037	Chr1_11412249	1.73711	0.182809	AT1G31812	AT1G31814
Chr1_11414641	1	11414533	11414750	11414641	218	Chr1_11414621	2.21259	Chr1_11414608	2.08979	-0.0823782	AT1G31812	AT1G31814	AT1G31817
Chr1_11416600	1	11416476	11416723	11416600	248	Chr1_11416622	3.09231	Chr1_11416648	2.9631	-0.0615776	AT1G31814	AT1G31817	AT1G31820
Chr1_11418687	1	11418612	11418762	11418687	151	Chr1_11418687	1.04113	NA	0.976986	-0.0917404	AT1G31817	AT1G31820	AT1G31830
Chr1_11421909	1	11421833	11421984	11421909	152	NA	7.0105	Chr1_11421908	8.09113	0.206824	AT1G31830	AT1G31840
Chr1_11426948	1	11426816	11427081	11426948	266	Chr1_11426893	2.19225	NA	2.3467	0.0982211	AT1G31840
Chr1_11430146	1	11430058	11430233	11430146	176	Chr1_11430133	7.52682	NA	6.83303	-0.139515	AT1G31850
Chr1_11433364	1	11433289	11433439	11433364	151	Chr1_11433364	0.786798	NA	0.821931	0.063024	AT1G31850	AT1G31860
Chr1_11440137	1	11440055	11440220	11440137	166	Chr1_11440145	1.31989	Chr1_11440138	1.54116	0.223599	AT1G31870
Chr1_11442030	1	11441924	11442137	11442030	214	Chr1_11441999	1.15245	NA	1.12218	-0.0384001	AT1G31875
Chr1_11457073	1	11456973	11457173	11457073	201	Chr1_11457098	1.45958	Chr1_11457052	1.36363	-0.098101	AT1G31910
Chr1_11464969	1	11464893	11465044	11464969	152	Chr1_11464969	1.80038	NA	2.03311	0.175387	AT1G31920	AT1G31930
Chr1_11472786	1	11472672	11472899	11472786	228	Chr1_11472824	2.46769	Chr1_11472747	2.13112	-0.211549	AT1G31940	AT1G31950
Chr1_11528441	1	11528297	11528586	11528441	290	Chr1_11528372	1.30138	Chr1_11528420	1.24844	-0.0599158	AT1G32050
Chr1_11550110	1	11550016	11550204	11550110	189	Chr1_11550129	1.50451	Chr1_11550099	1.41388	-0.089634	AT1G32100	AT1G32120
Chr1_11552572	1	11552497	11552647	11552572	151	Chr1_11552572	1.52204	NA	1.22167	-0.317152	AT1G32120
Chr1_11556642	1	11556531	11556753	11556642	223	Chr1_11556606	1.60744	Chr1_11556610	1.3446	-0.257588	AT1G32120
Chr1_11578012	1	11577880	11578144	11578012	265	Chr1_11578016	0.888412	NA	0.790665	-0.168162	AT1G32170	AT1G32172
Chr1_11592578	1	11592423	11592733	11592578	311	Chr1_11592622	1.70006	NA	1.70998	0.00839379	AT1G32180	AT1G32190
Chr1_11595945	1	11595860	11596030	11595945	171	Chr1_11595936	1.67394	Chr1_11595955	1.54212	-0.118333	AT1G32190
Chr1_11598483	1	11598357	11598608	11598483	252	Chr1_11598471	1.78941	Chr1_11598432	2.04032	0.189311	AT1G32190
Chr1_11601413	1	11601323	11601502	11601413	180	Chr1_11601427	1.80101	NA	1.67806	-0.102012	AT1G32200
Chr1_11605755	1	11605651	11605859	11605755	209	Chr1_11605756	2.48641	Chr1_11605784	2.51501	0.0164999	AT1G32200	AT1G32210	AT1G32220
Chr1_11607816	1	11607656	11607975	11607816	320	Chr1_11607822	1.59161	Chr1_11607900	1.50307	-0.0825747	AT1G32200	AT1G32210	AT1G32220	AT1G32225
Chr1_11611944	1	11611865	11612023	11611944	159	Chr1_11611944	2.2009	NA	2.15633	-0.0295156	AT1G32230
Chr1_11615928	1	11615853	11616003	11615928	151	NA	0.821931	Chr1_11615928	0.898327	0.128223	AT1G32230
Chr1_11630831	1	11630741	11630920	11630831	180	Chr1_11630845	2.41332	NA	2.59362	0.103948	AT1G32240
Chr1_11653375	1	11653300	11653450	11653375	151	Chr1_11653375	1.5042	NA	1.37761	-0.126829	AT1G32290	AT1G32300	AT1G32310	AT1G32320
Chr1_11655999	1	11655890	11656108	11655999	219	Chr1_11655965	1.75295	Chr1_11655970	1.53008	-0.196178	AT1G32320
Chr1_11660520	1	11660424	11660617	11660520	194	NA	1.73968	Chr1_11660542	2.14	0.298789	AT1G32330	AT1G32337
Chr1_11662585	1	11662450	11662720	11662585	271	Chr1_11662645	0.82295	NA	0.858633	0.0612368	AT1G32330	AT1G32337	AT1G32340
Chr1_11672765	1	11672677	11672854	11672765	178	Chr1_11672779	2.56905	NA	2.19009	-0.230245	AT1G32360	AT1G32361
Chr1_11691624	1	11691488	11691759	11691624	272	Chr1_11691566	2.07086	Chr1_11691572	1.67206	-0.308603	AT1G32400	AT1G32410
Chr1_11693710	1	11693626	11693795	11693710	170	Chr1_11693720	1.42263	Chr1_11693707	1.43107	0.00853375	AT1G32400	AT1G32410	AT1G32415
Chr1_11711937	1	11711853	11712021	11711937	169	Chr1_11711928	1.69718	NA	1.6215	-0.0658106	AT1G32440
Chr1_11749880	1	11749782	11749977	11749880	196	Chr1_11749868	2.29311	Chr1_11749857	2.1925	-0.0647287	AT1G32490	AT1G32500
Chr1_11752064	1	11751989	11752139	11752064	151	Chr1_11752064	1.4745	NA	1.37851	-0.0971161	AT1G32490	AT1G32500
Chr1_11756455	1	11756355	11756554	11756455	200	Chr1_11756436	1.05615	NA	1.00932	-0.0654311	AT1G32510
Chr1_11763633	1	11763523	11763742	11763633	220	Chr1_11763637	1.07161	Chr1_11763598	1.32038	0.301173	AT1G32530
Chr1_11765942	1	11765832	11766052	11765942	221	Chr1_11765946	1.17886	Chr1_11765977	1.29043	0.130459	AT1G32540
Chr1_11774306	1	11774210	11774403	11774306	194	Chr1_11774290	2.04906	Chr1_11774328	1.90343	-0.106361	AT1G32550	AT1G32560	AT1G32570
Chr1_11783979	1	11783901	11784056	11783979	156	Chr1_11783981	1.36475	Chr1_11783976	1.52422	0.159434	AT1G32580	AT1G32582	AT1G32583
Chr1_11797291	1	11797212	11797370	11797291	159	Chr1_11797287	2.14632	Chr1_11797287	2.08546	-0.0414995	AT1G32610	AT1G32620	AT1G32630
Chr1_11801133	1	11801057	11801208	11801133	152	Chr1_11801132	4.91024	NA	4.65825	-0.0760055	AT1G32640
Chr1_11807252	1	11807165	11807339	11807252	175	Chr1_11807258	3.8141	Chr1_11807258	4.12473	0.112957	NA
Chr1_11810036	1	11809961	11810111	11810036	151	Chr1_11810036	2.05497	NA	2.49136	0.277816	AT1G32650	AT1G32660
Chr1_11810321	1	11810209	11810433	11810321	225	NA	2.12531	Chr1_11810284	2.38829	0.168305	AT1G32650	AT1G32660
Chr1_11821798	1	11821690	11821906	11821798	217	Chr1_11821765	1.86018	Chr1_11821831	2.17111	0.222991	AT1G32690
Chr1_11823586	1	11823490	11823681	11823586	192	Chr1_11823600	1.84485	Chr1_11823606	2.04219	0.146614	AT1G32690
Chr1_11827373	1	11827286	11827460	11827373	175	NA	1.86299	Chr1_11827385	1.81696	-0.0360933	AT1G32700
Chr1_11831164	1	11831089	11831239	11831164	151	Chr1_11831164	1.72974	NA	1.69112	-0.0325762	AT1G32710
Chr1_11840842	1	11840753	11840931	11840842	179	Chr1_11840828	1.49671	Chr1_11840837	1.49044	-0.00605642	AT1G32730
Chr1_11844839	1	11844763	11844914	11844839	152	Chr1_11844838	1.02826	NA	1.01163	-0.0235234	AT1G32740
Chr1_11846202	1	11846067	11846337	11846202	271	Chr1_11846151	1.23572	Chr1_11846171	1.28251	0.0536182	AT1G32740	AT1G32750
Chr1_11858033	1	11857955	11858110	11858033	156	Chr1_11858030	1.13973	NA	1.16937	0.0370394	AT1G32750	AT1G32760
Chr1_11860142	1	11860067	11860217	11860142	151	Chr1_11860142	2.41992	NA	2.63027	0.120252	AT1G32760	AT1G32763
Chr1_11874710	1	11874550	11874870	11874710	321	Chr1_11874625	1.64803	Chr1_11874795	1.79247	0.121206	AT1G32780	AT1G32790
Chr1_11877446	1	11877362	11877530	11877446	169	Chr1_11877442	2.77037	Chr1_11877437	3.00372	0.116672	AT1G32790
Chr1_11907266	1	11907138	11907395	11907266	258	NA	0.865481	Chr1_11907320	0.973193	0.169224	AT1G32850	AT1G32860
Chr1_11909354	1	11909279	11909429	11909354	151	NA	1.02324	Chr1_11909354	1.22318	0.257492	AT1G32860	AT1G32870
Chr1_11909616	1	11909541	11909691	11909616	151	Chr1_11909616	1.59513	NA	1.6964	0.0888024	AT1G32860	AT1G32870
Chr1_11923854	1	11923778	11923931	11923854	154	Chr1_11923856	2.27847	NA	2.14361	-0.0880229	AT1G32900	AT1G32910
Chr1_11934673	1	11934581	11934765	11934673	185	Chr1_11934656	2.03957	Chr1_11934656	1.85968	-0.133211	AT1G32930	AT1G32940
Chr1_11936997	1	11936894	11937100	11936997	207	Chr1_11937025	2.85019	Chr1_11937023	2.8361	-0.00714969	AT1G32930	AT1G32940
Chr1_11955736	1	11955622	11955849	11955736	228	Chr1_11955697	1.05035	NA	1.06415	0.0188314	AT1G32980	AT1G32990	AT1G32992
Chr1_12026900	1	12026789	12027011	12026900	223	Chr1_12026864	1.3417	Chr1_12026880	1.26208	-0.0882588	AT1G33170
Chr1_12050958	1	12050881	12051035	12050958	155	Chr1_12050960	1.64176	NA	1.91047	0.218684	AT1G33230	AT1G33240
Chr1_12054973	1	12054895	12055052	12054973	158	Chr1_12054975	1.65728	Chr1_12054977	1.79535	0.115448	AT1G33240
Chr1_12057005	1	12056881	12057128	12057005	248	NA	1.04992	Chr1_12057053	1.07161	0.0295005	AT1G33240	AT1G33250
Chr1_12059674	1	12059522	12059826	12059674	305	Chr1_12059633	2.24084	Chr1_12059600	1.84198	-0.282782	AT1G33250
Chr1_12066500	1	12066408	12066593	12066500	186	Chr1_12066518	1.73276	NA	1.51013	-0.198399	AT1G33260	AT1G33265
Chr1_12096511	1	12096387	12096636	12096511	250	Chr1_12096475	1.63964	Chr1_12096481	1.72303	0.0715687	AT1G33360	AT1G33370
Chr1_12123619	1	12123517	12123721	12123619	205	NA	2.06781	Chr1_12123646	2.2737	0.136938	AT1G33415	AT1G33420	AT1G33430
Chr1_12144487	1	12144405	12144569	12144487	165	Chr1_12144480	2.1186	Chr1_12144480	2.28707	0.110389	AT1G33470
Chr1_12168244	1	12168169	12168319	12168244	151	Chr1_12168244	0.800064	NA	0.791832	-0.014921	AT1G33560
Chr1_12177657	1	12177551	12177764	12177657	214	Chr1_12177626	1.30204	Chr1_12177645	1.43375	0.13902	AT1G33590
Chr1_12218091	1	12218013	12218170	12218091	158	Chr1_12218093	1.25954	Chr1_12218088	1.32686	0.0751192	AT1G33710
Chr1_12239608	1	12239504	12239712	12239608	209	Chr1_12239579	1.69611	Chr1_12239617	1.50042	-0.176863	AT1G33760	AT1G33770
Chr1_12246257	1	12246169	12246345	12246257	177	Chr1_12246270	2.99262	Chr1_12246269	2.8628	-0.0639822	AT1G33780
Chr1_12351422	1	12351310	12351535	12351422	226	Chr1_12351388	1.89125	Chr1_12351385	2.18445	0.20793	AT1G33970	AT1G33980
Chr1_12454313	1	12454225	12454402	12454313	178	Chr1_12454327	0.859974	Chr1_12454300	0.987595	0.199626	AT1G34190	AT1G34200
Chr1_12458686	1	12458610	12458762	12458686	153	NA	2.38887	Chr1_12458685	2.13112	-0.164717	AT1G34210
Chr1_12466126	1	12466047	12466205	12466126	159	Chr1_12466123	2.02896	Chr1_12466130	2.37706	0.228438	AT1G34220
Chr1_12473654	1	12473536	12473771	12473654	236	Chr1_12473611	3.05047	NA	3.03704	-0.00636563	AT1G34245
Chr1_12478317	1	12478237	12478397	12478317	161	Chr1_12478312	1.42797	NA	1.42698	-0.00100056	NA
Chr1_12550288	1	12550190	12550385	12550288	196	Chr1_12550265	3.65726	NA	3.63045	-0.0106148	AT1G34370
Chr1_12582760	1	12582678	12582841	12582760	164	Chr1_12582766	2.86534	NA	2.45658	-0.222055	AT1G34418	AT1G34419	AT1G34420
Chr1_12685140	1	12685065	12685215	12685140	151	Chr1_12685140	3.09619	NA	2.83291	-0.128209	AT1G34630
Chr1_12745781	1	12745691	12745871	12745781	181	Chr1_12745780	1.53314	NA	1.40175	-0.12926	AT1G34760	AT1G34770
Chr1_12840180	1	12840080	12840280	12840180	201	Chr1_12840184	17.7895	Chr1_12840204	17.7895	0	NA
Chr1_12851979	1	12851859	12852099	12851979	241	Chr1_12852024	1.57808	NA	1.48499	-0.0877171	AT1G35140
Chr1_12867021	1	12866833	12867209	12867021	377	Chr1_12867134	3.51871	Chr1_12867026	3.72736	0.0831075	AT1G35150	AT1G35160
Chr1_13029940	1	13029778	13030101	13029940	324	Chr1_13029867	1.13305	Chr1_13029942	1.34898	0.251657	AT1G35430
Chr1_13039879	1	13039777	13039982	13039879	206	Chr1_13039892	3.26382	Chr1_13039852	3.01757	-0.113174	AT1G35460
Chr1_13048352	1	13048258	13048445	13048352	188	Chr1_13048370	1.74081	Chr1_13048370	1.32752	-0.391025	AT1G35467
Chr1_13071255	1	13071175	13071335	13071255	161	Chr1_13071260	3.08399	NA	3.21391	0.0595314	AT1G35510
Chr1_13075438	1	13075352	13075524	13075438	173	Chr1_13075442	1.67304	NA	1.70041	0.0234107	AT1G35510	AT1G35515
Chr1_13079613	1	13079535	13079690	13079613	156	Chr1_13079610	1.82972	Chr1_13079615	1.96634	0.10389	AT1G35515	AT1G35516
Chr1_13115660	1	13115580	13115739	13115660	160	Chr1_13115658	2.17805	Chr1_13115657	2.13811	-0.026701	AT1G35545	AT1G35560
Chr1_13117318	1	13117234	13117402	13117318	169	NA	1.08992	Chr1_13117327	1.13219	0.0548938	AT1G35560
Chr1_13118786	1	13118702	13118869	13118786	168	NA	2.87973	Chr1_13118777	3.09619	0.10456	AT1G35560
Chr1_13125382	1	13125298	13125465	13125382	168	Chr1_13125373	3.66483	Chr1_13125390	4.05099	0.144528	AT1G35580
Chr1_13141633	1	13141558	13141708	13141633	151	Chr1_13141633	1.28546	NA	1.17163	-0.133768	NA
Chr1_13203561	1	13203409	13203712	13203561	304	Chr1_13203604	1.99252	Chr1_13203637	1.80925	-0.139202	AT1G35670
Chr1_13255850	1	13255775	13255925	13255850	151	Chr1_13255850	1.42992	NA	1.15548	-0.307442	AT1G35750
Chr1_13259070	1	13258880	13259260	13259070	381	Chr1_13259185	1.22635	NA	1.07786	-0.186201	NA
Chr1_13280415	1	13280329	13280500	13280415	172	Chr1_13280404	2.17805	Chr1_13280419	2.37484	0.124793	AT1G35780
Chr1_13322428	1	13322353	13322503	13322428	151	Chr1_13322428	2.1053	NA	2.02142	-0.0586567	AT1G35830
Chr1_13368248	1	13368173	13368323	13368248	151	Chr1_13368248	0.93686	NA	0.774846	-0.273924	NA
Chr1_13455235	1	13455160	13455310	13455235	151	Chr1_13455235	1.00541	NA	0.801969	-0.326166	AT1G36060
Chr1_13470759	1	13470645	13470874	13470759	230	Chr1_13470720	1.51547	Chr1_13470799	1.51013	-0.00509254	AT1G36070
Chr1_13700819	1	13700733	13700904	13700819	172	Chr1_13700808	1.73897	NA	1.74023	0.00104495	AT1G36370	AT1G36380	AT1G36390
Chr1_13999859	1	13999760	13999958	13999859	199	Chr1_13999862	1.47813	Chr1_13999835	1.48352	0.00525122	NA
Chr1_14002387	1	14002307	14002467	14002387	161	Chr1_14002382	1.07069	Chr1_14002392	1.14527	0.0971469	AT1G36940
Chr1_14027180	1	14027072	14027287	14027180	216	Chr1_14027212	1.75047	Chr1_14027160	2.00432	0.195371	AT1G36980	AT1G36990	AT1G36992
Chr1_14147734	1	14147635	14147833	14147734	199	Chr1_14147758	1.44194	Chr1_14147710	1.26333	-0.19078	NA
Chr1_14161312	1	14161237	14161387	14161312	151	Chr1_14161312	0.937673	NA	0.734345	-0.352627	AT1G37130
Chr1_14172271	1	14172196	14172346	14172271	151	Chr1_14172271	1.10761	NA	0.97123	-0.189565	AT1G37140
Chr1_14307635	1	14307552	14307718	14307635	167	Chr1_14307643	0.855795	NA	0.906964	0.08378	NA
Chr1_14689297	1	14689119	14689475	14689297	357	Chr1_14689194	3.70885	Chr1_14689400	3.58712	-0.0481459	NA
Chr1_15100273	1	15100195	15100352	15100273	158	Chr1_15100277	3.50667	NA	3.59909	0.0375305	NA
Chr1_15139659	1	15139584	15139734	15139659	151	Chr1_15139659	1.42698	NA	1.48217	0.0547458	NA
Chr1_15140826	1	15140743	15140909	15140826	167	Chr1_15140818	1.01886	Chr1_15140819	1.15508	0.181037	NA
Chr1_15650282	1	15650108	15650456	15650282	349	Chr1_15650381	1.25543	Chr1_15650233	1.12369	-0.159938	AT1G41875	AT1G41880
Chr1_15926105	1	15926019	15926192	15926105	174	Chr1_15926117	2.051	Chr1_15926094	1.8521	-0.147165	AT1G42470
Chr1_16137705	1	16137580	16137830	16137705	251	Chr1_16137655	2.32778	Chr1_16137755	2.29956	-0.0175969	AT1G42990
Chr1_16617097	1	16617011	16617184	16617097	174	NA	1.74301	Chr1_16617086	1.81543	0.0587305	AT1G43850
Chr1_16621891	1	16621792	16621990	16621891	199	Chr1_16621899	0.957057	Chr1_16621913	1.06922	0.159882	AT1G43850	AT1G43860
Chr1_16646641	1	16646558	16646724	16646641	167	Chr1_16646642	1.9972	Chr1_16646635	1.90451	-0.0685589	AT1G43890
Chr1_16649808	1	16649707	16649909	16649808	203	Chr1_16649784	8.09113	Chr1_16649803	7.0105	-0.206824	NA
Chr1_16662021	1	16661946	16662096	16662021	151	NA	0.655447	Chr1_16662021	0.831886	0.343907	NA
Chr1_16662543	1	16662468	16662618	16662543	151	Chr1_16662543	0.684452	NA	0.693624	0.0192044	NA
Chr1_16766659	1	16766584	16766734	16766659	151	Chr1_16766659	1.40103	NA	1.16232	-0.269481	AT1G44100
Chr1_16777421	1	16777317	16777524	16777421	208	Chr1_16777392	2.795	Chr1_16777449	2.84406	0.0251036	AT1G44110
Chr1_16786954	1	16786876	16787031	16786954	156	Chr1_16786951	2.11719	NA	1.74321	-0.280404	AT1G44120	AT1G44125	AT1G44130
Chr1_16793002	1	16792910	16793093	16793002	184	Chr1_16792988	2.43118	Chr1_16792985	2.46133	0.0177814	AT1G44160
Chr1_16800237	1	16800162	16800312	16800237	151	Chr1_16800237	2.67856	NA	2.40637	-0.154599	AT1G44170
Chr1_16838360	1	16838252	16838468	16838360	217	Chr1_16838393	1.70904	NA	2.02008	0.241226	AT1G44350
Chr1_16871559	1	16871403	16871715	16871559	313	Chr1_16871507	3.29418	Chr1_16871640	3.40652	0.0483793	AT1G44575
Chr1_16888084	1	16887998	16888169	16888084	172	Chr1_16888088	1.60075	Chr1_16888073	1.67916	0.0689917	AT1G44740
Chr1_16897095	1	16897015	16897174	16897095	160	NA	2.60034	Chr1_16897099	2.39939	-0.116033	AT1G44760
Chr1_16900952	1	16900852	16901052	16900952	201	Chr1_16900947	2.04123	Chr1_16900927	2.03311	-0.00575048	AT1G44760
Chr1_16907171	1	16907089	16907253	16907171	165	Chr1_16907166	1.62908	Chr1_16907164	1.52401	-0.0961851	AT1G44770	AT1G44780
Chr1_16914432	1	16914342	16914521	16914432	180	Chr1_16914417	1.59382	Chr1_16914437	1.28441	-0.311383	AT1G44790	AT1G44800
Chr1_16929319	1	16929229	16929409	16929319	181	Chr1_16929334	1.74433	NA	1.60313	-0.121782	AT1G44820
Chr1_17034647	1	17034533	17034762	17034647	230	Chr1_17034646	0.861598	Chr1_17034608	0.812664	-0.0843559	AT1G45063
Chr1_17065195	1	17065081	17065308	17065195	228	Chr1_17065233	1.12318	NA	1.03253	-0.121405	AT1G45130
Chr1_17130251	1	17130155	17130346	17130251	192	Chr1_17130251	1.08756	Chr1_17130230	1.01641	-0.0976125	AT1G45207
Chr1_17133779	1	17133704	17133854	17133779	151	Chr1_17133779	1.22381	NA	1.3434	0.134509	AT1G45207
Chr1_17169142	1	17169063	17169221	17169142	159	Chr1_17169138	2.99945	NA	3.4482	0.201145	AT1G45230	AT1G45249
Chr1_17171571	1	17171444	17171698	17171571	255	Chr1_17171519	1.5484	NA	1.5863	0.0348874	AT1G45230	AT1G45332
Chr1_17176890	1	17176815	17176965	17176890	151	Chr1_17176890	1.66398	NA	1.54707	-0.1051	AT1G45332	AT1G45403	AT1G45474
Chr1_17193005	1	17192903	17193106	17193005	204	Chr1_17192978	2.80028	NA	2.8293	0.0148741	AT1G45688
Chr1_17202903	1	17202828	17202978	17202903	151	Chr1_17202903	1.04264	NA	0.953649	-0.128711	NA
Chr1_17208311	1	17208236	17208386	17208311	151	Chr1_17208311	1.21242	NA	1.25498	0.0497748	NA
Chr1_17223078	1	17222993	17223163	17223078	171	Chr1_17223088	1.79696	Chr1_17223068	1.73426	-0.0512381	AT1G46264
Chr1_17224546	1	17224449	17224643	17224546	195	NA	1.37701	Chr1_17224568	1.36394	-0.0137589	AT1G46264
Chr1_17226501	1	17226413	17226590	17226501	178	Chr1_17226488	1.6337	NA	1.59734	-0.0324717	AT1G46264
Chr1_17226793	1	17226709	17226878	17226793	170	NA	1.65254	Chr1_17226803	1.70816	0.0477579	AT1G46264
Chr1_17238406	1	17238331	17238481	17238406	151	Chr1_17238406	0.902392	NA	0.684452	-0.398805	AT1G46480
Chr1_17242563	1	17242488	17242638	17242563	151	Chr1_17242563	0.825886	NA	0.915131	0.148036	NA
Chr1_17252703	1	17252628	17252778	17252703	151	Chr1_17252703	1.41966	NA	1.41322	-0.00655938	AT1G46554
Chr1_17282980	1	17282896	17283065	17282980	170	Chr1_17282990	1.11954	Chr1_17282971	0.992685	-0.173498	AT1G47128
Chr1_17286722	1	17286625	17286819	17286722	195	Chr1_17286725	1.47734	NA	1.6293	0.14125	AT1G47128
Chr1_17288464	1	17288380	17288549	17288464	170	Chr1_17288455	2.40658	Chr1_17288474	2.41507	0.00508062	AT1G47128
Chr1_17330768	1	17330690	17330846	17330768	157	Chr1_17330765	1.7075	Chr1_17330771	1.48821	-0.198307	AT1G47271	AT1G47278
Chr1_17343104	1	17343029	17343179	17343104	151	NA	1.19603	Chr1_17343104	1.34288	0.167077	AT1G47300	AT1G47310
Chr1_17350973	1	17350855	17351090	17350973	236	Chr1_17351015	1.7007	Chr1_17350930	1.80262	0.0839666	AT1G47330
Chr1_17376134	1	17376044	17376223	17376134	180	Chr1_17376130	2.72354	NA	3.20855	0.236438	AT1G47380	AT1G47389
Chr1_17417875	1	17417800	17417950	17417875	151	Chr1_17417875	0.956441	NA	0.838774	-0.189394	AT1G47470	AT1G47480
Chr1_17424560	1	17424458	17424661	17424560	204	Chr1_17424584	2.69978	Chr1_17424586	2.62278	-0.0417451	AT1G47490
Chr1_17432477	1	17432385	17432568	17432477	184	Chr1_17432493	2.51834	Chr1_17432460	2.75483	0.12949	AT1G47495	AT1G47497	AT1G47500
Chr1_17451471	1	17451391	17451552	17451471	162	Chr1_17451473	1.69893	Chr1_17451466	1.71778	0.0159189	AT1G47530
Chr1_17464280	1	17464204	17464357	17464280	154	Chr1_17464282	0.914112	NA	0.941379	0.0424047	AT1G47550	AT1G47560
Chr1_17483516	1	17483437	17483595	17483516	159	Chr1_17483512	5.93649	NA	4.33942	-0.452108	AT1G47570	AT1G47578	AT1G47580
Chr1_17525969	1	17525894	17526044	17525969	151	Chr1_17525969	1.0745	NA	1.08782	0.0177744	AT1G47655
Chr1_17562956	1	17562881	17563031	17562956	151	Chr1_17562956	1.12919	NA	1.16026	0.0391599	AT1G47720	AT1G47730
Chr1_17566575	1	17566464	17566686	17566575	223	Chr1_17566540	1.5024	Chr1_17566580	1.48456	-0.0172336	AT1G47730	AT1G47740
Chr1_17578321	1	17578223	17578420	17578321	198	Chr1_17578298	1.36203	Chr1_17578320	1.50524	0.144235	AT1G47765
Chr1_17593975	1	17593878	17594072	17593975	195	Chr1_17593953	0.922778	Chr1_17593965	1.1776	0.351794	AT1G47780
Chr1_17634669	1	17634593	17634745	17634669	153	NA	4.3522	Chr1_17634670	4.91024	0.174049	AT1G47870
Chr1_17682582	1	17682487	17682677	17682582	191	Chr1_17682601	1.93879	Chr1_17682562	2.0061	0.049237	AT1G47960
Chr1_17687072	1	17686974	17687169	17687072	196	Chr1_17687049	2.47427	NA	2.66222	0.105627	AT1G47970
Chr1_17696451	1	17696376	17696526	17696451	151	Chr1_17696451	1.03015	NA	1.05198	0.0302529	AT1G47980	AT1G47990
Chr1_17700068	1	17699976	17700159	17700068	184	Chr1_17700084	2.25105	Chr1_17700075	2.47924	0.1393	AT1G47990
Chr1_17763653	1	17763578	17763728	17763653	151	Chr1_17763653	1.07612	NA	0.959447	-0.165564	NA
Chr1_17766835	1	17766743	17766927	17766835	185	Chr1_17766841	1.33515	Chr1_17766832	1.32922	-0.00642193	AT1G48100
Chr1_17769758	1	17769668	17769847	17769758	180	Chr1_17769752	1.67555	Chr1_17769743	1.6901	0.0124739	AT1G48100	AT1G48110
Chr1_17826265	1	17826185	17826344	17826265	160	Chr1_17826260	0.890239	NA	0.904514	0.0229501	AT1G48267
Chr1_17834925	1	17834849	17835002	17834925	154	NA	1.80824	Chr1_17834925	1.67156	-0.113391	AT1G48280
Chr1_17846982	1	17846870	17847093	17846982	224	Chr1_17846945	1.79054	Chr1_17846966	1.7167	-0.0607568	AT1G48300
Chr1_17855716	1	17855616	17855817	17855716	202	Chr1_17855740	1.72512	Chr1_17855736	1.53787	-0.165763	AT1G48310	AT1G48315	AT1G48320	AT1G48325
Chr1_17863668	1	17863582	17863753	17863668	172	Chr1_17863657	1.49157	NA	1.87169	0.32751	AT1G48330
Chr1_17886126	1	17886042	17886210	17886126	169	NA	1.00786	Chr1_17886135	1.16593	0.210186	AT1G48400	AT1G48405	AT1G48410
Chr1_17892664	1	17892558	17892769	17892664	212	NA	1.96424	Chr1_17892694	2.05321	0.06391	AT1G48410
Chr1_17895229	1	17895035	17895423	17895229	389	Chr1_17895110	1.80818	NA	1.77759	-0.0246157	AT1G48410
Chr1_17910546	1	17910462	17910630	17910546	169	Chr1_17910541	2.31921	Chr1_17910555	2.42593	0.0649045	AT1G48450	AT1G48460
Chr1_17921658	1	17921576	17921741	17921658	166	Chr1_17921651	1.12044	Chr1_17921666	1.29837	0.212636	AT1G48480	AT1G48490
Chr1_17973867	1	17973767	17973967	17973867	201	Chr1_17973873	1.17257	Chr1_17973892	1.13736	-0.0439851	AT1G48610	AT1G48620
Chr1_17976475	1	17976367	17976583	17976475	217	Chr1_17976490	2.35014	Chr1_17976508	2.16478	-0.118526	AT1G48620
Chr1_17983530	1	17983436	17983624	17983530	189	Chr1_17983511	2.97016	Chr1_17983538	3.07804	0.0514713	AT1G48630	AT1G48635	AT1G48640
Chr1_18028107	1	18028017	18028197	18028107	181	Chr1_18028122	1.28636	Chr1_18028092	1.31461	0.0313404	AT1G48740	AT1G48742	AT1G48745
Chr1_18030512	1	18030414	18030609	18030512	196	Chr1_18030516	1.53191	Chr1_18030497	1.34666	-0.185946	AT1G48745
Chr1_18068154	1	18068049	18068259	18068154	211	Chr1_18068124	1.45323	NA	1.33224	-0.125409	AT1G48850	AT1G48860
Chr1_18071599	1	18071493	18071705	18071599	213	Chr1_18071601	1.16828	Chr1_18071577	1.15015	-0.0225641	AT1G48860	AT1G48870
Chr1_18080333	1	18080251	18080415	18080333	165	NA	8.61237	Chr1_18080326	8.61237	0	AT1G48880
Chr1_18088012	1	18087908	18088115	18088012	208	Chr1_18087983	1.62747	NA	1.65944	0.0280655	AT1G48900
Chr1_18097966	1	18097882	18098050	18097966	169	Chr1_18097960	2.60675	Chr1_18097960	2.37933	-0.131697	AT1G48920
Chr1_18101551	1	18101437	18101666	18101551	230	Chr1_18101548	0.785354	Chr1_18101512	0.954238	0.281006	AT1G48920	AT1G48930
Chr1_18105929	1	18105813	18106044	18105929	232	Chr1_18105956	1.87469	Chr1_18105969	1.81931	-0.0432607	AT1G48930	AT1G48940	AT1G48950
Chr1_18112397	1	18112301	18112493	18112397	193	Chr1_18112376	1.24774	Chr1_18112418	1.18409	-0.0755386	AT1G48953	AT1G48960
Chr1_18123475	1	18123363	18123588	18123475	226	Chr1_18123513	1.34024	Chr1_18123470	1.47405	0.137294	AT1G49000
Chr1_18132505	1	18132419	18132590	18132505	172	Chr1_18132515	1.84271	NA	2.05612	0.158095	AT1G49005	AT1G49010	AT1G49015
Chr1_18138338	1	18138243	18138433	18138338	191	Chr1_18138318	1.27433	Chr1_18138356	1.18996	-0.0988258	AT1G49020	AT1G49030	AT1G49032	AT1G49040
Chr1_18197873	1	18197781	18197966	18197873	186	Chr1_18197856	1.70306	NA	1.49953	-0.183619	AT1G49200
Chr1_18208186	1	18208111	18208261	18208186	151	Chr1_18208186	1.52414	NA	1.69854	0.1563	AT1G49230
Chr1_18211200	1	18211125	18211275	18211200	151	NA	1.06861	Chr1_18211200	1.06803	-0.000783251	NA
Chr1_18212923	1	18212797	18213049	18212923	253	Chr1_18212872	1.50489	Chr1_18212974	1.64972	0.132563	AT1G49240
Chr1_18215718	1	18215591	18215845	18215718	255	Chr1_18215770	2.32391	Chr1_18215760	2.29069	-0.020772	AT1G49240	AT1G49245
Chr1_18218409	1	18218325	18218494	18218409	170	Chr1_18218419	1.41751	NA	1.36051	-0.0592114	AT1G49240	AT1G49245	AT1G49250
Chr1_18230689	1	18230614	18230764	18230689	151	Chr1_18230689	0.990875	NA	0.870082	-0.187552	AT1G49270	AT1G49280
Chr1_18285265	1	18285175	18285356	18285265	182	Chr1_18285276	1.46103	Chr1_18285250	1.45663	-0.00435134	AT1G49405	AT1G49410
Chr1_18288085	1	18288001	18288168	18288085	168	Chr1_18288076	1.57338	Chr1_18288081	1.68499	0.0988729	AT1G49410	AT1G49420	AT1G49430
Chr1_18290446	1	18290371	18290521	18290446	151	Chr1_18290446	1.3156	NA	1.14015	-0.206497	AT1G49420	AT1G49430
Chr1_18295982	1	18295880	18296083	18295982	204	Chr1_18295955	1.59879	NA	1.41322	-0.177994	AT1G49430
Chr1_18305069	1	18304990	18305148	18305069	159	Chr1_18305065	1.22381	Chr1_18305067	1.30961	0.0977577	AT1G49450
Chr1_18307193	1	18307093	18307292	18307193	200	Chr1_18307168	6.83303	NA	7.52682	0.139515	AT1G49450	AT1G49460
Chr1_18308975	1	18308886	18309064	18308975	179	Chr1_18308989	3.01535	Chr1_18308961	3.29418	0.127594	AT1G49460	AT1G49470
Chr1_18322460	1	18322385	18322535	18322460	151	Chr1_18322460	1.00541	NA	1.09593	0.124372	AT1G49490	AT1G49500
Chr1_18329015	1	18328923	18329107	18329015	185	Chr1_18329011	1.00962	Chr1_18328998	1.06182	0.0727268	AT1G49510	AT1G49520
Chr1_18354672	1	18354566	18354779	18354672	214	Chr1_18354704	2.01781	Chr1_18354641	2.08291	0.0458102	AT1G49580	AT1G49590
Chr1_18360411	1	18360303	18360518	18360411	216	Chr1_18360382	2.52626	Chr1_18360406	2.15633	-0.228425	AT1G49600
Chr1_18364576	1	18364452	18364700	18364576	249	Chr1_18364613	1.83269	NA	1.76681	-0.0528159	AT1G49610	AT1G49620
Chr1_18378719	1	18378630	18378808	18378719	179	Chr1_18378725	1.71311	Chr1_18378733	1.69854	-0.0123226	AT1G49640	AT1G49650	AT1G49660
Chr1_18379969	1	18379861	18380078	18379969	218	Chr1_18379936	1.98621	Chr1_18379938	2.30183	0.212763	AT1G49650	AT1G49660	AT1G49670
Chr1_18389038	1	18388922	18389155	18389038	234	Chr1_18389080	2.08524	Chr1_18388997	2.19872	0.0764505	AT1G49670	AT1G49700
Chr1_18393961	1	18393879	18394042	18393961	164	Chr1_18393965	1.41061	Chr1_18393962	1.64639	0.222987	AT1G49710
Chr1_18400155	1	18400002	18400308	18400155	307	Chr1_18400206	1.60029	Chr1_18400208	1.56847	-0.0289754	AT1G49715	AT1G49720
Chr1_18405655	1	18405573	18405736	18405655	164	Chr1_18405661	1.96809	NA	1.80645	-0.123639	AT1G49730	AT1G49740
Chr1_18414558	1	18414470	18414647	18414558	178	Chr1_18414572	1.06351	NA	1.0541	-0.0128219	AT1G49750	AT1G49760
Chr1_18416415	1	18416327	18416502	18416415	176	Chr1_18416427	1.29454	Chr1_18416402	1.35413	0.0649267	AT1G49760
Chr1_18420112	1	18419999	18420225	18420112	227	Chr1_18420074	2.01864	Chr1_18420150	1.67634	-0.268069	AT1G49760
Chr1_18428326	1	18428206	18428447	18428326	242	Chr1_18428303	2.13052	Chr1_18428281	2.54796	0.258137	AT1G49780
Chr1_18431425	1	18431350	18431500	18431425	151	Chr1_18431425	1.15999	NA	1.26576	0.125892	AT1G49780
Chr1_18456627	1	18456549	18456706	18456627	158	Chr1_18456627	3.88657	Chr1_18456631	4.37754	0.171623	AT1G49850	AT1G49860
Chr1_18460122	1	18460020	18460224	18460122	205	Chr1_18460100	2.37933	Chr1_18460095	2.58897	0.121823	AT1G49860	AT1G49870
Chr1_18504714	1	18504616	18504813	18504714	198	Chr1_18504691	1.44966	NA	1.2996	-0.157647	AT1G49970	AT1G49975
Chr1_18511933	1	18511852	18512014	18511933	163	Chr1_18511939	1.03487	NA	1.03587	0.00139341	AT1G49980	AT1G49990
Chr1_18517443	1	18517353	18517534	18517443	182	Chr1_18517445	1.85942	Chr1_18517459	1.81931	-0.0314613	AT1G50000	AT1G50010
Chr1_18521948	1	18521852	18522043	18521948	192	Chr1_18521930	2.77575	Chr1_18521931	2.78841	0.00656507	AT1G50020	AT1G50030
Chr1_18543939	1	18543825	18544053	18543939	229	Chr1_18543900	1.70866	Chr1_18543904	1.82374	0.0940347	AT1G50040	AT1G50050
Chr1_18558084	1	18557912	18558256	18558084	345	Chr1_18558117	1.02032	Chr1_18558181	1.01469	-0.00798266	AT1G50090	AT1G50100	AT1G50110
Chr1_18579234	1	18579159	18579309	18579234	151	Chr1_18579234	1.67059	NA	1.66462	-0.00516483	AT1G50140	AT1G50160	AT1G50170
Chr1_18581942	1	18581837	18582047	18581942	211	Chr1_18581919	2.15877	Chr1_18581912	2.03157	-0.0876145	AT1G50160	AT1G50170	AT1G50180
Chr1_18598370	1	18598295	18598445	18598370	151	Chr1_18598370	2.0967	NA	1.73289	-0.27494	AT1G50200
Chr1_18617127	1	18617013	18617241	18617127	229	NA	1.39727	Chr1_18617088	1.4373	0.0407504	AT1G50250	AT1G50260
Chr1_18617374	1	18617299	18617449	18617374	151	Chr1_18617374	1.27919	NA	1.24536	-0.0386677	AT1G50250	AT1G50260
Chr1_18627606	1	18627518	18627693	18627606	176	Chr1_18627593	2.49438	Chr1_18627618	2.60675	0.063571	AT1G50280	AT1G50290	AT1G50300
Chr1_18681095	1	18681014	18681176	18681095	163	Chr1_18681089	2.27051	NA	2.30088	0.0191694	AT1G50420	AT1G50430
Chr1_18701875	1	18701777	18701973	18701875	197	Chr1_18701898	1.80238	NA	1.82104	0.0148594	AT1G50470	AT1G50480
Chr1_18728395	1	18728275	18728515	18728395	241	Chr1_18728440	1.54558	Chr1_18728405	1.74275	0.173217	AT1G50570	AT1G50575	AT1G50580
Chr1_18748234	1	18748090	18748378	18748234	289	Chr1_18748165	2.24325	Chr1_18748178	2.44434	0.123855	AT1G50620
Chr1_18754759	1	18754660	18754858	18754759	199	Chr1_18754735	0.957422	NA	1.02892	0.103904	AT1G50630
Chr1_18770833	1	18770749	18770917	18770833	169	Chr1_18770842	2.62684	NA	2.98681	0.185277	AT1G50659	AT1G50660
Chr1_18771104	1	18771019	18771189	18771104	171	NA	2.62684	Chr1_18771094	2.81312	0.0988428	AT1G50659	AT1G50660
Chr1_18838999	1	18838906	18839092	18838999	187	NA	1.59382	Chr1_18838981	1.84198	0.208769	AT1G50830	AT1G50840
Chr1_18873240	1	18873142	18873338	18873240	197	Chr1_18873253	3.4482	Chr1_18873254	3.8141	0.145499	AT1G50920
Chr1_18926744	1	18926666	18926821	18926744	156	Chr1_18926741	1.72713	NA	1.67156	-0.0471815	AT1G51055	AT1G51060	AT1G51070
Chr1_18927842	1	18927726	18927957	18927842	232	NA	1.45438	Chr1_18927801	1.39119	-0.0640848	AT1G51055	AT1G51060	AT1G51070
Chr1_18934283	1	18934196	18934370	18934283	175	Chr1_18934295	0.966401	Chr1_18934286	0.974707	0.0123467	AT1G51090	AT1G51100	AT1G51110
Chr1_18941759	1	18941684	18941834	18941759	151	Chr1_18941759	1.33164	NA	1.21339	-0.134161	AT1G51130
Chr1_18945901	1	18945826	18945976	18945901	151	Chr1_18945901	2.9278	NA	3.24614	0.148908	AT1G51140
Chr1_18953688	1	18953613	18953763	18953688	151	Chr1_18953688	2.18085	NA	1.88006	-0.214112	AT1G51170
Chr1_18961115	1	18960989	18961241	18961115	253	Chr1_18961166	1.06459	Chr1_18961064	0.953091	-0.159612	AT1G51172
Chr1_19021808	1	19021725	19021891	19021808	167	Chr1_19021816	1.9652	NA	1.81509	-0.114635	AT1G51310
Chr1_19042932	1	19042844	19043020	19042932	177	Chr1_19042945	1.34449	NA	1.51013	0.167614	AT1G51355	AT1G51360	AT1G51370
Chr1_19047671	1	19047552	19047790	19047671	239	Chr1_19047685	1.40221	Chr1_19047627	1.40678	0.0046943	AT1G51370	AT1G51380	AT1G51390
Chr1_19050188	1	19050112	19050263	19050188	152	Chr1_19050187	1.37226	Chr1_19050188	1.39804	0.0268518	AT1G51380	AT1G51390	AT1G51402
Chr1_19052660	1	19052553	19052767	19052660	215	Chr1_19052628	2.20628	NA	2.14632	-0.0397507	AT1G51390	AT1G51400	AT1G51402
Chr1_19104984	1	19104886	19105083	19104984	198	NA	1.86166	Chr1_19105008	1.81395	-0.0374549	AT1G51510	AT1G51520
Chr1_19112919	1	19112827	19113012	19112919	186	NA	1.61772	Chr1_19112937	1.52401	-0.0860896	AT1G51530	AT1G51538	AT1G51540
Chr1_19119475	1	19119348	19119602	19119475	255	Chr1_19119471	2.56328	Chr1_19119511	2.20239	-0.218921	AT1G51550	AT1G51560
Chr1_19122109	1	19121956	19122262	19122109	307	Chr1_19122031	1.15207	NA	1.13554	-0.0208499	AT1G51550	AT1G51560	AT1G51570
Chr1_19125108	1	19125029	19125187	19125108	159	Chr1_19125108	2.09412	Chr1_19125106	2.02398	-0.0491491	AT1G51570	AT1G51580
Chr1_19149346	1	19149239	19149453	19149346	215	Chr1_19149314	1.26894	Chr1_19149378	1.22368	-0.0523975	AT1G51640	AT1G51645
Chr1_19152495	1	19152420	19152570	19152495	151	Chr1_19152495	2.10841	NA	1.854	-0.185514	AT1G51640	AT1G51645	AT1G51650	AT1G51660
Chr1_19154044	1	19153954	19154134	19154044	181	Chr1_19154059	1.24505	Chr1_19154048	1.03965	-0.260106	AT1G51640	AT1G51650	AT1G51660	AT1G51670
Chr1_19156318	1	19156226	19156409	19156318	184	Chr1_19156318	1.72079	Chr1_19156301	1.74536	0.0204536	AT1G51660	AT1G51670
Chr1_19162523	1	19162417	19162630	19162523	214	Chr1_19162492	2.6629	Chr1_19162507	2.54433	-0.0657125	AT1G51680	AT1G51690
Chr1_19163968	1	19163893	19164043	19163968	151	NA	1.0163	Chr1_19163968	1.16432	0.196161	AT1G51680	AT1G51690
Chr1_19175430	1	19175341	19175519	19175430	179	Chr1_19175416	1.25593	NA	1.12406	-0.160037	AT1G51700	AT1G51710
Chr1_19191449	1	19191349	19191550	19191449	202	Chr1_19191475	1.93618	NA	1.74813	-0.147401	AT1G51730	AT1G51740	AT1G51745
Chr1_19198878	1	19198727	19199029	19198878	303	Chr1_19198925	1.00096	Chr1_19198919	0.967261	-0.0494072	AT1G51760	AT1G51770
Chr1_19299974	1	19299884	19300065	19299974	182	Chr1_19299977	2.8628	NA	2.46287	-0.217086	AT1G51940
Chr1_19302702	1	19302518	19302887	19302702	370	Chr1_19302593	2.35166	Chr1_19302700	2.53421	0.107857	AT1G51950
Chr1_19305179	1	19305059	19305300	19305179	242	Chr1_19305144	2.48723	Chr1_19305152	2.18328	-0.188043	AT1G51950
Chr1_19349065	1	19348983	19349146	19349065	164	NA	1.23497	Chr1_19349071	1.5481	0.326023	AT1G52030
Chr1_19349587	1	19349495	19349680	19349587	186	Chr1_19349570	1.16387	NA	1.12768	-0.0455722	AT1G52030	AT1G52040
Chr1_19409764	1	19409680	19409847	19409764	168	Chr1_19409755	1.01286	NA	0.999121	-0.0197035	AT1G52140	AT1G52150
Chr1_19415765	1	19415639	19415890	19415765	252	Chr1_19415753	1.59557	Chr1_19415714	1.62458	0.0259949	AT1G52150	AT1G52155
Chr1_19424451	1	19424330	19424572	19424451	243	Chr1_19424420	1.84921	Chr1_19424418	1.99434	0.109002	AT1G52160	AT1G52170	AT1G52180
Chr1_19433071	1	19432976	19433166	19433071	191	Chr1_19433051	1.46203	Chr1_19433086	1.64639	0.171333	AT1G52185	AT1G52190
Chr1_19454830	1	19454753	19454907	19454830	155	Chr1_19454828	1.87112	NA	1.87449	0.00259604	AT1G52220	AT1G52230	AT1G52240
Chr1_19470078	1	19469976	19470179	19470078	204	NA	1.02482	Chr1_19470051	1.06102	0.0500813	AT1G52280	AT1G52290
Chr1_19470256	1	19470181	19470331	19470256	151	Chr1_19470256	0.959736	NA	1.01886	0.0862463	AT1G52280	AT1G52290
Chr1_19474700	1	19474577	19474823	19474700	247	Chr1_19474652	1.38951	NA	1.62542	0.226236	AT1G52290	AT1G52300
Chr1_19491790	1	19491694	19491885	19491790	192	Chr1_19491798	1.84308	Chr1_19491769	1.68799	-0.126812	AT1G52340	AT1G52342
Chr1_19493052	1	19492977	19493127	19493052	151	Chr1_19493052	1.98112	NA	1.52335	-0.379069	AT1G52340	AT1G52342
Chr1_19498921	1	19498792	19499050	19498921	259	Chr1_19498957	1.439	Chr1_19498900	1.36923	-0.0717018	AT1G52350	AT1G52360
Chr1_19506073	1	19505992	19506154	19506073	163	Chr1_19506067	1.04519	Chr1_19506073	1.23592	0.24182	AT1G52360	AT1G52370	AT1G52380
Chr1_19511889	1	19511787	19511992	19511889	206	NA	0.883497	Chr1_19511862	0.819618	-0.108274	AT1G52380	AT1G52390
Chr1_19512079	1	19512004	19512154	19512079	151	Chr1_19512079	1.36571	NA	1.20233	-0.183818	AT1G52380	AT1G52390
Chr1_19514902	1	19514808	19514997	19514902	190	Chr1_19514922	0.797845	NA	0.808674	0.0194497	AT1G52390	AT1G52400
Chr1_19519319	1	19519243	19519395	19519319	153	NA	0.989577	Chr1_19519318	1.1033	0.156941	AT1G52400	AT1G52410
Chr1_19527717	1	19527631	19527802	19527717	172	Chr1_19527727	1.99456	Chr1_19527712	2.0092	0.0105507	AT1G52415	AT1G52420
Chr1_19565414	1	19565322	19565505	19565414	184	Chr1_19565426	1.93002	Chr1_19565397	1.81029	-0.092395	AT1G52510	AT1G52520
Chr1_19572715	1	19572591	19572839	19572715	249	NA	1.2356	Chr1_19572761	1.31546	0.0903556	AT1G52540	AT1G52550
Chr1_19572982	1	19572907	19573057	19572982	151	Chr1_19572982	1.2703	NA	1.32363	0.0593306	AT1G52540	AT1G52550
Chr1_19578594	1	19578444	19578744	19578594	301	Chr1_19578591	0.808674	Chr1_19578669	0.856007	0.0820644	AT1G52560
Chr1_19580726	1	19580634	19580819	19580726	186	Chr1_19580744	1.08992	NA	1.03456	-0.0752049	AT1G52565
Chr1_19600512	1	19600410	19600615	19600512	206	Chr1_19600512	1.4787	Chr1_19600540	1.18349	-0.321282	AT1G52615	AT1G52618
Chr1_19602241	1	19602121	19602360	19602241	240	Chr1_19602200	1.70006	Chr1_19602252	1.73875	0.0324649	AT1G52615	AT1G52618	AT1G52620
Chr1_19603585	1	19603503	19603667	19603585	165	Chr1_19603578	2.32778	Chr1_19603588	1.94187	-0.261508	AT1G52615	AT1G52618	AT1G52620
Chr1_19640185	1	19640110	19640260	19640185	151	NA	0.735281	Chr1_19640185	0.766567	0.0601162	AT1G52710	AT1G52720	AT1G52730
Chr1_19645088	1	19645013	19645163	19645088	151	Chr1_19645088	1.58141	NA	1.6964	0.101265	AT1G52730	AT1G52740
Chr1_19653013	1	19652887	19653138	19653013	252	Chr1_19653063	0.793389	Chr1_19652962	0.960342	0.27552	AT1G52760	AT1G52770
Chr1_19658055	1	19657967	19658143	19658055	177	Chr1_19658042	1.70121	NA	1.87613	0.141199	AT1G52770	AT1G52780
Chr1_19690758	1	19690644	19690873	19690758	230	Chr1_19690798	1.1272	NA	0.956255	-0.237276	AT1G52880
Chr1_19692036	1	19691961	19692111	19692036	151	NA	1.439	Chr1_19692036	1.53969	0.0975733	AT1G52880
Chr1_19699323	1	19699211	19699435	19699323	225	Chr1_19699360	2.66053	NA	2.74956	0.0474871	AT1G52890
Chr1_19761621	1	19761479	19761764	19761621	286	Chr1_19761676	1.64564	NA	1.5429	-0.0930042	AT1G53025	AT1G53030	AT1G53035	AT1G53039
Chr1_19763995	1	19763897	19764092	19763995	196	Chr1_19763972	1.83529	Chr1_19764017	2.09573	0.191445	AT1G53030	AT1G53035	AT1G53039	AT1G53040
Chr1_19767480	1	19767394	19767567	19767480	174	Chr1_19767492	1.96925	NA	1.76908	-0.154647	AT1G53040
Chr1_19772097	1	19771989	19772204	19772097	216	Chr1_19772129	1.439	Chr1_19772091	1.35709	-0.0845502	AT1G53050
Chr1_19778213	1	19778055	19778370	19778213	316	Chr1_19778295	1.04008	Chr1_19778238	0.905682	-0.199618	AT1G53070
Chr1_19782976	1	19782850	19783103	19782976	254	Chr1_19783008	2.14525	NA	2.06445	-0.0553883	AT1G53080	AT1G53090
Chr1_19783341	1	19783266	19783416	19783341	151	NA	1.75365	Chr1_19783341	1.58934	-0.141933	AT1G53090
Chr1_19802833	1	19802737	19802929	19802833	193	Chr1_19802812	1.0296	Chr1_19802854	1.10453	0.101349	AT1G53140
Chr1_19805330	1	19805251	19805409	19805330	159	Chr1_19805334	1.09058	NA	1.36271	0.321383	AT1G53160
Chr1_19821279	1	19821204	19821354	19821279	151	Chr1_19821279	2.48929	NA	2.25543	-0.142332	AT1G53170
Chr1_19822239	1	19822137	19822342	19822239	206	NA	1.34875	Chr1_19822212	1.58741	0.235052	AT1G53170
Chr1_19825469	1	19825362	19825576	19825469	215	Chr1_19825437	2.75693	Chr1_19825447	2.68504	-0.0381191	NA
Chr1_19844591	1	19844412	19844770	19844591	359	Chr1_19844695	1.282	NA	1.42529	0.152859	AT1G53200	AT1G53210
Chr1_19847817	1	19847723	19847910	19847817	188	Chr1_19847835	1.60798	Chr1_19847798	1.67862	0.0620262	AT1G53210	AT1G53220	AT1G53233
Chr1_19851957	1	19851869	19852045	19851957	177	NA	0.962916	Chr1_19851970	1.32795	0.463719	AT1G53230	AT1G53233
Chr1_19854295	1	19854217	19854374	19854295	158	NA	2.22644	Chr1_19854292	2.36065	0.0844454	AT1G53230	AT1G53240
Chr1_19854527	1	19854452	19854602	19854527	151	Chr1_19854527	1.43466	NA	1.40678	-0.0283121	AT1G53230	AT1G53240	AT1G53250
Chr1_19857146	1	19856994	19857297	19857146	304	Chr1_19857069	1.98562	Chr1_19857222	2.0221	0.0262648	AT1G53240	AT1G53250
Chr1_19867527	1	19867443	19867611	19867527	169	Chr1_19867533	2.23005	NA	2.20774	-0.0145058	AT1G53280	AT1G53282
Chr1_19874300	1	19874205	19874395	19874300	191	Chr1_19874280	1.33745	Chr1_19874293	1.39073	0.0563574	AT1G53290
Chr1_19878903	1	19878827	19878980	19878903	154	Chr1_19878905	1.47813	Chr1_19878902	1.46833	-0.00959692	AT1G53300
Chr1_19883834	1	19883754	19883915	19883834	162	Chr1_19883829	1.81374	NA	2.09146	0.205543	AT1G53310
Chr1_19889375	1	19889300	19889450	19889375	151	Chr1_19889375	1.00818	NA	1.00204	-0.00881314	AT1G53310
Chr1_19901682	1	19901592	19901771	19901682	180	Chr1_19901670	1.82223	NA	1.95555	0.101869	AT1G53340	AT1G53345	AT1G53350
Chr1_19935753	1	19935664	19935842	19935753	179	Chr1_19935767	1.2996	Chr1_19935739	1.39198	0.0990708	AT1G53430
Chr1_19956850	1	19956736	19956963	19956850	228	Chr1_19956811	3.08092	Chr1_19956842	3.15848	0.0358692	AT1G53450	AT1G53460	AT1G53470
Chr1_19974562	1	19974472	19974652	19974562	181	Chr1_19974565	3.05712	Chr1_19974569	2.88666	-0.082772	AT1G53510
Chr1_19993431	1	19993347	19993515	19993431	169	Chr1_19993440	1.80287	Chr1_19993422	1.84944	0.0367931	AT1G53580	AT1G53590
Chr1_20050004	1	20049900	20050109	20050004	210	NA	1.69926	Chr1_20050034	1.67994	-0.0164969	AT1G53700	AT1G53705	AT1G53708
Chr1_20050193	1	20050117	20050270	20050193	154	Chr1_20050195	1.82301	NA	1.611	-0.178366	AT1G53700	AT1G53705	AT1G53708
Chr1_20061401	1	20061315	20061488	20061401	174	Chr1_20061391	2.31161	Chr1_20061404	2.0159	-0.197474	AT1G53730
Chr1_20068694	1	20068592	20068795	20068694	204	Chr1_20068705	3.49796	Chr1_20068667	3.08239	-0.182464	AT1G53750	AT1G53760
Chr1_20101185	1	20100981	20101390	20101185	410	Chr1_20101315	1.4539	Chr1_20101056	1.34898	-0.108059	AT1G53830	AT1G53840
Chr1_20107827	1	20107689	20107966	20107827	278	Chr1_20107849	1.27707	Chr1_20107891	1.26377	-0.0151037	AT1G53850	AT1G53860
Chr1_20109572	1	20109386	20109757	20109572	372	Chr1_20109577	1.23082	Chr1_20109682	1.33526	0.117501	AT1G53860	AT1G53870
Chr1_20136845	1	20136742	20136948	20136845	207	Chr1_20136817	1.33289	NA	1.30267	-0.0330861	AT1G53910	AT1G53920
Chr1_20177092	1	20177004	20177180	20177092	177	Chr1_20177105	1.20496	Chr1_20177093	1.43641	0.253482	NA
Chr1_20180688	1	20180608	20180768	20180688	161	Chr1_20180693	2.28436	NA	2.56199	0.165475	AT1G54050	AT1G54060	AT1G54070
Chr1_20187054	1	20186961	20187147	20187054	187	Chr1_20187036	3.18161	Chr1_20187072	3.28867	0.0477472	AT1G54080	AT1G54090
Chr1_20199244	1	20199156	20199331	20199244	176	NA	1.89663	Chr1_20199256	1.86282	-0.02595	AT1G54100	AT1G54110	AT1G54115
Chr1_20204232	1	20204105	20204359	20204232	255	Chr1_20204202	1.60913	Chr1_20204205	1.5131	-0.0887735	AT1G54115	AT1G54120
Chr1_20215293	1	20215217	20215369	20215293	153	Chr1_20215294	2.20834	NA	1.94949	-0.179866	AT1G54140	AT1G54150
Chr1_20230370	1	20230286	20230455	20230370	170	Chr1_20230369	1.32714	Chr1_20230380	1.47119	0.148663	AT1G54180
Chr1_20239752	1	20239662	20239843	20239752	182	NA	1.87723	Chr1_20239737	1.94521	0.0513205	AT1G54210
Chr1_20241075	1	20240955	20241194	20241075	240	Chr1_20241119	1.35032	NA	1.29188	-0.0638293	AT1G54210	AT1G54215
Chr1_20259754	1	20259651	20259857	20259754	207	Chr1_20259726	2.07514	Chr1_20259726	1.99825	-0.0544716	AT1G54260	AT1G54270
Chr1_20283300	1	20283172	20283428	20283300	257	Chr1_20283323	1.08217	Chr1_20283353	1.06415	-0.0242256	AT1G54330	AT1G54340
Chr1_20290479	1	20290399	20290560	20290479	162	Chr1_20290474	1.6243	Chr1_20290479	1.69184	0.058775	AT1G54350	AT1G54355	AT1G54360
Chr1_20304030	1	20303955	20304105	20304030	151	NA	1.44647	Chr1_20304030	1.57249	0.120514	AT1G54385	AT1G54390
Chr1_20304227	1	20304128	20304326	20304227	199	Chr1_20304236	1.2038	NA	1.29837	0.109106	AT1G54385	AT1G54390
Chr1_20311664	1	20311584	20311744	20311664	161	Chr1_20311659	1.11059	NA	1.09489	-0.0205404	AT1G54410	AT1G54420
Chr1_20357723	1	20357583	20357863	20357723	281	Chr1_20357660	1.11059	Chr1_20357788	1.07222	-0.0507254	AT1G54490	AT1G54500	AT1G54510
Chr1_20402972	1	20402897	20403047	20402972	151	Chr1_20402972	1.60708	NA	1.64018	0.0294124	AT1G54620	AT1G54630	AT1G54640
Chr1_20415484	1	20415370	20415598	20415484	229	Chr1_20415521	3.16325	Chr1_20415523	2.8387	-0.156177	AT1G54670	AT1G54680	AT1G54690	AT1G54700
Chr1_20421009	1	20420934	20421084	20421009	151	NA	2.04032	Chr1_20421009	1.91929	-0.0882227	AT1G54710	AT1G54720
Chr1_20421285	1	20421195	20421376	20421285	182	Chr1_20421270	1.66431	NA	1.41091	-0.238298	AT1G54710	AT1G54720
Chr1_20425002	1	20424916	20425089	20425002	174	Chr1_20425014	1.1875	Chr1_20424991	1.1421	-0.0562385	AT1G54730
Chr1_20430696	1	20430614	20430777	20430696	164	Chr1_20430689	1.84981	NA	1.79054	-0.0469823	AT1G54730	AT1G54740
Chr1_20437023	1	20436942	20437104	20437023	163	Chr1_20437029	1.34666	NA	1.34842	0.00188428	AT1G54775	AT1G54780
Chr1_20445917	1	20445793	20446041	20445917	249	Chr1_20445868	0.891085	Chr1_20445966	1.02555	0.202763	AT1G54790	AT1G54820
Chr1_20451074	1	20450981	20451167	20451074	187	Chr1_20451056	2.051	Chr1_20451092	1.9865	-0.0460987	AT1G54820	AT1G54830
Chr1_20511219	1	20511137	20511301	20511219	165	Chr1_20511212	1.89479	NA	1.75926	-0.107069	AT1G54980	AT1G54990
Chr1_20523180	1	20523080	20523280	20523180	201	NA	1.37547	Chr1_20523155	1.41751	0.0434342	AT1G55020
Chr1_20551340	1	20551265	20551415	20551340	151	NA	1.00962	Chr1_20551340	1.23032	0.285221	AT1G55070
Chr1_20554326	1	20554251	20554401	20554326	151	Chr1_20554326	1.91212	NA	2.00085	0.0654399	AT1G55080	AT1G55090
Chr1_20577457	1	20577382	20577532	20577457	151	NA	1.11568	Chr1_20577457	1.06333	-0.0693339	AT1G55150	AT1G55152	AT1G55160	AT1G55170
Chr1_20580154	1	20580030	20580277	20580154	248	Chr1_20580202	1.3037	Chr1_20580195	1.3941	0.0967221	AT1G55152	AT1G55160	AT1G55170	AT1G55175
Chr1_20588205	1	20588100	20588310	20588205	211	Chr1_20588175	2.74711	Chr1_20588203	2.63887	-0.0579944	AT1G55180	AT1G55190	AT1G55200
Chr1_20593452	1	20593377	20593527	20593452	151	Chr1_20593452	1.16432	NA	1.11328	-0.0646711	AT1G55200	AT1G55205
Chr1_20617261	1	20617175	20617346	20617261	172	Chr1_20617250	2.55619	NA	3.05047	0.255036	AT1G55260	AT1G55265	AT1G55270
Chr1_20620013	1	20619938	20620088	20620013	151	Chr1_20620013	1.09933	NA	1.05639	-0.057482	AT1G55270
Chr1_20624774	1	20624672	20624876	20624774	205	Chr1_20624747	1.49071	NA	1.35647	-0.136142	AT1G55280
Chr1_20649878	1	20649803	20649953	20649878	151	NA	0.808674	Chr1_20649878	1.01641	0.329852	AT1G55330	AT1G55340
Chr1_20651529	1	20651435	20651624	20651529	190	Chr1_20651517	4.19112	NA	3.79457	-0.143399	AT1G55330	AT1G55340
Chr1_20665139	1	20665048	20665230	20665139	183	Chr1_20665123	1.65897	Chr1_20665155	1.74202	0.0704734	AT1G55350
Chr1_20719349	1	20719212	20719486	20719349	275	Chr1_20719323	2.76722	Chr1_20719411	2.73655	-0.0160791	AT1G55490	AT1G55500
Chr1_20728151	1	20728041	20728262	20728151	222	Chr1_20728187	1.14731	Chr1_20728137	1.23428	0.105414	AT1G55520	AT1G55525	AT1G55530
Chr1_20731302	1	20731160	20731444	20731302	285	Chr1_20731235	1.62258	Chr1_20731308	1.72888	0.0915481	AT1G55525	AT1G55530	AT1G55535
Chr1_20761634	1	20761552	20761715	20761634	164	Chr1_20761635	2.41846	Chr1_20761638	2.71456	0.16663	AT1G55580
Chr1_20771995	1	20771901	20772089	20771995	189	Chr1_20771991	2.74956	Chr1_20771976	2.66222	-0.046571	AT1G55590	AT1G55591
Chr1_20784829	1	20784741	20784918	20784829	178	Chr1_20784843	1.19904	Chr1_20784831	1.2524	0.0628156	AT1G55610	AT1G55615
Chr1_20803612	1	20803527	20803697	20803612	171	Chr1_20803622	2.26514	NA	2.43834	0.106299	AT1G55670	AT1G55675	AT1G55680
Chr1_20808035	1	20807917	20808154	20808035	238	NA	1.78276	Chr1_20807992	1.82972	0.0375104	AT1G55680	AT1G55690
Chr1_20813007	1	20812905	20813110	20813007	206	Chr1_20812980	1.57035	Chr1_20813035	1.54558	-0.0229378	AT1G55690
Chr1_20815281	1	20815205	20815358	20815281	154	NA	1.81276	Chr1_20815280	1.91834	0.0816705	AT1G55690
Chr1_20818208	1	20818106	20818310	20818208	205	NA	1.46423	Chr1_20818181	1.2038	-0.282546	NA
Chr1_20819121	1	20819045	20819197	20819121	153	Chr1_20819120	1.2843	Chr1_20819122	1.41624	0.141084	AT1G55700
Chr1_20851959	1	20851884	20852034	20851959	151	NA	1.41508	Chr1_20851959	1.51786	0.101155	AT1G55760	AT1G55770	AT1G55790
Chr1_20860438	1	20860297	20860579	20860438	283	Chr1_20860499	2.01451	Chr1_20860504	2.06781	0.0376747	AT1G55800	AT1G55805	AT1G55810
Chr1_20870514	1	20870424	20870603	20870514	180	Chr1_20870516	1.71088	Chr1_20870499	1.65617	-0.0468878	AT1G55830
Chr1_20876598	1	20876486	20876710	20876598	225	Chr1_20876561	1.02912	Chr1_20876635	1.15508	0.166582	AT1G55840	AT1G55850
Chr1_20907647	1	20907572	20907722	20907647	151	Chr1_20907647	1.29164	NA	1.20605	-0.0989143	AT1G55910	AT1G55915
Chr1_20913405	1	20913327	20913484	20913405	158	Chr1_20913402	0.869007	NA	0.828321	-0.0691778	AT1G55920
Chr1_20930150	1	20930075	20930225	20930150	151	Chr1_20930150	1.06861	NA	0.92568	-0.20715	AT1G55950	AT1G55960
Chr1_20930519	1	20930409	20930629	20930519	221	NA	1.48788	Chr1_20930484	1.65038	0.14954	AT1G55960
Chr1_20950551	1	20950420	20950682	20950551	263	Chr1_20950607	0.888412	Chr1_20950495	1.0296	0.212783	AT1G56010	AT1G56020
Chr1_20952001	1	20951881	20952121	20952001	241	Chr1_20952007	2.05855	Chr1_20951981	2.07113	0.00878962	AT1G56010	AT1G56020
Chr1_20962548	1	20962473	20962623	20962548	151	Chr1_20962548	1.25849	Chr1_20962548	1.39956	0.15328	AT1G56040	AT1G56045	AT1G56050
Chr1_20967821	1	20967729	20967912	20967821	184	Chr1_20967810	1.19023	Chr1_20967804	1.10975	-0.101006	AT1G56060	AT1G56070
Chr1_20971777	1	20971665	20971889	20971777	225	Chr1_20971814	1.56201	Chr1_20971740	1.59817	0.0330172	AT1G56070
Chr1_21007805	1	21007730	21007880	21007805	151	NA	1.26744	Chr1_21007805	1.25641	-0.0126101	AT1G56140	AT1G56145
Chr1_21008029	1	21007914	21008144	21008029	231	Chr1_21008012	1.81149	NA	1.58274	-0.194753	AT1G56140	AT1G56145
Chr1_21016733	1	21016607	21016859	21016733	253	Chr1_21016682	1.17358	NA	1.04305	-0.170108	AT1G56145	AT1G56150
Chr1_21024370	1	21024292	21024447	21024370	156	Chr1_21024372	1.79535	NA	1.6321	-0.137536	AT1G56160	AT1G56165	AT1G56170
Chr1_21024576	1	21024482	21024671	21024576	190	NA	2.19137	Chr1_21024596	1.99202	-0.137601	AT1G56165	AT1G56170
Chr1_21030678	1	21030568	21030789	21030678	222	Chr1_21030643	1.48442	Chr1_21030661	1.308	-0.182537	AT1G56180	AT1G56190	AT1G56200
Chr1_21039149	1	21039042	21039256	21039149	215	Chr1_21039169	1.23156	Chr1_21039117	1.30929	0.0882978	NA
Chr1_21049197	1	21049107	21049288	21049197	182	NA	2.12427	Chr1_21049213	2.03888	-0.0591903	AT1G56230
Chr1_21049446	1	21049371	21049521	21049446	151	Chr1_21049446	1.99456	NA	2.27917	0.192438	AT1G56230
Chr1_21051992	1	21051859	21052125	21051992	267	NA	3.97432	Chr1_21051991	3.97432	0	AT1G56230	AT1G56233
Chr1_21075024	1	21074942	21075106	21075024	165	Chr1_21075025	3.33299	Chr1_21075031	2.99945	-0.152119	AT1G56280	AT1G56290
Chr1_21078895	1	21078819	21078970	21078895	152	NA	1.06722	Chr1_21078894	1.27707	0.25898	AT1G56290	AT1G56300
Chr1_21079175	1	21079053	21079297	21079175	245	Chr1_21079222	1.04049	NA	1.17493	0.175312	AT1G56290	AT1G56300
Chr1_21082395	1	21082314	21082476	21082395	163	Chr1_21082390	1.37515	Chr1_21082389	1.39316	0.018772	AT1G56300	AT1G56310
Chr1_21088714	1	21088612	21088817	21088714	206	Chr1_21088706	2.79762	Chr1_21088742	2.77663	-0.0108651	AT1G56320	AT1G56330
Chr1_21092861	1	21092783	21092940	21092861	158	Chr1_21092865	2.43455	Chr1_21092858	2.71133	0.155346	AT1G56340	AT1G56345	AT1G56350
Chr1_21094608	1	21094522	21094695	21094608	174	Chr1_21094620	4.7645	Chr1_21094610	4.71261	-0.0157985	AT1G56340	AT1G56345	AT1G56350
Chr1_21133689	1	21133614	21133764	21133689	151	Chr1_21133689	1.27015	NA	1.41388	0.154661	NA
Chr1_21141708	1	21141612	21141803	21141708	192	Chr1_21141687	2.03785	Chr1_21141727	2.25246	0.144454	AT1G56440	AT1G56450
Chr1_21192294	1	21192214	21192374	21192294	161	Chr1_21192299	1.0581	NA	0.989577	-0.0965921	AT1G56555	AT1G56560
Chr1_21198912	1	21198828	21198996	21198912	169	Chr1_21198920	0.739966	Chr1_21198903	0.719875	-0.0397126	AT1G56580
Chr1_21228272	1	21228164	21228379	21228272	216	NA	1.32077	Chr1_21228297	1.27936	-0.045957	AT1G56630
Chr1_21242288	1	21242178	21242398	21242288	221	Chr1_21242253	1.49571	Chr1_21242323	1.21552	-0.299257	AT1G56670
Chr1_21256087	1	21255997	21256178	21256087	182	Chr1_21256092	1.68421	Chr1_21256103	1.72788	0.036931	AT1G56690	AT1G56700
Chr1_21266399	1	21266317	21266481	21266399	165	Chr1_21266406	0.94102	NA	0.947818	0.0103847	AT1G56720	AT1G56730	AT1G56740
Chr1_21267408	1	21267298	21267518	21267408	221	NA	1.16061	Chr1_21267443	1.1349	-0.0323181	AT1G56720	AT1G56730	AT1G56740	AT1G56750	AT1G56760
Chr1_21338894	1	21338806	21338983	21338894	178	Chr1_21338908	2.23005	NA	1.96896	-0.179642	AT1G57610	AT1G57613
Chr1_21355936	1	21355835	21356037	21355936	203	Chr1_21355962	1.11722	Chr1_21355911	1.1811	0.0802178	AT1G57660
Chr1_21364741	1	21364655	21364828	21364741	174	Chr1_21364753	2.46887	Chr1_21364752	2.57961	0.0633021	AT1G57680
Chr1_21457752	1	21457595	21457909	21457752	315	Chr1_21457834	1.16828	Chr1_21457831	1.14782	-0.0254897	AT1G58025
Chr1_21507549	1	21507465	21507633	21507549	169	Chr1_21507549	1.88818	Chr1_21507545	1.92812	0.0301985	AT1G58080	AT1G58090
Chr1_21512041	1	21511933	21512150	21512041	218	Chr1_21512008	0.722707	NA	0.705417	-0.0349345	AT1G58090	AT1G58100
Chr1_21514233	1	21514131	21514336	21514233	206	Chr1_21514258	1.92355	Chr1_21514206	2.02398	0.0734237	AT1G58100
Chr1_21518948	1	21518868	21519027	21518948	160	Chr1_21518952	1.24983	Chr1_21518943	1.25378	0.00455235	AT1G58110	AT1G58120	AT1G58122
Chr1_21536850	1	21536775	21536925	21536850	151	Chr1_21536850	1.08866	NA	1.03785	-0.0689555	AT1G58170	AT1G58180
Chr1_21537768	1	21537693	21537843	21537768	151	NA	1.22879	Chr1_21537768	1.73217	0.495342	AT1G58170	AT1G58180	AT1G58190
Chr1_21539842	1	21539762	21539922	21539842	161	Chr1_21539847	1.68625	Chr1_21539841	1.73536	0.0414165	AT1G58180	AT1G58190
Chr1_21553342	1	21553246	21553437	21553342	192	Chr1_21553321	2.66673	Chr1_21553343	2.60034	-0.0363715	AT1G58200	AT1G58210
Chr1_21579786	1	21579696	21579877	21579786	182	Chr1_21579788	1.47734	Chr1_21579802	1.48748	0.00986838	AT1G58230	AT1G58235
Chr1_21601731	1	21601628	21601834	21601731	207	Chr1_21601715	4.18388	Chr1_21601759	4.41713	0.0782678	AT1G58250
Chr1_21623941	1	21623856	21624026	21623941	171	Chr1_21623931	1.08254	Chr1_21623951	1.09043	0.0104768	AT1G58280	AT1G58290
Chr1_21626282	1	21626190	21626373	21626282	184	Chr1_21626297	2.75693	Chr1_21626265	2.93983	0.0926701	AT1G58290
Chr1_21653168	1	21653084	21653253	21653168	170	Chr1_21653178	1.00368	NA	0.88065	-0.188659	AT1G58340
Chr1_21656085	1	21655937	21656232	21656085	296	Chr1_21656157	1.2129	Chr1_21656110	1.17693	-0.0434321	AT1G58340
Chr1_21661349	1	21661274	21661424	21661349	151	Chr1_21661349	1.02752	NA	0.74449	-0.464842	NA
Chr1_21679124	1	21679028	21679221	21679124	194	Chr1_21679144	1.31504	Chr1_21679146	1.35004	0.0378955	AT1G58360
Chr1_21720396	1	21720290	21720501	21720396	212	Chr1_21720412	1.17785	NA	1.0541	-0.160144	AT1G58460
Chr1_21726990	1	21726905	21727075	21726990	171	Chr1_21727000	3.63045	NA	3.43	-0.0819398	AT1G58470	AT1G58520
Chr1_21892156	1	21892081	21892231	21892156	151	Chr1_21892156	1.39849	NA	1.17009	-0.25725	AT1G59600	AT1G59610
Chr1_21902152	1	21902077	21902227	21902152	151	Chr1_21902152	1.36923	NA	1.25753	-0.122772	AT1G59620
Chr1_21911400	1	21911252	21911549	21911400	298	Chr1_21911327	1.94463	Chr1_21911474	2.16185	0.152771	AT1G59640
Chr1_21914411	1	21914314	21914508	21914411	195	Chr1_21914389	1.52738	Chr1_21914395	1.36856	-0.1584	NA
Chr1_21930178	1	21930066	21930291	21930178	226	Chr1_21930141	1.75662	Chr1_21930216	1.79247	0.0291468	AT1G59660	AT1G59670	AT1G59680
Chr1_21938044	1	21937958	21938130	21938044	173	Chr1_21938055	2.53111	NA	2.45583	-0.0435595	AT1G59690	AT1G59700	AT1G59710
Chr1_21975904	1	21975825	21975983	21975904	159	Chr1_21975900	1.20763	Chr1_21975908	1.26821	0.0706152	NA
Chr1_22011186	1	22011054	22011319	22011186	266	NA	1.67979	Chr1_22011244	2.02883	0.272367	AT1G59820
Chr1_22040339	1	22040255	22040424	22040339	170	Chr1_22040349	1.0497	Chr1_22040345	1.13333	0.110591	AT1G59870	AT1G59880	AT1G59885
Chr1_22051096	1	22051004	22051189	22051096	186	Chr1_22051111	1.76585	Chr1_22051079	1.90942	0.112772	AT1G59890	AT1G59900
Chr1_22073310	1	22073226	22073394	22073310	169	Chr1_22073305	4.71261	Chr1_22073301	5.46757	0.214373	AT1G59950	AT1G59960	AT1G59970
Chr1_22074525	1	22074450	22074600	22074525	151	Chr1_22074525	2.25846	NA	1.91116	-0.240891	AT1G59960	AT1G59970
Chr1_22085939	1	22085855	22086022	22085939	168	Chr1_22085947	1.10711	NA	0.942724	-0.231891	NA
Chr1_22093174	1	22093093	22093255	22093174	163	NA	2.15821	Chr1_22093180	2.17363	0.0102711	AT1G59990	AT1G60000
Chr1_22096689	1	22096563	22096814	22096689	252	Chr1_22096638	1.14375	Chr1_22096739	1.05949	-0.110402	AT1G60000	AT1G60010
Chr1_22098227	1	22098142	22098312	22098227	171	Chr1_22098217	1.41624	Chr1_22098237	1.47534	0.0589817	AT1G60010
Chr1_22099506	1	22099406	22099605	22099506	200	NA	1.82404	Chr1_22099481	2.24868	0.301941	AT1G60010
Chr1_22110346	1	22110206	22110486	22110346	281	Chr1_22110313	1.79267	Chr1_22110411	1.28336	-0.482184	NA
Chr1_22128444	1	22128342	22128546	22128444	205	Chr1_22128453	0.939606	NA	1.00962	0.103685	NA
Chr1_22191621	1	22191533	22191709	22191621	177	Chr1_22191632	2.50404	Chr1_22191634	2.99465	0.25813	AT1G60160	AT1G60170
Chr1_22198205	1	22198094	22198316	22198205	223	Chr1_22198241	1.71888	Chr1_22198169	1.51786	-0.17943	AT1G60190
Chr1_22200396	1	22200298	22200494	22200396	197	Chr1_22200396	2.16315	NA	2.06078	-0.0699432	AT1G60190	AT1G60200
Chr1_22205538	1	22205454	22205623	22205538	170	NA	1.27142	Chr1_22205529	1.28979	0.0206955	AT1G60200	AT1G60220
Chr1_22206092	1	22206017	22206167	22206092	151	Chr1_22206092	0.968161	NA	0.963824	-0.00647725	AT1G60200	AT1G60220
Chr1_22248348	1	22248188	22248508	22248348	321	Chr1_22248263	1.67059	Chr1_22248344	1.66462	-0.00516483	AT1G60380	AT1G60390
Chr1_22250362	1	22250286	22250437	22250362	152	Chr1_22250362	1.12243	Chr1_22250361	1.11197	-0.0135076	AT1G60380	AT1G60390
Chr1_22261761	1	22261663	22261858	22261761	196	Chr1_22261762	2.19451	Chr1_22261783	2.43405	0.14946	AT1G60420
Chr1_22305276	1	22305180	22305372	22305276	193	Chr1_22305267	1.3511	Chr1_22305297	1.46316	0.114953	AT1G60545	AT1G60550
Chr1_22318411	1	22318336	22318486	22318411	151	Chr1_22318411	1.47065	NA	1.40319	-0.0677436	AT1G60590
Chr1_22327258	1	22327183	22327333	22327258	151	Chr1_22327258	1.36525	NA	1.43921	0.076112	AT1G60600	AT1G60610
Chr1_22343124	1	22343044	22343203	22343124	160	NA	2.34586	Chr1_22343128	2.41031	0.0391018	AT1G60650	AT1G60660	AT1G60670
Chr1_22343435	1	22343345	22343524	22343435	180	Chr1_22343420	1.58687	NA	1.49284	-0.0881244	AT1G60660	AT1G60670
Chr1_22382658	1	22382514	22382801	22382658	288	Chr1_22382726	1.6513	Chr1_22382715	1.5064	-0.132497	AT1G60790	AT1G60800
Chr1_22387813	1	22387733	22387892	22387813	160	NA	3.42117	Chr1_22387808	3.222	-0.0865333	AT1G60800	AT1G60810
Chr1_22409550	1	22409475	22409625	22409550	151	Chr1_22409550	1.03992	NA	1.22673	0.238345	AT1G60860	AT1G60870	AT1G60880
Chr1_22410433	1	22410327	22410540	22410433	214	NA	1.1208	Chr1_22410465	1.16593	0.0569523	AT1G60860	AT1G60870	AT1G60880
Chr1_22428017	1	22427931	22428104	22428017	174	NA	1.42671	Chr1_22428029	1.60445	0.169387	AT1G60900	AT1G60910	AT1G60913
Chr1_22442255	1	22442171	22442340	22442255	170	NA	1.55259	Chr1_22442265	1.60377	0.0467904	AT1G60940	AT1G60950
Chr1_22442420	1	22442345	22442495	22442420	151	Chr1_22442420	1.28251	NA	1.1776	-0.12312	AT1G60940	AT1G60950
Chr1_22444376	1	22444270	22444481	22444376	212	Chr1_22444359	1.70453	Chr1_22444345	1.83586	0.107082	AT1G60940	AT1G60950	AT1G60960
Chr1_22449667	1	22449528	22449806	22449667	279	Chr1_22449731	2.20527	Chr1_22449724	1.93726	-0.186938	AT1G60960	AT1G60970	AT1G60980
Chr1_22461247	1	22461139	22461354	22461247	216	Chr1_22461238	1.63766	Chr1_22461279	1.39513	-0.231236	AT1G60987	AT1G60989	AT1G60990
Chr1_22512442	1	22512356	22512528	22512442	173	Chr1_22512453	2.32605	Chr1_22512452	2.3901	0.0391889	AT1G61100
Chr1_22515790	1	22515656	22515923	22515790	268	Chr1_22515762	2.60034	Chr1_22515731	2.23323	-0.219568	AT1G61105	AT1G61110
Chr1_22519992	1	22519917	22520067	22519992	151	Chr1_22519992	1.54004	NA	1.43641	-0.1005	NA
Chr1_22522743	1	22522667	22522820	22522743	154	Chr1_22522742	1.29681	Chr1_22522745	1.0517	-0.302244	AT1G61120
Chr1_22549544	1	22549404	22549685	22549544	282	Chr1_22549484	1.90479	Chr1_22549484	1.68499	-0.176892	AT1G61170	AT1G61180
Chr1_22564276	1	22564154	22564397	22564276	244	Chr1_22564229	2.68853	Chr1_22564237	2.77853	0.0475042	AT1G61200	AT1G61210
Chr1_22585484	1	22585385	22585583	22585484	199	Chr1_22585469	1.25802	Chr1_22585470	1.39735	0.151539	AT1G61240	AT1G61250
Chr1_22616572	1	22616496	22616647	22616572	152	NA	2.92303	Chr1_22616571	2.72038	-0.103656	AT1G61310	AT1G61320
Chr1_22625533	1	22625389	22625678	22625533	290	Chr1_22625603	1.889	NA	1.889	0	AT1G61340
Chr1_22628125	1	22628017	22628234	22628125	218	Chr1_22628159	1.77409	Chr1_22628094	1.73875	-0.0290287	AT1G61340
Chr1_22795349	1	22795211	22795487	22795349	277	Chr1_22795412	1.73685	Chr1_22795373	1.83802	0.0816793	AT1G61720	AT1G61730	AT1G61732
Chr1_22799577	1	22799451	22799703	22799577	253	NA	1.32444	Chr1_22799594	1.44647	0.127154	AT1G61740
Chr1_22814194	1	22814048	22814341	22814194	294	Chr1_22814266	1.49413	Chr1_22814219	1.78905	0.259888	AT1G61780	AT1G61790
Chr1_22816431	1	22816316	22816546	22816431	231	Chr1_22816467	1.5948	Chr1_22816471	1.68171	0.0765534	AT1G61780
Chr1_22819705	1	22819609	22819801	22819705	193	Chr1_22819684	1.18205	NA	1.0475	-0.174341	AT1G61795
Chr1_22822024	1	22821942	22822106	22822024	165	Chr1_22822031	1.56292	NA	1.44018	-0.117995	AT1G61800
Chr1_22826910	1	22826750	22827071	22826910	322	Chr1_22826825	1.64406	Chr1_22826872	1.55973	-0.0759666	AT1G61800
Chr1_22829935	1	22829807	22830063	22829935	257	Chr1_22829882	1.44395	Chr1_22829928	1.25884	-0.197926	AT1G61810
Chr1_22866753	1	22866678	22866828	22866753	151	NA	3.68087	Chr1_22866753	3.64776	-0.013036	AT1G61860	AT1G61870	AT1G61880
Chr1_22866963	1	22866888	22867038	22866963	151	Chr1_22866963	40.7754	NA	40.7754	0	AT1G61860	AT1G61870	AT1G61880	AT1G61890
Chr1_22877547	1	22877467	22877626	22877547	160	Chr1_22877542	2.99619	Chr1_22877550	2.9631	-0.0160218	NA
Chr1_22881905	1	22881777	22882032	22881905	256	Chr1_22881868	1.80101	Chr1_22881957	1.84349	0.0336334	AT1G61900
Chr1_22886523	1	22886448	22886598	22886523	151	Chr1_22886523	1.32394	NA	1.34727	0.0252013	AT1G61900	AT1G61910	AT1G61920
Chr1_22890193	1	22890099	22890288	22890193	190	Chr1_22890174	1.79371	Chr1_22890213	1.52877	-0.230575	AT1G61930
Chr1_22893015	1	22892927	22893103	22893015	177	Chr1_22893028	1.87112	NA	1.84271	-0.022073	AT1G61930
Chr1_22894523	1	22894448	22894598	22894523	151	NA	1.4057	Chr1_22894523	1.24251	-0.178031	AT1G61930
Chr1_22902200	1	22902121	22902279	22902200	159	Chr1_22902196	1.08284	NA	0.922778	-0.230765	AT1G61950	AT1G61960	AT1G61970
Chr1_22926779	1	22926675	22926882	22926779	208	Chr1_22926776	1.18278	NA	1.06841	-0.146716	AT1G62030
Chr1_22936804	1	22936714	22936893	22936804	180	Chr1_22936818	2.28172	NA	2.41332	0.0808975	AT1G62045	AT1G62050
Chr1_22977661	1	22977575	22977747	22977661	173	Chr1_22977669	1.6762	NA	1.44689	-0.212239	AT1G62180	AT1G62181
Chr1_23020538	1	23020460	23020617	23020538	158	Chr1_23020536	2.98842	Chr1_23020540	3.04035	0.0248545	AT1G62300	AT1G62301
Chr1_23022840	1	23022727	23022953	23022840	227	Chr1_23022866	1.28304	Chr1_23022802	1.47825	0.204324	AT1G62301
Chr1_23039886	1	23039776	23039995	23039886	220	Chr1_23039864	1.82223	Chr1_23039920	2.02961	0.155497	AT1G62310
Chr1_23083523	1	23083431	23083614	23083523	184	Chr1_23083524	1.06041	Chr1_23083522	1.15941	0.128769	AT1G62380	AT1G62390
Chr1_23124631	1	23124531	23124732	23124631	202	Chr1_23124646	1.90098	Chr1_23124606	2.25726	0.247829	NA
Chr1_23126654	1	23126556	23126751	23126654	196	Chr1_23126676	3.46303	Chr1_23126631	3.13105	-0.145388	AT1G62480
Chr1_23131838	1	23131686	23131990	23131838	305	Chr1_23131792	1.35876	NA	1.42797	0.071675	AT1G62490	AT1G62500
Chr1_23133468	1	23133393	23133543	23133468	151	Chr1_23133468	1.13939	NA	0.968844	-0.233925	AT1G62490	AT1G62500
Chr1_23134335	1	23134203	23134467	23134335	265	NA	3.00834	Chr1_23134278	3.76801	0.324835	AT1G62490	AT1G62500
Chr1_23144258	1	23144180	23144336	23144258	157	NA	1.96715	Chr1_23144261	1.611	-0.28815	AT1G62520
Chr1_23146025	1	23145947	23146104	23146025	158	Chr1_23146022	1.80572	Chr1_23146023	1.76219	-0.0352047	AT1G62520	AT1G62530
Chr1_23200953	1	23200860	23201046	23200953	187	NA	1.26953	Chr1_23200947	1.53787	0.276639	AT1G62660
Chr1_23210112	1	23210037	23210187	23210112	151	Chr1_23210112	1.39507	NA	1.31139	-0.0892407	AT1G62680	AT1G62690
Chr1_23230865	1	23230773	23230958	23230865	186	Chr1_23230848	2.4123	Chr1_23230875	2.61759	0.11783	AT1G62730	AT1G62740
Chr1_23236466	1	23236346	23236587	23236466	242	Chr1_23236512	1.33684	Chr1_23236454	1.38166	0.0475758	AT1G62750
Chr1_23251303	1	23251181	23251426	23251303	246	Chr1_23251263	1.48332	Chr1_23251256	1.63312	0.138801	AT1G62780	AT1G62790
Chr1_23264558	1	23264401	23264715	23264558	315	Chr1_23264600	2.69755	Chr1_23264606	3.14344	0.220695	AT1G62810	AT1G62820	AT1G62830
Chr1_23274482	1	23274363	23274601	23274482	239	Chr1_23274442	2.05799	Chr1_23274438	1.91543	-0.103568	AT1G62850
Chr1_23286892	1	23286816	23286969	23286892	154	Chr1_23286894	6.14369	NA	6.14369	0	AT1G62870
Chr1_23301406	1	23301290	23301523	23301406	234	Chr1_23301379	1.72788	Chr1_23301376	1.56113	-0.146412	AT1G62910	AT1G62914	AT1G62920
Chr1_23314980	1	23314840	23315121	23314980	282	Chr1_23314935	1.02259	NA	0.970365	-0.0756284	AT1G62950
Chr1_23325882	1	23325804	23325961	23325882	158	Chr1_23325886	0.879781	NA	0.725885	-0.277403	AT1G62970	AT1G62975
Chr1_23335513	1	23335400	23335626	23335513	227	Chr1_23335551	1.06924	NA	0.924308	-0.21014	AT1G62981	AT1G62990
Chr1_23362649	1	23362567	23362731	23362649	165	Chr1_23362656	1.70006	NA	1.70551	0.00461755	AT1G63020
Chr1_23364342	1	23364248	23364437	23364342	190	Chr1_23364343	1.70551	Chr1_23364333	1.54413	-0.143409	AT1G63020
Chr1_23367113	1	23367035	23367192	23367113	158	Chr1_23367110	1.90572	NA	1.87896	-0.0204018	AT1G63030
Chr1_23390894	1	23390733	23391055	23390894	323	Chr1_23390808	1.23859	Chr1_23390818	1.24965	0.0128254	AT1G63080	AT1G63090
Chr1_23412523	1	23412431	23412615	23412523	185	Chr1_23412507	2.08771	Chr1_23412506	2.28332	0.129212	AT1G63120	AT1G63130
Chr1_23471439	1	23471331	23471548	23471439	218	Chr1_23471472	1.06123	NA	0.75686	-0.487639	AT1G63260	AT1G63270	AT1G63280	AT1G63290
Chr1_23473909	1	23473827	23473991	23473909	165	Chr1_23473907	5.38611	NA	5.38611	0	AT1G63270	AT1G63290	AT1G63295
Chr1_23481660	1	23481504	23481815	23481660	312	Chr1_23481638	1.52368	Chr1_23481678	1.41861	-0.103082	AT1G63300
Chr1_23507117	1	23507026	23507208	23507117	183	Chr1_23507101	1.49592	Chr1_23507133	1.66033	0.150437	AT1G63370	AT1G63380	AT1G63390	AT1G63400
Chr1_23516736	1	23516654	23516817	23516736	164	Chr1_23516742	1.80137	NA	1.95046	0.11472	AT1G63420
Chr1_23521170	1	23521087	23521253	23521170	167	Chr1_23521178	2.6736	Chr1_23521177	2.55561	-0.0651159	AT1G63430
Chr1_23526868	1	23526716	23527019	23526868	304	Chr1_23526944	1.00448	Chr1_23526913	1.11078	0.145124	AT1G63430	AT1G63440
Chr1_23534853	1	23534771	23534934	23534853	164	Chr1_23534846	1.55901	NA	1.71268	0.135625	AT1G63450	AT1G63460
Chr1_23535020	1	23534945	23535095	23535020	151	NA	1.22109	Chr1_23535020	1.25515	0.0396902	AT1G63450	AT1G63460
Chr1_23553389	1	23553293	23553485	23553389	193	Chr1_23553407	3.75827	Chr1_23553399	3.94333	0.0693457	AT1G63490	AT1G63500
Chr1_23555370	1	23555288	23555453	23555370	166	Chr1_23555363	1.37226	Chr1_23555378	1.16937	-0.230822	AT1G63500
Chr1_23586764	1	23586670	23586857	23586764	188	Chr1_23586770	1.67831	Chr1_23586782	1.6577	-0.0178263	AT1G63610	AT1G63630
Chr1_23596017	1	23595927	23596108	23596017	182	Chr1_23596020	2.71715	Chr1_23596002	2.53255	-0.101503	AT1G63640
Chr1_23600517	1	23600442	23600592	23600517	151	Chr1_23600517	1.14911	NA	1.08782	-0.0790771	AT1G63650
Chr1_23603464	1	23603354	23603573	23603464	220	Chr1_23603429	0.719179	Chr1_23603498	0.800467	0.154491	AT1G63650	AT1G63660
Chr1_23611211	1	23611057	23611365	23611211	309	Chr1_23611132	1.65974	Chr1_23611179	1.8641	0.167522	AT1G63670
Chr1_23613049	1	23612973	23613124	23613049	152	NA	1.36876	Chr1_23613049	1.33164	-0.0396654	AT1G63670	AT1G63680
Chr1_23613445	1	23613370	23613520	23613445	151	Chr1_23613445	2.4393	NA	1.95207	-0.321462	AT1G63670	AT1G63680
Chr1_23618253	1	23618165	23618342	23618253	178	Chr1_23618267	1.75582	Chr1_23618264	1.8771	0.0963606	AT1G63680	AT1G63690
Chr1_23633035	1	23632954	23633116	23633035	163	Chr1_23633041	2.06943	NA	2.10265	0.0229753	AT1G63710
Chr1_23635731	1	23635656	23635806	23635731	151	Chr1_23635731	1.30138	NA	1.23727	-0.0728819	AT1G63710	AT1G63720
Chr1_23638094	1	23638002	23638185	23638094	184	Chr1_23638081	1.81044	Chr1_23638077	2.08036	0.200493	AT1G63720
Chr1_23667470	1	23667389	23667551	23667470	163	Chr1_23667476	2.15602	NA	2.13112	-0.0167587	AT1G63770	AT1G63780	AT1G63790	AT1G63800
Chr1_23684529	1	23684444	23684614	23684529	171	Chr1_23684519	1.12112	NA	1.2038	0.102655	AT1G63820	AT1G63830
Chr1_23689672	1	23689597	23689747	23689672	151	Chr1_23689672	0.901761	NA	0.882198	-0.0316426	AT1G63840
Chr1_23696780	1	23696704	23696857	23696780	154	Chr1_23696782	2.41111	NA	2.86811	0.250403	AT1G63850
Chr1_23729982	1	23729884	23730081	23729982	198	Chr1_23729984	1.22789	Chr1_23729959	1.35177	0.138668	AT1G63930	AT1G63940
Chr1_23740424	1	23740334	23740515	23740424	182	Chr1_23740440	1.88751	NA	1.66852	-0.177915	AT1G63970	AT1G63980
Chr1_23762253	1	23762162	23762344	23762253	183	Chr1_23762269	3.73707	NA	3.70069	-0.0141133	AT1G64040	AT1G64050
Chr1_23794804	1	23794729	23794879	23794804	151	Chr1_23794804	0.997314	NA	0.945101	-0.0775793	AT1G64100	AT1G64105
Chr1_23795040	1	23794962	23795117	23795040	156	NA	1.47534	Chr1_23795042	1.31637	-0.164482	AT1G64100	AT1G64105
Chr1_23802279	1	23802177	23802381	23802279	205	Chr1_23802252	2.35014	NA	2.53649	0.110087	AT1G64110	AT1G64120	AT1G64130
Chr1_23807802	1	23807696	23807908	23807802	213	Chr1_23807795	3.83205	Chr1_23807771	3.41253	-0.167275	AT1G64140	AT1G64142
Chr1_23818210	1	23818122	23818297	23818210	176	Chr1_23818197	1.45075	Chr1_23818211	1.40678	-0.0444022	AT1G64170
Chr1_23820891	1	23820787	23820995	23820891	209	Chr1_23820920	1.48655	Chr1_23820862	1.44512	-0.0407787	AT1G64170	AT1G64180
Chr1_23824929	1	23824795	23825062	23824929	268	Chr1_23824987	1.25378	Chr1_23824870	1.18859	-0.0770331	AT1G64180	AT1G64185	AT1G64190
Chr1_23827246	1	23827086	23827406	23827246	321	Chr1_23827161	2.12364	Chr1_23827186	2.14	0.0110716	AT1G64190	AT1G64195
Chr1_23833383	1	23833227	23833539	23833383	313	Chr1_23833302	2.2541	Chr1_23833464	2.52768	0.165262	AT1G64210	AT1G64220	AT1G64230	AT1G64235
Chr1_23883390	1	23883315	23883465	23883390	151	Chr1_23883390	1.45624	NA	1.34666	-0.112862	AT1G64350	AT1G64355
Chr1_23893721	1	23893643	23893800	23893721	158	Chr1_23893718	1.95312	NA	1.56727	-0.317527	AT1G64380
Chr1_23895878	1	23895790	23895965	23895878	176	Chr1_23895884	2.23634	Chr1_23895877	2.10841	-0.0849841	NA
Chr1_23903032	1	23902921	23903143	23903032	223	Chr1_23903068	2.03311	Chr1_23902996	2.12302	0.0624297	AT1G64385
Chr1_23905889	1	23905743	23906035	23905889	293	Chr1_23905960	0.982569	Chr1_23905952	1.00204	0.0283095	NA
Chr1_23908613	1	23908533	23908692	23908613	160	Chr1_23908608	3.13787	Chr1_23908610	3.44093	0.133013	AT1G64390
Chr1_23912890	1	23912810	23912971	23912890	162	Chr1_23912885	1.51582	NA	1.7607	0.216051	AT1G64390
Chr1_23915019	1	23914925	23915114	23915019	190	Chr1_23915000	1.40453	Chr1_23915024	1.58049	0.170284	AT1G64390	AT1G64400
Chr1_23922868	1	23922760	23922976	23922868	217	Chr1_23922901	1.70816	NA	1.7941	0.0708172	AT1G64405
Chr1_23939479	1	23939404	23939554	23939479	151	Chr1_23939479	0.993735	NA	1.00278	0.013072	AT1G64440
Chr1_23941145	1	23941061	23941230	23941145	170	Chr1_23941140	1.88238	NA	1.90029	0.0136617	AT1G64450
Chr1_23943051	1	23942951	23943152	23943051	202	Chr1_23943077	2.57818	NA	2.18144	-0.241072	AT1G64450	AT1G64460
Chr1_23946033	1	23945950	23946116	23946033	167	NA	2.3357	Chr1_23946027	2.2982	-0.0233506	AT1G64460	AT1G64470
Chr1_23946308	1	23946233	23946383	23946308	151	Chr1_23946308	1.27996	NA	1.30267	0.0253729	AT1G64460	AT1G64470
Chr1_23947584	1	23947501	23947667	23947584	167	Chr1_23947576	1.20071	Chr1_23947589	1.1517	-0.0601228	AT1G64460	AT1G64470	AT1G64480
Chr1_23951972	1	23951892	23952053	23951972	162	Chr1_23951978	0.743555	NA	0.737765	-0.0112781	AT1G64480	AT1G64490	AT1G64500
Chr1_23959554	1	23959440	23959669	23959554	230	Chr1_23959594	1.35539	NA	1.59879	0.238272	AT1G64530
Chr1_23978512	1	23978423	23978601	23978512	179	Chr1_23978508	2.01408	Chr1_23978498	1.90098	-0.0833776	AT1G64563	AT1G64570
Chr1_23988857	1	23988782	23988932	23988857	151	NA	2.55619	Chr1_23988857	2.49367	-0.0357245	AT1G64580	AT1G64583
Chr1_23995776	1	23995695	23995857	23995776	163	Chr1_23995770	2.93983	Chr1_23995772	2.79882	-0.070914	AT1G64590	AT1G64600
Chr1_24003133	1	24003020	24003246	24003133	227	Chr1_24003157	1.89259	NA	2.05783	0.120762	AT1G64610	AT1G64618
Chr1_24005811	1	24005709	24005913	24005811	205	Chr1_24005807	3.55123	NA	3.85894	0.119886	AT1G64618	AT1G64620
Chr1_24009336	1	24009261	24009411	24009336	151	NA	0.906634	Chr1_24009336	0.956534	0.077296	AT1G64620
Chr1_24011176	1	24011062	24011290	24011176	229	Chr1_24011161	2.06534	Chr1_24011164	2.17034	0.0715418	NA
Chr1_24019323	1	24019230	24019416	24019323	187	Chr1_24019324	1.7983	Chr1_24019329	1.76305	-0.0285603	AT1G64625	AT1G64628	AT1G64630
Chr1_24023100	1	24023022	24023179	24023100	158	Chr1_24023097	1.41338	NA	1.43846	0.0253757	AT1G64628	AT1G64630	AT1G64640	AT1G64650
Chr1_24023316	1	24023194	24023438	24023316	245	NA	1.38656	Chr1_24023363	1.43972	0.0542782	AT1G64640	AT1G64650
Chr1_24026591	1	24026516	24026666	24026591	151	Chr1_24026591	1.83529	NA	1.68645	-0.122019	AT1G64650	AT1G64660
Chr1_24033684	1	24033609	24033759	24033684	151	Chr1_24033684	0.93295	NA	0.861598	-0.114785	AT1G64670	AT1G64680
Chr1_24056446	1	24056364	24056528	24056446	165	Chr1_24056448	1.86428	Chr1_24056441	1.96462	0.0756317	AT1G64750	AT1G64760	AT1G64770
Chr1_24061019	1	24060919	24061118	24061019	200	Chr1_24060994	0.885483	NA	0.769524	-0.202498	AT1G64780
Chr1_24063270	1	24063181	24063359	24063270	179	Chr1_24063284	0.931245	NA	1.07786	0.210937	AT1G64780
Chr1_24097820	1	24097735	24097905	24097820	171	Chr1_24097812	2.57994	Chr1_24097812	2.90407	0.170739	AT1G64850	AT1G64860
Chr1_24136220	1	24136114	24136327	24136220	214	Chr1_24136201	2.25958	Chr1_24136189	2.05428	-0.137422	AT1G64970
Chr1_24149172	1	24149084	24149261	24149172	178	Chr1_24149159	1.92848	Chr1_24149183	2.04655	0.0857297	AT1G64990	AT1G65000	AT1G65010
Chr1_24253188	1	24253113	24253263	24253188	151	Chr1_24253188	1.13413	NA	1.30267	0.199886	AT1G65290	AT1G65295	AT1G65300
Chr1_24261861	1	24261786	24261936	24261861	151	Chr1_24261861	0.782119	NA	0.769524	-0.0234218	AT1G65320
Chr1_24295361	1	24295286	24295436	24295361	151	Chr1_24295361	1.60236	NA	1.47476	-0.119718	AT1G65390	AT1G65410
Chr1_24324206	1	24324131	24324281	24324206	151	Chr1_24324206	2.29082	NA	1.89935	-0.270358	AT1G65470
Chr1_24335344	1	24335246	24335441	24335344	196	Chr1_24335321	1.77119	Chr1_24335338	1.83729	0.0528604	NA
Chr1_24388432	1	24388352	24388512	24388432	161	Chr1_24388437	1.47998	NA	1.23032	-0.266544	AT1G65590
Chr1_24438689	1	24438612	24438766	24438689	155	NA	1.66309	Chr1_24438689	1.65465	-0.00734016	AT1G65700	AT1G65710
Chr1_24484997	1	24484903	24485092	24484997	190	Chr1_24485017	2.42981	Chr1_24484998	2.55561	0.0728242	AT1G65820
Chr1_24487835	1	24487731	24487940	24487835	210	Chr1_24487806	1.37962	Chr1_24487865	1.42941	0.0511488	AT1G65820	AT1G65830	AT1G65840
Chr1_24518532	1	24518408	24518655	24518532	248	Chr1_24518483	1.24333	Chr1_24518550	1.36311	0.132693	AT1G65900	AT1G65907
Chr1_24530374	1	24530288	24530459	24530374	172	Chr1_24530368	1.17209	Chr1_24530384	1.11475	-0.0723632	AT1G65920
Chr1_24537437	1	24537359	24537516	24537437	158	Chr1_24537441	1.23904	NA	1.20035	-0.0457676	AT1G65930
Chr1_24551365	1	24551234	24551496	24551365	263	Chr1_24551421	1.81919	Chr1_24551393	1.97384	0.117709	AT1G65950	AT1G65960
Chr1_24553099	1	24553007	24553192	24553099	186	Chr1_24553117	1.5494	NA	1.55235	0.00274423	AT1G65950	AT1G65960
Chr1_24622052	1	24621966	24622139	24622052	174	Chr1_24622049	1.41295	Chr1_24622064	1.42992	0.017224	AT1G66140
Chr1_24624148	1	24624012	24624284	24624148	273	Chr1_24624161	1.46	Chr1_24624209	1.40678	-0.0535716	AT1G66140
Chr1_24625455	1	24625344	24625566	24625455	223	Chr1_24625491	1.95139	Chr1_24625419	2.17587	0.15709	NA
Chr1_24628113	1	24628038	24628188	24628113	151	NA	1.1815	Chr1_24628113	1.22563	0.0529039	AT1G66145
Chr1_24629801	1	24629660	24629942	24629801	283	NA	0.758809	Chr1_24629735	0.99787	0.395115	AT1G66145	AT1G66150
Chr1_24631278	1	24631191	24631365	24631278	175	Chr1_24631267	1.90241	Chr1_24631290	2.24149	0.23663	AT1G66145	AT1G66150
Chr1_24636115	1	24635985	24636246	24636115	262	Chr1_24636171	0.816127	Chr1_24636060	0.88289	0.11344	AT1G66160
Chr1_24637895	1	24637767	24638023	24637895	257	Chr1_24637842	1.95312	NA	1.54961	-0.333875	AT1G66160	AT1G66170
Chr1_24650311	1	24650203	24650418	24650311	216	NA	1.22541	Chr1_24650343	1.38574	0.177392	NA
Chr1_24652220	1	24652133	24652307	24652220	175	NA	1.76894	Chr1_24652232	1.45022	-0.286613	AT1G66190
Chr1_24654779	1	24654691	24654867	24654779	177	NA	1.54163	Chr1_24654782	1.44292	-0.0954652	AT1G66190	AT1G66200
Chr1_24657785	1	24657710	24657860	24657785	151	NA	1.01271	Chr1_24657785	1.15623	0.191207	AT1G66200
Chr1_24659687	1	24659612	24659762	24659687	151	Chr1_24659687	1.34822	NA	1.22886	-0.133735	AT1G66200
Chr1_24692842	1	24692741	24692943	24692842	203	Chr1_24692861	2.12752	Chr1_24692868	2.10265	-0.016964	AT1G66250
Chr1_24720041	1	24719935	24720147	24720041	213	NA	0.943739	Chr1_24720072	0.931173	-0.0193387	AT1G66300
Chr1_24720452	1	24720373	24720531	24720452	159	Chr1_24720448	1.38615	NA	1.44018	0.0551658	AT1G66300
Chr1_24744129	1	24744015	24744242	24744129	228	NA	1.21632	Chr1_24744112	1.45624	0.259725	NA
Chr1_24755278	1	24755203	24755353	24755278	151	Chr1_24755278	1.24043	NA	1.21339	-0.031797	AT1G66370	AT1G66380
Chr1_24804540	1	24804454	24804627	24804540	174	Chr1_24804529	1.00732	Chr1_24804552	1.19266	0.243661	AT1G66475
Chr1_24840530	1	24840416	24840645	24840530	230	Chr1_24840570	0.746566	Chr1_24840491	0.797845	0.0958387	AT1G66580	AT1G66590
Chr1_24883697	1	24883605	24883788	24883697	184	Chr1_24883713	1.60996	Chr1_24883680	1.42323	-0.177856	AT1G66725	AT1G66730
Chr1_24898735	1	24898569	24898902	24898735	334	Chr1_24898644	1.52132	NA	1.42698	-0.0923585	NA
Chr1_24901834	1	24901750	24901918	24901834	169	NA	0.941557	Chr1_24901843	0.973193	0.0476775	AT1G66760
Chr1_24905551	1	24905472	24905630	24905551	159	NA	1.3142	Chr1_24905555	1.41915	0.110842	AT1G66770
Chr1_24905775	1	24905693	24905857	24905775	165	Chr1_24905768	1.73217	NA	1.77652	0.0364734	AT1G66770
Chr1_24915643	1	24915557	24915728	24915643	172	Chr1_24915632	1.62298	Chr1_24915637	1.5946	-0.0254506	AT1G66783
Chr1_24930880	1	24930805	24930955	24930880	151	NA	1.03842	Chr1_24930880	1.00786	-0.0430948	AT1G66810	AT1G66820	AT1G66830
Chr1_24952520	1	24952445	24952595	24952520	151	NA	1.02555	Chr1_24952520	1.19798	0.224206	AT1G66880
Chr1_24955515	1	24955389	24955640	24955515	252	Chr1_24955535	1.80201	Chr1_24955565	2.26095	0.327322	AT1G66880	AT1G66890
Chr1_24957493	1	24957362	24957624	24957493	263	Chr1_24957464	1.32335	Chr1_24957437	1.12297	-0.236875	AT1G66890	AT1G66900
Chr1_24975115	1	24975025	24975205	24975115	181	Chr1_24975100	1.26115	Chr1_24975130	1.17382	-0.103529	AT1G66940
Chr1_25022594	1	25022484	25022704	25022594	221	Chr1_25022569	3.35364	Chr1_25022562	3.05292	-0.135538	AT1G67040
Chr1_25023746	1	25023644	25023848	25023746	205	Chr1_25023740	1.44827	Chr1_25023773	1.46403	0.0156145	AT1G67040
Chr1_25045099	1	25044995	25045203	25045099	209	Chr1_25045070	0.980261	NA	0.985727	0.00802222	AT1G67070	AT1G67080
Chr1_25095759	1	25095673	25095845	25095759	173	Chr1_25095764	4.05099	Chr1_25095770	3.68087	-0.138228	AT1G67120
Chr1_25127295	1	25127220	25127370	25127295	151	Chr1_25127295	1.56226	NA	1.18505	-0.398687	AT1G67160	AT1G67170	AT1G67180
Chr1_25156351	1	25156245	25156458	25156351	214	Chr1_25156320	2.004	Chr1_25156383	1.72303	-0.217935	AT1G67230
Chr1_25158361	1	25158243	25158480	25158361	238	Chr1_25158372	1.30929	Chr1_25158405	1.34	0.0334483	AT1G67230	AT1G67238
Chr1_25165157	1	25165082	25165232	25165157	151	Chr1_25165157	1.14974	NA	0.943546	-0.285143	AT1G67250
Chr1_25165733	1	25165658	25165808	25165733	151	NA	1.03015	Chr1_25165733	1.05949	0.0405155	AT1G67250
Chr1_25170258	1	25170168	25170348	25170258	181	Chr1_25170243	1.76361	Chr1_25170273	1.83231	0.055132	AT1G67260
Chr1_25203193	1	25203077	25203310	25203193	234	Chr1_25203152	1.69555	Chr1_25203171	1.78556	0.0746233	AT1G67310
Chr1_25216105	1	25216017	25216193	25216105	177	Chr1_25216092	1.09681	Chr1_25216113	1.19549	0.124288	AT1G67325	AT1G67328	AT1G67330
Chr1_25221169	1	25221076	25221262	25221169	187	Chr1_25221151	1.48508	Chr1_25221187	1.86835	0.331224	NA
Chr1_25225490	1	25225380	25225600	25225490	221	Chr1_25225507	2.40104	NA	2.58599	0.107057	NA
Chr1_25234810	1	25234735	25234885	25234810	151	NA	1.42323	Chr1_25234810	1.33607	-0.0911732	AT1G67350
Chr1_25238200	1	25238114	25238286	25238200	173	Chr1_25238190	2.43788	Chr1_25238189	2.66987	0.131142	AT1G67360	AT1G67365	AT1G67370
Chr1_25243988	1	25243903	25244073	25243988	171	Chr1_25243998	3.1208	Chr1_25243983	3.06775	-0.024735	AT1G67370	AT1G67390
Chr1_25250081	1	25249969	25250192	25250081	224	Chr1_25250117	1.55857	Chr1_25250078	1.51449	-0.0413909	AT1G67400
Chr1_25253983	1	25253879	25254086	25253983	208	Chr1_25253954	1.43316	NA	1.47921	0.0456272	AT1G67410	AT1G67420
Chr1_25254164	1	25254089	25254239	25254164	151	NA	1.25884	Chr1_25254164	1.34246	0.0927842	AT1G67410	AT1G67420
Chr1_25276206	1	25276112	25276301	25276206	190	Chr1_25276226	1.58983	NA	1.82772	0.201173	AT1G67480
Chr1_25297263	1	25297167	25297359	25297263	193	Chr1_25297265	1.5547	NA	1.47476	-0.076156	AT1G67500	AT1G67510
Chr1_25300851	1	25300749	25300952	25300851	204	Chr1_25300839	1.9796	Chr1_25300833	2.41992	0.28975	AT1G67510
Chr1_25319757	1	25319673	25319842	25319757	170	Chr1_25319748	1.48788	Chr1_25319764	1.66943	0.166097	AT1G67560
Chr1_25335120	1	25335042	25335199	25335120	158	Chr1_25335117	2.22509	NA	2.344	0.0751089	AT1G67590
Chr1_25343167	1	25343068	25343266	25343167	199	Chr1_25343186	2.23952	Chr1_25343187	2.33973	0.0631525	AT1G67623
Chr1_25344072	1	25343993	25344151	25344072	159	Chr1_25344076	2.61759	Chr1_25344074	1.90639	-0.457396	AT1G67623	AT1G67630
Chr1_25380608	1	25380520	25380696	25380608	177	Chr1_25380601	1.35593	Chr1_25380595	1.39316	0.0390783	AT1G67710
Chr1_25386129	1	25386036	25386222	25386129	187	Chr1_25386143	1.8268	Chr1_25386147	1.75542	-0.0575024	AT1G67720
Chr1_25395183	1	25395098	25395268	25395183	171	Chr1_25395176	2.82285	Chr1_25395193	2.75835	-0.0333469	AT1G67740
Chr1_25399294	1	25399201	25399387	25399294	187	Chr1_25399310	1.32928	Chr1_25399276	1.21924	-0.124663	AT1G67750
Chr1_25404025	1	25403941	25404108	25404025	168	Chr1_25404033	1.19266	Chr1_25404016	1.19132	-0.00162184	AT1G67750
Chr1_25407919	1	25407813	25408026	25407919	214	Chr1_25407951	2.17258	NA	2.24149	0.0450488	AT1G67760	AT1G67770
Chr1_25410258	1	25410176	25410341	25410258	166	Chr1_25410266	1.55224	NA	1.14291	-0.44164	AT1G67770	AT1G67780
Chr1_25417440	1	25417244	25417636	25417440	393	Chr1_25417319	2.38548	Chr1_25417561	2.44171	0.0336123	AT1G67785	AT1G67790	AT1G67792
Chr1_25437730	1	25437562	25437897	25437730	336	Chr1_25437814	1.84729	Chr1_25437770	1.86835	0.0163544	AT1G67840	AT1G67850
Chr1_25455857	1	25455781	25455933	25455857	153	Chr1_25455857	2.9359	Chr1_25455858	2.41715	-0.280496	AT1G67880	AT1G67890
Chr1_25472423	1	25472333	25472512	25472423	180	Chr1_25472437	1.02324	NA	0.913091	-0.164314	AT1G67910	AT1G67920
Chr1_25473225	1	25473099	25473352	25473225	254	NA	0.985882	Chr1_25473277	1.03015	0.0633675	AT1G67910	AT1G67920	AT1G67930
Chr1_25477626	1	25477533	25477719	25477626	187	Chr1_25477636	2.06235	Chr1_25477608	1.889	-0.126666	AT1G67930	AT1G67940
Chr1_25484563	1	25484441	25484685	25484563	245	Chr1_25484552	1.82534	Chr1_25484563	1.88238	0.0443927	AT1G67960	AT1G67970
Chr1_25496881	1	25496736	25497026	25496881	291	Chr1_25496886	1.88164	Chr1_25496835	2.01486	0.098689	AT1G68010	AT1G68020
Chr1_25502929	1	25502854	25503004	25502929	151	Chr1_25502929	0.895874	NA	0.861598	-0.0562809	AT1G68030	AT1G68040
Chr1_25508458	1	25508379	25508537	25508458	159	Chr1_25508462	2.54932	NA	2.78212	0.126072	AT1G68050
Chr1_25517017	1	25516923	25517111	25517017	189	NA	1.18691	Chr1_25517030	1.14511	-0.0517244	AT1G68060	AT1G68070	AT1G68080
Chr1_25529242	1	25529096	25529388	25529242	293	Chr1_25529171	0.9001	Chr1_25529313	0.863916	-0.0591942	AT1G68120
Chr1_25532122	1	25532041	25532203	25532122	163	Chr1_25532125	2.24084	NA	2.27917	0.0244689	AT1G68130
Chr1_25537234	1	25537132	25537335	25537234	204	Chr1_25537226	1.67934	Chr1_25537214	1.53577	-0.128932	NA
Chr1_25550154	1	25550078	25550231	25550154	154	Chr1_25550153	1.37792	Chr1_25550156	1.36475	-0.0138554	AT1G68160	AT1G68170
Chr1_25559110	1	25559028	25559193	25559110	166	Chr1_25559113	1.34024	Chr1_25559103	1.39594	0.0587456	AT1G68185	AT1G68190
Chr1_25596002	1	25595924	25596080	25596002	157	Chr1_25595999	1.64526	Chr1_25596005	1.6321	-0.0115861	AT1G68280	AT1G68290
Chr1_25607276	1	25607201	25607351	25607276	151	Chr1_25607276	0.930933	NA	0.846274	-0.137552	NA
Chr1_25615586	1	25615506	25615666	25615586	161	NA	2.52074	Chr1_25615591	2.59739	0.0432153	AT1G68340	AT1G68350
Chr1_25622607	1	25622530	25622684	25622607	155	Chr1_25622607	1.75958	Chr1_25622605	1.80821	0.0393311	AT1G68360
Chr1_25647336	1	25647132	25647541	25647336	410	Chr1_25647207	0.834935	Chr1_25647288	1.057	0.34024	AT1G68400
Chr1_25649198	1	25649014	25649383	25649198	370	Chr1_25649308	2.48137	NA	2.73893	0.142476	AT1G68400	AT1G68410
Chr1_25657864	1	25657758	25657970	25657864	213	Chr1_25657895	2.58425	NA	2.67758	0.051184	AT1G68430	AT1G68440
Chr1_25659183	1	25659108	25659258	25659183	151	Chr1_25659183	1.6296	NA	1.49772	-0.12175	AT1G68440
Chr1_25659453	1	25659357	25659549	25659453	193	NA	1.99099	Chr1_25659474	2.15332	0.113077	AT1G68440
Chr1_25660895	1	25660813	25660976	25660895	164	Chr1_25660888	1.01431	NA	1.09424	0.109431	AT1G68450
Chr1_25664006	1	25663840	25664172	25664006	333	Chr1_25663915	2.11623	Chr1_25664024	2.17298	0.0381785	AT1G68450
Chr1_25666846	1	25666734	25666958	25666846	225	Chr1_25666854	1.26953	Chr1_25666859	1.59589	0.330067	NA
Chr1_25669070	1	25668925	25669215	25669070	291	Chr1_25669140	1.13207	Chr1_25669121	1.24317	0.13506	AT1G68460
Chr1_25677259	1	25677183	25677335	25677259	153	NA	1.29295	Chr1_25677258	1.56212	0.272839	AT1G68470
Chr1_25691379	1	25691299	25691460	25691379	162	NA	2.04262	Chr1_25691374	2.13112	0.061191	AT1G68490
Chr1_25693462	1	25693318	25693605	25693462	288	Chr1_25693530	1.15002	Chr1_25693393	1.22789	0.0945224	AT1G68490
Chr1_25695648	1	25695562	25695734	25695648	173	NA	3.07804	Chr1_25695659	3.09382	0.00737728	AT1G68490
Chr1_25698853	1	25698767	25698940	25698853	174	Chr1_25698842	1.78576	NA	1.88751	0.0799461	NA
Chr1_25703900	1	25703822	25703978	25703900	157	Chr1_25703903	0.929992	NA	0.755256	-0.300253	AT1G68510
Chr1_25706443	1	25706365	25706521	25706443	157	Chr1_25706446	1.54057	NA	1.25206	-0.299161	AT1G68510
Chr1_25706669	1	25706587	25706752	25706669	166	NA	1.12519	Chr1_25706677	1.10083	-0.0315769	AT1G68510
Chr1_25711054	1	25710979	25711129	25711054	151	Chr1_25711054	1.42046	NA	1.45509	0.0347502	AT1G68520	AT1G68526
Chr1_25715021	1	25714933	25715110	25715021	178	Chr1_25715008	1.27142	NA	1.32415	0.0586259	AT1G68526	AT1G68530
Chr1_25719850	1	25719710	25719989	25719850	280	Chr1_25719914	1.26554	NA	1.03456	-0.290736	AT1G68540
Chr1_25724854	1	25724733	25724975	25724854	243	Chr1_25724834	2.05321	NA	2.1474	0.0647098	AT1G68550	AT1G68552
Chr1_25727662	1	25727587	25727737	25727662	151	Chr1_25727662	2.09531	NA	1.98562	-0.0775742	AT1G68550	AT1G68552
Chr1_25730798	1	25730702	25730895	25730798	194	Chr1_25730820	1.53577	Chr1_25730777	2.02008	0.39545	NA
Chr1_25737842	1	25737767	25737917	25737842	151	Chr1_25737842	1.24428	NA	1.15015	-0.113489	AT1G68560
Chr1_25741088	1	25741008	25741167	25741088	160	Chr1_25741083	2.29726	NA	2.06617	-0.152955	NA
Chr1_25745521	1	25745427	25745614	25745521	188	Chr1_25745539	0.77615	NA	0.712618	-0.123207	AT1G68570
Chr1_25748504	1	25748364	25748644	25748504	281	NA	0.869772	Chr1_25748439	0.939501	0.111257	AT1G68568	AT1G68570
Chr1_25750563	1	25750448	25750678	25750563	231	Chr1_25750557	1.42142	Chr1_25750603	1.37936	-0.0433339	AT1G68568	AT1G68570	AT1G68580
Chr1_25752551	1	25752425	25752677	25752551	253	Chr1_25752500	2.49136	Chr1_25752602	2.50039	0.00521963	AT1G68580
Chr1_25756517	1	25756442	25756592	25756517	151	Chr1_25756517	1.17825	NA	1.15735	-0.0258205	AT1G68580	AT1G68585	AT1G68590
Chr1_25758257	1	25758167	25758348	25758257	182	NA	1.67507	Chr1_25758242	2.18632	0.384283	AT1G68585	AT1G68590	AT1G68600
Chr1_25772497	1	25772406	25772588	25772497	183	Chr1_25772481	1.68061	Chr1_25772492	1.70704	0.0225119	AT1G68640
Chr1_25774722	1	25774638	25774805	25774722	168	Chr1_25774730	1.71311	NA	1.72837	0.0127943	AT1G68640	AT1G68650
Chr1_25779256	1	25779154	25779357	25779256	204	Chr1_25779282	1.98492	Chr1_25779229	1.77026	-0.16512	AT1G68660	AT1G68670
Chr1_25782041	1	25781951	25782131	25782041	181	Chr1_25782026	3.43516	NA	2.89681	-0.245912	AT1G68660	AT1G68670
Chr1_25785369	1	25785280	25785458	25785369	179	NA	1.15533	Chr1_25785376	1.35566	0.23069	AT1G68680
Chr1_25787275	1	25787200	25787350	25787275	151	Chr1_25787275	1.15031	NA	0.913091	-0.333192	AT1G68680	AT1G68690
Chr1_25803603	1	25803492	25803714	25803603	223	Chr1_25803590	1.30929	Chr1_25803608	1.42247	0.119614	AT1G68720
Chr1_25829078	1	25829003	25829153	25829078	151	Chr1_25829078	2.43788	NA	2.09905	-0.215891	AT1G68750	AT1G68760	AT1G68765	AT1G68770
Chr1_25834548	1	25834453	25834643	25834548	191	NA	0.704183	Chr1_25834568	0.959447	0.446253	AT1G68780	AT1G68790
Chr1_25839564	1	25839469	25839659	25839564	191	Chr1_25839544	1.53098	Chr1_25839584	1.4349	-0.0935052	AT1G68790
Chr1_25864401	1	25864324	25864478	25864401	155	NA	1.86473	Chr1_25864399	1.97998	0.0865191	AT1G68820
Chr1_25865593	1	25865518	25865668	25865593	151	Chr1_25865593	1.74512	NA	1.75996	0.0122164	AT1G68820
Chr1_25911185	1	25911110	25911260	25911185	151	Chr1_25911185	1.66541	NA	1.75391	0.0746973	AT1G68910
Chr1_25915052	1	25914946	25915157	25915052	212	NA	1.61882	Chr1_25915021	1.82434	0.172432	AT1G68920
Chr1_25941501	1	25941421	25941582	25941501	162	Chr1_25941498	4.14925	NA	5.04837	0.282967	AT1G68990	AT1G69000	AT1G69010
Chr1_25951918	1	25951828	25952009	25951918	182	NA	1.84349	Chr1_25951934	2.02735	0.137156	AT1G69030
Chr1_25954349	1	25954274	25954424	25954349	151	Chr1_25954349	1.70551	NA	1.74813	0.0356093	NA
Chr1_25957644	1	25957560	25957728	25957644	169	Chr1_25957635	2.14837	NA	2.47346	0.203288	AT1G69040
Chr1_25960887	1	25960786	25960988	25960887	203	Chr1_25960913	0.943363	NA	0.962078	0.0283408	AT1G69040	AT1G69050
Chr1_25996333	1	25996258	25996408	25996333	151	NA	1.38574	Chr1_25996333	1.27253	-0.122957	AT1G69150
Chr1_25996799	1	25996708	25996890	25996799	183	Chr1_25996783	1.21181	NA	0.986759	-0.296394	AT1G69150
Chr1_26004011	1	26003919	26004104	26004011	186	Chr1_26003994	1.62514	Chr1_26004026	1.56113	-0.0579733	AT1G69170
Chr1_26026345	1	26026257	26026434	26026345	178	Chr1_26026332	1.30171	NA	1.24441	-0.0649462	AT1G69220	AT1G69230
Chr1_26028223	1	26028134	26028312	26028223	179	NA	1.26744	Chr1_26028209	1.07786	-0.233748	AT1G69220	AT1G69230	AT1G69240
Chr1_26032785	1	26032693	26032877	26032785	185	Chr1_26032780	1.61511	Chr1_26032768	1.63725	0.0196422	AT1G69240	AT1G69250
Chr1_26043216	1	26043090	26043342	26043216	253	Chr1_26043165	2.23169	NA	2.16951	-0.0407674	AT1G69270
Chr1_26053289	1	26053205	26053374	26053289	170	NA	2.10647	Chr1_26053280	1.81696	-0.213301	AT1G69295
Chr1_26058238	1	26058160	26058315	26058238	156	Chr1_26058235	2.90644	Chr1_26058238	2.88666	-0.00985193	AT1G69310
Chr1_26065625	1	26065549	26065701	26065625	153	Chr1_26065624	1.39985	Chr1_26065625	1.50663	0.106053	AT1G69330	AT1G69340
Chr1_26079598	1	26079523	26079673	26079598	151	Chr1_26079598	0.79543	NA	0.775847	-0.0359628	AT1G69370
Chr1_26093228	1	26093144	26093312	26093228	169	Chr1_26093237	2.00652	NA	2.05855	0.036933	AT1G69420
Chr1_26105771	1	26105676	26105866	26105771	191	Chr1_26105751	1.09246	NA	1.13333	0.0529875	AT1G69440
Chr1_26106728	1	26106653	26106803	26106728	151	NA	1.07793	Chr1_26106728	1.16828	0.116123	AT1G69440	AT1G69450
Chr1_26119889	1	26119807	26119970	26119889	164	Chr1_26119895	1.32773	Chr1_26119886	1.35566	0.0300336	AT1G69480	AT1G69485	AT1G69490
Chr1_26133142	1	26133067	26133217	26133142	151	Chr1_26133142	1.27271	NA	1.12124	-0.182809	AT1G69526
Chr1_26141347	1	26141229	26141465	26141347	237	Chr1_26141304	1.31249	Chr1_26141390	1.28873	-0.0263564	AT1G69530
Chr1_26144617	1	26144529	26144706	26144617	178	Chr1_26144623	2.06146	Chr1_26144604	2.3327	0.178334	AT1G69540
Chr1_26153628	1	26153553	26153703	26153628	151	NA	2.77575	Chr1_26153628	2.45019	-0.179984	AT1G69550
Chr1_26153895	1	26153811	26153979	26153895	169	Chr1_26153901	3.06178	NA	2.3916	-0.356395	AT1G69550
Chr1_26156617	1	26156537	26156698	26156617	162	Chr1_26156612	0.959736	Chr1_26156623	0.895229	-0.100381	AT1G69560
Chr1_26161436	1	26161338	26161534	26161436	197	NA	1.23041	Chr1_26161454	1.399	0.185257	AT1G69570	AT1G69572
Chr1_26164465	1	26164348	26164582	26164465	235	Chr1_26164507	2.04741	NA	2.24149	0.130658	AT1G69570
Chr1_26169053	1	26168973	26169133	26169053	161	Chr1_26169058	0.970085	Chr1_26169048	1.07482	0.147912	AT1G69580
Chr1_26171863	1	26171769	26171957	26171863	189	Chr1_26171850	1.6125	Chr1_26171844	1.58795	-0.0221337	AT1G69580
Chr1_26182243	1	26182145	26182341	26182243	197	Chr1_26182266	1.56902	NA	1.57338	0.00400341	AT1G69587	AT1G69600
Chr1_26184667	1	26184592	26184742	26184667	151	NA	1.48389	Chr1_26184667	1.66541	0.166493	AT1G69610
Chr1_26189545	1	26189455	26189636	26189545	182	Chr1_26189530	1.67059	Chr1_26189546	1.8079	0.113957	AT1G69610	AT1G69620
Chr1_26195798	1	26195712	26195883	26195798	172	Chr1_26195808	2.78607	NA	3.13787	0.171554	AT1G69630	AT1G69640
Chr1_26208241	1	26208164	26208318	26208241	155	NA	1.71678	Chr1_26208239	1.7135	-0.00275898	NA
Chr1_26211157	1	26211082	26211232	26211157	151	Chr1_26211157	1.66991	NA	1.59093	-0.0699	NA
Chr1_26216363	1	26216274	26216452	26216363	179	Chr1_26216349	2.72106	NA	2.74391	0.0120644	AT1G69690
Chr1_26219950	1	26219770	26220129	26219950	360	Chr1_26220054	2.26174	NA	1.99917	-0.178032	AT1G69700	AT1G69710
Chr1_26235959	1	26235881	26236038	26235959	158	Chr1_26235959	2.09043	NA	1.92812	-0.116605	AT1G69740	AT1G69750
Chr1_26255006	1	26254926	26255086	26255006	161	NA	1.56847	Chr1_26255011	1.611	0.0385986	AT1G69770
Chr1_26257748	1	26257590	26257907	26257748	318	NA	1.5254	Chr1_26257832	1.42368	-0.0995627	AT1G69780
Chr1_26260893	1	26260795	26260990	26260893	196	Chr1_26260915	2.2517	NA	2.2499	-0.00115375	AT1G69780
Chr1_26263410	1	26263324	26263497	26263410	174	Chr1_26263399	1.33781	Chr1_26263422	1.35004	0.0131289	NA
Chr1_26293116	1	26293022	26293211	26293116	190	Chr1_26293097	2.34431	NA	2.55898	0.126406	AT1G69830	AT1G69840
Chr1_26295723	1	26295641	26295804	26295723	164	Chr1_26295716	1.12621	NA	1.14703	0.0264273	AT1G69830	AT1G69840	AT1G69850
Chr1_26299289	1	26299175	26299402	26299289	228	Chr1_26299250	1.39939	Chr1_26299263	1.44616	0.0474291	AT1G69850
Chr1_26305127	1	26305042	26305212	26305127	171	Chr1_26305124	1.00501	Chr1_26305117	1.09649	0.125683	NA
Chr1_26314388	1	26314302	26314473	26314388	172	Chr1_26314398	1.33085	Chr1_26314391	1.4811	0.154321	AT1G69870
Chr1_26315937	1	26315841	26316034	26315937	194	Chr1_26315959	1.44063	Chr1_26315916	1.46403	0.0232453	AT1G69870
Chr1_26317864	1	26317770	26317957	26317864	188	Chr1_26317845	0.846274	Chr1_26317882	0.859743	0.0227806	AT1G69870
Chr1_26323429	1	26323277	26323581	26323429	305	NA	1.05615	Chr1_26323352	1.08468	0.0384547	AT1G69880	AT1G69890
Chr1_26324948	1	26324812	26325083	26324948	272	Chr1_26324887	1.5024	Chr1_26324933	1.48456	-0.0172336	AT1G69890
Chr1_26328732	1	26328644	26328821	26328732	178	NA	2.44591	Chr1_26328732	2.26678	-0.109727	AT1G69900	AT1G69910
Chr1_26332130	1	26332034	26332227	26332130	194	Chr1_26332152	2.1657	NA	2.64709	0.289574	AT1G69910
Chr1_26334511	1	26334349	26334672	26334511	324	Chr1_26334597	2.58599	Chr1_26334568	2.33886	-0.144911	AT1G69920
Chr1_26343243	1	26343163	26343322	26343243	160	Chr1_26343247	1.41915	NA	1.23306	-0.202784	AT1G69935	AT1G69940
[truncated: 7,242 more rows]

## Sheet: DHS_0d-2d_increase
region_name	chr	region start	region end	region center	region length	DNaseI-seq 0d peak	score 0d	DNaseI-seq 2d peak	score 2d	log2ratio	gene 1	gene 2
Chr1_8598763	1	8598623	8598904	8598763	282	Chr1_8598698	1.65757	NA	2.39708	0.532208	AT1G24260	AT1G24265
Chr1_12254996	1	12254846	12255147	12254996	302	NA	1.17664	Chr1_12254921	1.67021	0.505357	AT1G33790
Chr1_23543489	1	23543381	23543597	23543489	217	Chr1_23543522	1.75457	NA	2.68156	0.611955	AT1G63480
Chr2_17126775	2	17126690	17126860	17126775	171	NA	1.38673	Chr2_17126785	2.05273	0.565857	AT2G41050	AT2G41060
Chr2_17126939	2	17126864	17127014	17126939	151	Chr2_17126939	1.27129	NA	1.85884	0.548109	AT2G41050	AT2G41060
Chr3_423783	3	423699	423867	423783	169	NA	0.987077	Chr3_423792	1.57687	0.675829	AT3G02250
Chr3_9366192	3	9366117	9366267	9366192	151	NA	0.97865	Chr3_9366192	1.41697	0.533944	NA
Chr3_16364587	3	16364512	16364662	16364587	151	NA	0.980843	Chr3_16364587	1.39765	0.510909	AT3G44820
Chr4_11865451	4	11865365	11865538	11865451	174	NA	1.13383	Chr4_11865454	1.68722	0.573444	AT4G22540
Chr4_16644908	4	16644824	16644992	16644908	169	NA	1.52609	Chr4_16644917	2.16303	0.503214	AT4G34950
Chr4_16688831	4	16688756	16688906	16688831	151	NA	1.15486	Chr4_16688831	1.75925	0.607243	AT4G35060
Chr5_75255	5	75172	75338	75255	167	Chr5_75263	0.826667	NA	1.22936	0.572529	AT5G01190	AT5G01200
Chr5_1398765	5	1398685	1398845	1398765	161	NA	1.15245	Chr5_1398770	1.65648	0.523417	AT5G04820
Chr5_7421176	5	7421068	7421284	7421176	217	NA	0.858466	Chr5_7421209	1.25019	0.542314	AT5G22390
Chr5_15711913	5	15711818	15712008	15711913	191	NA	0.790116	Chr5_15711933	1.14984	0.541297	AT5G39240

## Sheet: DHS 2d-4d_decrease
region_name	chr	region start	region end	region center	region length	DNaseI-seq 2d peak	score 2d	DNaseI-seq 4d peak	score 4d	log2ratio	gene 1	gene 2	gene 3
Chr1_5057682	1	5057607	5057757	5057682	151	Chr1_5057682	1.02032	NA	0.715893	-0.511206	AT1G14690	AT1G14700
Chr1_6838108	1	6838025	6838191	6838108	167	Chr1_6838116	1.8286	NA	1.26523	-0.53134	AT1G19780	AT1G19790
Chr1_21537768	1	21537693	21537843	21537768	151	Chr1_21537768	1.73217	NA	1.17939	-0.55454	AT1G58170	AT1G58180	AT1G58190
Chr1_22073310	1	22073226	22073394	22073310	169	Chr1_22073301	5.46757	Chr1_22073317	3.78958	-0.528862	AT1G59950	AT1G59960	AT1G59970
Chr1_24748144	1	24748066	24748221	24748144	156	NA	3.35364	Chr1_24748141	2.32813	-0.526556	AT1G66350
Chr1_25165733	1	25165658	25165808	25165733	151	Chr1_25165733	1.05949	NA	0.709108	-0.579293	AT1G67250
Chr1_30377461	1	30377386	30377536	30377461	151	Chr1_30377461	0.675352	NA	0.440196	-0.617494	AT1G80830	AT1G80831
Chr2_5865641	2	5865566	5865716	5865641	151	Chr2_5865641	33.1978	NA	19.2023	-0.789809	NA
Chr2_16843656	2	16843577	16843735	16843656	159	Chr2_16843660	1.70767	NA	1.19208	-0.518548	NA
Chr2_17126775	2	17126690	17126860	17126775	171	Chr2_17126785	2.05273	NA	1.3027	-0.656039	AT2G41050	AT2G41060
Chr2_17947941	2	17947843	17948040	17947941	198	Chr2_17947965	1.558	Chr2_17947918	1.0879	-0.518149	AT2G43150	AT2G43160
Chr2_19162315	2	19162240	19162390	19162315	151	Chr2_19162315	1.21867	NA	0.766986	-0.668035	NA
Chr3_6386460	3	6386385	6386535	6386460	151	Chr3_6386460	0.92967	NA	0.543492	-0.77446	AT3G18550
Chr3_9329933	3	9329839	9330026	9329933	188	Chr3_9329943	1.1019	NA	0.738731	-0.576872	NA
Chr3_12105207	3	12105011	12105404	12105207	394	Chr3_12105218	1.02572	NA	0.711491	-0.52772	AT3G30460
Chr3_22675303	3	22675193	22675413	22675303	221	Chr3_22675314	1.77553	NA	1.2244	-0.536175	AT3G61260	AT3G61270
Chr4_5150982	4	5150794	5151171	5150982	378	NA	2.64276	Chr4_5151096	1.865	-0.50287	AT4G08150	AT4G08151
Chr4_15327454	4	15327370	15327537	15327454	168	Chr4_15327462	1.86827	NA	1.19977	-0.638945	AT4G31620	AT4G31630	AT4G31640
Chr4_16644908	4	16644824	16644992	16644908	169	Chr4_16644917	2.16303	NA	1.43264	-0.594378	AT4G34950
Chr5_1866612	5	1866537	1866687	1866612	151	Chr5_1866612	0.998284	NA	0.705138	-0.501545	AT5G06160	AT5G06165
Chr5_6419277	5	6419201	6419354	6419277	154	Chr5_6419276	2.41194	NA	1.70298	-0.502133	AT5G19130
Chr5_9023737	5	9023649	9023826	9023737	178	Chr5_9023728	1.17365	Chr5_9023724	0.825272	-0.508061	AT5G25880
Chr5_20407037	5	20406962	20407112	20407037	151	Chr5_20407037	0.778713	NA	0.54908	-0.504075	AT5G50150

## Sheet: DHS 2d-4d invariant
region_name	chr	region start	region end	region center	region length	DNaseI-seq 2d peak	score 2d	DNaseI-seq 4d peak	score 4d	log2ratio	gene 1	gene 2	gene 3	gene 4	gene 5	gene 6	gene 7
Chr1_3053	1	2941	3166	3053	226	NA	0.999717	Chr1_3016	1.01402	0.0204944	AT1G01010
Chr1_3399	1	3293	3504	3399	212	Chr1_3368	1.67862	NA	1.40489	-0.256819	AT1G01010
Chr1_22882	1	22807	22957	22882	151	Chr1_22882	1.12919	NA	0.967999	-0.222211	AT1G01040
Chr1_33690	1	33601	33779	33690	179	Chr1_33676	1.27996	Chr1_33692	1.42719	0.157079	AT1G01050	AT1G01060
Chr1_38073	1	37991	38156	38073	166	NA	2.07805	Chr1_38066	2.62109	0.334937	AT1G01060	AT1G01070
Chr1_45115	1	45038	45192	45115	155	Chr1_45117	1.1608	NA	1.00818	-0.203366	AT1G01073	AT1G01080
Chr1_46960	1	46804	47115	46960	312	Chr1_46879	1.72974	Chr1_46931	1.75263	0.0189663	AT1G01080	AT1G01090
Chr1_50057	1	49961	50154	50057	194	Chr1_50079	1.61603	Chr1_50036	1.66033	0.039016	AT1G01090	AT1G01100	AT1G01110
Chr1_55506	1	55401	55611	55506	211	NA	2.07966	Chr1_55476	2.13222	0.0360086	AT1G01110	AT1G01115
Chr1_57285	1	57205	57364	57285	160	NA	1.58795	Chr1_57280	1.72013	0.115352	AT1G01115	AT1G01120
Chr1_60726	1	60651	60801	60726	151	NA	1.0498	Chr1_60726	1.13811	0.116526	AT1G01120
Chr1_72255	1	72175	72336	72255	162	NA	1.4576	Chr1_72261	1.39098	-0.0674932	AT1G01150	AT1G01160
Chr1_76358	1	76283	76433	76358	151	Chr1_76358	2.37849	NA	1.89663	-0.326608	AT1G01170	AT1G01180
Chr1_77747	1	77661	77833	77747	173	Chr1_77736	1.43846	NA	1.20345	-0.257349	AT1G01170	AT1G01180
Chr1_79693	1	79597	79788	79693	192	Chr1_79672	1.13137	Chr1_79713	1.24536	0.138492	AT1G01183
Chr1_81862	1	81701	82023	81862	323	Chr1_81776	0.826505	Chr1_81948	0.782119	-0.0796354	AT1G01183
Chr1_83040	1	82956	83124	83040	169	Chr1_83049	1.09489	NA	1.1208	0.0337429	AT1G01190
Chr1_83204	1	83129	83279	83204	151	NA	1.17009	Chr1_83204	1.17795	0.0096588	AT1G01190
Chr1_88784	1	88667	88901	88784	235	Chr1_88813	1.09297	Chr1_88826	1.14751	0.0702529	AT1G01200	AT1G01210	AT1G01220
Chr1_91488	1	91368	91607	91488	240	Chr1_91532	1.26772	Chr1_91461	1.26377	-0.00450221	AT1G01220
Chr1_95870	1	95786	95954	95870	169	Chr1_95877	2.08694	Chr1_95879	2.12971	0.0292679	AT1G01220	AT1G01225	AT1G01230
Chr1_99552	1	99468	99636	99552	169	NA	2.86534	Chr1_99561	2.56199	-0.161441	AT1G01230	AT1G01240
Chr1_103972	1	103897	104047	103972	151	Chr1_103972	2.36412	NA	1.92956	-0.293031	AT1G01250
Chr1_105943	1	105855	106032	105943	178	Chr1_105930	0.961377	Chr1_105957	0.819618	-0.230151	AT1G01250
Chr1_107727	1	107644	107810	107727	167	NA	2.15182	Chr1_107735	2.29311	0.0917482	AT1G01250	AT1G01260
Chr1_112555	1	112461	112650	112555	190	NA	1.18627	Chr1_112536	1.41014	0.249406	AT1G01260	AT1G01270	AT1G01280	AT1G01290
Chr1_120628	1	120548	120707	120628	160	NA	2.15447	Chr1_120632	2.57184	0.255468	AT1G01305	AT1G01310	AT1G01320
Chr1_130649	1	130551	130748	130649	198	NA	2.27917	Chr1_130673	2.40433	0.0771264	AT1G01320
Chr1_140476	1	140401	140551	140476	151	Chr1_140476	1.44777	NA	1.43921	-0.00855531	AT1G01355	AT1G01360
Chr1_156705	1	156611	156799	156705	189	NA	2.2293	Chr1_156724	2.34966	0.0758612	AT1G01420	AT1G01430
Chr1_159549	1	159435	159664	159549	230	Chr1_159510	1.36249	Chr1_159554	1.29164	-0.0770416	AT1G01430	AT1G01440
Chr1_162834	1	162725	162943	162834	219	Chr1_162820	0.95258	NA	1.04228	0.129831	AT1G01440	AT1G01448
Chr1_173405	1	173325	173484	173405	160	Chr1_173405	3.70069	Chr1_173409	3.56154	-0.0552931	AT1G01470	AT1G01471	AT1G01480
Chr1_182506	1	182422	182589	182506	168	Chr1_182513	2.23822	Chr1_182497	2.22707	-0.00720494	AT1G01490	AT1G01500
Chr1_183513	1	183405	183621	183513	217	Chr1_183480	2.92303	Chr1_183546	2.84406	-0.0395127	AT1G01490	AT1G01500
Chr1_187076	1	187000	187151	187076	152	Chr1_187076	2.16066	Chr1_187075	2.23586	0.0493578	AT1G01500	AT1G01510
Chr1_190385	1	190292	190478	190385	187	Chr1_190376	1.71088	Chr1_190367	1.72136	0.00881028	AT1G01510	AT1G01520
Chr1_194801	1	194675	194926	194801	252	NA	1.65273	Chr1_194851	1.69814	0.0391043	AT1G01530	AT1G01540
Chr1_199580	1	199472	199689	199580	218	NA	1.69718	Chr1_199547	1.87758	0.145735	AT1G01540	AT1G01550	AT1G01560
Chr1_204752	1	204677	204827	204752	151	Chr1_204752	1.28162	NA	0.96126	-0.41497	AT1G01560	AT1G01570
Chr1_220228	1	220120	220336	220228	217	NA	4.02897	Chr1_220235	4.19112	0.0569248	AT1G01600
Chr1_225716	1	225633	225799	225716	167	NA	2.13112	Chr1_225708	2.47427	0.215391	AT1G01610	AT1G01620
Chr1_237833	1	237758	237908	237833	151	NA	1.91351	Chr1_237833	2.02913	0.0846399	AT1G01650
Chr1_239772	1	239665	239879	239772	215	Chr1_239800	2.17587	Chr1_239804	2.29987	0.07996	AT1G01650	AT1G01660
Chr1_262713	1	262621	262805	262713	185	NA	3.13445	Chr1_262724	2.4709	-0.343176	AT1G01700	AT1G01710
Chr1_268153	1	268041	268266	268153	226	NA	3.30906	Chr1_268191	3.49796	0.0800923	AT1G01710	AT1G01720	AT1G01730
Chr1_291126	1	291004	291249	291126	246	Chr1_291174	1.12124	NA	0.954238	-0.232674	AT1G01790	AT1G01800
Chr1_293184	1	293068	293301	293184	234	Chr1_293178	1.86552	Chr1_293226	1.76933	-0.0763747	AT1G01800	AT1G01810
Chr1_298649	1	298574	298724	298649	151	NA	2.96852	Chr1_298649	2.83291	-0.0674591	AT1G01820	AT1G01830
Chr1_302625	1	302550	302700	302625	151	NA	3.03282	Chr1_302625	3.23829	0.0945723	AT1G01830	AT1G01840
Chr1_306413	1	306296	306530	306413	235	Chr1_306378	2.3661	Chr1_306371	2.5991	0.135501	AT1G01860	AT1G01870	AT1G01880
Chr1_309163	1	309088	309238	309163	151	NA	2.0949	Chr1_309163	1.95938	-0.0964842	AT1G01860	AT1G01880	AT1G01890	AT1G01900
Chr1_316021	1	315930	316112	316021	183	Chr1_316005	2.01437	Chr1_316019	2.10629	0.0643754	AT1G01910	AT1G01920
Chr1_325153	1	325073	325233	325153	161	Chr1_325158	3.08787	Chr1_325150	3.29049	0.0916904	AT1G01930	AT1G01940	AT1G01950
Chr1_338096	1	337986	338206	338096	221	Chr1_338103	2.01812	Chr1_338106	1.94778	-0.0511812	AT1G01960	AT1G01970
Chr1_342321	1	342159	342483	342321	325	Chr1_342408	1.03015	Chr1_342268	1.11935	0.119807	AT1G01980	AT1G01990
Chr1_345637	1	345544	345730	345637	187	Chr1_345650	1.00932	NA	0.89636	-0.171233	AT1G01990	AT1G02000	AT1G02010
Chr1_356879	1	356789	356968	356879	180	Chr1_356864	1.889	Chr1_356893	1.83286	-0.0435261	AT1G02020	AT1G02030
Chr1_359115	1	359040	359190	359115	151	NA	0.849366	Chr1_359115	1.03346	0.283024	AT1G02030	AT1G02040	AT1G02050
Chr1_373166	1	373091	373241	373166	151	Chr1_373166	1.20869	NA	1.07326	-0.171445	AT1G02070	AT1G02074	AT1G02080
Chr1_395516	1	395369	395663	395516	295	Chr1_395444	1.6901	Chr1_395444	1.80088	0.0915934	AT1G02110	AT1G02120
Chr1_402008	1	401874	402141	402008	268	Chr1_402012	2.051	Chr1_401975	2.05612	0.00359697	AT1G02130	AT1G02145
Chr1_410545	1	410429	410661	410545	233	Chr1_410504	1.19213	Chr1_410586	1.10083	-0.11495	AT1G02150	AT1G02160	AT1G02170
Chr1_414839	1	414707	414971	414839	265	NA	3.06178	Chr1_414896	2.99619	-0.0312415	AT1G02180	AT1G02190
Chr1_418583	1	418465	418701	418583	237	Chr1_418626	1.40024	Chr1_418570	1.57612	0.170703	AT1G02190	AT1G02205
Chr1_424673	1	424579	424767	424673	189	Chr1_424672	1.32444	Chr1_424654	1.18278	-0.163201	NA
Chr1_426634	1	426464	426805	426634	342	Chr1_426539	2.9534	Chr1_426590	2.9523	-0.000537435	NA
Chr1_434229	1	434141	434318	434229	178	Chr1_434216	1.12768	NA	1.19767	0.0868727	AT1G02230
Chr1_453004	1	452919	453089	453004	171	NA	3.32365	Chr1_453012	3.18752	-0.0603341	AT1G02280	AT1G02290	AT1G02300	AT1G02305
Chr1_461774	1	461696	461852	461774	157	Chr1_461771	1.1013	NA	1.20071	0.12468	AT1G02310	AT1G02320	AT1G02330
Chr1_469548	1	469426	469670	469548	245	Chr1_469501	3.55123	NA	3.58712	0.0145072	AT1G02340	AT1G02350
Chr1_471497	1	471375	471618	471497	244	NA	0.96476	Chr1_471543	1.00786	0.0630533	AT1G02350	AT1G02360	AT1G02370
Chr1_483947	1	483853	484041	483947	189	Chr1_483928	1.52968	Chr1_483934	1.55126	0.0202106	AT1G02390	AT1G02391	AT1G02400
Chr1_488814	1	488690	488938	488814	249	Chr1_488765	1.56051	Chr1_488863	1.93416	0.30969	AT1G02400	AT1G02410
Chr1_490760	1	490602	490918	490760	317	Chr1_490814	1.35607	Chr1_490843	1.34964	-0.00685701	AT1G02405	AT1G02410	AT1G02420
Chr1_493220	1	493128	493311	493220	184	NA	2.67133	Chr1_493203	2.75059	0.0421829	AT1G02405	AT1G02410	AT1G02420
Chr1_498983	1	498906	499060	498983	155	NA	1.70434	Chr1_498981	1.67979	-0.0209323	AT1G02430	AT1G02440	AT1G02450
Chr1_501591	1	501508	501674	501591	167	Chr1_501592	2.91168	Chr1_501596	3.15346	0.115084	NA
Chr1_515479	1	515394	515564	515479	171	Chr1_515489	1.86683	Chr1_515469	1.91482	0.0366182	AT1G02470	AT1G02475	AT1G02480	AT1G02490	AT1G02500
Chr1_521914	1	521839	521989	521914	151	Chr1_521914	1.31895	NA	1.47783	0.16409	AT1G02510	AT1G02520
Chr1_537716	1	537635	537797	537716	163	Chr1_537710	1.93493	Chr1_537722	2.06644	0.0948661	AT1G02540	AT1G02550	AT1G02560
Chr1_552863	1	552769	552958	552863	190	NA	2.53041	Chr1_552855	2.82285	0.157781	AT1G02590	AT1G02600	AT1G02610
Chr1_557153	1	557066	557240	557153	175	Chr1_557156	1.24536	Chr1_557141	1.41061	0.179756	AT1G02610	AT1G02620
Chr1_559739	1	559664	559814	559739	151	Chr1_559739	1.14392	NA	1.20345	0.07319	AT1G02630
Chr1_560013	1	559931	560094	560013	164	NA	0.947393	Chr1_560019	1.13507	0.260746	AT1G02630
Chr1_570255	1	570180	570330	570255	151	Chr1_570255	1.24965	NA	1.12124	-0.156429	AT1G02650
Chr1_580566	1	580458	580674	580566	217	Chr1_580599	1.14131	Chr1_580587	1.17046	0.0363849	AT1G02670	AT1G02680
Chr1_581994	1	581913	582075	581994	163	NA	1.60029	Chr1_582000	1.58274	-0.0159091	AT1G02680	AT1G02690
Chr1_582238	1	582158	582318	582238	161	Chr1_582243	2.66847	NA	2.37933	-0.165457	AT1G02680	AT1G02690
Chr1_584118	1	584014	584222	584118	209	Chr1_584147	1.86196	NA	1.93591	0.0561898	AT1G02690
Chr1_598867	1	598743	598991	598867	249	Chr1_598818	1.85504	Chr1_598846	1.82144	-0.0263708	AT1G02730	AT1G02740
Chr1_602397	1	602305	602488	602397	184	Chr1_602382	2.12531	Chr1_602380	2.46887	0.216178	AT1G02740	AT1G02750	AT1G02760
Chr1_607600	1	607512	607689	607600	178	Chr1_607591	0.862172	Chr1_607608	0.894763	0.0535299	AT1G02770	AT1G02780
Chr1_612977	1	612902	613052	612977	151	Chr1_612977	1.04008	NA	0.938566	-0.148164	AT1G02790	AT1G02800
Chr1_621345	1	621253	621438	621345	186	NA	2.2161	Chr1_621363	2.54692	0.200731	AT1G02810	AT1G02813	AT1G02816
Chr1_638844	1	638758	638931	638844	174	Chr1_638856	1.92812	Chr1_638852	1.75646	-0.134524	AT1G02870
Chr1_642494	1	642295	642693	642494	399	Chr1_642370	0.853181	Chr1_642502	0.997314	0.225196	AT1G02880
Chr1_644742	1	644558	644926	644742	369	Chr1_644633	1.50437	Chr1_644658	1.45075	-0.0523605	AT1G02880	AT1G02890
Chr1_652784	1	652674	652894	652784	221	Chr1_652773	1.87896	Chr1_652749	1.85263	-0.0203596	AT1G02890	AT1G02900
Chr1_673003	1	672921	673086	673003	166	Chr1_673011	3.43516	NA	2.75367	-0.319022	AT1G02965	AT1G02970
Chr1_673258	1	673183	673333	673258	151	NA	2.03888	Chr1_673258	1.746	-0.223723	AT1G02965	AT1G02970
Chr1_701376	1	701260	701491	701376	232	Chr1_701379	1.47119	Chr1_701335	1.53314	0.0595059	AT1G03020	AT1G03030
Chr1_706688	1	706594	706783	706688	190	Chr1_706669	1.53225	Chr1_706678	1.48821	-0.0420736	AT1G03040	AT1G03050
Chr1_727497	1	727361	727633	727497	273	Chr1_727558	2.11669	Chr1_727502	2.05555	-0.0422855	AT1G03060	AT1G03070
Chr1_729654	1	729579	729729	729654	151	Chr1_729654	1.58433	NA	1.69092	0.0939355	AT1G03060	AT1G03070
Chr1_739526	1	739439	739613	739526	175	NA	2.04884	Chr1_739538	2.0106	-0.0271812	AT1G03080	AT1G03090
Chr1_749165	1	749081	749249	749165	169	Chr1_749174	2.35459	Chr1_749156	2.28707	-0.0419753	AT1G03100	AT1G03106	AT1G03110
Chr1_754315	1	754240	754390	754315	151	NA	1.1608	Chr1_754315	1.51917	0.388164	AT1G03130	AT1G03140	AT1G03150
Chr1_760719	1	760605	760832	760719	228	Chr1_760707	0.943546	Chr1_760680	1.14015	0.273059	AT1G03160
Chr1_768154	1	768016	768292	768154	277	Chr1_768199	1.48563	Chr1_768091	1.52649	0.0391433	AT1G03170
Chr1_771516	1	771441	771591	771516	151	NA	1.67634	Chr1_771516	1.8585	0.148824	AT1G03170	AT1G03180
Chr1_780353	1	780273	780434	780353	162	NA	2.96852	Chr1_780348	2.9158	-0.0258521	AT1G03190	AT1G03200	AT1G03210
Chr1_789137	1	789062	789212	789137	151	NA	0.975995	Chr1_789137	1.33085	0.447402	AT1G03220	AT1G03230
Chr1_790032	1	789942	790121	790032	180	Chr1_790019	1.58996	NA	1.41134	-0.171925	AT1G03230
Chr1_793196	1	793092	793299	793196	208	Chr1_793167	1.49953	Chr1_793224	1.75432	0.226402	AT1G03240	AT1G03250
Chr1_807284	1	807209	807359	807284	151	Chr1_807284	2.1202	NA	2.02869	-0.0636519	AT1G03280	AT1G03290
Chr1_813304	1	813227	813381	813304	155	Chr1_813302	2.32605	Chr1_813306	2.52366	0.117635	AT1G03300	AT1G03310
Chr1_847762	1	847670	847855	847762	186	Chr1_847750	1.16689	Chr1_847780	1.39295	0.255475	AT1G03410	AT1G03430
Chr1_851835	1	851755	851914	851835	160	NA	2.65991	Chr1_851830	2.80422	0.0762221	AT1G03440
Chr1_868025	1	867931	868119	868025	189	NA	3.31722	Chr1_868044	3.10526	-0.0952606	AT1G03470
Chr1_871385	1	871307	871464	871385	158	Chr1_871386	1.6831	Chr1_871389	1.67156	-0.00992575	AT1G03475	AT1G03490	AT1G03495
Chr1_877719	1	877643	877795	877719	153	Chr1_877718	2.12302	Chr1_877720	2.29509	0.112433	AT1G03502	AT1G03506	AT1G03510	AT1G03515	AT1G03520
Chr1_880294	1	880099	880489	880294	391	Chr1_880310	1.86835	Chr1_880288	1.91116	0.0326838	AT1G03510	AT1G03520	AT1G03530
Chr1_890178	1	890020	890337	890178	318	NA	1.10218	Chr1_890124	1.19455	0.116107	AT1G03550	AT1G03560	AT1G03570
Chr1_907532	1	907439	907625	907532	187	Chr1_907514	2.18445	Chr1_907535	2.48929	0.188464	AT1G03620	AT1G03630
Chr1_909650	1	909487	909813	909650	327	Chr1_909617	1.49522	Chr1_909736	1.4373	-0.0569966	AT1G03630	AT1G03640	AT1G03650
Chr1_918150	1	918052	918247	918150	196	Chr1_918172	2.88124	Chr1_918139	2.92665	0.0225604	AT1G03670	AT1G03680	AT1G03687	AT1G03700
Chr1_933516	1	933441	933591	933516	151	NA	1.28162	Chr1_933516	1.05891	-0.275389	AT1G03730	AT1G03740
Chr1_937720	1	937629	937811	937720	183	Chr1_937736	1.85968	Chr1_937730	2.00841	0.110999	AT1G03740	AT1G03743	AT1G03746	AT1G03750
Chr1_952035	1	951947	952123	952035	177	Chr1_952026	2.79161	Chr1_952048	2.6429	-0.0789756	AT1G03780	AT1G03790
Chr1_957106	1	957031	957181	957106	151	NA	0.813766	Chr1_957106	1.07043	0.395505	AT1G03800	AT1G03810
Chr1_961743	1	961661	961825	961743	165	Chr1_961750	1.42418	Chr1_961736	1.40749	-0.0170068	AT1G03820	AT1G03830
Chr1_966940	1	966854	967025	966940	172	Chr1_966929	1.67275	Chr1_966950	1.65325	-0.0169169	AT1G03830	AT1G03840
Chr1_978723	1	978648	978798	978723	151	NA	1.1166	Chr1_978723	1.27789	0.194651	AT1G03850	AT1G03860
Chr1_979374	1	979286	979462	979374	177	Chr1_979387	1.25884	NA	1.10439	-0.188845	AT1G03850	AT1G03860
Chr1_982007	1	981915	982099	982007	185	Chr1_981990	1.62977	Chr1_982024	1.79054	0.135726	AT1G03860	AT1G03870
Chr1_984552	1	984462	984642	984552	181	NA	2.26828	Chr1_984537	2.12397	-0.0948354	AT1G03860	AT1G03870	AT1G03880
Chr1_993298	1	993209	993387	993298	179	Chr1_993312	1.29357	Chr1_993284	1.18336	-0.128469	AT1G03900	AT1G03905	AT1G03910
Chr1_1011204	1	1011117	1011291	1011204	175	Chr1_1011196	1.83869	Chr1_1011216	2.0037	0.123988	AT1G03940	AT1G03950	AT1G03960
Chr1_1024109	1	1023937	1024281	1024109	345	Chr1_1024090	1.37035	Chr1_1024012	1.5131	0.142963	AT1G03980	AT1G03982	AT1G03990
Chr1_1029073	1	1028979	1029168	1029073	190	NA	2.94657	Chr1_1029093	2.708	-0.121809	AT1G04000
Chr1_1036345	1	1036270	1036420	1036345	151	NA	1.95471	Chr1_1036345	2.00898	0.0395086	AT1G04010	AT1G04020
Chr1_1043144	1	1043061	1043227	1043144	167	Chr1_1043152	1.28296	NA	1.10218	-0.219116	AT1G04030	AT1G04040
Chr1_1043364	1	1043289	1043439	1043364	151	NA	1.22673	Chr1_1043364	1.04901	-0.225789	AT1G04030	AT1G04040
Chr1_1049942	1	1049866	1050018	1049942	153	NA	3.16325	Chr1_1049942	3.03482	-0.0597966	AT1G04050	AT1G04070	AT1G04080
Chr1_1064501	1	1064297	1064705	1064501	409	Chr1_1064372	1.59061	Chr1_1064467	1.59322	0.00236535	AT1G04110	AT1G04120
Chr1_1073109	1	1073007	1073212	1073109	206	Chr1_1073137	2.9142	Chr1_1073129	3.12604	0.101236	AT1G04120	AT1G04130
Chr1_1081168	1	1081086	1081251	1081168	166	NA	1.90789	Chr1_1081167	1.82061	-0.0675561	AT1G04140	AT1G04150
Chr1_1096868	1	1096762	1096973	1096868	212	Chr1_1096873	2.08393	Chr1_1096837	2.46133	0.240131	AT1G04160	AT1G04170
Chr1_1106234	1	1106097	1106371	1106234	275	Chr1_1106264	1.5445	Chr1_1106296	1.5948	0.0462356	AT1G04180	AT1G04190
Chr1_1108858	1	1108763	1108953	1108858	191	Chr1_1108878	2.15779	Chr1_1108855	2.26871	0.0723177	AT1G04190	AT1G04200
Chr1_1131700	1	1131618	1131783	1131700	166	Chr1_1131708	1.99202	NA	1.64922	-0.272448	AT1G04240
Chr1_1134539	1	1134407	1134671	1134539	265	Chr1_1134596	1.57434	Chr1_1134526	1.58996	0.0142433	AT1G04250
Chr1_1141527	1	1141387	1141666	1141527	280	Chr1_1141462	1.39735	Chr1_1141524	1.61603	0.209761	AT1G04260	AT1G04270
Chr1_1143885	1	1143759	1144010	1143885	252	NA	2.28597	Chr1_1143835	2.6273	0.200774	AT1G04260	AT1G04270	AT1G04280
Chr1_1146595	1	1146481	1146708	1146595	228	Chr1_1146591	1.24169	Chr1_1146624	1.2302	-0.0134122	AT1G04280	AT1G04290	AT1G04295
Chr1_1154901	1	1154737	1155066	1154901	330	Chr1_1154842	1.67345	Chr1_1154991	1.45215	-0.204635	AT1G04300	AT1G04310
Chr1_1157871	1	1157787	1157956	1157871	170	Chr1_1157881	1.88671	Chr1_1157862	2.15821	0.193963	AT1G04310	AT1G04320
Chr1_1167259	1	1167172	1167346	1167259	175	Chr1_1167271	1.68572	Chr1_1167247	1.74536	0.0501597	AT1G04340	AT1G04350	AT1G04360
Chr1_1188456	1	1188337	1188575	1188456	239	Chr1_1188500	1.7983	Chr1_1188500	1.83935	0.0325623	AT1G04400	AT1G04410
Chr1_1191460	1	1191368	1191552	1191460	185	Chr1_1191477	1.60144	Chr1_1191443	1.63449	0.0294708	AT1G04400	AT1G04410	AT1G04420	AT1G04425
Chr1_1194031	1	1193889	1194174	1194031	286	Chr1_1193982	3.88952	Chr1_1193964	4.4644	0.198874	AT1G04410	AT1G04420	AT1G04425
Chr1_1198160	1	1198068	1198253	1198160	186	Chr1_1198178	1.34544	Chr1_1198143	1.33352	-0.0128386	AT1G04430
Chr1_1215939	1	1215861	1216018	1215939	158	Chr1_1215943	1.71888	Chr1_1215936	1.78251	0.0524413	AT1G04470	AT1G04480
Chr1_1232449	1	1232374	1232524	1232449	151	NA	2.18632	Chr1_1232449	2.02993	-0.107075	AT1G04520
Chr1_1236527	1	1236451	1236603	1236527	153	NA	2.53939	Chr1_1236526	2.80942	0.14579	AT1G04530	AT1G04540
Chr1_1249040	1	1248840	1249241	1249040	402	Chr1_1249066	1.51551	Chr1_1249166	1.3417	-0.175741	AT1G04570
Chr1_1261580	1	1261482	1261679	1261580	198	Chr1_1261598	1.99372	Chr1_1261604	2.09531	0.0717009	AT1G04590	AT1G04600
Chr1_1299037	1	1298939	1299134	1299037	196	Chr1_1299059	1.17956	NA	1.1013	-0.0990413	AT1G04650	AT1G04670
Chr1_1308010	1	1307935	1308085	1308010	151	NA	2.19329	Chr1_1308010	2.08338	-0.0741706	AT1G04680
Chr1_1312988	1	1312908	1313067	1312988	160	NA	2.63336	Chr1_1312983	2.63168	-0.000920687	AT1G04684	AT1G04690
Chr1_1321062	1	1320978	1321147	1321062	170	Chr1_1321065	1.2971	NA	1.14863	-0.175376	AT1G04700	AT1G04710
Chr1_1321865	1	1321790	1321940	1321865	151	NA	1.60029	Chr1_1321865	1.51013	-0.0836606	AT1G04700	AT1G04710
Chr1_1331341	1	1331266	1331416	1331341	151	NA	0.874798	Chr1_1331341	0.964086	0.140212	AT1G04730	AT1G04750
Chr1_1333687	1	1333584	1333790	1333687	207	Chr1_1333715	2.38601	Chr1_1333659	2.43252	0.0278516	AT1G04730	AT1G04750	AT1G04760
Chr1_1337988	1	1337886	1338090	1337988	205	Chr1_1337975	2.36193	Chr1_1337961	2.04951	-0.204687	AT1G04770	AT1G04778
Chr1_1344010	1	1343935	1344085	1344010	151	Chr1_1344010	1.65273	NA	1.48632	-0.153106	AT1G04780	AT1G04790
Chr1_1344900	1	1344810	1344991	1344900	182	NA	1.30267	Chr1_1344885	1.48744	0.19136	AT1G04780	AT1G04790
Chr1_1350051	1	1349937	1350164	1350051	228	Chr1_1350012	2.41846	Chr1_1350071	2.39877	-0.0117938	AT1G04800	AT1G04810
Chr1_1355811	1	1355723	1355898	1355811	176	Chr1_1355823	2.30594	Chr1_1355821	2.13052	-0.114149	AT1G04810	AT1G04820
Chr1_1368908	1	1368822	1368993	1368908	172	Chr1_1368918	1.37328	Chr1_1368897	1.53994	0.165248	AT1G04850	AT1G04860
Chr1_1418732	1	1418610	1418854	1418732	245	Chr1_1418696	1.56292	Chr1_1418685	1.53702	-0.024108	AT1G04980	AT1G04985	AT1G04990
Chr1_1422192	1	1422060	1422323	1422192	264	NA	3.0909	Chr1_1422248	3.01535	-0.0357015	AT1G04990
Chr1_1432154	1	1432078	1432229	1432154	152	Chr1_1432154	1.1298	Chr1_1432153	1.17405	0.0554264	AT1G05010
Chr1_1433587	1	1433497	1433677	1433587	181	Chr1_1433602	1.00977	Chr1_1433585	0.88065	-0.197386	AT1G05010
Chr1_1456765	1	1456690	1456840	1456765	151	NA	1.5024	Chr1_1456765	1.60726	0.0973344	AT1G05065	AT1G05070	AT1G05080
Chr1_1462292	1	1462179	1462405	1462292	227	Chr1_1462302	1.26748	Chr1_1462303	1.45075	0.194836	AT1G05085	AT1G05090
Chr1_1469264	1	1469176	1469352	1469264	177	NA	2.3378	Chr1_1469270	2.46769	0.0780097	AT1G05100
Chr1_1470619	1	1470501	1470736	1470619	236	Chr1_1470586	1.49184	Chr1_1470576	1.36796	-0.125067	AT1G05100	AT1G05120
Chr1_1477491	1	1477405	1477576	1477491	172	NA	1.03522	Chr1_1477480	1.03641	0.00165745	AT1G05120	AT1G05136
Chr1_1478871	1	1478759	1478983	1478871	225	Chr1_1478846	1.17609	Chr1_1478851	1.24946	0.0873062	AT1G05120	AT1G05136
Chr1_1482468	1	1482340	1482595	1482468	256	Chr1_1482415	2.39261	Chr1_1482499	2.2459	-0.0912916	AT1G05140
Chr1_1503885	1	1503804	1503966	1503885	163	Chr1_1503888	2.03598	Chr1_1503891	2.29509	0.172827	AT1G05180	AT1G05190	AT1G05200
Chr1_1518816	1	1518714	1518919	1518816	206	NA	1.25291	Chr1_1518789	1.33607	0.0927128	AT1G05230	AT1G05240
Chr1_1519933	1	1519814	1520052	1519933	239	Chr1_1519977	0.899584	NA	0.858697	-0.0671089	AT1G05230	AT1G05240
Chr1_1525354	1	1525279	1525429	1525354	151	Chr1_1525354	1.12686	NA	0.99787	-0.175385	AT1G05250
Chr1_1545313	1	1545201	1545424	1545313	224	Chr1_1545276	1.27797	Chr1_1545342	1.25849	-0.0221602	AT1G05291	AT1G05300
Chr1_1559243	1	1559131	1559354	1559243	224	Chr1_1559206	1.56727	Chr1_1559279	1.6895	0.108343	AT1G05330	AT1G05340
Chr1_1576747	1	1576648	1576846	1576747	199	Chr1_1576771	1.79311	Chr1_1576723	1.73303	-0.0491674	AT1G05380
Chr1_1583912	1	1583827	1583997	1583912	171	Chr1_1583902	3.15346	Chr1_1583909	3.20407	0.02297	AT1G05385	AT1G05390	AT1G05400
Chr1_1587819	1	1587744	1587894	1587819	151	NA	1.92174	Chr1_1587819	1.83935	-0.0632171	AT1G05410	AT1G05420
Chr1_1587976	1	1587898	1588055	1587976	158	Chr1_1587973	2.06235	NA	2.0458	-0.0116241	AT1G05410	AT1G05420
Chr1_1605959	1	1605874	1606044	1605959	171	Chr1_1605949	1.4815	Chr1_1605969	1.35359	-0.130268	AT1G05460
Chr1_1611795	1	1611687	1611902	1611795	216	Chr1_1611762	1.86639	Chr1_1611777	1.73773	-0.103047	AT1G05470
Chr1_1624688	1	1624593	1624783	1624688	191	Chr1_1624708	1.43846	Chr1_1624699	1.26333	-0.187294	AT1G05490	AT1G05500
Chr1_1659596	1	1659508	1659684	1659596	177	Chr1_1659583	1.47783	Chr1_1659609	1.32686	-0.155464	AT1G05570
Chr1_1689943	1	1689861	1690026	1689943	166	Chr1_1689947	1.85699	Chr1_1689941	1.77629	-0.0640989	AT1G05640	AT1G05650
Chr1_1701158	1	1701062	1701253	1701158	192	Chr1_1701137	1.48748	Chr1_1701171	1.63061	0.132541	AT1G05670	AT1G05675
Chr1_1705126	1	1705026	1705225	1705126	200	NA	1.42846	Chr1_1705150	1.73685	0.282013	AT1G05675	AT1G05680	AT1G05690
Chr1_1713429	1	1713342	1713516	1713429	175	NA	1.90858	Chr1_1713420	2.15755	0.176894	AT1G05700	AT1G05710
Chr1_1729545	1	1729442	1729648	1729545	207	NA	0.896119	Chr1_1729573	1.08756	0.279333	AT1G05785
Chr1_1745830	1	1745685	1745975	1745830	291	NA	2.23032	Chr1_1745760	2.0159	-0.145827	AT1G05805	AT1G05810
Chr1_1768867	1	1768765	1768968	1768867	204	Chr1_1768893	3.30314	Chr1_1768882	3.36925	0.0285894	AT1G05840	AT1G05850	AT1G05860
Chr1_1773841	1	1773751	1773932	1773841	182	Chr1_1773835	1.74487	Chr1_1773826	1.72788	-0.0141165	AT1G05870	AT1G05880
Chr1_1807724	1	1807624	1807825	1807724	202	NA	1.56538	Chr1_1807719	1.52988	-0.0330944	AT1G05950	AT1G05960
Chr1_1807918	1	1807843	1807993	1807918	151	Chr1_1807918	1.58554	NA	1.40968	-0.169607	AT1G05950	AT1G05960
Chr1_1815664	1	1815512	1815816	1815664	305	Chr1_1815587	2.06565	Chr1_1815595	1.8429	-0.164618	AT1G05960	AT1G05970	AT1G05980	AT1G05990
Chr1_1820352	1	1820263	1820441	1820352	179	NA	2.41111	Chr1_1820338	2.50404	0.0545601	AT1G06000	AT1G06002	AT1G06010
Chr1_1822151	1	1822071	1822230	1822151	160	NA	1.76497	Chr1_1822155	1.46583	-0.267926	AT1G06000	AT1G06002	AT1G06010	AT1G06020
Chr1_1829912	1	1829808	1830015	1829912	208	Chr1_1829883	1.67634	Chr1_1829940	1.91116	0.189134	AT1G06040	AT1G06050
Chr1_1845369	1	1845294	1845444	1845369	151	NA	0.851749	Chr1_1845369	1.14354	0.425007	AT1G06080	AT1G06090
Chr1_1873943	1	1873795	1874090	1873943	296	Chr1_1873990	1.94694	Chr1_1873870	1.80038	-0.112907	AT1G06148	AT1G06149	AT1G06150
Chr1_1879495	1	1879399	1879591	1879495	193	NA	1.09118	Chr1_1879516	1.2535	0.200073	AT1G06148
Chr1_1884655	1	1884555	1884756	1884655	202	Chr1_1884640	2.63718	Chr1_1884630	2.32301	-0.183001	AT1G06160	AT1G06170
Chr1_1891113	1	1891003	1891223	1891113	221	Chr1_1891148	1.31546	Chr1_1891085	1.33289	0.0189903	AT1G06180
Chr1_1894292	1	1894206	1894379	1894292	174	NA	1.22844	Chr1_1894281	1.51629	0.303718	AT1G06190	AT1G06200	AT1G06210
Chr1_1899921	1	1899839	1900002	1899921	164	Chr1_1899927	1.97615	Chr1_1899914	2.00278	0.0193115	AT1G06200	AT1G06210	AT1G06220
Chr1_1922197	1	1922110	1922284	1922197	175	Chr1_1922209	1.82301	Chr1_1922185	1.68333	-0.115004	AT1G06270	AT1G06280	AT1G06290
Chr1_1942217	1	1942069	1942364	1942217	296	Chr1_1942289	0.859743	NA	0.910169	0.082229	AT1G06360	AT1G06380
Chr1_1942831	1	1942756	1942906	1942831	151	NA	1.57655	Chr1_1942831	1.73829	0.140898	AT1G06360	AT1G06380
Chr1_1946678	1	1946542	1946814	1946678	273	Chr1_1946739	1.43375	Chr1_1946725	1.44616	0.0124337	AT1G06380	AT1G06390
Chr1_1950825	1	1950726	1950924	1950825	199	Chr1_1950849	1.35004	Chr1_1950801	1.30138	-0.0529599	AT1G06390	AT1G06400
Chr1_1958839	1	1958750	1958928	1958839	179	Chr1_1958853	2.25846	Chr1_1958825	2.17649	-0.053336	AT1G06410	AT1G06420
Chr1_1978164	1	1978089	1978239	1978164	151	NA	1.98753	Chr1_1978164	2.34781	0.240339	AT1G06480	AT1G06490
Chr1_2000809	1	2000701	2000918	2000809	218	NA	1.6831	Chr1_2000776	1.81044	0.105219	AT1G06530
Chr1_2007424	1	2007284	2007563	2007424	280	NA	3.87145	Chr1_2007488	3.89232	0.00775631	AT1G06550	AT1G06560
Chr1_2013655	1	2013571	2013740	2013655	170	Chr1_2013646	2.5642	Chr1_2013656	2.48137	-0.0473719	AT1G06570	AT1G06580
Chr1_2025437	1	2025361	2025513	2025437	153	Chr1_2025438	2.1925	Chr1_2025436	2.12397	-0.0458135	AT1G06590	AT1G06610	AT1G06620	AT1G06630
Chr1_2047742	1	2047660	2047824	2047742	165	Chr1_2047737	2.23519	Chr1_2047748	2.48331	0.151867	AT1G06670	AT1G06680
Chr1_2052209	1	2052103	2052316	2052209	214	NA	1.61965	Chr1_2052178	1.80804	0.158745	AT1G06690	AT1G06700
Chr1_2055871	1	2055722	2056020	2055871	299	Chr1_2055945	1.20744	Chr1_2055928	1.25168	0.0519143	AT1G06700	AT1G06710
Chr1_2083206	1	2083097	2083315	2083206	219	Chr1_2083180	2.01038	Chr1_2083180	1.96896	-0.0300344	AT1G06770	AT1G06780
Chr1_2089854	1	2089728	2089980	2089854	253	Chr1_2089905	1.6933	Chr1_2089803	1.47674	-0.197422	AT1G06790	AT1G06800
Chr1_2104577	1	2104415	2104740	2104577	326	NA	1.10711	Chr1_2104516	1.20702	0.124651	AT1G06840	AT1G06850
Chr1_2107916	1	2107820	2108011	2107916	192	Chr1_2107895	1.11383	Chr1_2107905	1.07494	-0.0512729	AT1G06860	AT1G06870
Chr1_2111379	1	2111293	2111464	2111379	172	Chr1_2111386	2.33092	Chr1_2111389	1.99099	-0.227414	AT1G06870	AT1G06880	AT1G06890
Chr1_2114656	1	2114560	2114752	2114656	193	Chr1_2114660	1.72925	Chr1_2114658	1.90396	0.138857	AT1G06890	AT1G06900
Chr1_2152747	1	2152626	2152868	2152747	243	Chr1_2152720	1.85637	Chr1_2152701	2.19658	0.242775	AT1G07000	AT1G07010
Chr1_2156192	1	2156117	2156267	2156192	151	NA	1.06972	Chr1_2156192	1.08432	0.0195574	AT1G07010	AT1G07020
Chr1_2175033	1	2174937	2175130	2175033	194	Chr1_2175036	1.68119	Chr1_2175012	2.06644	0.297665	AT1G07090	AT1G07100
Chr1_2176445	1	2176370	2176520	2176445	151	NA	1.33029	Chr1_2176445	1.52337	0.195526	AT1G07090	AT1G07100
Chr1_2177741	1	2177657	2177825	2177741	169	Chr1_2177749	2.92579	Chr1_2177735	2.75059	-0.0890851	AT1G07090	AT1G07100	AT1G07110
Chr1_2184209	1	2184126	2184292	2184209	167	Chr1_2184201	2.11079	Chr1_2184217	2.29658	0.121704	AT1G07110	AT1G07119	AT1G07120
Chr1_2188653	1	2188561	2188744	2188653	184	Chr1_2188669	1.19132	Chr1_2188636	1.24717	0.0660971	AT1G07120	AT1G07128	AT1G07130
Chr1_2190966	1	2190852	2191081	2190966	230	Chr1_2190927	1.24317	NA	1.09477	-0.183396	AT1G07128	AT1G07135	AT1G07140
Chr1_2191190	1	2191115	2191265	2191190	151	NA	1.59322	Chr1_2191190	1.49901	-0.0879355	AT1G07128	AT1G07135	AT1G07140
Chr1_2193997	1	2193919	2194074	2193997	156	Chr1_2193994	1.74097	NA	1.64922	-0.0781075	AT1G07140	AT1G07150
Chr1_2194526	1	2194446	2194606	2194526	161	NA	1.64922	Chr1_2194521	1.64437	-0.00424891	AT1G07140	AT1G07150
Chr1_2195876	1	2195788	2195964	2195876	177	NA	0.84776	Chr1_2195863	1.06123	0.32401	AT1G07140	AT1G07150
Chr1_2203889	1	2203781	2203997	2203889	217	Chr1_2203892	1.52335	Chr1_2203902	1.44318	-0.0779962	AT1G07180
Chr1_2215109	1	2215031	2215188	2215109	158	NA	2.69513	Chr1_2215106	2.76568	0.0372794	AT1G07200	AT1G07210
Chr1_2219557	1	2219463	2219650	2219557	188	Chr1_2219575	2.8905	Chr1_2219538	2.54138	-0.185707	AT1G07220	AT1G07230
Chr1_2223399	1	2223296	2223502	2223399	207	NA	1.01768	Chr1_2223427	1.03522	0.0246534	AT1G07230	AT1G07240	AT1G07250
Chr1_2227146	1	2227071	2227221	2227146	151	NA	1.42046	Chr1_2227146	1.53176	0.108832	AT1G07250	AT1G07260
Chr1_2227534	1	2227401	2227667	2227534	267	Chr1_2227592	1.52602	NA	1.54509	0.017917	AT1G07250	AT1G07260
Chr1_2229645	1	2229570	2229720	2229645	151	Chr1_2229645	1.24844	NA	1.13305	-0.139915	AT1G07260	AT1G07270
Chr1_2237815	1	2237705	2237925	2237815	221	NA	3.83205	Chr1_2237850	3.68087	-0.0580696	AT1G07280
Chr1_2240307	1	2240232	2240382	2240307	151	NA	1.35177	Chr1_2240307	1.54057	0.188615	AT1G07280
Chr1_2241807	1	2241729	2241884	2241807	156	Chr1_2241804	1.49284	Chr1_2241809	1.60512	0.104622	AT1G07280	AT1G07290
Chr1_2249023	1	2248941	2249104	2249023	164	Chr1_2249016	1.84781	Chr1_2249018	1.92584	0.0596714	AT1G07300	AT1G07310	AT1G07320	AT1G07330
Chr1_2269079	1	2269004	2269154	2269079	151	Chr1_2269079	1.17609	NA	1.22158	0.0547499	AT1G07380	AT1G07390
Chr1_2277766	1	2277670	2277862	2277766	193	Chr1_2277745	2.2982	Chr1_2277770	2.385	0.0534849	AT1G07410	AT1G07420
Chr1_2280528	1	2280358	2280699	2280528	342	NA	1.66943	Chr1_2280624	1.60336	-0.0582572	AT1G07420	AT1G07430
Chr1_2282979	1	2282872	2283086	2282979	215	Chr1_2283011	3.17581	Chr1_2282995	3.14877	-0.0123362	AT1G07430
Chr1_2284392	1	2284302	2284483	2284392	182	NA	2.112	Chr1_2284408	2.41715	0.194697	AT1G07430
Chr1_2305322	1	2305224	2305421	2305322	198	Chr1_2305321	1.84033	Chr1_2305299	2.06943	0.169269	AT1G07500	AT1G07510
Chr1_2313061	1	2312986	2313136	2313061	151	NA	1.27936	Chr1_2313061	1.46474	0.195222	AT1G07520	AT1G07530
Chr1_2313355	1	2313233	2313476	2313355	244	Chr1_2313308	1.5484	NA	1.46366	-0.0811978	AT1G07520	AT1G07530
Chr1_2321778	1	2321702	2321853	2321778	152	NA	1.69436	Chr1_2321778	1.76681	0.0604065	AT1G07540	AT1G07550
Chr1_2322237	1	2322151	2322322	2322237	172	Chr1_2322247	1.37114	NA	1.40896	0.0392548	AT1G07540	AT1G07550
Chr1_2333697	1	2333615	2333780	2333697	166	NA	2.12302	Chr1_2333705	2.08338	-0.027192	AT1G07570	AT1G07580
Chr1_2336001	1	2335857	2336144	2336001	288	NA	2.74068	Chr1_2335932	3.07804	0.167478	AT1G07570	AT1G07590
Chr1_2338647	1	2338545	2338749	2338647	205	Chr1_2338639	1.51672	Chr1_2338620	1.28085	-0.243853	AT1G07590	AT1G07600	AT1G07610
Chr1_2348869	1	2348781	2348958	2348869	178	NA	2.62624	Chr1_2348856	2.73655	0.0593595	AT1G07620	AT1G07630
Chr1_2351759	1	2351608	2351910	2351759	303	NA	1.40378	Chr1_2351740	1.46283	0.0594453	AT1G07630
Chr1_2365506	1	2365366	2365645	2365506	280	Chr1_2365570	1.6399	NA	1.48678	-0.141417	AT1G07650
Chr1_2366623	1	2366548	2366698	2366623	151	NA	1.28	Chr1_2366623	1.43035	0.160224	AT1G07645	AT1G07650	AT1G07660
Chr1_2368633	1	2368555	2368711	2368633	157	Chr1_2368635	2.28172	Chr1_2368636	2.57961	0.177031	AT1G07645	AT1G07650	AT1G07660
Chr1_2374853	1	2374770	2374936	2374853	167	NA	2.49498	Chr1_2374845	2.81312	0.173143	AT1G07670	AT1G07680
Chr1_2390193	1	2390090	2390296	2390193	207	Chr1_2390221	0.965139	Chr1_2390220	1.11568	0.209115	AT1G07710	AT1G07720
Chr1_2392613	1	2392538	2392688	2392613	151	NA	0.889684	Chr1_2392613	1.01777	0.194047	AT1G07720	AT1G07728
Chr1_2395314	1	2395209	2395419	2395314	211	Chr1_2395344	2.48641	Chr1_2395319	2.77474	0.158288	AT1G07720	AT1G07725	AT1G07728
Chr1_2402993	1	2402912	2403074	2402993	163	Chr1_2402987	1.57912	NA	1.53957	-0.0365933	AT1G07740	AT1G07745	AT1G07747
Chr1_2407997	1	2407895	2408100	2407997	206	NA	1.08468	Chr1_2407970	1.06369	-0.0281917	AT1G07750	AT1G07760	AT1G07770
Chr1_2414289	1	2414198	2414380	2414289	183	Chr1_2414273	0.955024	NA	0.879181	-0.119377	AT1G07780	AT1G07790	AT1G07795	AT1G07810
Chr1_2416249	1	2416174	2416324	2416249	151	NA	0.902392	Chr1_2416249	1.10632	0.293943	AT1G07810
Chr1_2422043	1	2421967	2422120	2422043	154	Chr1_2422045	2.22753	Chr1_2422042	2.54253	0.19082	AT1G07820	AT1G07830	AT1G07840
Chr1_2423888	1	2423782	2423995	2423888	214	Chr1_2423904	1.28979	Chr1_2423869	1.11876	-0.205236	AT1G07820	AT1G07830	AT1G07840	AT1G07850
Chr1_2432131	1	2432051	2432212	2432131	162	NA	2.28944	Chr1_2432137	2.49872	0.126194	AT1G07860	AT1G07870
Chr1_2437159	1	2437065	2437253	2437159	189	NA	2.48771	Chr1_2437140	2.76938	0.154745	AT1G07880	AT1G07885	AT1G07890
Chr1_2445277	1	2445140	2445414	2445277	275	NA	1.4698	Chr1_2445339	1.4409	-0.0286496	AT1G07901	AT1G07910
Chr1_2457580	1	2457453	2457707	2457580	255	NA	1.36103	Chr1_2457528	1.44369	0.0850621	AT1G07920	AT1G07930
Chr1_2462201	1	2462123	2462278	2462201	156	NA	1.7686	Chr1_2462203	1.69769	-0.0590347	AT1G07940
Chr1_2465514	1	2465422	2465606	2465514	185	Chr1_2465522	1.87815	Chr1_2465531	1.62908	-0.205255	AT1G07940	AT1G07950	AT1G07960
Chr1_2485118	1	2484997	2485239	2485118	243	Chr1_2485164	1.18374	Chr1_2485072	1.26429	0.0949752	AT1G08000	AT1G08005	AT1G08010
Chr1_2489030	1	2488952	2489107	2489030	156	Chr1_2489027	2.47694	Chr1_2489032	2.29927	-0.107383	AT1G08010	AT1G08030
Chr1_2498871	1	2498761	2498981	2498871	221	Chr1_2498898	2.76469	Chr1_2498846	2.51962	-0.133912	AT1G08040	AT1G08050
Chr1_2520884	1	2520805	2520963	2520884	159	NA	2.72038	Chr1_2520888	2.56905	-0.0825732	AT1G08080
Chr1_2535304	1	2535229	2535379	2535304	151	NA	1.38834	Chr1_2535304	1.49061	0.102542	AT1G08110
Chr1_2538359	1	2538233	2538486	2538359	254	Chr1_2538411	1.8905	Chr1_2538314	1.99434	0.0771435	AT1G08110	AT1G08115	AT1G08120
Chr1_2542439	1	2542341	2542538	2542439	198	Chr1_2542455	1.60416	Chr1_2542433	1.63265	0.0253975	AT1G08125	AT1G08130
Chr1_2548110	1	2548019	2548201	2548110	183	Chr1_2548094	2.13702	Chr1_2548116	1.81817	-0.233113	AT1G08130	AT1G08135
Chr1_2565559	1	2565484	2565634	2565559	151	NA	2.03311	Chr1_2565559	2.17482	0.0972077	AT1G08170	AT1G08180	AT1G08190
Chr1_2580882	1	2580742	2581022	2580882	281	Chr1_2580817	1.49592	Chr1_2580947	1.62458	0.119034	AT1G08210	AT1G08220
Chr1_2588870	1	2588786	2588954	2588870	169	Chr1_2588861	1.28396	Chr1_2588879	1.19503	-0.103553	AT1G08230	AT1G08240	AT1G08250	AT1G08260
Chr1_2590521	1	2590437	2590604	2590521	168	Chr1_2590529	3.37486	NA	3.51356	0.0581059	AT1G08250	AT1G08260
Chr1_2607814	1	2607725	2607903	2607814	179	NA	3.12604	Chr1_2607800	3.63045	0.215812	AT1G08260	AT1G08270	AT1G08280
Chr1_2614800	1	2614706	2614894	2614800	189	Chr1_2614784	2.2963	Chr1_2614819	2.08142	-0.141743	AT1G08290	AT1G08300
Chr1_2621683	1	2621583	2621783	2621683	201	Chr1_2621674	1.1283	Chr1_2621708	1.45417	0.366045	AT1G08315	AT1G08320
Chr1_2625319	1	2625244	2625394	2625319	151	NA	1.05472	Chr1_2625319	1.17907	0.160789	AT1G08320
Chr1_2630454	1	2630357	2630551	2630454	195	Chr1_2630451	1.73711	Chr1_2630476	1.95889	0.173347	AT1G08320	AT1G08340
Chr1_2635900	1	2635808	2635993	2635900	186	Chr1_2635915	2.40637	Chr1_2635883	2.6195	0.122433	AT1G08350	AT1G08360	AT1G08370
Chr1_2641990	1	2641896	2642084	2641990	189	NA	2.57588	Chr1_2641975	2.44115	-0.0775044	AT1G08380	AT1G08390
Chr1_2672187	1	2672003	2672370	2672187	368	Chr1_2672153	1.78214	Chr1_2672295	1.60144	-0.154241	AT1G08450	AT1G08460
Chr1_2681135	1	2681045	2681224	2681135	180	NA	1.47921	Chr1_2681149	1.50079	0.0208952	AT1G08470
Chr1_2688704	1	2688598	2688809	2688704	212	Chr1_2688673	1.93323	Chr1_2688734	1.91911	-0.0105759	AT1G08490	AT1G08500
Chr1_2722049	1	2721973	2722124	2722049	152	Chr1_2722048	1.9755	NA	2.09941	0.0877661	AT1G08590	AT1G08592	AT1G08600
Chr1_2735926	1	2735851	2736001	2735926	151	NA	1.33947	Chr1_2735926	1.54864	0.20934	AT1G08610	AT1G08620
Chr1_2736845	1	2736713	2736976	2736845	264	Chr1_2736788	1.03666	NA	1.0445	0.0108697	AT1G08610	AT1G08620
Chr1_2746972	1	2746897	2747047	2746972	151	NA	1.20233	Chr1_2746972	1.52228	0.340401	AT1G08630
Chr1_2748084	1	2747954	2748214	2748084	261	Chr1_2748138	1.43316	Chr1_2748139	1.73404	0.274937	AT1G08630	AT1G08640
Chr1_2753484	1	2753409	2753559	2753484	151	NA	1.98366	Chr1_2753484	1.84697	-0.103004	AT1G08640	AT1G08650
Chr1_2769754	1	2769665	2769843	2769754	179	Chr1_2769740	2.21768	Chr1_2769768	1.89479	-0.227013	AT1G08680	AT1G08695	AT1G08700	AT1G08710
Chr1_2771562	1	2771458	2771665	2771562	208	Chr1_2771552	2.39939	Chr1_2771576	2.17897	-0.139021	AT1G08695	AT1G08700	AT1G08710	AT1G08720
Chr1_2773970	1	2773895	2774045	2773970	151	NA	1.26128	Chr1_2773970	1.22869	-0.0377676	AT1G08700	AT1G08710	AT1G08720
Chr1_2848010	1	2847884	2848135	2848010	252	Chr1_2847959	1.28507	Chr1_2848060	1.20496	-0.0928617	AT1G08870	AT1G08880	AT1G08890
Chr1_2867101	1	2867026	2867176	2867101	151	Chr1_2867101	1.1166	NA	1.05632	-0.0800655	AT1G08920
Chr1_2871996	1	2871876	2872117	2871996	242	Chr1_2872042	1.38363	NA	1.37701	-0.00691916	AT1G08930
Chr1_2872455	1	2872380	2872530	2872455	151	NA	0.836194	Chr1_2872455	0.965662	0.207681	AT1G08930
Chr1_2879110	1	2879026	2879195	2879110	170	Chr1_2879120	0.960857	NA	0.858697	-0.162173	AT1G08940	AT1G08950	AT1G08960
Chr1_2879744	1	2879669	2879819	2879744	151	NA	1.34666	Chr1_2879744	1.51364	0.168636	AT1G08940	AT1G08950	AT1G08960	AT1G08970
Chr1_2910674	1	2910573	2910775	2910674	203	Chr1_2910648	1.37936	NA	1.34073	-0.0409803	AT1G09030	AT1G09040
Chr1_2942462	1	2942306	2942618	2942462	313	Chr1_2942381	1.54864	Chr1_2942393	1.6901	0.126107	AT1G09130	AT1G09140
Chr1_2946107	1	2946011	2946202	2946107	192	Chr1_2946120	2.72833	Chr1_2946086	3.1208	0.193898	AT1G09140	AT1G09150
Chr1_2964858	1	2964766	2964951	2964858	186	Chr1_2964848	2.13726	Chr1_2964851	2.20774	0.0468079	AT1G09170	AT1G09176	AT1G09180
Chr1_2972425	1	2972312	2972538	2972425	227	NA	2.57026	Chr1_2972397	2.66673	0.0531575	AT1G09195	AT1G09200	AT1G09210
Chr1_2976930	1	2976840	2977020	2976930	181	Chr1_2976917	2.46467	Chr1_2976915	2.60675	0.0808577	AT1G09210	AT1G09220
Chr1_2987921	1	2987803	2988039	2987921	237	NA	1.30267	Chr1_2987878	1.34393	0.0449863	AT1G09245	AT1G09250
Chr1_2990831	1	2990753	2990910	2990831	158	Chr1_2990828	0.979833	Chr1_2990835	1.07612	0.135231	AT1G09250	AT1G09260
Chr1_3018348	1	3018254	3018441	3018348	188	NA	1.74433	Chr1_3018329	2.03993	0.225847	AT1G09340	AT1G09350
Chr1_3019548	1	3019473	3019623	3019548	151	Chr1_3019548	1.3264	NA	1.55242	0.227003	AT1G09350	AT1G09360
Chr1_3031718	1	3031643	3031793	3031718	151	NA	2.26421	Chr1_3031718	2.3811	0.0726204	AT1G09380	AT1G09390
Chr1_3057619	1	3057506	3057732	3057619	227	Chr1_3057657	1.51786	Chr1_3057613	1.7062	0.168748	AT1G09470	AT1G09480
Chr1_3072182	1	3072098	3072265	3072182	168	NA	2.04486	Chr1_3072173	2.25846	0.143337	AT1G09520
Chr1_3093572	1	3093478	3093666	3093572	189	NA	2.16361	Chr1_3093591	1.94889	-0.150788	AT1G09550	AT1G09560
Chr1_3100678	1	3100596	3100760	3100678	165	Chr1_3100674	1.96296	Chr1_3100671	2.03157	0.0495643	AT1G09570	AT1G09575
Chr1_3107752	1	3107677	3107827	3107752	151	NA	1.32139	Chr1_3107752	1.31517	-0.00680704	AT1G09590	AT1G09600
Chr1_3119810	1	3119716	3119903	3119810	188	Chr1_3119801	2.27917	Chr1_3119792	2.3715	0.0572913	AT1G09625	AT1G09630	AT1G09640
Chr1_3122779	1	3122704	3122854	3122779	151	Chr1_3122779	1.04102	NA	0.893962	-0.219712	AT1G09640	AT1G09645
Chr1_3125059	1	3124971	3125146	3125059	176	Chr1_3125054	1.66378	Chr1_3125068	1.5954	-0.0605465	AT1G09645	AT1G09650
Chr1_3131161	1	3131067	3131256	3131161	190	Chr1_3131142	4.4644	Chr1_3131149	4.21249	-0.083793	AT1G09660	AT1G09665
Chr1_3137627	1	3137547	3137707	3137627	161	Chr1_3137630	2.49815	Chr1_3137622	2.71456	0.119858	AT1G09680	AT1G09690	AT1G09700
Chr1_3140818	1	3140728	3140907	3140818	180	Chr1_3140811	1.35918	Chr1_3140812	1.50079	0.142986	AT1G09700	AT1G09710
Chr1_3157425	1	3157335	3157514	3157425	180	NA	1.06748	Chr1_3157439	1.39198	0.382929	AT1G09750
Chr1_3180558	1	3180408	3180708	3180558	301	Chr1_3180633	2.22753	Chr1_3180550	2.28707	0.0380557	AT1G09800	AT1G09810
Chr1_3184349	1	3184267	3184430	3184349	164	NA	1.98239	Chr1_3184355	1.94778	-0.0254101	AT1G09810
Chr1_3195477	1	3195402	3195552	3195477	151	NA	2.38425	Chr1_3195477	2.21545	-0.105936	AT1G09830	AT1G09840
Chr1_3201737	1	3201645	3201830	3201737	186	NA	1.49522	Chr1_3201755	1.70056	0.185652	AT1G09840	AT1G09850
Chr1_3240405	1	3240330	3240480	3240405	151	Chr1_3240405	1.93726	NA	1.97342	0.0266804	AT1G09940	AT1G09950
Chr1_3240699	1	3240598	3240800	3240699	203	NA	1.66639	Chr1_3240673	1.77276	0.0892711	AT1G09940	AT1G09950
Chr1_3242983	1	3242897	3243070	3242983	174	Chr1_3242988	2.34879	Chr1_3242988	2.37082	0.0134684	AT1G09950	AT1G09960
Chr1_3249047	1	3248946	3249148	3249047	203	Chr1_3249073	1.2944	NA	1.2783	-0.0180571	NA
Chr1_3261721	1	3261578	3261864	3261721	287	Chr1_3261789	2.36988	Chr1_3261698	2.09146	-0.180304	AT1G09980	AT1G09995
Chr1_3269969	1	3269738	3270200	3269969	463	Chr1_3270125	1.24169	Chr1_3269813	1.31517	0.0829443	AT1G10020
Chr1_3272679	1	3272603	3272756	3272679	154	Chr1_3272678	2.74391	Chr1_3272681	2.85019	0.0548249	AT1G10020	AT1G10030
Chr1_3284029	1	3283923	3284134	3284029	212	Chr1_3283998	1.29641	Chr1_3284038	1.33561	0.0429767	AT1G10050	AT1G10060
Chr1_3287524	1	3287444	3287604	3287524	161	Chr1_3287519	1.34771	Chr1_3287521	1.3202	-0.0297536	AT1G10060	AT1G10070
Chr1_3296350	1	3296268	3296432	3296350	165	Chr1_3296357	3.38048	Chr1_3296348	3.37486	-0.00240046	AT1G10090	AT1G10095
Chr1_3306192	1	3306090	3306293	3306192	204	Chr1_3306182	1.35271	Chr1_3306218	1.54558	0.192296	AT1G10120
Chr1_3325445	1	3325370	3325520	3325445	151	NA	1.56727	Chr1_3325445	1.5445	-0.0211139	AT1G10140	AT1G10150
Chr1_3327871	1	3327796	3327946	3327871	151	NA	0.806971	Chr1_3327871	1.04843	0.377642	AT1G10150	AT1G10155
Chr1_3341956	1	3341808	3342103	3341956	296	NA	1.79935	Chr1_3342028	1.76305	-0.0294024	AT1G10180
Chr1_3346279	1	3346193	3346365	3346279	173	Chr1_3346268	1.00131	NA	0.970881	-0.0445223	AT1G10190	AT1G10200	AT1G10210
Chr1_3348656	1	3348576	3348737	3348656	162	NA	1.56538	Chr1_3348662	1.45075	-0.109714	AT1G10200	AT1G10210
Chr1_3356534	1	3356438	3356629	3356534	192	NA	1.86085	Chr1_3356554	2.06146	0.147705	AT1G10230	AT1G10240
Chr1_3359880	1	3359768	3359993	3359880	226	Chr1_3359848	1.5696	Chr1_3359905	1.59879	0.0265835	AT1G10240	AT1G10250
Chr1_3363352	1	3363259	3363445	3363352	187	Chr1_3363358	1.92051	Chr1_3363369	1.99372	0.0539733	AT1G10250	AT1G10270
Chr1_3369222	1	3369143	3369301	3369222	159	Chr1_3369218	1.69436	NA	1.63941	-0.0475637	AT1G10280	AT1G10290
Chr1_3431077	1	3430991	3431163	3431077	173	Chr1_3431088	1.84104	Chr1_3431066	1.7887	-0.0416095	AT1G10430	AT1G10440	AT1G10450
Chr1_3441679	1	3441585	3441774	3441679	190	Chr1_3441660	1.07786	NA	0.86641	-0.315048	AT1G10460	AT1G10470
Chr1_3444742	1	3444662	3444823	3444742	162	NA	2.3892	Chr1_3444744	1.88189	-0.344345	AT1G10470
Chr1_3469593	1	3469489	3469698	3469593	210	Chr1_3469616	2.27917	Chr1_3469623	2.14361	-0.0884661	AT1G10520	AT1G10522
Chr1_3479464	1	3479388	3479541	3479464	154	NA	2.49367	Chr1_3479463	2.51758	0.0137671	AT1G10540	AT1G10550
Chr1_3484447	1	3484372	3484522	3484447	151	NA	1.15292	Chr1_3484447	1.47851	0.358852	AT1G10560
Chr1_3486766	1	3486690	3486843	3486766	154	Chr1_3486768	1.28599	NA	1.0163	-0.339553	AT1G10560	AT1G10570
Chr1_3503565	1	3503486	3503644	3503565	159	Chr1_3503569	2.36288	NA	2.21412	-0.0938129	AT1G10590	AT1G10600	AT1G10610
Chr1_3509372	1	3509262	3509483	3509372	222	NA	1.19321	Chr1_3509378	1.24364	0.059721	AT1G10610	AT1G10620
Chr1_3518486	1	3518393	3518579	3518486	187	Chr1_3518468	0.841246	Chr1_3518504	0.949506	0.174649	AT1G10640
Chr1_3523697	1	3523559	3523834	3523697	276	Chr1_3523759	2.20239	Chr1_3523634	2.36193	0.100896	AT1G10650
Chr1_3526436	1	3526361	3526511	3526436	151	NA	2.13811	Chr1_3526436	2.02869	-0.0757877	AT1G10650	AT1G10652
Chr1_3527666	1	3527591	3527741	3527666	151	NA	2.79882	Chr1_3527666	2.78841	-0.005376	AT1G10650	AT1G10652	AT1G10657
Chr1_3530327	1	3530219	3530434	3530327	216	Chr1_3530358	1.70499	Chr1_3530359	1.6788	-0.0223329	AT1G10657	AT1G10660
Chr1_3546579	1	3546495	3546663	3546579	169	Chr1_3546588	1.98112	NA	1.65713	-0.257629	AT1G10680	AT1G10682
Chr1_3549052	1	3548977	3549127	3549052	151	Chr1_3549052	1.72303	NA	1.34	-0.362715	AT1G10690
Chr1_3550752	1	3550626	3550877	3550752	252	Chr1_3550704	2.38015	Chr1_3550802	2.22509	-0.0971888	AT1G10690
Chr1_3590751	1	3590641	3590862	3590751	222	Chr1_3590787	1.85042	Chr1_3590727	1.90858	0.0446469	AT1G10760	AT1G10770
Chr1_3610575	1	3610500	3610650	3610575	151	NA	2.11669	Chr1_3610575	2.09373	-0.0157346	AT1G10840	AT1G10850
Chr1_3639603	1	3639425	3639782	3639603	358	Chr1_3639707	2.35694	Chr1_3639676	2.36554	0.00525452	AT1G10900	AT1G10910
Chr1_3647907	1	3647811	3648004	3647907	194	Chr1_3647896	1.74813	Chr1_3647893	1.59958	-0.128119	AT1G10920	AT1G10930
Chr1_3659124	1	3659038	3659210	3659124	173	NA	1.26953	Chr1_3659129	1.28995	0.0230207	AT1G10940	AT1G10950
Chr1_3664143	1	3664057	3664229	3664143	173	Chr1_3664152	1.65273	Chr1_3664140	1.84033	0.155113	AT1G10950	AT1G10960	AT1G10970
Chr1_3676378	1	3676298	3676457	3676378	160	NA	3.11745	Chr1_3676382	2.59593	-0.264115	AT1G11000	AT1G11010	AT1G11020
Chr1_3702268	1	3702147	3702389	3702268	243	Chr1_3702314	2.06367	Chr1_3702264	2.10731	0.0301903	AT1G11090
Chr1_3715052	1	3714977	3715127	3715052	151	NA	1.83231	Chr1_3715052	2.04823	0.160714	AT1G11112	AT1G11120
Chr1_3719637	1	3719539	3719736	3719637	198	NA	1.86473	Chr1_3719614	2.2541	0.273585	AT1G11125
Chr1_3729215	1	3729140	3729290	3729215	151	NA	1.18627	Chr1_3729215	1.19023	0.00480798	AT1G11145
Chr1_3764735	1	3764643	3764826	3764735	184	Chr1_3764737	1.48352	Chr1_3764718	1.41061	-0.0727052	AT1G11230
Chr1_3775545	1	3775417	3775672	3775545	256	Chr1_3775541	1.53162	Chr1_3775492	1.44736	-0.0816346	AT1G11260
Chr1_3777236	1	3777161	3777311	3777236	151	Chr1_3777236	0.939188	NA	0.942724	0.00542148	AT1G11260
Chr1_3778775	1	3778697	3778852	3778775	156	Chr1_3778777	1.87381	Chr1_3778776	1.70499	-0.136211	AT1G11260
Chr1_3790798	1	3790692	3790904	3790798	213	Chr1_3790829	1.24224	Chr1_3790792	1.31856	0.0860193	AT1G11280	AT1G11290
Chr1_3806886	1	3806786	3806986	3806886	201	Chr1_3806911	0.695988	NA	0.631354	-0.140613	AT1G11310	AT1G11320
Chr1_3810165	1	3810069	3810262	3810165	194	NA	1.04541	Chr1_3810187	1.05597	0.0145	AT1G11330
Chr1_3832553	1	3832467	3832638	3832553	172	Chr1_3832542	1.57035	Chr1_3832563	1.48499	-0.0806329	AT1G11370	AT1G11380
Chr1_3837692	1	3837596	3837787	3837692	192	Chr1_3837684	2.20834	Chr1_3837671	1.97809	-0.158854	AT1G11390	AT1G11400
Chr1_3849152	1	3849026	3849278	3849152	253	Chr1_3849198	1.44922	Chr1_3849203	1.64406	0.181986	AT1G11420	AT1G11430	AT1G11440
Chr1_3879293	1	3879218	3879368	3879293	151	NA	1.56212	Chr1_3879293	1.44616	-0.111278	AT1G11540	AT1G11545	AT1G11550	AT1G11560
Chr1_3880545	1	3880466	3880624	3880545	159	NA	2.44434	Chr1_3880549	2.14525	-0.188299	AT1G11545	AT1G11550	AT1G11560	AT1G11570
Chr1_3886005	1	3885919	3886090	3886005	172	NA	1.39849	Chr1_3886015	1.24055	-0.17289	AT1G11580
Chr1_3886205	1	3886116	3886294	3886205	179	Chr1_3886219	1.81225	NA	1.5696	-0.207385	AT1G11580
Chr1_3897093	1	3897018	3897168	3897093	151	Chr1_3897093	2.1682	NA	2.31357	0.0936229	AT1G11592	AT1G11593
Chr1_3901785	1	3901708	3901862	3901785	155	Chr1_3901787	0.829009	NA	1.02375	0.304404	AT1G11600
Chr1_3903802	1	3903620	3903985	3903802	366	Chr1_3903910	1.52811	Chr1_3903771	1.46474	-0.0611038	AT1G11600	AT1G11608
Chr1_3909771	1	3909675	3909867	3909771	193	Chr1_3909771	2.42593	Chr1_3909792	1.88137	-0.366754	AT1G11610	AT1G11620
Chr1_3914647	1	3914533	3914761	3914647	229	Chr1_3914686	3.70069	Chr1_3914608	3.72736	0.0103599	AT1G11630	AT1G11640	AT1G11650
Chr1_3929859	1	3929749	3929969	3929859	221	NA	1.56847	Chr1_3929894	1.83219	0.224211	AT1G11670
Chr1_3930067	1	3929984	3930150	3930067	167	Chr1_3930075	1.55825	NA	1.76585	0.180436	AT1G11670
Chr1_3931727	1	3931645	3931808	3931727	164	NA	1.31691	Chr1_3931720	1.37301	0.0601854	AT1G11670
Chr1_3937474	1	3937384	3937564	3937474	181	Chr1_3937489	1.26272	Chr1_3937470	1.35307	0.0997017	AT1G11680
Chr1_3947927	1	3947851	3948002	3947927	152	Chr1_3947926	1.13736	Chr1_3947927	1.24904	0.135131	AT1G11710
Chr1_3951177	1	3951091	3951264	3951177	174	Chr1_3951189	2.24533	Chr1_3951166	2.18374	-0.0401264	AT1G11710	AT1G11720
Chr1_3967379	1	3967303	3967454	3967379	152	Chr1_3967378	1.53607	NA	1.34575	-0.190834	AT1G11740	AT1G11750
Chr1_3995259	1	3995175	3995343	3995259	169	NA	3.66483	Chr1_3995253	3.97432	0.116962	AT1G11820	AT1G11840
Chr1_4000808	1	4000650	4000967	4000808	318	Chr1_4000780	1.51582	Chr1_4000725	1.25507	-0.272331	AT1G11850	AT1G11860
Chr1_4003601	1	4003526	4003676	4003601	151	Chr1_4003601	1.44318	NA	1.33002	-0.117803	AT1G11860	AT1G11870
Chr1_4021139	1	4021047	4021230	4021139	184	Chr1_4021155	2.85019	Chr1_4021122	3.18161	0.158699	AT1G11910	AT1G11915
Chr1_4038990	1	4038854	4039127	4038990	274	Chr1_4038929	1.41238	Chr1_4038931	1.70434	0.271085	AT1G11950	AT1G11960
Chr1_4044219	1	4044133	4044306	4044219	174	Chr1_4044208	1.74813	Chr1_4044211	1.57747	-0.1482	AT1G11960	AT1G11970	AT1G11980
Chr1_4056104	1	4055976	4056233	4056104	258	Chr1_4056051	0.917597	NA	0.748955	-0.292982	AT1G12000	AT1G12010	AT1G12013	AT1G12015
Chr1_4059388	1	4059309	4059467	4059388	159	NA	2.37574	Chr1_4059392	2.39261	0.0102083	AT1G12013	AT1G12015
Chr1_4082026	1	4081933	4082119	4082026	187	Chr1_4082044	1.02584	Chr1_4082025	1.01177	-0.0199244	AT1G12070	AT1G12080
Chr1_4085706	1	4085602	4085810	4085706	209	Chr1_4085705	1.2971	Chr1_4085735	1.28599	-0.0124103	AT1G12080
Chr1_4097259	1	4097181	4097337	4097259	157	NA	1.64449	Chr1_4097262	1.76045	0.098304	NA
Chr1_4103511	1	4103427	4103595	4103511	169	Chr1_4103520	1.25884	NA	1.10439	-0.188845	AT1G12110
Chr1_4114662	1	4114530	4114793	4114662	264	Chr1_4114605	1.05687	NA	1.01286	-0.0613632	AT1G12120
Chr1_4117703	1	4117628	4117778	4117703	151	Chr1_4117703	2.58137	NA	2.26514	-0.188537	AT1G12120	AT1G12130
Chr1_4118006	1	4117903	4118109	4118006	207	NA	2.13112	Chr1_4118002	2.20038	0.0461409	AT1G12120	AT1G12130
Chr1_4151146	1	4151071	4151221	4151146	151	NA	1.11197	Chr1_4151146	1.35558	0.285792	AT1G12230	AT1G12240
Chr1_4152079	1	4151998	4152160	4152079	163	Chr1_4152082	1.00389	NA	1.08669	0.114339	AT1G12240
Chr1_4154888	1	4154804	4154972	4154888	169	Chr1_4154896	1.89817	Chr1_4154879	2.07353	0.12748	AT1G12240	AT1G12244
Chr1_4157511	1	4157430	4157592	4157511	163	Chr1_4157515	1.8641	Chr1_4157505	1.93002	0.0501365	AT1G12240	AT1G12244	AT1G12250
Chr1_4171903	1	4171825	4171980	4171903	156	Chr1_4171905	1.621	Chr1_4171900	1.76045	0.11906	AT1G12270
Chr1_4182841	1	4182760	4182922	4182841	163	Chr1_4182847	1.70885	Chr1_4182835	1.60075	-0.0942778	AT1G12290	AT1G12294	AT1G12300
Chr1_4211882	1	4211782	4211982	4211882	201	Chr1_4211871	1.84697	Chr1_4211907	2.11745	0.197167	AT1G12370
Chr1_4213232	1	4213157	4213307	4213232	151	Chr1_4213232	1.28636	NA	1.08944	-0.239708	NA
Chr1_4217313	1	4217191	4217434	4217313	244	Chr1_4217335	2.50166	Chr1_4217266	2.78353	0.15403	AT1G12380	AT1G12390
Chr1_4225377	1	4225293	4225461	4225377	169	NA	1.82452	Chr1_4225368	1.89307	0.0532108	AT1G12410	AT1G12411	AT1G12420
Chr1_4238865	1	4238790	4238940	4238865	151	NA	1.78357	Chr1_4238865	1.73445	-0.0402896	AT1G12430
Chr1_4246778	1	4246652	4246903	4246778	252	NA	1.09825	Chr1_4246727	1.21242	0.142683	AT1G12450	AT1G12451	AT1G12460
Chr1_4250750	1	4250652	4250849	4250750	198	Chr1_4250727	1.68915	Chr1_4250774	1.43107	-0.239203	AT1G12460	AT1G12470
Chr1_4263376	1	4263231	4263521	4263376	291	Chr1_4263430	2.33364	Chr1_4263306	2.53111	0.117188	AT1G12500
Chr1_4265182	1	4265086	4265278	4265182	193	NA	3.54056	Chr1_4265203	3.0516	-0.214412	AT1G12500
Chr1_4278965	1	4278837	4279092	4278965	256	Chr1_4279017	2.6736	Chr1_4278939	2.72179	0.0257721	AT1G12570
Chr1_4281739	1	4281664	4281814	4281739	151	Chr1_4281739	1.15898	NA	1.18606	0.0333213	AT1G12570	AT1G12580
Chr1_4282853	1	4282778	4282928	4282853	151	NA	1.32	Chr1_4282853	1.38552	0.0698896	AT1G12570	AT1G12580
Chr1_4289580	1	4289480	4289681	4289580	202	Chr1_4289584	1.611	Chr1_4289606	1.47953	-0.122818	AT1G12600	AT1G12610
Chr1_4292168	1	4292080	4292256	4292168	177	NA	1.05235	Chr1_4292155	1.2843	0.287368	AT1G12610
Chr1_4305887	1	4305812	4305962	4305887	151	NA	1.83421	Chr1_4305887	1.86639	0.0250917	AT1G12640	AT1G12650
Chr1_4365485	1	4365405	4365566	4365485	162	NA	2.44171	Chr1_4365491	2.40658	-0.0209075	AT1G12800	AT1G12805	AT1G12810
Chr1_4371387	1	4371311	4371463	4371387	153	Chr1_4371388	3.20407	NA	3.43	0.0983029	AT1G12820
Chr1_4375340	1	4375265	4375415	4375340	151	Chr1_4375340	3.04804	NA	3.38771	0.152429	AT1G12830	AT1G12840
Chr1_4394466	1	4394381	4394551	4394466	171	NA	2.21199	Chr1_4394476	2.49136	0.171589	AT1G12900	AT1G12910
Chr1_4398274	1	4398163	4398385	4398274	223	NA	2.08979	Chr1_4398238	2.3085	0.143598	AT1G12910	AT1G12920	AT1G12930
Chr1_4411420	1	4411342	4411497	4411420	156	Chr1_4411422	1.03685	NA	0.945595	-0.132913	AT1G12938
Chr1_4419149	1	4419043	4419255	4419149	213	Chr1_4419118	1.65563	Chr1_4419180	1.58433	-0.0635074	AT1G12940	AT1G12950
Chr1_4433498	1	4433360	4433636	4433498	277	Chr1_4433561	1.74321	Chr1_4433524	2.08524	0.258467	AT1G12990
Chr1_4439779	1	4439685	4439874	4439779	190	Chr1_4439779	1.06459	NA	0.964956	-0.141763	AT1G13000	AT1G13010	AT1G13020
Chr1_4443844	1	4443769	4443919	4443844	151	NA	2.29428	Chr1_4443844	2.38285	0.0546467	AT1G13020	AT1G13030
Chr1_4461707	1	4461618	4461796	4461707	179	Chr1_4461693	1.83421	Chr1_4461716	2.07058	0.174876	AT1G13080	AT1G13090	AT1G13100
Chr1_4492734	1	4492644	4492823	4492734	180	Chr1_4492746	2.43118	Chr1_4492744	2.21199	-0.136312	AT1G13170	AT1G13180
Chr1_4514522	1	4514437	4514607	4514522	171	NA	1.33702	Chr1_4514512	1.14703	-0.221118	AT1G13210	AT1G13220
Chr1_4524100	1	4523988	4524213	4524100	226	NA	1.97275	Chr1_4524138	2.33173	0.241193	AT1G13240
Chr1_4536006	1	4535931	4536081	4536006	151	NA	2.08586	Chr1_4536006	2.01451	-0.0502134	NA
Chr1_4541967	1	4541871	4542064	4541967	194	NA	2.39375	Chr1_4541946	2.14986	-0.15503	AT1G13260
Chr1_4543266	1	4543182	4543349	4543266	168	NA	1.26429	Chr1_4543274	1.26598	0.00192719	AT1G13260	AT1G13270
Chr1_4548682	1	4548601	4548763	4548682	163	NA	1.70998	Chr1_4548688	1.81029	0.0822414	AT1G13280
Chr1_4552341	1	4552263	4552418	4552341	156	Chr1_4552338	1.23968	NA	1.0902	-0.185375	AT1G13290
Chr1_4554234	1	4554159	4554309	4554234	151	NA	1.00534	Chr1_4554234	0.91381	-0.137717	AT1G13290	AT1G13300
Chr1_4585477	1	4585399	4585554	4585477	156	Chr1_4585478	1.83231	Chr1_4585479	2.23346	0.285617	NA
Chr1_4590565	1	4590482	4590648	4590565	167	Chr1_4590567	1.94804	Chr1_4590566	1.98037	0.0237467	AT1G13370	AT1G13380
Chr1_4594359	1	4594274	4594444	4594359	171	Chr1_4594363	1.52602	Chr1_4594349	1.55174	0.024113	AT1G13390
Chr1_4608356	1	4608244	4608468	4608356	225	Chr1_4608393	1.79159	Chr1_4608319	1.55211	-0.20701	AT1G13430	AT1G13440
Chr1_4610688	1	4610577	4610799	4610688	223	Chr1_4610724	2.07113	NA	2.1682	0.0660797	AT1G13440	AT1G13448
Chr1_4615624	1	4615510	4615737	4615624	228	Chr1_4615585	2.27182	Chr1_4615588	2.08142	-0.12628	AT1G13450	AT1G13460
Chr1_4621958	1	4621880	4622035	4621958	156	Chr1_4621960	1.35786	Chr1_4621955	1.45509	0.0997736	AT1G13470	AT1G13480
Chr1_4654888	1	4654778	4654997	4654888	220	Chr1_4654922	1.92812	Chr1_4654853	1.99664	0.0503794	NA
Chr1_4680232	1	4680136	4680327	4680232	192	NA	2.45805	Chr1_4680211	2.51315	0.0319825	AT1G13640	AT1G13650
Chr1_4696391	1	4696286	4696496	4696391	211	Chr1_4696361	1.44616	Chr1_4696421	1.68226	0.218174	AT1G13700
Chr1_4698110	1	4698035	4698185	4698110	151	NA	1.01786	Chr1_4698110	1.16476	0.194494	AT1G13700
Chr1_4699038	1	4698963	4699113	4699038	151	Chr1_4699038	0.994164	NA	0.818133	-0.281148	NA
Chr1_4706306	1	4706147	4706465	4706306	319	NA	2.38249	Chr1_4706361	2.36288	-0.0119238	AT1G13710
Chr1_4708481	1	4708380	4708582	4708481	203	NA	2.63549	Chr1_4708488	2.4449	-0.108296	AT1G13720	AT1G13730
Chr1_4748800	1	4748697	4748903	4748800	207	Chr1_4748804	2.24149	Chr1_4748772	2.4393	0.122009	AT1G13860	AT1G13870	AT1G13880	AT1G13890
Chr1_4760461	1	4760356	4760566	4760461	211	Chr1_4760474	1.65728	Chr1_4760431	1.47513	-0.167975	AT1G13920	AT1G13930
Chr1_4766812	1	4766722	4766903	4766812	182	NA	1.57139	Chr1_4766828	1.75032	0.155577	AT1G13940
Chr1_4768801	1	4768707	4768894	4768801	188	Chr1_4768782	1.51449	Chr1_4768819	1.75958	0.216399	AT1G13940
Chr1_4775748	1	4775602	4775895	4775748	294	Chr1_4775677	2.03888	Chr1_4775677	1.88937	-0.109872	AT1G13950	AT1G13960
Chr1_4788442	1	4788354	4788529	4788442	176	Chr1_4788429	2.04348	Chr1_4788454	1.98037	-0.0452581	AT1G13980
Chr1_4794629	1	4794554	4794704	4794629	151	Chr1_4794629	1.14782	NA	1.01008	-0.184427	AT1G13980	AT1G13990	AT1G14000
Chr1_4797273	1	4797112	4797434	4797273	323	Chr1_4797340	1.36103	Chr1_4797317	1.37168	0.0112451	AT1G13990	AT1G14000
Chr1_4801926	1	4801851	4802001	4801926	151	NA	1.57511	Chr1_4801926	1.58506	0.00908487	AT1G14010	AT1G14020
Chr1_4802119	1	4802019	4802219	4802119	201	Chr1_4802144	1.48192	NA	1.20532	-0.298051	AT1G14010	AT1G14020
Chr1_4837880	1	4837784	4837977	4837880	194	Chr1_4837902	1.08782	NA	0.992882	-0.131746	AT1G14120	AT1G14130	AT1G14140	AT1G14150
Chr1_4893222	1	4893094	4893349	4893222	256	Chr1_4893267	1.16432	Chr1_4893169	1.24224	0.0934563	AT1G14330
Chr1_4896308	1	4896222	4896394	4896308	173	Chr1_4896319	1.20071	Chr1_4896297	1.38166	0.202515	AT1G14340	AT1G14345
Chr1_4897288	1	4897213	4897363	4897288	151	NA	1.45123	Chr1_4897288	1.61134	0.150985	AT1G14340	AT1G14345
Chr1_4913257	1	4913157	4913356	4913257	200	Chr1_4913277	1.47322	Chr1_4913281	1.77223	0.266593	AT1G14360	AT1G14370
Chr1_4921702	1	4921603	4921801	4921702	199	Chr1_4921726	1.22531	Chr1_4921703	1.30403	0.0898303	AT1G14380	AT1G14390
Chr1_4934652	1	4934568	4934737	4934652	170	NA	2.24776	Chr1_4934643	2.59739	0.208575	AT1G14420	AT1G14430
Chr1_4936106	1	4936018	4936195	4936106	178	Chr1_4936093	1.69854	NA	1.58141	-0.103084	AT1G14420	AT1G14430
Chr1_4938563	1	4938459	4938667	4938563	209	Chr1_4938576	1.15232	Chr1_4938534	1.26141	0.130496	AT1G14440
Chr1_4940961	1	4940873	4941049	4940961	177	NA	2.31161	Chr1_4940948	2.06313	-0.164063	AT1G14440
Chr1_4946028	1	4945953	4946103	4946028	151	NA	3.36032	Chr1_4946028	3.16325	-0.087191	AT1G14450
Chr1_4947781	1	4947635	4947927	4947781	293	Chr1_4947799	1.69532	Chr1_4947710	1.59073	-0.0918686	AT1G14450	AT1G14455	AT1G14460
Chr1_4953062	1	4952968	4953155	4953062	188	Chr1_4953069	1.84485	Chr1_4953080	2.11079	0.19428	AT1G14460	AT1G14470
Chr1_4994613	1	4994505	4994720	4994613	216	Chr1_4994583	1.19904	NA	1.08821	-0.139923	NA
Chr1_4996194	1	4996118	4996271	4996194	154	Chr1_4996196	2.56781	NA	2.46467	-0.059144	NA
Chr1_4998626	1	4998551	4998701	4998626	151	NA	1.61847	Chr1_4998626	1.56226	-0.050996	AT1G14590
Chr1_5002321	1	5002246	5002396	5002321	151	NA	1.50437	Chr1_5002321	1.49592	-0.00812642	AT1G14590	AT1G14600
Chr1_5003757	1	5003665	5003850	5003757	186	Chr1_5003775	1.35993	NA	1.20345	-0.176356	AT1G14600
Chr1_5004549	1	5004474	5004624	5004549	151	NA	1.38534	Chr1_5004549	1.42389	0.0395976	AT1G14600
Chr1_5018345	1	5018219	5018472	5018345	254	NA	1.55901	Chr1_5018294	1.50625	-0.0496689	AT1G14620	AT1G14630
Chr1_5022560	1	5022462	5022658	5022560	197	Chr1_5022537	1.44141	Chr1_5022537	1.25452	-0.200345	AT1G14630	AT1G14640
Chr1_5027562	1	5027468	5027657	5027562	190	Chr1_5027563	2.3467	Chr1_5027561	2.66847	0.185379	AT1G14642	AT1G14650
Chr1_5042441	1	5042335	5042547	5042441	213	Chr1_5042410	2.30978	Chr1_5042472	2.68242	0.21578	AT1G14680	AT1G14685
Chr1_5047870	1	5047788	5047951	5047870	164	NA	1.5888	Chr1_5047876	1.96749	0.308419	AT1G14686	AT1G14687
Chr1_5055357	1	5055261	5055454	5055357	194	Chr1_5055379	2.37082	Chr1_5055339	2.32067	-0.0308447	AT1G14690
Chr1_5058014	1	5057936	5058092	5058014	157	NA	1.26086	Chr1_5058011	1.19077	-0.0825133	AT1G14690	AT1G14700
Chr1_5061617	1	5061542	5061692	5061617	151	NA	0.885483	Chr1_5061617	0.957222	0.112389	AT1G14700	AT1G14710
Chr1_5066310	1	5066235	5066385	5066310	151	NA	1.17335	Chr1_5066310	1.04294	-0.169977	AT1G14710	AT1G14720
Chr1_5088990	1	5088904	5089076	5088990	173	Chr1_5089000	2.04884	Chr1_5089001	2.07058	0.0152276	AT1G14770	AT1G14780
Chr1_5098281	1	5098194	5098368	5098281	175	NA	3.28867	Chr1_5098269	3.24614	-0.018779	AT1G14790	AT1G14800
Chr1_5104826	1	5104751	5104901	5104826	151	NA	1.45358	Chr1_5104826	1.44873	-0.00482173	AT1G14810	AT1G14820
Chr1_5115620	1	5115519	5115721	5115620	203	Chr1_5115610	1.41492	Chr1_5115637	1.64564	0.217928	AT1G14840
Chr1_5138187	1	5138101	5138273	5138187	173	NA	2.06943	Chr1_5138176	2.10344	0.0235172	AT1G14890	AT1G14900
Chr1_5139528	1	5139433	5139623	5139528	191	Chr1_5139520	2.22644	Chr1_5139508	2.28104	0.034953	AT1G14900	AT1G14910
Chr1_5144686	1	5144611	5144761	5144686	151	NA	1.49082	Chr1_5144686	1.46366	-0.0265256	AT1G14910
Chr1_5151321	1	5151187	5151456	5151321	270	Chr1_5151380	1.33224	Chr1_5151381	1.25206	-0.0895503	AT1G14920	AT1G14930
Chr1_5165240	1	5165150	5165329	5165240	180	Chr1_5165254	1.10026	NA	0.864464	-0.347967	AT1G14970	AT1G14980
Chr1_5170665	1	5170590	5170740	5170665	151	NA	1.80821	Chr1_5170665	1.72909	-0.0645493	AT1G14990	AT1G15000	AT1G15002	AT1G15010	AT1G15015
Chr1_5177467	1	5177387	5177548	5177467	162	NA	2.54572	Chr1_5177462	2.39708	-0.0867957	AT1G15020	AT1G15030
Chr1_5187077	1	5186918	5187236	5187077	319	Chr1_5187030	1.29188	Chr1_5187027	1.47813	0.194301	AT1G15060	AT1G15080
Chr1_5193083	1	5192963	5193203	5193083	241	Chr1_5193128	2.04419	Chr1_5193038	1.63398	-0.323139	AT1G15100
Chr1_5194431	1	5194356	5194506	5194431	151	NA	1.51013	Chr1_5194431	1.45826	-0.0504248	AT1G15100
Chr1_5194607	1	5194532	5194682	5194607	151	Chr1_5194607	1.84781	NA	1.66277	-0.152228	AT1G15100
Chr1_5195972	1	5195897	5196047	5195972	151	NA	2.82285	Chr1_5195972	2.96194	0.0693899	AT1G15100
Chr1_5199215	1	5199091	5199340	5199215	250	Chr1_5199174	1.83953	Chr1_5199265	1.8703	0.0239325	AT1G15110
Chr1_5202718	1	5202606	5202831	5202718	226	Chr1_5202681	1.76815	Chr1_5202756	1.65842	-0.0924313	AT1G15110	AT1G15120	AT1G15125
Chr1_5228144	1	5228060	5228229	5228144	170	Chr1_5228135	2.76938	Chr1_5228151	2.54572	-0.121489	AT1G15190	AT1G15200
Chr1_5241729	1	5241627	5241830	5241729	204	Chr1_5241711	1.57434	Chr1_5241702	1.44292	-0.125756	AT1G15220	AT1G15230	AT1G15240
Chr1_5252207	1	5252117	5252298	5252207	182	Chr1_5252194	1.83307	Chr1_5252192	1.88087	0.0371383	AT1G15250	AT1G15270	AT1G15280
Chr1_5264348	1	5264273	5264423	5264348	151	Chr1_5264348	1.30267	NA	1.17281	-0.151502	AT1G15290
Chr1_5265205	1	5265069	5265341	5265205	273	NA	1.32598	Chr1_5265266	1.50451	0.182235	AT1G15290
Chr1_5268520	1	5268402	5268638	5268520	237	Chr1_5268545	1.39663	Chr1_5268563	1.42503	0.0290424	AT1G15310
Chr1_5277765	1	5277666	5277864	5277765	199	Chr1_5277780	2.1179	Chr1_5277767	2.23005	0.0744416	AT1G15340	AT1G15350
Chr1_5283387	1	5283312	5283462	5283387	151	NA	0.705417	Chr1_5283387	0.970881	0.460818	AT1G15360
Chr1_5286726	1	5286644	5286808	5286726	165	Chr1_5286721	1.19616	Chr1_5286733	1.60473	0.42392	AT1G15370
Chr1_5294628	1	5294516	5294741	5294628	226	Chr1_5294614	1.59245	Chr1_5294666	1.61569	0.0209023	AT1G15385	AT1G15390
Chr1_5298001	1	5297917	5298084	5298001	168	Chr1_5297992	2.57184	NA	2.79161	0.118297	AT1G15400	AT1G15405	AT1G15410
Chr1_5304235	1	5304149	5304322	5304235	174	Chr1_5304247	1.64639	Chr1_5304235	1.84198	0.161951	AT1G15415	AT1G15420	AT1G15430
Chr1_5325277	1	5325189	5325364	5325277	176	NA	2.35242	Chr1_5325277	2.41992	0.0408137	AT1G15490	AT1G15500
Chr1_5339716	1	5339614	5339818	5339716	205	NA	1.8905	Chr1_5339742	2.06474	0.127192	AT1G15520	AT1G15530	AT1G15540
Chr1_5342174	1	5342060	5342288	5342174	229	Chr1_5342165	2.46887	Chr1_5342213	2.50529	0.0211267	AT1G15530	AT1G15540
Chr1_5344885	1	5344777	5344992	5344885	216	Chr1_5344917	1.82581	Chr1_5344852	1.94561	0.0916859	AT1G15530	AT1G15550
Chr1_5380953	1	5380829	5381077	5380953	249	Chr1_5380904	2.24149	Chr1_5381002	2.23753	-0.00255104	AT1G15640	AT1G15650	AT1G15660
Chr1_5388618	1	5388543	5388693	5388618	151	Chr1_5388618	1.25107	NA	1.02144	-0.292558	AT1G15670
Chr1_5390951	1	5390855	5391047	5390951	193	NA	1.73622	Chr1_5390972	1.84896	0.0907642	AT1G15670	AT1G15680
Chr1_5402346	1	5402268	5402424	5402346	157	Chr1_5402349	1.16026	Chr1_5402343	1.2117	0.0625844	AT1G15690	AT1G15700	AT1G15710
Chr1_5404146	1	5404057	5404235	5404146	179	Chr1_5404160	1.79696	NA	1.61485	-0.154158	AT1G15700	AT1G15710	AT1G15720
Chr1_5410751	1	5410649	5410854	5410751	206	Chr1_5410724	1.96977	Chr1_5410779	2.29509	0.220524	AT1G15730	AT1G15740
Chr1_5423279	1	5423204	5423354	5423279	151	NA	2.17213	Chr1_5423279	2.2459	0.0481832	AT1G15750	AT1G15757	AT1G15760
Chr1_5425464	1	5425332	5425595	5425464	264	Chr1_5425407	1.55552	Chr1_5425428	1.3615	-0.1922	AT1G15757	AT1G15760
Chr1_5442453	1	5442378	5442528	5442453	151	Chr1_5442453	1.99202	NA	2.16628	0.120988	AT1G15790	AT1G15800	AT1G15810
Chr1_5446520	1	5446400	5446640	5446520	241	NA	0.822739	Chr1_5446565	1.0541	0.357505	AT1G15800	AT1G15810	AT1G15820	AT1G15830
Chr1_5447928	1	5447836	5448021	5447928	186	Chr1_5447939	2.60034	Chr1_5447939	2.85306	0.13381	AT1G15820	AT1G15825	AT1G15830
Chr1_5451139	1	5451029	5451249	5451139	221	Chr1_5451104	1.23381	Chr1_5451174	1.05692	-0.223254	AT1G15825	AT1G15830	AT1G15840
Chr1_5454735	1	5454573	5454898	5454735	326	Chr1_5454823	1.06226	NA	1.01328	-0.068104	AT1G15850	AT1G15860	AT1G15870
Chr1_5471090	1	5470986	5471195	5471090	210	Chr1_5471061	1.63941	NA	1.46403	-0.163232	AT1G15920	AT1G15930	AT1G15940
Chr1_5471339	1	5471253	5471425	5471339	173	NA	1.64866	Chr1_5471350	1.62349	-0.0221954	AT1G15920	AT1G15930	AT1G15940
Chr1_5489108	1	5489000	5489215	5489108	216	Chr1_5489120	3.22708	Chr1_5489085	2.93108	-0.138797	AT1G15970	AT1G15980
Chr1_5497949	1	5497861	5498036	5497949	176	Chr1_5497961	2.60891	Chr1_5497941	2.49872	-0.0622579	AT1G16010	AT1G16020
Chr1_5514224	1	5514119	5514329	5514224	211	Chr1_5514254	2.43118	Chr1_5514194	2.69755	0.149993	AT1G16070	AT1G16080	AT1G16090
Chr1_5532074	1	5531999	5532149	5532074	151	NA	2.34539	Chr1_5532074	2.33389	-0.00709127	AT1G16150
Chr1_5540225	1	5540017	5540434	5540225	418	Chr1_5540196	1.52837	Chr1_5540359	1.59382	0.0604949	AT1G16170	AT1G16180	AT1G16190
Chr1_5547708	1	5547528	5547889	5547708	362	Chr1_5547603	1.18185	Chr1_5547674	1.25678	0.0886852	AT1G16210	AT1G16220
Chr1_5562883	1	5562745	5563021	5562883	277	Chr1_5562821	1.88238	Chr1_5562946	1.86921	-0.0101292	AT1G16260	AT1G16270
Chr1_5590761	1	5590668	5590854	5590761	187	Chr1_5590778	2.43118	Chr1_5590755	2.6429	0.120465	AT1G16340	AT1G16350
Chr1_5614554	1	5614479	5614629	5614554	151	Chr1_5614554	1.38634	NA	1.52592	0.138398	AT1G16420	AT1G16430	AT1G16440
Chr1_5636636	1	5636561	5636711	5636636	151	Chr1_5636636	1.3417	NA	1.18409	-0.180283	AT1G16500
Chr1_5638385	1	5638279	5638492	5638385	214	Chr1_5638401	1.00628	Chr1_5638407	1.00235	-0.00564544	AT1G16500
Chr1_5642240	1	5642165	5642315	5642240	151	Chr1_5642240	1.49061	NA	1.41624	-0.0738371	NA
Chr1_5642827	1	5642621	5643032	5642827	412	NA	1.03253	Chr1_5642957	1.09728	0.087748	NA
Chr1_5686468	1	5686393	5686543	5686468	151	NA	3.05712	Chr1_5686468	2.7427	-0.156576	AT1G16630	AT1G16635	AT1G16640	AT1G16650
Chr1_5687826	1	5687751	5687901	5687826	151	NA	1.40151	Chr1_5687826	1.43359	0.0326504	AT1G16630	AT1G16635	AT1G16640	AT1G16650
Chr1_5713794	1	5713694	5713893	5713794	200	NA	1.27517	Chr1_5713818	1.39098	0.125412	AT1G16705	AT1G16710
Chr1_5727579	1	5727477	5727680	5727579	204	Chr1_5727605	1.85149	Chr1_5727552	1.89935	0.036819	AT1G16730	AT1G16740
Chr1_5744394	1	5744308	5744479	5744394	172	Chr1_5744403	2.24645	Chr1_5744389	2.00502	-0.16403	AT1G16780	AT1G16790
Chr1_5758717	1	5758621	5758812	5758717	192	Chr1_5758713	3.50667	Chr1_5758696	3.58	0.0298579	AT1G16820	AT1G16825	AT1G16830
Chr1_5760494	1	5760397	5760591	5760494	195	NA	1.17801	Chr1_5760516	1.36029	0.207562	AT1G16820	AT1G16825	AT1G16830
Chr1_5773418	1	5773265	5773571	5773418	307	Chr1_5773376	2.46623	Chr1_5773340	2.69513	0.128048	AT1G16870	AT1G16880
Chr1_5786469	1	5786387	5786552	5786469	166	NA	1.24317	Chr1_5786466	1.43786	0.2099	AT1G16905	AT1G16910	AT1G16916	AT1G16920
Chr1_5787285	1	5787210	5787360	5787285	151	Chr1_5787285	1.05745	NA	1.00305	-0.0761959	AT1G16916	AT1G16920	AT1G16930
Chr1_5789380	1	5789211	5789549	5789380	339	Chr1_5789342	1.63449	Chr1_5789286	1.64787	0.0117619	AT1G16916	AT1G16920	AT1G16930	AT1G16940
Chr1_5844527	1	5844345	5844708	5844527	364	Chr1_5844513	2.61244	Chr1_5844633	2.57467	-0.0210104	AT1G17080	AT1G17090	AT1G17100
Chr1_5851735	1	5851646	5851824	5851735	179	Chr1_5851721	4.28407	Chr1_5851736	4.06711	-0.074978	AT1G17110	AT1G17120	AT1G17130
Chr1_5858505	1	5858406	5858604	5858505	199	Chr1_5858481	1.77897	Chr1_5858522	1.88472	0.083308	AT1G17140
Chr1_5859863	1	5859773	5859953	5859863	181	NA	1.17493	Chr1_5859848	1.22109	0.0555947	AT1G17140	AT1G17145
Chr1_5873643	1	5873471	5873815	5873643	345	Chr1_5873740	1.67059	Chr1_5873546	1.56226	-0.0967231	AT1G17180	AT1G17190
Chr1_5875142	1	5875015	5875269	5875142	255	Chr1_5875090	1.20233	Chr1_5875147	1.15047	-0.0636096	AT1G17190
Chr1_5920190	1	5920096	5920285	5920190	190	NA	1.30267	Chr1_5920171	1.35753	0.0595124	AT1G17280	AT1G17285	AT1G17290
Chr1_5922047	1	5921950	5922144	5922047	195	Chr1_5922038	1.53969	Chr1_5922025	1.61235	0.066525	AT1G17280	AT1G17285	AT1G17290
Chr1_5944976	1	5944890	5945062	5944976	173	Chr1_5944987	2.45583	Chr1_5944965	2.8628	0.221216	AT1G17350	AT1G17360
Chr1_5996999	1	5996922	5997076	5996999	155	NA	2.36839	Chr1_5997001	2.47694	0.0646523	AT1G17450	AT1G17455	AT1G17460
Chr1_6002812	1	6002737	6002887	6002812	151	NA	2.06004	Chr1_6002812	2.16734	0.0732531	AT1G17460	AT1G17470
Chr1_6008443	1	6008361	6008524	6008443	164	Chr1_6008444	1.18933	NA	1.15999	-0.0360367	AT1G17480	AT1G17490
Chr1_6017279	1	6017186	6017372	6017279	187	Chr1_6017297	1.08634	NA	1.11197	0.0336422	AT1G17500
Chr1_6034095	1	6033990	6034200	6034095	211	Chr1_6034125	2.08471	Chr1_6034065	2.0221	-0.0439924	AT1G17540	AT1G17545	AT1G17550
Chr1_6039024	1	6038907	6039141	6039024	235	NA	2.38724	Chr1_6039066	2.45613	0.0410433	AT1G17560	AT1G17570	AT1G17580
Chr1_6062162	1	6062052	6062272	6062162	221	Chr1_6062197	1.40402	Chr1_6062127	1.69967	0.275691	AT1G17620	AT1G17630
Chr1_6064382	1	6064276	6064488	6064382	213	Chr1_6064351	1.32922	Chr1_6064355	1.19306	-0.155913	AT1G17630
Chr1_6075980	1	6075866	6076094	6075980	229	Chr1_6076019	3.46303	Chr1_6075941	3.51871	0.0230117	AT1G17660	AT1G17665	AT1G17670	AT1G17680
Chr1_6098502	1	6098391	6098613	6098502	223	Chr1_6098538	2.9425	Chr1_6098467	2.66115	-0.144993	AT1G17720	AT1G17730	AT1G17745
Chr1_6100897	1	6100775	6101020	6100897	246	Chr1_6100850	1.07921	Chr1_6100945	1.05419	-0.0338407	AT1G17720	AT1G17730	AT1G17744	AT1G17745
Chr1_6102250	1	6102126	6102375	6102250	250	Chr1_6102279	1.63941	Chr1_6102201	1.78774	0.12496	AT1G17744	AT1G17745
Chr1_6105265	1	6105190	6105340	6105265	151	Chr1_6105265	0.881026	NA	0.962078	0.126969	AT1G17745	AT1G17750
Chr1_6139435	1	6139345	6139526	6139435	182	NA	0.987595	Chr1_6139451	1.21993	0.304807	AT1G17830
Chr1_6139651	1	6139576	6139726	6139651	151	Chr1_6139651	1.23727	NA	1.3202	0.0935961	AT1G17830	AT1G17840
Chr1_6154127	1	6153968	6154286	6154127	319	Chr1_6154200	1.30267	Chr1_6154043	1.38677	0.0902569	AT1G17870	AT1G17880	AT1G17890
Chr1_6165548	1	6165422	6165673	6165548	252	Chr1_6165497	1.35709	Chr1_6165583	1.45287	0.0983892	AT1G17920	AT1G17930
Chr1_6174664	1	6174569	6174759	6174664	191	Chr1_6174684	1.75198	Chr1_6174644	1.90995	0.124549	AT1G17940	AT1G17950
Chr1_6184419	1	6184311	6184528	6184419	218	Chr1_6184386	1.48748	Chr1_6184391	1.39594	-0.0916333	AT1G17960	AT1G17970
Chr1_6218388	1	6218312	6218464	6218388	153	Chr1_6218387	2.17897	Chr1_6218389	2.05799	-0.0824104	AT1G18070	AT1G18075
Chr1_6219470	1	6219376	6219563	6219470	188	NA	2.2541	Chr1_6219451	2.68608	0.252951	AT1G18070	AT1G18075	AT1G18080
Chr1_6231617	1	6231513	6231722	6231617	210	Chr1_6231645	1.47825	Chr1_6231647	1.48744	0.0089412	AT1G18100
Chr1_6240194	1	6240092	6240295	6240194	204	Chr1_6240220	2.23634	Chr1_6240209	2.02656	-0.142107	AT1G18140
Chr1_6244245	1	6244095	6244394	6244245	300	Chr1_6244170	1.12044	NA	1.17335	0.066568	AT1G18140	AT1G18150
Chr1_6248074	1	6247984	6248165	6248074	182	NA	1.66378	Chr1_6248059	1.45732	-0.191147	AT1G18150	AT1G18160
Chr1_6267449	1	6267374	6267524	6267449	151	NA	2.6273	Chr1_6267449	2.28707	-0.20008	AT1G18200	AT1G18210
Chr1_6268917	1	6268767	6269066	6268917	300	Chr1_6268842	1.40119	Chr1_6268974	1.19897	-0.224857	AT1G18200	AT1G18210	AT1G18220
Chr1_6299073	1	6298983	6299164	6299073	182	NA	2.07805	Chr1_6299089	2.44893	0.236921	AT1G18290	AT1G18300
Chr1_6308152	1	6308046	6308259	6308152	214	NA	3.07097	Chr1_6308121	3.03482	-0.0170835	AT1G18330	AT1G18335
Chr1_6324575	1	6324455	6324695	6324575	241	Chr1_6324530	1.6577	Chr1_6324620	1.54017	-0.106093	AT1G18370	AT1G18390
Chr1_6345802	1	6345678	6345925	6345802	248	Chr1_6345753	2.89358	Chr1_6345799	3.29747	0.188504	AT1G18415	AT1G18420	AT1G18430	AT1G18440	AT1G18450
Chr1_6361436	1	6361337	6361535	6361436	199	NA	2.32067	Chr1_6361460	2.62624	0.178457	AT1G18470	AT1G18480	AT1G18485
Chr1_6385398	1	6385300	6385497	6385398	198	Chr1_6385422	1.88137	Chr1_6385394	1.81395	-0.0526489	AT1G18550	AT1G18560
Chr1_6388341	1	6388201	6388480	6388341	280	Chr1_6388320	1.1616	NA	1.20422	0.0519856	AT1G18560	AT1G18570
Chr1_6405551	1	6405460	6405642	6405551	183	Chr1_6405567	1.9623	Chr1_6405535	2.12397	0.114218	AT1G18610
Chr1_6409592	1	6409513	6409671	6409592	159	Chr1_6409596	0.950098	NA	0.95589	0.00876828	AT1G18610	AT1G18620
Chr1_6419110	1	6419020	6419200	6419110	181	NA	1.57747	Chr1_6419095	1.67345	0.0852129	AT1G18640	AT1G18650	AT1G18660
Chr1_6420552	1	6420477	6420627	6420552	151	NA	1.76165	Chr1_6420552	1.67634	-0.0716125	AT1G18640	AT1G18650	AT1G18660
Chr1_6431394	1	6431298	6431490	6431394	193	Chr1_6431373	1.58996	Chr1_6431411	1.40651	-0.176871	AT1G18670	AT1G18680	AT1G18690
Chr1_6443671	1	6443582	6443760	6443671	179	Chr1_6443679	1.72303	Chr1_6443657	1.92584	0.16054	AT1G18700
Chr1_6459867	1	6459792	6459942	6459867	151	NA	1.30929	Chr1_6459867	1.31517	0.00646461	AT1G18720	AT1G18730
Chr1_6466613	1	6466533	6466692	6466613	160	Chr1_6466616	3.34303	Chr1_6466617	3.08092	-0.117795	AT1G18745	AT1G18750
Chr1_6474548	1	6474422	6474674	6474548	253	Chr1_6474551	2.107	Chr1_6474497	1.67021	-0.335161	AT1G18760	AT1G18770	AT1G18773
Chr1_6483947	1	6483849	6484045	6483947	197	Chr1_6483924	1.49044	NA	1.31139	-0.184641	AT1G18800
Chr1_6528393	1	6528295	6528490	6528393	196	Chr1_6528415	1.93912	Chr1_6528387	1.97615	0.0272904	AT1G18890	AT1G18900
Chr1_6562892	1	6562764	6563019	6562892	256	Chr1_6562864	2.08142	Chr1_6562839	2.34129	0.169736	AT1G18990	AT1G19000	AT1G19010
Chr1_6579377	1	6579277	6579478	6579377	202	NA	2.21665	Chr1_6579377	2.22426	0.00494445	AT1G19050
Chr1_6593891	1	6593803	6593980	6593891	178	Chr1_6593900	2.62856	Chr1_6593879	1.87978	-0.483709	AT1G19100
Chr1_6601938	1	6601814	6602063	6601938	250	Chr1_6601908	2.3106	Chr1_6601889	2.35773	0.029131	AT1G19100	AT1G19110
Chr1_6613500	1	6613312	6613687	6613500	376	NA	1.81817	Chr1_6613499	1.87139	0.0416232	AT1G19130	AT1G19140	AT1G19150	AT1G19160
Chr1_6620945	1	6620866	6621024	6620945	159	NA	2.87401	Chr1_6620949	2.8905	0.00825399	AT1G19180	AT1G19190
Chr1_6626693	1	6626579	6626806	6626693	228	Chr1_6626731	3.04424	Chr1_6626720	2.90831	-0.065901	AT1G19200	AT1G19210
Chr1_6627811	1	6627736	6627886	6627811	151	NA	1.06701	Chr1_6627811	1.34205	0.330865	AT1G19200	AT1G19210	AT1G19220
Chr1_6635185	1	6635091	6635279	6635185	189	Chr1_6635204	1.09489	Chr1_6635166	1.02555	-0.0943881	AT1G19220
Chr1_6641190	1	6641115	6641265	6641190	151	NA	1.6293	Chr1_6641190	1.52228	-0.0980185	AT1G19230
Chr1_6661388	1	6661313	6661463	6661388	151	Chr1_6661388	1.11246	NA	1.01008	-0.139284	AT1G19260	AT1G19270
Chr1_6670967	1	6670892	6671042	6670967	151	NA	0.984947	Chr1_6670967	1.16139	0.237735	AT1G19300
Chr1_6673211	1	6673075	6673347	6673211	273	NA	1.1104	Chr1_6673150	1.24578	0.16597	AT1G19300
Chr1_6677846	1	6677771	6677921	6677846	151	Chr1_6677846	1.77897	NA	1.47953	-0.265903	AT1G19310	AT1G19320
Chr1_6686999	1	6686901	6687096	6686999	196	Chr1_6687021	3.12345	Chr1_6686976	2.76938	-0.173577	AT1G19340	AT1G19350
Chr1_6688523	1	6688445	6688602	6688523	158	Chr1_6688521	2.30785	Chr1_6688520	2.24737	-0.0383118	AT1G19350
Chr1_6696956	1	6696843	6697069	6696956	227	NA	1.76751	Chr1_6696918	1.99301	0.173231	AT1G19370	AT1G19371	AT1G19373	AT1G19376	AT1G19380
Chr1_6714580	1	6714483	6714677	6714580	195	Chr1_6714560	1.86141	Chr1_6714566	1.71088	-0.121657	AT1G19400	AT1G19410
Chr1_6728185	1	6728013	6728357	6728185	345	Chr1_6728220	1.80701	Chr1_6728088	1.51629	-0.253059	AT1G19430	AT1G19440
Chr1_6737925	1	6737837	6738013	6737925	177	Chr1_6737926	1.50524	Chr1_6737917	1.7941	0.253267	AT1G19460	AT1G19464
Chr1_6746704	1	6746611	6746797	6746704	187	Chr1_6746720	2.32201	Chr1_6746722	2.61759	0.172865	AT1G19480	AT1G19485
Chr1_6754331	1	6754249	6754412	6754331	164	NA	4.18796	Chr1_6754337	4.3522	0.0554972	AT1G19490	AT1G19500
Chr1_6774684	1	6774568	6774800	6774684	233	Chr1_6774725	2.39542	Chr1_6774723	2.41563	0.0121209	AT1G19570	AT1G19580
Chr1_6802915	1	6802817	6803013	6802915	197	NA	4.0906	Chr1_6802938	4.18388	0.032529	AT1G19660	AT1G19670	AT1G19680
Chr1_6805316	1	6805240	6805392	6805316	153	Chr1_6805317	1.38939	Chr1_6805316	1.3615	-0.0292546	AT1G19660	AT1G19670	AT1G19680
Chr1_6814651	1	6814459	6814844	6814651	386	Chr1_6814626	1.70704	Chr1_6814769	1.62002	-0.0754852	AT1G19700	AT1G19710
Chr1_6824310	1	6824218	6824401	6824310	184	Chr1_6824304	2.19872	Chr1_6824293	2.10629	-0.0619598	AT1G19720	AT1G19730	AT1G19740	AT1G19750
Chr1_6843388	1	6843298	6843479	6843388	182	Chr1_6843404	1.04809	Chr1_6843392	0.943044	-0.152366	AT1G19800
Chr1_6850889	1	6850814	6850964	6850889	151	NA	0.699727	Chr1_6850889	0.959285	0.455167	AT1G19830
Chr1_6853627	1	6853533	6853720	6853627	188	NA	1.11583	Chr1_6853608	1.30545	0.22643	AT1G19830
Chr1_6853889	1	6853814	6853964	6853889	151	Chr1_6853889	1.3622	NA	1.51857	0.156775	NA
Chr1_6855631	1	6855553	6855710	6855631	158	Chr1_6855628	1.12342	NA	0.879781	-0.352681	AT1G19835
Chr1_6855990	1	6855915	6856065	6855990	151	NA	1.51013	Chr1_6855990	1.56825	0.0544828	AT1G19835
Chr1_6863123	1	6863048	6863198	6863123	151	NA	2.43726	Chr1_6863123	2.43405	-0.00190136	AT1G19835
Chr1_6868067	1	6867984	6868150	6868067	167	Chr1_6868075	2.24776	Chr1_6868059	2.45376	0.126506	NA
Chr1_6871690	1	6871603	6871777	6871690	175	Chr1_6871678	0.931173	NA	0.917154	-0.0218852	NA
Chr1_6873462	1	6873384	6873539	6873462	156	Chr1_6873459	1.34288	Chr1_6873464	1.41338	0.073819	AT1G19840
Chr1_6883282	1	6883207	6883357	6883282	151	NA	4.3226	Chr1_6883282	4.64201	0.10285	NA
Chr1_6894788	1	6894670	6894905	6894788	236	Chr1_6894830	1.76412	Chr1_6894820	1.69667	-0.0562427	AT1G19860	AT1G19870
Chr1_6899698	1	6899604	6899791	6899698	188	Chr1_6899714	2.66465	Chr1_6899679	2.98542	0.163988	AT1G19870	AT1G19880
Chr1_6904769	1	6904692	6904846	6904769	155	Chr1_6904770	1.51887	Chr1_6904771	1.51013	-0.00832565	AT1G19880	AT1G19890
Chr1_6916815	1	6916727	6916903	6916815	177	Chr1_6916802	1.55126	Chr1_6916822	1.63159	0.0728381	AT1G19920	AT1G19930
Chr1_6924005	1	6923918	6924092	6924005	175	Chr1_6924017	2.61372	Chr1_6923996	2.90407	0.151972	AT1G19950
Chr1_6927785	1	6927672	6927898	6927785	227	Chr1_6927747	1.38363	NA	1.3434	-0.0425693	AT1G19960	AT1G19968
Chr1_6932905	1	6932830	6932980	6932905	151	NA	1.91212	Chr1_6932905	1.94561	0.0250495	AT1G19970	AT1G19980	AT1G19990
Chr1_6937910	1	6937816	6938003	6937910	188	Chr1_6937924	1.04901	Chr1_6937928	1.2345	0.234898	AT1G20000	AT1G20010
Chr1_6939593	1	6939515	6939671	6939593	157	NA	2.00005	Chr1_6939593	2.24371	0.16585	AT1G20000	AT1G20010	AT1G20015
Chr1_6945454	1	6945271	6945637	6945454	367	Chr1_6945562	1.73773	Chr1_6945432	1.80113	0.0516984	AT1G20020	AT1G20030
Chr1_6946624	1	6946544	6946705	6946624	162	NA	2.20628	Chr1_6946630	2.04288	-0.111011	AT1G20030	AT1G20050
Chr1_6959473	1	6959371	6959575	6959473	205	Chr1_6959496	2.37196	Chr1_6959500	2.75652	0.216768	AT1G20070	AT1G20080
Chr1_6995132	1	6994974	6995289	6995132	316	Chr1_6995214	1.17861	Chr1_6995191	1.03685	-0.184879	AT1G20160	AT1G20170	AT1G20180
Chr1_7016676	1	7016568	7016784	7016676	217	NA	1.68799	Chr1_7016679	1.87449	0.151192	AT1G20240	AT1G20250	AT1G20260
Chr1_7023214	1	7023128	7023300	7023214	173	Chr1_7023225	1.5994	Chr1_7023203	1.47674	-0.115115	AT1G20270	AT1G20280
Chr1_7029569	1	7029472	7029666	7029569	195	NA	1.10366	Chr1_7029591	1.23736	0.16497	AT1G20290	AT1G20300	AT1G20310
Chr1_7038206	1	7038131	7038281	7038206	151	NA	1.54212	Chr1_7038206	1.90272	0.303148	AT1G20330
Chr1_7053867	1	7053701	7054033	7053867	333	Chr1_7053776	1.85314	Chr1_7053776	1.49936	-0.305625	AT1G20370
Chr1_7062035	1	7061957	7062114	7062035	158	Chr1_7062032	1.70551	Chr1_7062039	1.85149	0.118484	AT1G20380
Chr1_7084104	1	7084024	7084183	7084104	160	NA	1.4035	Chr1_7084108	1.29837	-0.112327	AT1G20410	AT1G20430	AT1G20440
Chr1_7086668	1	7086590	7086747	7086668	158	Chr1_7086665	1.57747	Chr1_7086672	1.6026	0.0228018	AT1G20430	AT1G20440
Chr1_7090043	1	7089925	7090162	7090043	238	NA	2.15877	Chr1_7090075	2.27847	0.0778558	AT1G20450	AT1G20460
Chr1_7106003	1	7105901	7106104	7106003	204	Chr1_7106029	2.85306	Chr1_7105976	2.9523	0.0493292	AT1G20510	AT1G20515	AT1G20520
Chr1_7118835	1	7118759	7118910	7118835	152	Chr1_7118834	1.35004	NA	1.28215	-0.0744371	AT1G20550	AT1G20560
Chr1_7119035	1	7118951	7119118	7119035	168	NA	1.20869	Chr1_7119043	1.02048	-0.244196	AT1G20550	AT1G20560
Chr1_7146266	1	7146184	7146348	7146266	165	Chr1_7146259	1.19904	Chr1_7146273	1.37701	0.199659	AT1G20620	AT1G20630
Chr1_7160947	1	7160833	7161062	7160947	230	NA	1.95646	Chr1_7160908	2.28707	0.225255	AT1G20650
Chr1_7163589	1	7163502	7163676	7163589	175	NA	1.14974	Chr1_7163579	1.04948	-0.131633	AT1G20670
Chr1_7168032	1	7167842	7168221	7168032	380	Chr1_7168052	1.61671	Chr1_7168029	1.6277	0.00977391	AT1G20670	AT1G20680
Chr1_7179400	1	7179318	7179482	7179400	165	NA	2.0061	Chr1_7179393	1.98946	-0.0120166	AT1G20691	AT1G20693	AT1G20696
Chr1_7216876	1	7216794	7216959	7216876	166	Chr1_7216876	4.64201	Chr1_7216880	4.65825	0.00503844	AT1G20770	AT1G20780
Chr1_7231924	1	7231838	7232011	7231924	174	Chr1_7231913	1.611	NA	1.53066	-0.0738026	AT1G20800	AT1G20810	AT1G20816
Chr1_7238539	1	7238413	7238666	7238539	254	Chr1_7238519	1.19266	Chr1_7238488	1.18956	-0.00375478	AT1G20823
Chr1_7242814	1	7242733	7242895	7242814	163	Chr1_7242820	3.25102	Chr1_7242816	3.36596	0.0501256	AT1G20820	AT1G20830
Chr1_7250834	1	7250723	7250945	7250834	223	Chr1_7250798	1.48234	Chr1_7250870	1.67178	0.173509	AT1G20840	AT1G20850
Chr1_7267525	1	7267430	7267620	7267525	191	Chr1_7267505	2.0037	Chr1_7267523	2.16421	0.111174	AT1G20880	AT1G20890
Chr1_7320917	1	7320842	7320992	7320917	151	NA	1.2174	Chr1_7320917	1.18455	-0.0394642	NA
Chr1_7322928	1	7322830	7323026	7322928	197	Chr1_7322951	1.6337	Chr1_7322905	1.74487	0.0949765	AT1G20980
Chr1_7324488	1	7324406	7324570	7324488	165	Chr1_7324495	1.73426	Chr1_7324481	1.86314	0.103416	AT1G20980
Chr1_7336836	1	7336680	7336991	7336836	312	Chr1_7336908	1.74579	Chr1_7336900	1.76412	0.0150687	AT1G21000
Chr1_7366217	1	7366142	7366292	7366217	151	NA	1.62798	Chr1_7366217	1.59183	-0.0323967	AT1G21050
Chr1_7370609	1	7370534	7370684	7370609	151	NA	1.39255	Chr1_7370609	1.56073	0.164492	AT1G21060
Chr1_7371333	1	7371255	7371410	7371333	156	Chr1_7371335	0.927456	NA	0.875942	-0.0824435	AT1G21060	AT1G21065
Chr1_7374228	1	7374144	7374311	7374228	168	Chr1_7374236	2.51834	Chr1_7374232	2.62373	0.0591462	AT1G21060	AT1G21065
Chr1_7382515	1	7382404	7382626	7382515	223	NA	1.50355	Chr1_7382479	1.41518	-0.0873873	AT1G21080	AT1G21090
Chr1_7384458	1	7384362	7384554	7384458	193	Chr1_7384479	1.39663	NA	1.33725	-0.0626807	AT1G21080	AT1G21090
Chr1_7386374	1	7386278	7386469	7386374	192	NA	0.85788	Chr1_7386394	1.06922	0.317711	AT1G21090	AT1G21100
Chr1_7421074	1	7420966	7421182	7421074	217	Chr1_7421107	1.78214	Chr1_7421041	1.80287	0.0166847	AT1G21190	AT1G21200	AT1G21202	AT1G21210
Chr1_7448556	1	7448481	7448631	7448556	151	NA	1.39198	Chr1_7448556	1.42389	0.0326992	AT1G21280	AT1G21281
Chr1_7454992	1	7454896	7455089	7454992	194	Chr1_7455014	1.10863	Chr1_7454996	1.14464	0.046116	AT1G21310
Chr1_7461859	1	7461784	7461934	7461859	151	NA	1.19798	Chr1_7461859	1.40303	0.227942	AT1G21320
Chr1_7462023	1	7461948	7462098	7462023	151	Chr1_7462023	1.47734	NA	1.44616	-0.0307747	AT1G21320
Chr1_7470497	1	7470392	7470602	7470497	211	Chr1_7470467	1.63449	Chr1_7470508	1.72324	0.0762831	AT1G21326
Chr1_7488865	1	7488749	7488981	7488865	233	Chr1_7488841	2.26421	Chr1_7488906	2.48508	0.134285	AT1G21380	AT1G21390
Chr1_7491214	1	7491139	7491289	7491214	151	Chr1_7491214	1.04264	NA	1.21504	0.220763	AT1G21380	AT1G21390	AT1G21395	AT1G21400
Chr1_7494272	1	7494180	7494363	7494272	184	NA	1.97108	Chr1_7494255	2.07805	0.076244	AT1G21400	AT1G21410
Chr1_7496935	1	7496844	7497026	7496935	183	Chr1_7496951	1.81817	Chr1_7496936	1.6788	-0.115057	AT1G21400	AT1G21410
Chr1_7499969	1	7499877	7500062	7499969	186	Chr1_7499952	1.24659	NA	1.20071	-0.0540993	AT1G21410	AT1G21420	AT1G21430
Chr1_7504303	1	7504193	7504412	7504303	220	NA	1.06605	Chr1_7504270	1.17741	0.143342	AT1G21440
Chr1_7509079	1	7508983	7509174	7509079	192	NA	1.07997	Chr1_7509058	1.14825	0.0884455	AT1G21450
Chr1_7533976	1	7533901	7534051	7533976	151	NA	1.01469	Chr1_7533976	0.999318	-0.0220233	AT1G21500	AT1G21510	AT1G21520
Chr1_7565893	1	7565817	7565969	7565893	153	NA	1.44227	Chr1_7565892	1.57196	0.124223	AT1G21580	AT1G21590
Chr1_7571101	1	7570925	7571276	7571101	352	Chr1_7571059	1.67534	Chr1_7571037	1.75996	0.0710887	AT1G21590	AT1G21600	AT1G21610
Chr1_7609660	1	7609552	7609768	7609660	217	Chr1_7609627	1.6536	Chr1_7609643	1.81509	0.134431	AT1G21660	AT1G21670
Chr1_7612835	1	7612753	7612916	7612835	164	NA	3.39329	Chr1_7612841	3.40652	0.00561394	AT1G21670	AT1G21680	AT1G21690
Chr1_7619052	1	7618960	7619145	7619052	186	Chr1_7619054	1.308	NA	1.1654	-0.166537	AT1G21690	AT1G21695	AT1G21700
Chr1_7624275	1	7624193	7624357	7624275	165	Chr1_7624279	2.77255	Chr1_7624282	2.63718	-0.0722174	AT1G21700	AT1G21710	AT1G21720
Chr1_7640096	1	7640021	7640171	7640096	151	Chr1_7640096	1.96779	NA	1.95496	-0.00943718	AT1G21738	AT1G21740
Chr1_7645536	1	7645444	7645629	7645536	186	Chr1_7645520	2.4709	Chr1_7645519	2.29381	-0.107291	AT1G21740	AT1G21750
Chr1_7648993	1	7648875	7649111	7648993	237	Chr1_7648950	1.44439	Chr1_7649036	1.24476	-0.214593	AT1G21750	AT1G21760	AT1G21780
Chr1_7654100	1	7654007	7654193	7654100	187	Chr1_7654082	2.51315	Chr1_7654118	3.04035	0.274741	AT1G21770	AT1G21780	AT1G21790
Chr1_7661016	1	7660936	7661096	7661016	161	Chr1_7661014	2.0159	Chr1_7661017	1.95496	-0.044285	AT1G21810	AT1G21830
Chr1_7665018	1	7664932	7665104	7665018	173	NA	1.53787	Chr1_7665029	1.58934	0.0474942	AT1G21830	AT1G21835	AT1G21840
Chr1_7680410	1	7680271	7680549	7680410	279	Chr1_7680410	2.51834	Chr1_7680366	2.28707	-0.138973	AT1G21870	AT1G21880
Chr1_7692507	1	7692416	7692598	7692507	183	Chr1_7692512	1.50625	Chr1_7692509	1.68714	0.163618	AT1G21900
Chr1_7699235	1	7699159	7699312	7699235	154	Chr1_7699234	1.38252	NA	1.3622	-0.0213618	NA
Chr1_7699437	1	7699320	7699554	7699437	235	NA	1.6221	Chr1_7699395	1.67419	0.0456005	NA
Chr1_7706245	1	7706151	7706338	7706245	188	Chr1_7706262	3.09986	Chr1_7706253	3.06775	-0.0150221	AT1G21920
Chr1_7715806	1	7715730	7715881	7715806	152	NA	1.99202	Chr1_7715806	1.85942	-0.0993795	AT1G21940
Chr1_7732388	1	7732301	7732475	7732388	175	NA	2.3668	Chr1_7732376	2.51501	0.0876263	AT1G21970	AT1G21975	AT1G21980
Chr1_7734610	1	7734528	7734691	7734610	164	Chr1_7734603	1.4115	NA	1.00677	-0.487495	AT1G21980
Chr1_7759326	1	7759208	7759444	7759326	237	Chr1_7759369	2.18085	Chr1_7759358	2.08449	-0.0651961	AT1G22030
Chr1_7760733	1	7760643	7760822	7760733	180	Chr1_7760747	1.31281	Chr1_7760718	1.19549	-0.135056	AT1G22030
Chr1_7765850	1	7765775	7765925	7765850	151	Chr1_7765850	1.36974	NA	1.37078	0.00109498	AT1G22040
Chr1_7782519	1	7782444	7782594	7782519	151	NA	2.52214	Chr1_7782519	2.50039	-0.0124952	AT1G22060
Chr1_7789330	1	7789188	7789471	7789330	284	Chr1_7789263	2.58753	Chr1_7789318	2.70245	0.0626923	AT1G22070
Chr1_7832890	1	7832805	7832975	7832890	171	Chr1_7832896	1.87516	Chr1_7832880	1.90451	0.0224062	AT1G22180	AT1G22190
Chr1_7836430	1	7836355	7836505	7836430	151	NA	2.52434	Chr1_7836430	2.40658	-0.0689219	AT1G22190
Chr1_7846481	1	7846406	7846556	7846481	151	NA	1.31031	Chr1_7846481	1.28599	-0.0270287	AT1G22220
Chr1_7873525	1	7873447	7873602	7873525	156	Chr1_7873524	2.08546	Chr1_7873527	2.14452	0.0402891	AT1G22275	AT1G22280
Chr1_7884232	1	7884142	7884323	7884232	182	NA	2.56905	Chr1_7884245	2.40999	-0.0922078	AT1G22310	AT1G22320	AT1G22330
Chr1_7909782	1	7909692	7909873	7909782	182	NA	1.87169	Chr1_7909776	1.89553	0.0182598	AT1G22403	AT1G22410
Chr1_7925137	1	7925050	7925224	7925137	175	Chr1_7925125	1.26043	NA	1.03212	-0.288305	AT1G22440	AT1G22450
Chr1_7934150	1	7934074	7934227	7934150	154	Chr1_7934149	2.75693	NA	2.72924	-0.0145634	AT1G22470	AT1G22480
Chr1_7937076	1	7936973	7937179	7937076	207	NA	3.67135	Chr1_7937104	3.41253	-0.105469	AT1G22480
Chr1_7945825	1	7945732	7945918	7945825	187	NA	1.51013	Chr1_7945823	1.24364	-0.280104	NA
Chr1_7952837	1	7952762	7952912	7952837	151	Chr1_7952837	0.869532	NA	0.871548	0.003341	AT1G22510	AT1G22520
Chr1_7954579	1	7954442	7954716	7954579	275	Chr1_7954517	1.68226	Chr1_7954625	1.82195	0.115083	AT1G22510	AT1G22520	AT1G22530
Chr1_7975510	1	7975362	7975658	7975510	297	Chr1_7975583	1.07361	NA	1.12519	0.0676986	NA
Chr1_7980207	1	7980127	7980286	7980207	160	Chr1_7980202	0.939825	NA	1.04413	0.151837	AT1G22570	AT1G22590
Chr1_7987407	1	7987332	7987482	7987407	151	Chr1_7987407	0.929344	NA	0.84572	-0.136033	AT1G22600
Chr1_7992943	1	7992868	7993018	7992943	151	Chr1_7992943	0.884784	NA	1.15183	0.380531	AT1G22610
Chr1_7994110	1	7993984	7994236	7994110	253	Chr1_7994059	1.8854	Chr1_7994080	2.03993	0.113649	AT1G22610
Chr1_8005368	1	8005272	8005465	8005368	194	NA	1.78905	Chr1_8005390	1.84198	0.0420637	AT1G22620	AT1G22640
Chr1_8010873	1	8010793	8010952	8010873	160	Chr1_8010868	1.62045	Chr1_8010874	1.91964	0.244441	NA
Chr1_8017193	1	8017085	8017300	8017193	216	Chr1_8017162	1.02713	Chr1_8017225	1.21367	0.240757	AT1G22650	AT1G22651	AT1G22660
Chr1_8060827	1	8060737	8060916	8060827	180	NA	3.21759	Chr1_8060812	3.44093	0.096818	AT1G22767	AT1G22770
Chr1_8068915	1	8068840	8068990	8068915	151	Chr1_8068915	0.949506	NA	0.884196	-0.102811	AT1G22780	AT1G22790
Chr1_8076616	1	8076516	8076715	8076616	200	Chr1_8076620	1.2209	Chr1_8076640	1.22814	0.00852999	AT1G22810	AT1G22830	AT1G22840
Chr1_8083110	1	8083021	8083199	8083110	179	Chr1_8083121	1.85042	Chr1_8083124	1.43434	-0.367466	AT1G22850	AT1G22860
Chr1_8117250	1	8117158	8117342	8117250	185	Chr1_8117233	1.60592	Chr1_8117243	1.49995	-0.0984856	AT1G22930
Chr1_8134502	1	8134424	8134581	8134502	158	Chr1_8134499	1.42698	Chr1_8134506	1.25206	-0.188661	AT1G22970	AT1G22980	AT1G22985
Chr1_8136140	1	8136030	8136249	8136140	220	Chr1_8136174	2.85691	NA	2.58033	-0.1469	AT1G22980	AT1G22985	AT1G22990
Chr1_8136330	1	8136255	8136405	8136330	151	NA	1.67449	Chr1_8136330	1.67082	-0.00316544	AT1G22980	AT1G22985	AT1G22990
Chr1_8176208	1	8176102	8176313	8176208	212	Chr1_8176177	1.07858	Chr1_8176238	1.11705	0.0505606	AT1G23070	AT1G23074
Chr1_8178120	1	8178014	8178225	8178120	212	Chr1_8178150	1.00767	Chr1_8178113	1.11246	0.14273	AT1G23070	AT1G23074
Chr1_8179601	1	8179517	8179686	8179601	170	NA	1.18859	Chr1_8179592	1.11648	-0.0902937	AT1G23080
Chr1_8181553	1	8181435	8181671	8181553	237	Chr1_8181596	1.43053	Chr1_8181542	1.50672	0.0748616	AT1G23080
Chr1_8188288	1	8188210	8188365	8188288	156	Chr1_8188290	1.18185	NA	1.16828	-0.0166609	AT1G23090
Chr1_8193670	1	8193578	8193763	8193670	186	Chr1_8193653	1.64787	Chr1_8193656	1.64462	-0.00284815	AT1G23100
Chr1_8241991	1	8241861	8242120	8241991	260	Chr1_8242045	1.67994	Chr1_8241957	1.58297	-0.0857758	AT1G23210	AT1G23220	AT1G23230
Chr1_8272026	1	8271936	8272116	8272026	181	Chr1_8272011	1.49592	Chr1_8272041	1.46755	-0.0276234	AT1G23310
Chr1_8298376	1	8298281	8298471	8298376	191	NA	4.7645	Chr1_8298396	4.3226	-0.140425	AT1G23360	AT1G23380
Chr1_8301111	1	8301036	8301186	8301111	151	NA	1.33661	Chr1_8301111	1.32478	-0.0128258	AT1G23380
Chr1_8305446	1	8305364	8305529	8305446	166	NA	1.94387	Chr1_8305439	1.8357	-0.0826014	AT1G23380
Chr1_8306115	1	8306040	8306190	8306115	151	Chr1_8306115	1.23032	NA	1.13305	-0.118822	NA
Chr1_8309340	1	8309256	8309425	8309340	170	Chr1_8309333	2.44645	Chr1_8309349	2.38976	-0.0338241	AT1G23390
Chr1_8316545	1	8316470	8316620	8316545	151	NA	1.36749	Chr1_8316545	1.56538	0.194983	AT1G23400	AT1G23420
Chr1_8321533	1	8321445	8321621	8321533	177	Chr1_8321522	1.62663	Chr1_8321529	1.70726	0.0697967	AT1G23440
Chr1_8332425	1	8332254	8332596	8332425	343	Chr1_8332329	1.15247	Chr1_8332521	1.26915	0.139133	AT1G23480
Chr1_8350273	1	8350198	8350348	8350273	151	Chr1_8350273	2.10049	NA	1.75263	-0.261204	AT1G23540	AT1G23550
Chr1_8350499	1	8350417	8350580	8350499	164	NA	1.78466	Chr1_8350502	1.6277	-0.132814	AT1G23540	AT1G23550
Chr1_8383232	1	8383117	8383347	8383232	231	Chr1_8383192	1.35566	Chr1_8383272	1.36897	0.0140954	AT1G23700	AT1G23710
Chr1_8384999	1	8384876	8385122	8384999	247	NA	2.52626	Chr1_8385031	2.97693	0.236822	AT1G23710
Chr1_8386646	1	8386504	8386789	8386646	286	Chr1_8386603	1.15292	Chr1_8386714	1.16742	0.0180313	AT1G23710	AT1G23720
Chr1_8399899	1	8399765	8400034	8399899	270	Chr1_8399844	2.6451	Chr1_8399959	3.0516	0.206244	AT1G23740	AT1G23750	AT1G23760
Chr1_8406476	1	8406367	8406585	8406476	219	Chr1_8406467	1.19132	NA	1.04113	-0.194411	AT1G23770	AT1G23780
Chr1_8408706	1	8408623	8408789	8408706	167	Chr1_8408698	1.52602	NA	1.39594	-0.128537	AT1G23770	AT1G23780	AT1G23790
Chr1_8435814	1	8435716	8435912	8435814	197	NA	1.30267	Chr1_8435835	1.22814	-0.0849966	AT1G23870	AT1G23880
Chr1_8435988	1	8435913	8436063	8435988	151	Chr1_8435988	1.49284	NA	1.34898	-0.146191	AT1G23870	AT1G23880
Chr1_8452971	1	8452863	8453080	8452971	218	Chr1_8453005	1.1517	NA	1.14354	-0.0102581	AT1G23910
Chr1_8480549	1	8480449	8480649	8480549	201	Chr1_8480524	1.85968	Chr1_8480548	1.72419	-0.109136	AT1G23960	AT1G23965
Chr1_8484899	1	8484824	8484974	8484899	151	Chr1_8484899	0.982995	NA	0.975166	-0.0115363	AT1G23970	AT1G23980
Chr1_8485111	1	8485036	8485186	8485111	151	NA	0.958612	Chr1_8485111	1.06509	0.151956	AT1G23970	AT1G23980
Chr1_8486722	1	8486610	8486833	8486722	224	Chr1_8486758	1.45593	Chr1_8486753	1.33526	-0.12482	AT1G23970	AT1G23980
Chr1_8520056	1	8519960	8520152	8520056	193	Chr1_8520035	2.85691	Chr1_8520077	2.52366	-0.178938	AT1G24070	AT1G24080	AT1G24090
Chr1_8525291	1	8525175	8525407	8525291	233	NA	1.9972	Chr1_8525326	2.05063	0.0380884	AT1G24095	AT1G24100	AT1G24110
Chr1_8532298	1	8532212	8532385	8532298	174	Chr1_8532310	1.66639	Chr1_8532305	1.74373	0.0654506	AT1G24120
Chr1_8549215	1	8549097	8549332	8549215	236	Chr1_8549257	1.43546	Chr1_8549179	1.40896	-0.0268825	AT1G24150
Chr1_8556556	1	8556452	8556659	8556556	208	Chr1_8556552	1.72713	Chr1_8556551	1.91482	0.148832	AT1G24160	AT1G24170
Chr1_8593245	1	8593170	8593320	8593245	151	Chr1_8593245	3.70069	NA	3.79457	0.0361421	AT1G24256	AT1G24260
Chr1_8593573	1	8593451	8593694	8593573	244	NA	1.37328	Chr1_8593526	1.73249	0.335221	AT1G24256	AT1G24260
Chr1_8596675	1	8596564	8596786	8596675	223	Chr1_8596711	2.52074	NA	2.50229	-0.0105983	AT1G24260
Chr1_8598763	1	8598623	8598904	8598763	282	NA	2.39708	Chr1_8598829	3.15848	0.397952	AT1G24260	AT1G24265
Chr1_8607666	1	8607499	8607833	8607666	335	Chr1_8607660	1.42046	Chr1_8607574	1.64922	0.215426	AT1G24267	AT1G24270	AT1G24280
Chr1_8663960	1	8663862	8664059	8663960	198	Chr1_8663937	1.55689	Chr1_8663984	1.39804	-0.155261	AT1G24440	AT1G24450	AT1G24460
Chr1_8689843	1	8689693	8689992	8689843	300	Chr1_8689790	1.67394	Chr1_8689768	1.86141	0.153148	AT1G24510	AT1G24520
Chr1_8692847	1	8692743	8692952	8692847	210	Chr1_8692859	1.5068	Chr1_8692877	1.39894	-0.107154	AT1G24530
Chr1_8719633	1	8719541	8719725	8719633	185	Chr1_8719625	1.5954	Chr1_8719616	1.70306	0.0942111	AT1G24600
Chr1_8727131	1	8727054	8727208	8727131	155	Chr1_8727133	1.49801	Chr1_8727129	1.61707	0.110335	AT1G24620	AT1G24625
Chr1_8755911	1	8755781	8756040	8755911	260	Chr1_8755864	1.12011	Chr1_8755866	1.00001	-0.163626	AT1G24706	AT1G24735
Chr1_8839717	1	8839631	8839802	8839717	172	NA	2.1428	Chr1_8839706	2.0775	-0.0446487	AT1G25220	AT1G25230
Chr1_8852884	1	8852793	8852975	8852884	183	Chr1_8852868	1.76585	Chr1_8852890	1.8908	0.098634	NA
Chr1_8861652	1	8861560	8861743	8861652	184	Chr1_8861637	1.46137	Chr1_8861649	1.61922	0.147978	AT1G25275	AT1G25280
Chr1_8863883	1	8863791	8863974	8863883	184	Chr1_8863899	1.49671	Chr1_8863871	1.63913	0.131136	AT1G25280
Chr1_8909167	1	8909083	8909251	8909167	169	Chr1_8909164	1.74128	Chr1_8909158	1.74128	0	AT1G25390
Chr1_8912540	1	8912461	8912619	8912540	159	Chr1_8912544	1.41711	Chr1_8912536	1.50672	0.0884596	AT1G25400
Chr1_8924307	1	8924220	8924394	8924307	175	Chr1_8924295	1.611	Chr1_8924319	1.52988	-0.074538	AT1G25425
Chr1_8935577	1	8935481	8935673	8935577	193	Chr1_8935587	2.0967	Chr1_8935556	2.16315	0.0450133	AT1G25440
Chr1_8937148	1	8937073	8937223	8937148	151	Chr1_8937148	1.82144	NA	1.6026	-0.184665	AT1G25440
Chr1_8959228	1	8959116	8959340	8959228	225	NA	2.52434	Chr1_8959208	2.40999	-0.0668791	AT1G25500	AT1G25510	AT1G25520
Chr1_8962023	1	8961935	8962110	8962023	176	Chr1_8962035	1.79535	Chr1_8962010	1.8771	0.0642404	AT1G25510	AT1G25520
Chr1_8968370	1	8968295	8968445	8968370	151	Chr1_8968370	1.38781	NA	1.2313	-0.172628	AT1G25530	AT1G25540
Chr1_8985987	1	8985912	8986062	8985987	151	Chr1_8985987	1.43203	NA	1.41486	-0.0174024	AT1G25560
Chr1_8991351	1	8991253	8991450	8991351	198	Chr1_8991375	1.78774	Chr1_8991370	1.77147	-0.0131899	AT1G25570
Chr1_8996439	1	8996344	8996534	8996439	191	Chr1_8996419	1.69488	Chr1_8996429	2.01732	0.251257	AT1G25570	AT1G25580
Chr1_9020328	1	9020221	9020435	9020328	215	Chr1_9020296	2.15779	Chr1_9020298	2.1481	-0.00649331	AT1G25988	AT1G26090
Chr1_9024077	1	9023993	9024160	9024077	168	NA	1.83503	Chr1_9024068	2.0018	0.125494	AT1G26100	AT1G26110
Chr1_9027865	1	9027782	9027948	9027865	167	Chr1_9027873	2.29956	Chr1_9027857	2.17363	-0.0812515	AT1G26110	AT1G26120
Chr1_9044134	1	9044006	9044261	9044134	256	Chr1_9044087	1.30723	Chr1_9044088	1.39727	0.0960978	AT1G26150	AT1G26160
Chr1_9047162	1	9047060	9047264	9047162	205	NA	1.21489	Chr1_9047189	1.20566	-0.0110026	AT1G26160	AT1G26170
Chr1_9061660	1	9061582	9061737	9061660	156	NA	1.16315	Chr1_9061662	1.36621	0.232142	AT1G26190
Chr1_9075547	1	9075441	9075653	9075547	213	Chr1_9075578	1.59161	Chr1_9075518	1.35229	-0.235082	AT1G26230	AT1G26233	AT1G26235
Chr1_9092607	1	9092491	9092723	9092607	233	Chr1_9092566	1.81276	Chr1_9092599	1.75887	-0.0435391	AT1G26270
Chr1_9103782	1	9103666	9103897	9103782	232	Chr1_9103822	1.38123	Chr1_9103741	1.12603	-0.294708	AT1G26310	AT1G26320
Chr1_9119372	1	9119294	9119450	9119372	157	NA	1.63449	Chr1_9119375	1.7845	0.126679	AT1G26350	AT1G26355	AT1G26360
Chr1_9151693	1	9151543	9151843	9151693	301	Chr1_9151653	2.05528	Chr1_9151618	2.2517	0.13168	AT1G26450	AT1G26460
Chr1_9171034	1	9170954	9171115	9171034	162	Chr1_9171040	2.8608	Chr1_9171029	2.65205	-0.109311	AT1G26540	AT1G26550
Chr1_9202359	1	9202282	9202436	9202359	155	NA	2.26421	Chr1_9202361	2.30594	0.0263472	AT1G26620
Chr1_9209906	1	9209782	9210030	9209906	249	Chr1_9209955	2.19872	NA	1.92956	-0.188392	AT1G26640	AT1G26650	AT1G26660
Chr1_9256920	1	9256834	9257006	9256920	173	NA	1.49106	Chr1_9256909	1.46923	-0.0212781	AT1G26770
Chr1_9272837	1	9272733	9272942	9272837	210	Chr1_9272839	0.961154	Chr1_9272808	0.94102	-0.0305422	AT1G26780
Chr1_9286431	1	9286305	9286558	9286431	254	NA	1.10421	Chr1_9286456	1.27997	0.213095	AT1G26800	AT1G26810
Chr1_9304508	1	9304373	9304643	9304508	271	Chr1_9304486	3.62364	Chr1_9304568	2.67051	-0.440324	AT1G26850
Chr1_9338473	1	9338313	9338634	9338473	322	NA	2.11393	Chr1_9338504	2.06565	-0.0333318	AT1G26930
Chr1_9342972	1	9342879	9343065	9342972	187	NA	2.72354	Chr1_9342989	2.89973	0.0904355	AT1G26940
Chr1_9345395	1	9345316	9345474	9345395	159	Chr1_9345399	1.25785	Chr1_9345391	1.2843	0.0300224	AT1G26940
Chr1_9355037	1	9354919	9355155	9355037	237	Chr1_9355029	1.82705	Chr1_9354994	1.69092	-0.111708	AT1G26960
Chr1_9357613	1	9357523	9357703	9357613	181	Chr1_9357628	1.37936	Chr1_9357621	1.38552	0.0064285	AT1G26960	AT1G26970
Chr1_9393476	1	9393304	9393647	9393476	344	Chr1_9393572	1.8771	Chr1_9393572	1.98674	0.0818976	AT1G27045	AT1G27050	AT1G27060
Chr1_9399456	1	9399375	9399537	9399456	163	NA	1.89479	Chr1_9399462	1.8286	-0.0512984	AT1G27070	AT1G27080
Chr1_9407656	1	9407562	9407750	9407656	189	Chr1_9407640	1.65865	Chr1_9407649	1.75582	0.0821355	AT1G27090	AT1G27100
Chr1_9411941	1	9411851	9412030	9411941	180	Chr1_9411926	1.37446	Chr1_9411955	1.29641	-0.0843429	AT1G27100	AT1G27110
Chr1_9420977	1	9420891	9421062	9420977	172	Chr1_9420966	1.05597	Chr1_9420984	0.957222	-0.141643	AT1G27120
Chr1_9425207	1	9425067	9425347	9425207	281	Chr1_9425272	1.611	Chr1_9425142	1.67225	0.0538341	AT1G27130	AT1G27135	AT1G27140
Chr1_9428747	1	9428647	9428846	9428747	200	Chr1_9428771	1.61847	Chr1_9428735	1.34512	-0.266896	AT1G27140	AT1G27150
Chr1_9448848	1	9448773	9448923	9448848	151	NA	1.54057	Chr1_9448848	1.52811	-0.0117158	AT1G27190	AT1G27200
Chr1_9451839	1	9451709	9451969	9451839	261	NA	1.34378	Chr1_9451784	1.39804	0.0571087	AT1G27190	AT1G27200
Chr1_9455349	1	9455243	9455454	9455349	212	NA	1.62298	Chr1_9455379	1.80389	0.152466	AT1G27210
Chr1_9458209	1	9458130	9458288	9458209	159	Chr1_9458205	1.02671	NA	0.898499	-0.19244	AT1G27210
Chr1_9459258	1	9459183	9459333	9459258	151	NA	0.880249	Chr1_9459258	1.12777	0.357489	AT1G27210	AT1G27213
Chr1_9481329	1	9481227	9481432	9481329	206	Chr1_9481357	1.34666	Chr1_9481354	1.7167	0.350252	AT1G27290	AT1G27300
Chr1_9486133	1	9486031	9486234	9486133	204	Chr1_9486159	2.04532	NA	1.74373	-0.23015	AT1G27310	AT1G27320
Chr1_9486577	1	9486499	9486654	9486577	156	NA	1.63725	Chr1_9486579	1.56073	-0.0690537	AT1G27310	AT1G27320
Chr1_9492780	1	9492700	9492859	9492780	160	Chr1_9492784	2.01038	Chr1_9492775	2.28172	0.182654	AT1G27320	AT1G27330	AT1G27340
Chr1_9495502	1	9495398	9495605	9495502	208	Chr1_9495477	1.98458	Chr1_9495473	2.19496	0.145361	AT1G27340
Chr1_9499607	1	9499522	9499692	9499607	171	Chr1_9499602	1.53787	Chr1_9499597	1.52624	-0.0109517	AT1G27350	AT1G27360
Chr1_9516970	1	9516820	9517119	9516970	300	Chr1_9517044	1.46203	Chr1_9517022	1.39956	-0.0629996	AT1G27390	AT1G27400	AT1G27410	AT1G27420
Chr1_9531466	1	9531391	9531541	9531466	151	NA	1.94016	Chr1_9531466	1.83066	-0.0838118	AT1G27435	AT1G27440	AT1G27450
Chr1_9534335	1	9534171	9534498	9534335	328	Chr1_9534274	1.33107	Chr1_9534423	1.2832	-0.0528404	AT1G27440	AT1G27450	AT1G27460
Chr1_9544360	1	9544285	9544435	9544360	151	NA	2.18846	Chr1_9544360	2.25846	0.0454233	AT1G27470	AT1G27480
Chr1_9610531	1	9610456	9610606	9610531	151	Chr1_9610531	1.05538	NA	0.925938	-0.188775	AT1G27610	AT1G27620	AT1G27630
Chr1_9610945	1	9610790	9611100	9610945	311	NA	0.935533	Chr1_9611025	1.03346	0.143622	AT1G27620	AT1G27630
Chr1_9614286	1	9614204	9614369	9614286	166	Chr1_9614286	1.42116	Chr1_9614287	1.38273	-0.0395495	AT1G27630	AT1G27640	AT1G27650
Chr1_9649246	1	9649168	9649324	9649246	157	Chr1_9649249	1.22318	NA	1.05035	-0.219767	AT1G27720	AT1G27730
Chr1_9696593	1	9696435	9696751	9696593	317	Chr1_9696551	1.37526	Chr1_9696524	1.40151	0.0272776	AT1G27840	AT1G27850
Chr1_9725449	1	9725374	9725524	9725449	151	NA	2.33092	Chr1_9725449	2.19183	-0.0887636	AT1G27910	AT1G27920
Chr1_9730998	1	9730896	9731099	9730998	204	NA	1.6425	Chr1_9730971	1.80137	0.133201	AT1G27921	AT1G27930
Chr1_9732586	1	9732488	9732685	9732586	198	Chr1_9732563	1.92812	Chr1_9732610	1.78647	-0.110083	AT1G27921	AT1G27930
Chr1_9739861	1	9739779	9739944	9739861	166	Chr1_9739866	1.29099	Chr1_9739869	1.40303	0.120068	AT1G27940	AT1G27950
Chr1_9778022	1	9777947	9778097	9778022	151	NA	1.40678	Chr1_9778022	1.75032	0.315222	AT1G28040	AT1G28050	AT1G28060
Chr1_9779033	1	9778945	9779120	9779033	176	Chr1_9779044	3.11087	Chr1_9779020	3.46303	0.154717	AT1G28050	AT1G28060
Chr1_9782827	1	9782655	9782999	9782827	345	Chr1_9782897	1.69247	Chr1_9782924	1.81678	0.102253	AT1G28060	AT1G28070
Chr1_9787766	1	9787691	9787841	9787766	151	Chr1_9787766	1.38939	NA	1.36726	-0.023164	AT1G28080
Chr1_9810817	1	9810742	9810892	9810817	151	Chr1_9810817	0.608242	NA	0.578065	-0.0734137	NA
Chr1_9815647	1	9815556	9815738	9815647	183	Chr1_9815631	2.64039	Chr1_9815637	2.85831	0.114411	AT1G28120
Chr1_9829800	1	9829725	9829875	9829800	151	NA	1.58341	Chr1_9829800	1.55397	-0.0270762	AT1G28135
Chr1_9829989	1	9829914	9830064	9829989	151	Chr1_9829989	1.65403	NA	1.47851	-0.161841	AT1G28135
Chr1_9834669	1	9834529	9834810	9834669	282	Chr1_9834604	1.96152	Chr1_9834607	1.81538	-0.1117	AT1G28140	AT1G28150
Chr1_9846044	1	9845896	9846191	9846044	296	NA	2.65991	Chr1_9846098	2.60429	-0.0304873	AT1G28180	AT1G28190
Chr1_9850183	1	9850035	9850332	9850183	298	Chr1_9850234	1.7062	Chr1_9850110	1.6788	-0.0233564	AT1G28190	AT1G28200
Chr1_9852435	1	9852360	9852510	9852435	151	Chr1_9852435	1.21221	NA	1.12329	-0.109909	AT1G28200	AT1G28210
Chr1_9879298	1	9879210	9879386	9879298	177	Chr1_9879297	1.77409	Chr1_9879311	1.91482	0.11013	AT1G28260
Chr1_9880646	1	9880555	9880737	9880646	183	Chr1_9880644	1.62349	Chr1_9880630	1.59923	-0.0217211	AT1G28260	AT1G28270
Chr1_9890959	1	9890859	9891060	9890959	202	NA	2.4393	Chr1_9890985	2.42377	-0.0092144	AT1G28290
Chr1_9892541	1	9892466	9892616	9892541	151	NA	1.44827	Chr1_9892541	1.38615	-0.0632472	AT1G28290
Chr1_9896167	1	9896092	9896242	9896167	151	Chr1_9896167	1.76537	NA	1.63061	-0.114559	AT1G28300
Chr1_9913683	1	9913577	9913790	9913683	214	Chr1_9913652	1.99602	Chr1_9913686	1.86499	-0.0979583	AT1G28310
Chr1_9917937	1	9917845	9918028	9917937	184	Chr1_9917953	1.77966	NA	1.70056	-0.0655917	NA
Chr1_9938125	1	9938038	9938212	9938125	175	NA	0.977736	Chr1_9938113	0.943739	-0.051057	AT1G28330	AT1G28335	AT1G28340
Chr1_9952918	1	9952842	9952995	9952918	154	NA	1.29893	Chr1_9952917	1.79267	0.464786	AT1G28360
Chr1_9954795	1	9954720	9954870	9954795	151	Chr1_9954795	1.15441	NA	1.05375	-0.131623	NA
Chr1_9957148	1	9957072	9957225	9957148	154	Chr1_9957150	1.95139	Chr1_9957148	1.64236	-0.248732	AT1G28370
Chr1_9966682	1	9966540	9966823	9966682	284	NA	1.29661	Chr1_9966748	1.15279	-0.169615	AT1G28380	AT1G28390
Chr1_9971711	1	9971588	9971834	9971711	247	Chr1_9971759	2.23169	Chr1_9971663	1.88472	-0.243786	AT1G28395	AT1G28400
Chr1_9975621	1	9975523	9975718	9975621	196	Chr1_9975598	1.37168	Chr1_9975643	1.15245	-0.25124	AT1G28400	AT1G28410
Chr1_9979433	1	9979358	9979508	9979433	151	NA	2.47346	Chr1_9979433	2.21839	-0.157018	AT1G28410	AT1G28420
Chr1_9979633	1	9979516	9979750	9979633	235	Chr1_9979675	2.29311	NA	2.05933	-0.155131	AT1G28410	AT1G28420
Chr1_10000541	1	10000466	10000616	10000541	151	NA	2.0075	Chr1_10000541	2.13636	0.0897548	AT1G28440
Chr1_10078167	1	10078068	10078266	10078167	199	Chr1_10078190	2.74618	Chr1_10078191	2.92303	0.0900384	AT1G28670	AT1G28680	AT1G28685
Chr1_10143772	1	10143549	10143995	10143772	447	Chr1_10143920	1.22167	Chr1_10143877	1.17877	-0.0515724	NA
Chr1_10147552	1	10147462	10147641	10147552	180	NA	2.57818	Chr1_10147566	2.56781	-0.00581453	AT1G29060	AT1G29070
Chr1_10149687	1	10149557	10149816	10149687	260	NA	2.00317	Chr1_10149741	2.35118	0.2311	AT1G29060	AT1G29070
Chr1_10151814	1	10151734	10151893	10151814	160	Chr1_10151818	3.90951	Chr1_10151809	3.78045	-0.0484298	AT1G29070	AT1G29071
Chr1_10184450	1	10184371	10184529	10184450	159	Chr1_10184451	2.02008	Chr1_10184454	1.7167	-0.234774	AT1G29160
Chr1_10195395	1	10195296	10195494	10195395	199	Chr1_10195405	1.7135	Chr1_10195371	1.74182	0.0236494	AT1G29170
Chr1_10204109	1	10204007	10204212	10204109	206	Chr1_10204137	1.308	Chr1_10204082	1.12686	-0.215054	AT1G29195
Chr1_10228784	1	10228676	10228891	10228784	216	Chr1_10228762	1.18691	Chr1_10228815	1.46283	0.301552	AT1G29270
Chr1_10247421	1	10247305	10247537	10247421	233	Chr1_10247462	0.929992	Chr1_10247435	0.888412	-0.0659894	AT1G29300
Chr1_10251250	1	10251137	10251363	10251250	227	Chr1_10251288	1.32255	Chr1_10251212	1.19968	-0.140673	AT1G29300	AT1G29310
Chr1_10261265	1	10261106	10261424	10261265	319	Chr1_10261181	2.32925	Chr1_10261349	2.53255	0.120725	AT1G29330
Chr1_10264079	1	10264003	10264155	10264079	153	Chr1_10264078	1.96779	Chr1_10264080	2.1186	0.106535	AT1G29330	AT1G29340
Chr1_10274056	1	10273978	10274133	10274056	156	Chr1_10274056	2.62467	Chr1_10274053	2.30721	-0.185987	AT1G29350	AT1G29355	AT1G29357
Chr1_10275769	1	10275671	10275868	10275769	198	Chr1_10275793	1.32922	Chr1_10275746	1.248	-0.090962	AT1G29350	AT1G29355	AT1G29357
Chr1_10288041	1	10287943	10288140	10288041	198	Chr1_10288035	2.64966	Chr1_10288043	2.68416	0.0186634	AT1G29390	AT1G29395
Chr1_10294674	1	10294560	10294789	10294674	230	Chr1_10294635	1.75047	Chr1_10294701	1.68061	-0.0587574	AT1G29400
Chr1_10296104	1	10296029	10296179	10296104	151	Chr1_10296104	1.76219	NA	1.56825	-0.168214	AT1G29400
Chr1_10296336	1	10296261	10296411	10296336	151	NA	1.32077	Chr1_10296336	1.24873	-0.0809177	AT1G29400
Chr1_10300161	1	10300048	10300274	10300161	227	Chr1_10300130	2.00502	Chr1_10300123	2.13473	0.090437	AT1G29410	AT1G29418
Chr1_10314229	1	10314117	10314342	10314229	226	Chr1_10314218	2.28745	Chr1_10314192	2.18374	-0.0669391	AT1G29470
Chr1_10329096	1	10329021	10329171	10329096	151	Chr1_10329096	1.90504	NA	1.75032	-0.122203	AT1G29530	AT1G29540	AT1G29550
Chr1_10354001	1	10353913	10354089	10354001	177	Chr1_10353988	1.40678	Chr1_10354014	1.4745	0.0678291	AT1G29630
Chr1_10374862	1	10374787	10374937	10374862	151	NA	0.888027	Chr1_10374862	0.951988	0.10034	AT1G29670
Chr1_10375397	1	10375322	10375472	10375397	151	Chr1_10375397	0.990664	NA	0.904514	-0.131253	AT1G29670
Chr1_10429737	1	10429651	10429823	10429737	173	NA	3.47157	Chr1_10429748	3.54056	0.0283893	AT1G29785	AT1G29790	AT1G29800
Chr1_10432437	1	10432357	10432518	10432437	162	Chr1_10432432	10.3152	NA	8.61237	-0.26029	AT1G29790	AT1G29800
Chr1_10462935	1	10462853	10463017	10462935	165	Chr1_10462932	1.80065	Chr1_10462938	1.80804	0.00590881	AT1G29880	AT1G29890
Chr1_10476048	1	10475972	10476125	10476048	154	NA	2.14864	Chr1_10476050	2.2696	0.0790143	AT1G29910	AT1G29920	AT1G29930
Chr1_10489864	1	10489786	10489942	10489864	157	NA	2.70519	Chr1_10489865	2.45019	-0.142836	AT1G29950	AT1G29951	AT1G29952
Chr1_10491600	1	10491508	10491692	10491600	185	Chr1_10491583	1.62045	NA	1.65465	0.0301316	AT1G29950	AT1G29951	AT1G29952
Chr1_10494468	1	10494345	10494591	10494468	247	NA	1.12797	Chr1_10494420	1.02892	-0.132598	AT1G29950	AT1G29951	AT1G29952	AT1G29960	AT1G29962
Chr1_10501636	1	10501558	10501713	10501636	156	NA	1.79604	Chr1_10501633	1.84349	0.0376201	AT1G29965	AT1G29970
Chr1_10503218	1	10503127	10503309	10503218	183	Chr1_10503202	1.6861	NA	1.78818	0.0848019	AT1G29970	AT1G29980
Chr1_10506221	1	10506146	10506296	10506221	151	NA	2.69191	Chr1_10506221	2.44721	-0.137492	AT1G29980	AT1G29990
Chr1_10507546	1	10507443	10507649	10507546	207	NA	1.65465	Chr1_10507574	1.79935	0.12095	AT1G29980	AT1G29990
Chr1_10521217	1	10521116	10521318	10521217	203	Chr1_10521191	1.32922	Chr1_10521211	1.42503	0.100412	AT1G30016
Chr1_10535406	1	10535300	10535512	10535406	213	Chr1_10535437	1.64449	Chr1_10535398	1.66177	0.0150805	AT1G30040
Chr1_10537499	1	10537402	10537596	10537499	195	Chr1_10537497	1.45123	Chr1_10537508	1.52422	0.070795	AT1G30040
Chr1_10539072	1	10538994	10539150	10539072	157	NA	1.12621	Chr1_10539069	1.26894	0.172148	AT1G30040
Chr1_10539301	1	10539226	10539376	10539301	151	Chr1_10539301	0.685751	NA	0.738548	0.107007	AT1G30040
Chr1_10541518	1	10541394	10541643	10541518	250	NA	1.73875	Chr1_10541469	1.51629	-0.197505	AT1G30050
Chr1_10561591	1	10561507	10561674	10561591	168	Chr1_10561594	1.83953	Chr1_10561599	1.68714	-0.124758	AT1G30090
Chr1_10564680	1	10564600	10564761	10564680	162	Chr1_10564686	0.950893	Chr1_10564682	1.23526	0.37746	NA
Chr1_10572985	1	10572887	10573082	10572985	196	Chr1_10572993	2.35459	Chr1_10572962	2.84751	0.274225	AT1G30100
Chr1_10581350	1	10581211	10581489	10581350	279	NA	2.207	Chr1_10581414	1.99985	-0.142195	AT1G30110
Chr1_10583863	1	10583749	10583977	10583863	229	Chr1_10583824	1.06102	NA	0.818972	-0.373566	AT1G30110	AT1G30120
Chr1_10586720	1	10586644	10586797	10586720	154	NA	2.98211	Chr1_10586719	3.09382	0.0530558	AT1G30120	AT1G30130
Chr1_10667792	1	10667694	10667891	10667792	198	Chr1_10667770	1.1389	Chr1_10667802	1.10878	-0.0386679	NA
Chr1_10677038	1	10676963	10677113	10677038	151	Chr1_10677038	1.04692	NA	0.998238	-0.0686955	NA
Chr1_10679196	1	10679121	10679271	10679196	151	NA	1.85802	Chr1_10679196	2.19329	0.239331	AT1G30320
Chr1_10695614	1	10695539	10695689	10695614	151	NA	2.06504	Chr1_10695614	2.0791	0.00978942	NA
Chr1_10702200	1	10702096	10702305	10702200	210	Chr1_10702214	1.34041	Chr1_10702195	1.14354	-0.229168	NA
Chr1_10707505	1	10707362	10707648	10707505	287	Chr1_10707437	0.962916	NA	0.852384	-0.175906	NA
Chr1_10707816	1	10707741	10707891	10707816	151	NA	0.832845	Chr1_10707816	0.909746	0.127416	NA
Chr1_10709554	1	10709430	10709679	10709554	250	Chr1_10709604	1.59371	Chr1_10709505	1.38405	-0.203493	AT1G30350
Chr1_10713797	1	10713722	10713872	10713797	151	Chr1_10713797	2.5909	NA	3.13105	0.273193	AT1G30350	AT1G30360
Chr1_10715585	1	10715495	10715675	10715585	181	Chr1_10715584	3.88952	Chr1_10715600	3.76801	-0.0457893	AT1G30360
Chr1_10722155	1	10722068	10722242	10722155	175	NA	2.10265	Chr1_10722143	2.06078	-0.0290182	AT1G30370	AT1G30380
Chr1_10725776	1	10725670	10725883	10725776	214	Chr1_10725745	1.18185	Chr1_10725760	1.06922	-0.144488	AT1G30400
Chr1_10756588	1	10756501	10756675	10756588	175	Chr1_10756600	1.09909	NA	1.05113	-0.0643684	AT1G30420	AT1G30430	AT1G30440
Chr1_10757975	1	10757900	10758050	10757975	151	NA	0.785354	Chr1_10757975	0.84396	0.103832	AT1G30440
Chr1_10793424	1	10793349	10793499	10793424	151	NA	1.18316	Chr1_10793424	1.5429	0.382999	AT1G30480
Chr1_10795297	1	10795113	10795482	10795297	370	Chr1_10795407	1.29273	Chr1_10795188	1.49535	0.210062	AT1G30490
Chr1_10801087	1	10800957	10801218	10801087	262	Chr1_10801102	1.7167	Chr1_10801032	1.96357	0.193841	AT1G30490
Chr1_10803819	1	10803739	10803899	10803819	161	NA	0.829695	Chr1_10803824	0.985727	0.248607	AT1G30490	AT1G30500
Chr1_10806519	1	10806438	10806600	10806519	163	NA	2.54205	Chr1_10806513	2.92665	0.203258	AT1G30500	AT1G30510
Chr1_10814072	1	10813966	10814177	10814072	212	NA	2.21913	Chr1_10814102	2.19589	-0.0151884	AT1G30520	AT1G30530
Chr1_10814669	1	10814577	10814760	10814669	184	Chr1_10814652	1.11935	NA	0.999318	-0.163645	AT1G30520	AT1G30530
Chr1_10817162	1	10817063	10817261	10817162	199	Chr1_10817138	1.70704	Chr1_10817165	1.8429	0.110481	AT1G30530	AT1G30540
Chr1_10827142	1	10827061	10827223	10827142	163	Chr1_10827148	2.48706	Chr1_10827137	2.58339	0.0548241	AT1G30560	AT1G30570
Chr1_10845147	1	10845059	10845236	10845147	178	Chr1_10845134	0.888412	NA	0.844998	-0.072281	AT1G30600	AT1G30610
Chr1_10845466	1	10845391	10845541	10845466	151	NA	0.928415	Chr1_10845466	0.98633	0.0873006	AT1G30600	AT1G30610
Chr1_10854651	1	10854517	10854784	10854651	268	Chr1_10854651	1.90995	Chr1_10854592	1.78556	-0.0971583	AT1G30620
Chr1_10860481	1	10860386	10860576	10860481	191	Chr1_10860501	2.61549	Chr1_10860461	2.76469	0.0800365	AT1G30630	AT1G30640
Chr1_10874935	1	10874849	10875022	10874935	174	Chr1_10874929	2.00085	Chr1_10874924	1.61348	-0.310437	AT1G30660
Chr1_10876610	1	10876528	10876693	10876610	166	Chr1_10876618	1.71447	Chr1_10876603	1.86835	0.124002	AT1G30660
Chr1_10881467	1	10881373	10881560	10881467	188	NA	1.2971	Chr1_10881448	1.48192	0.192178	AT1G30670	AT1G30680
Chr1_10887560	1	10887481	10887639	10887560	159	Chr1_10887564	2.74679	NA	3.34303	0.28341	AT1G30690
Chr1_10890226	1	10890134	10890317	10890226	184	Chr1_10890209	1.66245	Chr1_10890215	1.71088	0.0414276	AT1G30690	AT1G30700
Chr1_10904026	1	10903924	10904129	10904026	206	NA	1.43203	Chr1_10904054	1.82772	0.351983	AT1G30740	AT1G30750
Chr1_10905399	1	10905290	10905508	10905399	219	Chr1_10905365	2.13112	Chr1_10905366	2.00114	-0.0907897	AT1G30740	AT1G30750	AT1G30755
Chr1_10942100	1	10942004	10942196	10942100	193	Chr1_10942101	2.80422	Chr1_10942079	2.65493	-0.0789257	AT1G30810	AT1G30814
Chr1_10954454	1	10954354	10954553	10954454	200	NA	2.49815	Chr1_10954478	2.43726	-0.0355999	NA
Chr1_10956487	1	10956401	10956573	10956487	173	Chr1_10956498	2.21329	Chr1_10956479	2.8608	0.370226	NA
Chr1_10960874	1	10960799	10960949	10960874	151	Chr1_10960874	1.22917	NA	1.42182	0.210054	AT1G30825
Chr1_10963798	1	10963706	10963889	10963798	184	Chr1_10963781	1.77897	Chr1_10963788	1.57035	-0.179956	AT1G30825	AT1G30830
Chr1_10973054	1	10972881	10973227	10973054	347	Chr1_10973033	1.66541	Chr1_10973001	1.58141	-0.0746659	AT1G30840
Chr1_10975882	1	10975755	10976009	10975882	255	Chr1_10975830	1.00977	Chr1_10975896	0.959589	-0.0735382	AT1G30840
Chr1_10978088	1	10978013	10978163	10978088	151	Chr1_10978088	0.969392	NA	0.992882	0.0345421	AT1G30845
Chr1_10979520	1	10979424	10979616	10979520	193	Chr1_10979499	1.62403	Chr1_10979513	1.63582	0.0104357	AT1G30845
Chr1_10994226	1	10994136	10994315	10994226	180	Chr1_10994221	2.22979	Chr1_10994240	2.23753	0.00499918	AT1G30880	AT1G30890
Chr1_11043668	1	11043571	11043765	11043668	195	Chr1_11043690	0.967852	NA	1.0006	0.048007	AT1G30970	AT1G30972
Chr1_11059142	1	11059026	11059258	11059142	233	Chr1_11059166	1.67244	Chr1_11059101	1.68119	0.00752833	AT1G31010	AT1G31020
Chr1_11061558	1	11061478	11061639	11061558	162	NA	2.02617	Chr1_11061564	1.92882	-0.0710367	NA
Chr1_11067826	1	11067714	11067939	11067826	226	Chr1_11067864	1.55397	Chr1_11067789	1.89817	0.288651	NA
Chr1_11069492	1	11069349	11069635	11069492	287	Chr1_11069424	0.971901	Chr1_11069486	1.32562	0.447786	AT1G31040
Chr1_11108306	1	11108166	11108445	11108306	280	Chr1_11108245	1.53484	Chr1_11108241	1.32298	-0.214297	AT1G31120
Chr1_11124278	1	11124147	11124409	11124278	263	Chr1_11124222	1.53412	Chr1_11124280	1.50138	-0.0311222	AT1G31160
Chr1_11147864	1	11147754	11147973	11147864	220	Chr1_11147895	1.24746	Chr1_11147898	1.42389	0.190844	AT1G31190	AT1G31200
Chr1_11163533	1	11163359	11163706	11163533	348	Chr1_11163567	1.48063	Chr1_11163434	1.59025	0.103042	AT1G31230	AT1G31240
Chr1_11165046	1	11164945	11165147	11165046	203	Chr1_11165055	4.14925	Chr1_11165020	3.43516	-0.272473	AT1G31230	AT1G31240
Chr1_11197176	1	11197057	11197295	11197176	239	NA	1.45663	Chr1_11197167	1.60578	0.14064	AT1G31300
Chr1_11200221	1	11200103	11200339	11200221	237	Chr1_11200178	1.67994	Chr1_11200231	1.93544	0.204252	AT1G31310
Chr1_11205090	1	11205006	11205174	11205090	169	Chr1_11205099	2.95069	Chr1_11205082	3.05712	0.0511208	NA
Chr1_11211369	1	11211289	11211449	11211369	161	Chr1_11211364	4.18796	Chr1_11211374	3.59112	-0.221814	AT1G31319	AT1G31320
Chr1_11212712	1	11212630	11212794	11212712	165	Chr1_11212705	2.0018	Chr1_11212719	2.0116	0.00704562	AT1G31319	AT1G31320
Chr1_11214438	1	11214348	11214527	11214438	180	Chr1_11214446	1.32517	Chr1_11214452	1.30817	-0.0186274	AT1G31319	AT1G31320	AT1G31330
Chr1_11216104	1	11216028	11216179	11216104	152	NA	2.0668	Chr1_11216103	2.11694	0.0345816	AT1G31330	AT1G31335
Chr1_11220067	1	11219955	11220180	11220067	226	Chr1_11220105	1.54362	Chr1_11220030	1.45509	-0.0852093	AT1G31335	AT1G31340
Chr1_11221689	1	11221610	11221768	11221689	159	Chr1_11221693	1.74163	NA	1.4173	-0.297293	AT1G31340	AT1G31350
Chr1_11222887	1	11222791	11222984	11222887	194	NA	2.05684	Chr1_11222909	2.26268	0.137603	AT1G31350
Chr1_11231212	1	11231114	11231311	11231212	198	Chr1_11231217	1.53687	Chr1_11231236	1.66431	0.114929	AT1G31358	AT1G31360
Chr1_11249539	1	11249455	11249622	11249539	168	Chr1_11249530	4.83433	Chr1_11249538	4.83433	0	AT1G31410	AT1G31420
Chr1_11265855	1	11265780	11265930	11265855	151	Chr1_11265855	1.65465	NA	1.2742	-0.376934	AT1G31460	AT1G31470	AT1G31480
Chr1_11330828	1	11330730	11330925	11330828	196	Chr1_11330849	2.30785	Chr1_11330805	2.13285	-0.113767	AT1G31650	AT1G31660
Chr1_11373646	1	11373569	11373723	11373646	155	NA	2.72833	Chr1_11373648	2.76092	0.0171309	AT1G31750	AT1G31760
Chr1_11412316	1	11412174	11412459	11412316	286	Chr1_11412249	1.73711	Chr1_11412298	1.61348	-0.106513	AT1G31812	AT1G31814
Chr1_11414641	1	11414533	11414750	11414641	218	Chr1_11414608	2.08979	Chr1_11414644	1.92215	-0.120637	AT1G31812	AT1G31814	AT1G31817
Chr1_11416600	1	11416476	11416723	11416600	248	Chr1_11416648	2.9631	Chr1_11416551	2.73393	-0.116131	AT1G31814	AT1G31817	AT1G31820
Chr1_11421909	1	11421833	11421984	11421909	152	Chr1_11421908	8.09113	NA	7.52682	-0.104301	AT1G31830	AT1G31840
Chr1_11423805	1	11423730	11423880	11423805	151	NA	22.8797	Chr1_11423805	22.8797	0	AT1G31830	AT1G31835	AT1G31840
Chr1_11426948	1	11426816	11427081	11426948	266	NA	2.3467	Chr1_11427006	2.04514	-0.198434	AT1G31840
Chr1_11430146	1	11430058	11430233	11430146	176	NA	6.83303	Chr1_11430133	6.83303	0	AT1G31850
Chr1_11433889	1	11433814	11433964	11433889	151	NA	0.76525	Chr1_11433889	0.979082	0.355499	AT1G31850	AT1G31860	AT1G31870
Chr1_11440137	1	11440055	11440220	11440137	166	Chr1_11440138	1.54116	Chr1_11440130	1.45958	-0.0784634	AT1G31870
Chr1_11442030	1	11441924	11442137	11442030	214	NA	1.12218	Chr1_11442062	1.13752	0.0195878	AT1G31875
Chr1_11457073	1	11456973	11457173	11457073	201	Chr1_11457052	1.36363	Chr1_11457054	1.33352	-0.0322128	AT1G31910
Chr1_11464969	1	11464893	11465044	11464969	152	NA	2.03311	Chr1_11464968	1.96296	-0.0506575	AT1G31920	AT1G31930
Chr1_11472786	1	11472672	11472899	11472786	228	Chr1_11472747	2.13112	Chr1_11472794	2.35435	0.143717	AT1G31940
Chr1_11528441	1	11528297	11528586	11528441	290	Chr1_11528420	1.24844	Chr1_11528394	1.32608	0.0870413	AT1G32050
Chr1_11550110	1	11550016	11550204	11550110	189	Chr1_11550099	1.41388	NA	1.35876	-0.057369	AT1G32100	AT1G32120
Chr1_11556642	1	11556531	11556753	11556642	223	Chr1_11556610	1.3446	Chr1_11556630	1.23841	-0.118688	AT1G32120
Chr1_11578012	1	11577880	11578144	11578012	265	NA	0.790665	Chr1_11578069	0.881506	0.156904	AT1G32170	AT1G32172
Chr1_11592578	1	11592423	11592733	11592578	311	NA	1.70998	Chr1_11592498	1.61448	-0.0829099	AT1G32180	AT1G32190
Chr1_11595945	1	11595860	11596030	11595945	171	Chr1_11595955	1.54212	Chr1_11595935	1.69718	0.138225	AT1G32190
Chr1_11598483	1	11598357	11598608	11598483	252	Chr1_11598432	2.04032	Chr1_11598528	2.32605	0.189087	AT1G32190
Chr1_11601413	1	11601323	11601502	11601413	180	NA	1.67806	Chr1_11601398	1.96424	0.227177	AT1G32200
Chr1_11605755	1	11605651	11605859	11605755	209	Chr1_11605784	2.51501	Chr1_11605747	2.34631	-0.10017	AT1G32200	AT1G32210	AT1G32220
Chr1_11607816	1	11607656	11607975	11607816	320	Chr1_11607900	1.50307	Chr1_11607799	1.46059	-0.0413609	AT1G32200	AT1G32210	AT1G32220	AT1G32225
Chr1_11611944	1	11611865	11612023	11611944	159	NA	2.15633	Chr1_11611940	2.02331	-0.0918606	AT1G32230
Chr1_11615928	1	11615853	11616003	11615928	151	Chr1_11615928	0.898327	NA	0.919701	0.0339242	AT1G32230
Chr1_11616402	1	11616327	11616477	11616402	151	NA	0.975166	Chr1_11616402	1.08923	0.159589	AT1G32230
Chr1_11630831	1	11630741	11630920	11630831	180	NA	2.59362	Chr1_11630816	2.58897	-0.00258887	AT1G32240
Chr1_11655999	1	11655890	11656108	11655999	219	Chr1_11655970	1.53008	NA	1.55341	0.0218316	AT1G32320
Chr1_11660520	1	11660424	11660617	11660520	194	Chr1_11660542	2.14	NA	1.82772	-0.227566	AT1G32330	AT1G32337
Chr1_11668694	1	11668619	11668769	11668694	151	NA	0.844998	Chr1_11668694	0.889981	0.0748266	AT1G32340	AT1G32350
Chr1_11672765	1	11672677	11672854	11672765	178	NA	2.19009	Chr1_11672752	2.19496	0.00320449	AT1G32360	AT1G32361
Chr1_11691624	1	11691488	11691759	11691624	272	Chr1_11691572	1.67206	Chr1_11691563	2.06313	0.303208	AT1G32400	AT1G32410
Chr1_11693710	1	11693626	11693795	11693710	170	Chr1_11693707	1.43107	Chr1_11693701	1.67275	0.225128	AT1G32400	AT1G32410	AT1G32415
Chr1_11749880	1	11749782	11749977	11749880	196	Chr1_11749857	2.1925	Chr1_11749876	2.19836	0.00385082	AT1G32490	AT1G32500
Chr1_11756455	1	11756355	11756554	11756455	200	NA	1.00932	Chr1_11756430	1.02629	0.0240548	AT1G32510
Chr1_11763633	1	11763523	11763742	11763633	220	Chr1_11763598	1.32038	Chr1_11763667	1.22711	-0.105689	AT1G32530
Chr1_11765942	1	11765832	11766052	11765942	221	Chr1_11765977	1.29043	Chr1_11765907	1.18205	-0.126561	AT1G32540
Chr1_11771427	1	11771343	11771510	11771427	168	NA	1.0293	Chr1_11771418	1.23381	0.261457	AT1G32550
Chr1_11774306	1	11774210	11774403	11774306	194	Chr1_11774328	1.90343	Chr1_11774302	2.03888	0.0991754	AT1G32550	AT1G32560	AT1G32570
Chr1_11783979	1	11783901	11784056	11783979	156	Chr1_11783976	1.52422	NA	1.3202	-0.207315	AT1G32580	AT1G32582	AT1G32583
Chr1_11797291	1	11797212	11797370	11797291	159	Chr1_11797287	2.08546	Chr1_11797295	2.24206	0.104459	AT1G32610	AT1G32620	AT1G32630
Chr1_11807252	1	11807165	11807339	11807252	175	Chr1_11807258	4.12473	Chr1_11807240	3.26382	-0.337738	NA
Chr1_11810321	1	11810209	11810433	11810321	225	Chr1_11810284	2.38829	Chr1_11810358	2.33927	-0.0299196	AT1G32650	AT1G32660
Chr1_11821798	1	11821690	11821906	11821798	217	Chr1_11821831	2.17111	Chr1_11821818	2.21412	0.0283006	AT1G32690
Chr1_11823285	1	11823210	11823360	11823285	151	NA	1.25993	Chr1_11823285	1.27997	0.0227664	AT1G32690
Chr1_11823586	1	11823490	11823681	11823586	192	Chr1_11823606	2.04219	NA	1.70056	-0.264107	AT1G32690
Chr1_11827373	1	11827286	11827460	11827373	175	Chr1_11827385	1.81696	NA	1.90789	0.0704513	AT1G32700
Chr1_11831164	1	11831089	11831239	11831164	151	NA	1.69112	Chr1_11831164	1.88472	0.156371	AT1G32710
Chr1_11840842	1	11840753	11840931	11840842	179	Chr1_11840837	1.49044	Chr1_11840855	1.66496	0.159749	AT1G32730
Chr1_11846202	1	11846067	11846337	11846202	271	Chr1_11846171	1.28251	Chr1_11846142	1.42247	0.149428	AT1G32740	AT1G32750
Chr1_11874710	1	11874550	11874870	11874710	321	Chr1_11874795	1.79247	Chr1_11874633	1.68374	-0.0902796	AT1G32780	AT1G32790
Chr1_11877446	1	11877362	11877530	11877446	169	Chr1_11877437	3.00372	Chr1_11877441	2.75652	-0.123902	AT1G32790
Chr1_11907266	1	11907138	11907395	11907266	258	Chr1_11907320	0.973193	Chr1_11907232	1.06041	0.123824	AT1G32850	AT1G32860
Chr1_11909068	1	11908949	11909187	11909068	239	NA	1.18779	Chr1_11909024	1.24639	0.0694758	AT1G32860	AT1G32870
Chr1_11909354	1	11909279	11909429	11909354	151	Chr1_11909354	1.22318	NA	1.12026	-0.126803	AT1G32860	AT1G32870
Chr1_11923854	1	11923778	11923931	11923854	154	NA	2.14361	Chr1_11923853	2.09531	-0.0328787	AT1G32900	AT1G32910
Chr1_11925282	1	11925207	11925357	11925282	151	NA	1.77133	Chr1_11925282	1.59817	-0.148412	AT1G32900	AT1G32910
Chr1_11934673	1	11934581	11934765	11934673	185	Chr1_11934656	1.85968	Chr1_11934656	1.83503	-0.0192507	AT1G32930	AT1G32940
Chr1_11936997	1	11936894	11937100	11936997	207	Chr1_11937023	2.8361	Chr1_11937016	2.16421	-0.390068	AT1G32930	AT1G32940
Chr1_11955736	1	11955622	11955849	11955736	228	NA	1.06415	Chr1_11955774	1.18846	0.159392	AT1G32980	AT1G32990	AT1G32992
Chr1_11978689	1	11978614	11978764	11978689	151	NA	2.13669	Chr1_11978689	2.18846	0.0345384	AT1G33060
Chr1_12006046	1	12005971	12006121	12006046	151	NA	1.35004	Chr1_12006046	1.30507	-0.048875	AT1G33110
Chr1_12025184	1	12025109	12025259	12025184	151	NA	0.893292	Chr1_12025184	0.924308	0.0492418	AT1G33140	AT1G33170
Chr1_12026900	1	12026789	12027011	12026900	223	Chr1_12026880	1.26208	Chr1_12026936	1.38329	0.1323	AT1G33170
Chr1_12054973	1	12054895	12055052	12054973	158	Chr1_12054977	1.79535	Chr1_12054970	1.97231	0.135621	AT1G33240
Chr1_12057005	1	12056881	12057128	12057005	248	Chr1_12057053	1.07161	Chr1_12056956	1.17106	0.128035	AT1G33240	AT1G33250
Chr1_12059674	1	12059522	12059826	12059674	305	Chr1_12059600	1.84198	Chr1_12059597	2.13702	0.214343	AT1G33250
Chr1_12066500	1	12066408	12066593	12066500	186	NA	1.51013	Chr1_12066517	1.51831	0.00779363	AT1G33260	AT1G33265
Chr1_12096511	1	12096387	12096636	12096511	250	Chr1_12096481	1.72303	Chr1_12096561	1.61085	-0.0971257	AT1G33360	AT1G33370
Chr1_12123619	1	12123517	12123721	12123619	205	Chr1_12123646	2.2737	Chr1_12123592	2.41332	0.0859773	AT1G33415	AT1G33420	AT1G33430
Chr1_12144487	1	12144405	12144569	12144487	165	Chr1_12144480	2.28707	Chr1_12144486	1.83421	-0.318342	AT1G33470
Chr1_12177657	1	12177551	12177764	12177657	214	Chr1_12177645	1.43375	Chr1_12177689	1.65221	0.204604	AT1G33590
Chr1_12218091	1	12218013	12218170	12218091	158	Chr1_12218088	1.32686	Chr1_12218095	1.35229	0.0273884	AT1G33710
Chr1_12239608	1	12239504	12239712	12239608	209	Chr1_12239617	1.50042	Chr1_12239592	1.38481	-0.115678	AT1G33770
Chr1_12246257	1	12246169	12246345	12246257	177	Chr1_12246269	2.8628	Chr1_12246247	2.60891	-0.13398	AT1G33780
Chr1_12254996	1	12254846	12255147	12254996	302	Chr1_12254921	1.67021	Chr1_12254942	1.54205	-0.11518	AT1G33790
Chr1_12264918	1	12264843	12264993	12264918	151	NA	1.40678	Chr1_12264918	1.77831	0.33811	AT1G33810	AT1G33811
Chr1_12351422	1	12351310	12351535	12351422	226	Chr1_12351385	2.18445	Chr1_12351400	2.17729	-0.00473651	AT1G33970	AT1G33980
Chr1_12454313	1	12454225	12454402	12454313	178	Chr1_12454300	0.987595	NA	0.874798	-0.17497	AT1G34190	AT1G34200
Chr1_12454944	1	12454856	12455031	12454944	176	NA	1.17801	Chr1_12454956	1.09443	-0.106172	AT1G34190	AT1G34200
Chr1_12458686	1	12458610	12458762	12458686	153	Chr1_12458685	2.13112	Chr1_12458687	2.55561	0.262056	AT1G34210
Chr1_12466126	1	12466047	12466205	12466126	159	Chr1_12466130	2.37706	Chr1_12466122	1.95991	-0.278391	AT1G34220
Chr1_12473654	1	12473536	12473771	12473654	236	NA	3.03704	Chr1_12473615	3.08399	0.0221322	AT1G34245
Chr1_12582760	1	12582678	12582841	12582760	164	NA	2.45658	Chr1_12582753	2.78607	0.18158	AT1G34418	AT1G34419	AT1G34420
Chr1_12745781	1	12745691	12745871	12745781	181	NA	1.40175	Chr1_12745796	1.54817	0.143335	AT1G34760	AT1G34770
Chr1_12840180	1	12840080	12840280	12840180	201	Chr1_12840204	17.7895	Chr1_12840205	17.7895	0	NA
Chr1_12851979	1	12851859	12852099	12851979	241	NA	1.48499	Chr1_12851934	1.50599	0.020259	AT1G35140
Chr1_12867021	1	12866833	12867209	12867021	377	Chr1_12867026	3.72736	Chr1_12867049	3.48702	-0.0961595	AT1G35150	AT1G35160
Chr1_13029940	1	13029778	13030101	13029940	324	Chr1_13029942	1.34898	Chr1_13030026	1.49061	0.144034	AT1G35430
Chr1_13039879	1	13039777	13039982	13039879	206	Chr1_13039852	3.01757	Chr1_13039860	3.19464	0.0822661	AT1G35460
Chr1_13048352	1	13048258	13048445	13048352	188	Chr1_13048370	1.32752	Chr1_13048368	1.52106	0.196343	AT1G35467
Chr1_13071255	1	13071175	13071335	13071255	161	NA	3.21391	Chr1_13071250	3.29926	0.0378129	AT1G35510
Chr1_13075438	1	13075352	13075524	13075438	173	NA	1.70041	Chr1_13075449	1.96977	0.212145	AT1G35510	AT1G35515
Chr1_13079613	1	13079535	13079690	13079613	156	Chr1_13079615	1.96634	NA	1.8268	-0.106194	AT1G35515	AT1G35516
Chr1_13115660	1	13115580	13115739	13115660	160	Chr1_13115657	2.13811	Chr1_13115664	2.0967	-0.0282156	AT1G35545	AT1G35560
Chr1_13117318	1	13117234	13117402	13117318	169	Chr1_13117327	1.13219	Chr1_13117309	1.0793	-0.0690202	AT1G35560
Chr1_13118786	1	13118702	13118869	13118786	168	Chr1_13118777	3.09619	NA	2.69978	-0.197652	AT1G35560
Chr1_13125382	1	13125298	13125465	13125382	168	Chr1_13125390	4.05099	Chr1_13125386	3.80465	-0.0905108	AT1G35580
Chr1_13203561	1	13203409	13203712	13203561	304	Chr1_13203637	1.80925	Chr1_13203615	1.90189	0.072042	AT1G35670
Chr1_13259070	1	13258880	13259260	13259070	381	NA	1.07786	Chr1_13259104	1.13236	0.0711629	NA
Chr1_13280415	1	13280329	13280500	13280415	172	Chr1_13280419	2.37484	Chr1_13280425	2.18693	-0.118923	AT1G35780
Chr1_13470759	1	13470645	13470874	13470759	230	Chr1_13470799	1.51013	Chr1_13470793	1.42085	-0.0879185	AT1G36070
Chr1_13698682	1	13698607	13698757	13698682	151	NA	2.41507	Chr1_13698682	2.48706	0.0423763	AT1G36370	AT1G36380
Chr1_13999859	1	13999760	13999958	13999859	199	Chr1_13999835	1.48352	Chr1_13999883	1.4062	-0.0772226	NA
Chr1_14002387	1	14002307	14002467	14002387	161	Chr1_14002392	1.14527	Chr1_14002389	0.89636	-0.353538	AT1G36940
Chr1_14027180	1	14027072	14027287	14027180	216	Chr1_14027160	2.00432	Chr1_14027147	1.92072	-0.0614656	AT1G36980	AT1G36990	AT1G36992
Chr1_14147734	1	14147635	14147833	14147734	199	Chr1_14147710	1.26333	NA	1.14771	-0.138473	NA
Chr1_14689297	1	14689119	14689475	14689297	357	Chr1_14689400	3.58712	Chr1_14689356	3.31722	-0.112851	NA
Chr1_15100273	1	15100195	15100352	15100273	158	NA	3.59909	Chr1_15100270	4.02897	0.162779	NA
Chr1_15139830	1	15139755	15139905	15139830	151	NA	1.58141	Chr1_15139830	1.89742	0.262828	NA
Chr1_15140826	1	15140743	15140909	15140826	167	Chr1_15140819	1.15508	Chr1_15140834	1.04639	-0.142572	NA
Chr1_15650282	1	15650108	15650456	15650282	349	Chr1_15650233	1.12369	Chr1_15650183	1.26192	0.167376	AT1G41875	AT1G41880
Chr1_15926105	1	15926019	15926192	15926105	174	Chr1_15926094	1.8521	Chr1_15926102	1.94433	0.0701111	AT1G42470
Chr1_16137705	1	16137580	16137830	16137705	251	Chr1_16137755	2.29956	Chr1_16137754	2.28226	-0.0108947	AT1G42990
Chr1_16617097	1	16617011	16617184	16617097	174	Chr1_16617086	1.81543	NA	1.54683	-0.230997	AT1G43850
Chr1_16621891	1	16621792	16621990	16621891	199	Chr1_16621913	1.06922	Chr1_16621867	0.923525	-0.211336	AT1G43850	AT1G43860
Chr1_16646641	1	16646558	16646724	16646641	167	Chr1_16646635	1.90451	Chr1_16646649	2.00065	0.0710489	AT1G43890
Chr1_16649808	1	16649707	16649909	16649808	203	Chr1_16649803	7.0105	Chr1_16649782	8.09113	0.206824	NA
Chr1_16660567	1	16660492	16660642	16660567	151	NA	1.53081	Chr1_16660567	1.31517	-0.219046	AT1G43910
Chr1_16662021	1	16661946	16662096	16662021	151	Chr1_16662021	0.831886	NA	0.689417	-0.271009	NA
Chr1_16777421	1	16777317	16777524	16777421	208	Chr1_16777449	2.84406	Chr1_16777402	2.66115	-0.0959021	AT1G44110
Chr1_16786954	1	16786876	16787031	16786954	156	NA	1.74321	Chr1_16786956	1.83729	0.075833	AT1G44120	AT1G44125	AT1G44130
Chr1_16793002	1	16792910	16793093	16793002	184	Chr1_16792985	2.46133	Chr1_16793018	2.27718	-0.11219	AT1G44160
Chr1_16838360	1	16838252	16838468	16838360	217	NA	2.02008	Chr1_16838327	2.08653	0.0466932	AT1G44350
Chr1_16871559	1	16871403	16871715	16871559	313	Chr1_16871640	3.40652	Chr1_16871617	3.01757	-0.174911	AT1G44575
Chr1_16888084	1	16887998	16888169	16888084	172	Chr1_16888073	1.67916	Chr1_16888088	1.74707	0.0571977	AT1G44740
Chr1_16897095	1	16897015	16897174	16897095	160	Chr1_16897099	2.39939	Chr1_16897090	2.58137	0.105469	AT1G44760
Chr1_16900952	1	16900852	16901052	16900952	201	Chr1_16900927	2.03311	Chr1_16900977	2.55838	0.331542	AT1G44760
Chr1_16907171	1	16907089	16907253	16907171	165	Chr1_16907164	1.52401	Chr1_16907176	1.64526	0.110443	AT1G44770	AT1G44780
Chr1_16914432	1	16914342	16914521	16914432	180	Chr1_16914437	1.28441	Chr1_16914446	1.42846	0.153355	AT1G44790	AT1G44800
Chr1_17034647	1	17034533	17034762	17034647	230	Chr1_17034608	0.812664	Chr1_17034687	0.906748	0.158043	AT1G45063
Chr1_17130251	1	17130155	17130346	17130251	192	Chr1_17130230	1.01641	NA	0.966867	-0.0720931	AT1G45207
Chr1_17193005	1	17192903	17193106	17193005	204	NA	2.8293	Chr1_17193031	2.55385	-0.147771	AT1G45688
Chr1_17223078	1	17222993	17223163	17223078	171	Chr1_17223068	1.73426	Chr1_17223088	1.76361	0.0242114	AT1G46264
Chr1_17224546	1	17224449	17224643	17224546	195	Chr1_17224568	1.36394	NA	1.19626	-0.189249	AT1G46264
Chr1_17226793	1	17226709	17226878	17226793	170	Chr1_17226803	1.70816	Chr1_17226784	1.84104	0.108078	AT1G46264
Chr1_17238970	1	17238895	17239045	17238970	151	NA	1.21552	Chr1_17238970	1.08556	-0.163134	AT1G46480
Chr1_17282980	1	17282896	17283065	17282980	170	Chr1_17282971	0.992685	Chr1_17282977	1.10277	0.151724	AT1G47128
Chr1_17286722	1	17286625	17286819	17286722	195	NA	1.6293	Chr1_17286700	1.67743	0.0420003	AT1G47128
Chr1_17288464	1	17288380	17288549	17288464	170	Chr1_17288474	2.41507	Chr1_17288474	2.50229	0.051184	AT1G47128
Chr1_17330768	1	17330690	17330846	17330768	157	Chr1_17330771	1.48821	NA	1.32363	-0.169078	AT1G47271	AT1G47278
Chr1_17343104	1	17343029	17343179	17343104	151	Chr1_17343104	1.34288	NA	1.17405	-0.193837	AT1G47300	AT1G47310
Chr1_17350973	1	17350855	17351090	17350973	236	Chr1_17350930	1.80262	NA	1.65617	-0.122245	AT1G47330
Chr1_17376134	1	17376044	17376223	17376134	180	NA	3.20855	Chr1_17376148	3.09619	-0.0514275	AT1G47380	AT1G47389
Chr1_17424560	1	17424458	17424661	17424560	204	Chr1_17424586	2.62278	Chr1_17424584	2.27182	-0.207248	AT1G47490
Chr1_17432477	1	17432385	17432568	17432477	184	Chr1_17432460	2.75483	Chr1_17432492	2.52366	-0.126446	AT1G47495	AT1G47497	AT1G47500
Chr1_17451471	1	17451391	17451552	17451471	162	Chr1_17451466	1.71778	Chr1_17451469	1.36974	-0.326643	AT1G47530
Chr1_17566575	1	17566464	17566686	17566575	223	Chr1_17566580	1.48456	Chr1_17566539	1.60432	0.111927	AT1G47730	AT1G47740
Chr1_17578321	1	17578223	17578420	17578321	198	Chr1_17578320	1.50524	Chr1_17578345	1.49061	-0.0140907	AT1G47765
Chr1_17593975	1	17593878	17594072	17593975	195	Chr1_17593965	1.1776	Chr1_17593997	1.21673	0.0471595	AT1G47780
Chr1_17634669	1	17634593	17634745	17634669	153	Chr1_17634670	4.91024	Chr1_17634668	4.71261	-0.0592672	AT1G47870
Chr1_17682582	1	17682487	17682677	17682582	191	Chr1_17682562	2.0061	Chr1_17682602	2.0894	0.0586952	AT1G47960
Chr1_17687072	1	17686974	17687169	17687072	196	NA	2.66222	Chr1_17687094	2.69288	0.0165201	AT1G47970
Chr1_17700068	1	17699976	17700159	17700068	184	Chr1_17700075	2.47924	Chr1_17700051	2.87063	0.211469	AT1G47990
Chr1_17712516	1	17712423	17712609	17712516	187	NA	1.67994	Chr1_17712534	1.90572	0.181926	AT1G48010
Chr1_17766835	1	17766743	17766927	17766835	185	Chr1_17766832	1.32922	Chr1_17766852	1.5254	0.198608	AT1G48100
Chr1_17769758	1	17769668	17769847	17769758	180	Chr1_17769743	1.6901	Chr1_17769753	1.889	0.160514	AT1G48100	AT1G48110
Chr1_17825531	1	17825456	17825606	17825531	151	NA	0.933486	Chr1_17825531	1.30886	0.48761	AT1G48267
Chr1_17834925	1	17834849	17835002	17834925	154	Chr1_17834925	1.67156	Chr1_17834924	2.03408	0.283181	AT1G48280
Chr1_17846982	1	17846870	17847093	17846982	224	Chr1_17846966	1.7167	Chr1_17846963	1.89222	0.140442	AT1G48300
Chr1_17853968	1	17853875	17854061	17853968	187	NA	1.97927	Chr1_17853950	2.0075	0.0204316	AT1G48310	AT1G48315	AT1G48320
Chr1_17855716	1	17855616	17855817	17855716	202	Chr1_17855736	1.53787	Chr1_17855742	1.62856	0.0826633	AT1G48310	AT1G48315	AT1G48320	AT1G48325
Chr1_17858647	1	17858572	17858722	17858647	151	NA	1.23497	Chr1_17858647	1.19767	-0.0442455	AT1G48320	AT1G48325
Chr1_17886126	1	17886042	17886210	17886126	169	Chr1_17886135	1.16593	Chr1_17886117	1.11306	-0.0669498	AT1G48400	AT1G48405	AT1G48410
Chr1_17892664	1	17892558	17892769	17892664	212	Chr1_17892694	2.05321	Chr1_17892633	2.46623	0.264426	AT1G48410
Chr1_17895229	1	17895035	17895423	17895229	389	NA	1.77759	Chr1_17895211	1.81907	0.0332785	AT1G48410
Chr1_17910546	1	17910462	17910630	17910546	169	Chr1_17910555	2.42593	Chr1_17910537	2.56601	0.0809889	AT1G48450	AT1G48460
Chr1_17921658	1	17921576	17921741	17921658	166	Chr1_17921666	1.29837	Chr1_17921666	1.48767	0.196353	AT1G48480	AT1G48490
Chr1_17973867	1	17973767	17973967	17973867	201	Chr1_17973892	1.13736	NA	0.972112	-0.226495	AT1G48610	AT1G48620
Chr1_17976475	1	17976367	17976583	17976475	217	Chr1_17976508	2.16478	Chr1_17976442	2.45376	0.180774	AT1G48620
Chr1_17983530	1	17983436	17983624	17983530	189	Chr1_17983538	3.07804	Chr1_17983549	3.21391	0.0623175	AT1G48630	AT1G48635	AT1G48640
Chr1_18028107	1	18028017	18028197	18028107	181	Chr1_18028092	1.31461	Chr1_18028110	1.27233	-0.047162	AT1G48740	AT1G48742	AT1G48745
Chr1_18030512	1	18030414	18030609	18030512	196	Chr1_18030497	1.34666	Chr1_18030489	1.40489	0.0610715	AT1G48745
Chr1_18068154	1	18068049	18068259	18068154	211	NA	1.33224	Chr1_18068179	1.74275	0.387512	AT1G48850	AT1G48860
Chr1_18071599	1	18071493	18071705	18071599	213	Chr1_18071577	1.15015	Chr1_18071568	1.28995	0.165493	AT1G48860	AT1G48870
Chr1_18080333	1	18080251	18080415	18080333	165	Chr1_18080326	8.61237	Chr1_18080340	7.0105	-0.296893	AT1G48880
Chr1_18097966	1	18097882	18098050	18097966	169	Chr1_18097960	2.37933	Chr1_18097975	2.55127	0.10066	AT1G48920
Chr1_18101551	1	18101437	18101666	18101551	230	Chr1_18101512	0.954238	Chr1_18101576	1.0475	0.134529	AT1G48920	AT1G48930
Chr1_18105929	1	18105813	18106044	18105929	232	Chr1_18105969	1.81931	Chr1_18105888	1.49812	-0.280238	AT1G48930	AT1G48940	AT1G48950
Chr1_18112397	1	18112301	18112493	18112397	193	Chr1_18112418	1.18409	Chr1_18112396	1.08336	-0.128266	AT1G48953	AT1G48960
Chr1_18123475	1	18123363	18123588	18123475	226	Chr1_18123470	1.47405	NA	1.44003	-0.0336866	AT1G49000
Chr1_18138338	1	18138243	18138433	18138338	191	Chr1_18138356	1.18996	Chr1_18138358	1.19577	0.00702684	AT1G49020	AT1G49030	AT1G49032	AT1G49040
Chr1_18198058	1	18197983	18198133	18198058	151	NA	1.43375	Chr1_18198058	1.7686	0.302814	AT1G49200
Chr1_18208691	1	18208612	18208770	18208691	159	NA	1.52689	Chr1_18208687	1.5944	0.0624175	AT1G49230
Chr1_18211200	1	18211125	18211275	18211200	151	Chr1_18211200	1.06803	NA	1.03054	-0.0515517	NA
Chr1_18212923	1	18212797	18213049	18212923	253	Chr1_18212974	1.64972	Chr1_18212972	1.56738	-0.0738662	AT1G49240
Chr1_18215718	1	18215591	18215845	18215718	255	Chr1_18215760	2.29069	Chr1_18215666	2.64709	0.208625	AT1G49240	AT1G49245
Chr1_18285265	1	18285175	18285356	18285265	182	Chr1_18285250	1.45663	NA	1.22607	-0.248593	AT1G49405	AT1G49410
Chr1_18288085	1	18288001	18288168	18288085	168	Chr1_18288081	1.68499	Chr1_18288093	1.80238	0.0971632	AT1G49410	AT1G49420	AT1G49430
Chr1_18295982	1	18295880	18296083	18295982	204	NA	1.41322	Chr1_18296008	1.47177	0.0585662	AT1G49430
Chr1_18305069	1	18304990	18305148	18305069	159	Chr1_18305067	1.30961	NA	1.11974	-0.225973	AT1G49450
Chr1_18305514	1	18305439	18305589	18305514	151	NA	1.11059	Chr1_18305514	1.31062	0.238923	AT1G49450
Chr1_18307193	1	18307093	18307292	18307193	200	NA	7.52682	Chr1_18307217	10.3152	0.454659	AT1G49450	AT1G49460
Chr1_18308975	1	18308886	18309064	18308975	179	Chr1_18308961	3.29418	Chr1_18308986	3.28219	-0.00526063	AT1G49460	AT1G49470
Chr1_18316514	1	18316433	18316595	18316514	163	NA	3.19174	Chr1_18316508	2.97016	-0.103802	AT1G49480
Chr1_18318782	1	18318707	18318857	18318782	151	NA	1.92812	Chr1_18318782	2.18693	0.181712	AT1G49480	AT1G49490
Chr1_18329015	1	18328923	18329107	18329015	185	Chr1_18328998	1.06182	Chr1_18329014	1.08669	0.0334012	AT1G49510	AT1G49520
Chr1_18354672	1	18354566	18354779	18354672	214	Chr1_18354641	2.08291	Chr1_18354694	1.74844	-0.252532	AT1G49580	AT1G49590
Chr1_18360411	1	18360303	18360518	18360411	216	Chr1_18360406	2.15633	Chr1_18360378	2.47586	0.199352	AT1G49600
Chr1_18364576	1	18364452	18364700	18364576	249	NA	1.76681	Chr1_18364527	1.85728	0.0720444	AT1G49610	AT1G49620
Chr1_18366753	1	18366678	18366828	18366753	151	NA	1.34544	Chr1_18366753	1.7392	0.370346	AT1G49620	AT1G49630
Chr1_18378719	1	18378630	18378808	18378719	179	Chr1_18378733	1.69854	Chr1_18378710	1.79311	0.0781688	AT1G49640	AT1G49650	AT1G49660
Chr1_18379969	1	18379861	18380078	18379969	218	Chr1_18379938	2.30183	Chr1_18379954	2.04514	-0.170582	AT1G49650	AT1G49660	AT1G49670
Chr1_18389038	1	18388922	18389155	18389038	234	Chr1_18388997	2.19872	Chr1_18388999	2.45951	0.161707	AT1G49670	AT1G49700
Chr1_18393961	1	18393879	18394042	18393961	164	Chr1_18393962	1.64639	Chr1_18393967	1.60875	-0.033366	AT1G49710
Chr1_18400155	1	18400002	18400308	18400155	307	Chr1_18400208	1.56847	Chr1_18400077	1.61485	0.0420422	AT1G49715	AT1G49720
Chr1_18405655	1	18405573	18405736	18405655	164	NA	1.80645	Chr1_18405648	1.91834	0.0867011	AT1G49730	AT1G49740
Chr1_18416415	1	18416327	18416502	18416415	176	Chr1_18416402	1.35413	Chr1_18416412	1.38076	0.0280963	AT1G49760
Chr1_18420112	1	18419999	18420225	18420112	227	Chr1_18420150	1.67634	Chr1_18420100	1.80572	0.107259	AT1G49760
Chr1_18428326	1	18428206	18428447	18428326	242	Chr1_18428281	2.54796	Chr1_18428306	2.26017	-0.172911	AT1G49780
Chr1_18433070	1	18432995	18433145	18433070	151	NA	1.42941	Chr1_18433070	1.76815	0.306821	AT1G49780
Chr1_18456627	1	18456549	18456706	18456627	158	Chr1_18456631	4.37754	Chr1_18456624	3.77449	-0.213839	AT1G49850	AT1G49860
Chr1_18460122	1	18460020	18460224	18460122	205	Chr1_18460095	2.58897	NA	2.10841	-0.296223	AT1G49860	AT1G49870
Chr1_18504714	1	18504616	18504813	18504714	198	NA	1.2996	Chr1_18504708	1.38742	0.0943369	AT1G49970	AT1G49975
Chr1_18511933	1	18511852	18512014	18511933	163	NA	1.03587	Chr1_18511927	1.0191	-0.0235473	AT1G49980	AT1G49990
Chr1_18517443	1	18517353	18517534	18517443	182	Chr1_18517459	1.81931	Chr1_18517428	2.13403	0.230189	AT1G50000	AT1G50010
Chr1_18521948	1	18521852	18522043	18521948	192	Chr1_18521931	2.78841	Chr1_18521927	2.91842	0.0657448	AT1G50020	AT1G50030
Chr1_18543939	1	18543825	18544053	18543939	229	Chr1_18543904	1.82374	Chr1_18543903	1.85728	0.0262913	AT1G50040	AT1G50050
Chr1_18558084	1	18557912	18558256	18558084	345	Chr1_18558181	1.01469	NA	1.01752	0.00401812	AT1G50090	AT1G50100	AT1G50110
Chr1_18581942	1	18581837	18582047	18581942	211	Chr1_18581912	2.03157	Chr1_18581919	2.13112	0.0690168	AT1G50160	AT1G50170	AT1G50180
Chr1_18617127	1	18617013	18617241	18617127	229	Chr1_18617088	1.4373	Chr1_18617166	1.30138	-0.143319	AT1G50250	AT1G50260
Chr1_18627606	1	18627518	18627693	18627606	176	Chr1_18627618	2.60675	Chr1_18627593	2.41111	-0.112555	AT1G50280	AT1G50290	AT1G50300
Chr1_18701875	1	18701777	18701973	18701875	197	NA	1.82104	Chr1_18701852	1.91311	0.0711572	AT1G50470	AT1G50480
Chr1_18728395	1	18728275	18728515	18728395	241	Chr1_18728405	1.74275	Chr1_18728350	1.6408	-0.0869662	AT1G50570	AT1G50575	AT1G50580
Chr1_18740684	1	18740609	18740759	18740684	151	NA	1.19321	Chr1_18740684	1.41295	0.243862	AT1G50600	AT1G50603	AT1G50610
Chr1_18748234	1	18748090	18748378	18748234	289	Chr1_18748178	2.44434	Chr1_18748176	2.16951	-0.172076	AT1G50620
Chr1_18756436	1	18756361	18756511	18756436	151	NA	1.90343	Chr1_18756436	1.64351	-0.211821	AT1G50630	AT1G50640
Chr1_18771104	1	18771019	18771189	18771104	171	Chr1_18771094	2.81312	Chr1_18771114	3.02183	0.103251	AT1G50659	AT1G50660
Chr1_18838999	1	18838906	18839092	18838999	187	Chr1_18838981	1.84198	Chr1_18838998	1.66991	-0.141487	AT1G50830	AT1G50840
Chr1_18873240	1	18873142	18873338	18873240	197	Chr1_18873254	3.8141	Chr1_18873217	3.52454	-0.113908	AT1G50920
Chr1_18926744	1	18926666	18926821	18926744	156	NA	1.67156	Chr1_18926746	1.76361	0.0773364	AT1G51055	AT1G51060	AT1G51070
Chr1_18927842	1	18927726	18927957	18927842	232	Chr1_18927801	1.39119	NA	1.37943	-0.0122472	AT1G51055	AT1G51060	AT1G51070
Chr1_18934283	1	18934196	18934370	18934283	175	Chr1_18934286	0.974707	Chr1_18934271	1.12265	0.203868	AT1G51090	AT1G51100	AT1G51110
Chr1_18946372	1	18946287	18946457	18946372	171	NA	2.0791	Chr1_18946382	1.53378	-0.438868	AT1G51140
Chr1_18961115	1	18960989	18961241	18961115	253	Chr1_18961064	0.953091	NA	0.953091	0	AT1G51172
Chr1_19021808	1	19021725	19021891	19021808	167	NA	1.81509	Chr1_19021800	1.74813	-0.0542286	AT1G51310
Chr1_19043681	1	19043606	19043756	19043681	151	NA	1.22252	Chr1_19043681	1.2698	0.0547432	AT1G51360	AT1G51370
Chr1_19047671	1	19047552	19047790	19047671	239	Chr1_19047627	1.40678	Chr1_19047715	1.34073	-0.069378	AT1G51370	AT1G51380	AT1G51390
Chr1_19050188	1	19050112	19050263	19050188	152	Chr1_19050188	1.39804	NA	1.38781	-0.0105956	AT1G51380	AT1G51390	AT1G51402
Chr1_19052660	1	19052553	19052767	19052660	215	NA	2.14632	Chr1_19052661	2.5909	0.271588	AT1G51390	AT1G51400	AT1G51402
Chr1_19104984	1	19104886	19105083	19104984	198	Chr1_19105008	1.81395	Chr1_19104961	1.98839	0.132466	AT1G51510	AT1G51520
Chr1_19112919	1	19112827	19113012	19112919	186	Chr1_19112937	1.52401	Chr1_19112902	1.53378	0.00921919	AT1G51530	AT1G51538	AT1G51540
Chr1_19119475	1	19119348	19119602	19119475	255	Chr1_19119511	2.20239	Chr1_19119423	2.86534	0.379636	AT1G51550	AT1G51560
Chr1_19122109	1	19121956	19122262	19122109	307	NA	1.13554	Chr1_19122039	1.17624	0.0508039	AT1G51550	AT1G51560	AT1G51570
Chr1_19125108	1	19125029	19125187	19125108	159	Chr1_19125106	2.02398	Chr1_19125104	2.11347	0.0624186	AT1G51570	AT1G51580
Chr1_19149346	1	19149239	19149453	19149346	215	Chr1_19149378	1.22368	Chr1_19149325	1.10761	-0.143776	AT1G51640	AT1G51645
Chr1_19154044	1	19153954	19154134	19154044	181	Chr1_19154048	1.03965	Chr1_19154054	1.29681	0.318869	AT1G51640	AT1G51650	AT1G51660	AT1G51670
Chr1_19156109	1	19156034	19156184	19156109	151	NA	1.50287	Chr1_19156109	1.62276	0.110729	AT1G51660	AT1G51670
Chr1_19156318	1	19156226	19156409	19156318	184	Chr1_19156301	1.74536	NA	1.84807	0.0824948	AT1G51660	AT1G51670
Chr1_19162523	1	19162417	19162630	19162523	214	Chr1_19162507	2.54433	NA	2.78083	0.12823	AT1G51680	AT1G51690
Chr1_19163968	1	19163893	19164043	19163968	151	Chr1_19163968	1.16432	NA	0.960342	-0.277867	AT1G51680	AT1G51690
Chr1_19191449	1	19191349	19191550	19191449	202	NA	1.74813	Chr1_19191467	1.92291	0.137479	AT1G51730	AT1G51740	AT1G51745
Chr1_19198878	1	19198727	19199029	19198878	303	Chr1_19198919	0.967261	Chr1_19198802	1.00757	0.0589029	AT1G51760	AT1G51770
Chr1_19299974	1	19299884	19300065	19299974	182	NA	2.46287	Chr1_19299959	2.15332	-0.193778	AT1G51940
Chr1_19302702	1	19302518	19302887	19302702	370	Chr1_19302700	2.53421	Chr1_19302812	2.40192	-0.077348	AT1G51950
Chr1_19305179	1	19305059	19305300	19305179	242	Chr1_19305152	2.18328	Chr1_19305225	2.37248	0.119899	AT1G51950
Chr1_19349065	1	19348983	19349146	19349065	164	Chr1_19349071	1.5481	Chr1_19349058	1.69854	0.133797	AT1G52030
Chr1_19415765	1	19415639	19415890	19415765	252	Chr1_19415714	1.62458	Chr1_19415750	1.50307	-0.112155	AT1G52150	AT1G52155
Chr1_19424451	1	19424330	19424572	19424451	243	Chr1_19424418	1.99434	Chr1_19424497	1.93002	-0.0472956	AT1G52160	AT1G52170	AT1G52180
Chr1_19433071	1	19432976	19433166	19433071	191	Chr1_19433086	1.64639	Chr1_19433051	1.49061	-0.143403	AT1G52185	AT1G52190
Chr1_19454830	1	19454753	19454907	19454830	155	NA	1.87449	Chr1_19454832	1.93416	0.045209	AT1G52220	AT1G52230	AT1G52240
Chr1_19470078	1	19469976	19470179	19470078	204	Chr1_19470051	1.06102	NA	1.03641	-0.033857	AT1G52280	AT1G52290
Chr1_19474700	1	19474577	19474823	19474700	247	NA	1.62542	Chr1_19474696	1.53577	-0.0818504	AT1G52290	AT1G52300
Chr1_19491790	1	19491694	19491885	19491790	192	Chr1_19491769	1.68799	Chr1_19491775	1.71447	0.0224563	AT1G52340	AT1G52342
Chr1_19498921	1	19498792	19499050	19498921	259	Chr1_19498900	1.36923	Chr1_19498975	1.23183	-0.152562	AT1G52350	AT1G52360
Chr1_19506073	1	19505992	19506154	19506073	163	Chr1_19506073	1.23592	Chr1_19506079	0.925938	-0.416598	AT1G52360	AT1G52370	AT1G52380
Chr1_19511889	1	19511787	19511992	19511889	206	Chr1_19511862	0.819618	Chr1_19511917	0.74449	-0.138699	AT1G52380	AT1G52390
Chr1_19519319	1	19519243	19519395	19519319	153	Chr1_19519318	1.1033	NA	0.90893	-0.279584	AT1G52400	AT1G52410
Chr1_19527717	1	19527631	19527802	19527717	172	Chr1_19527712	2.0092	Chr1_19527706	2.05497	0.0324962	AT1G52415	AT1G52420
Chr1_19565414	1	19565322	19565505	19565414	184	Chr1_19565397	1.81029	Chr1_19565430	1.70434	-0.0870077	AT1G52510	AT1G52520
Chr1_19572715	1	19572591	19572839	19572715	249	Chr1_19572761	1.31546	Chr1_19572764	1.24639	-0.0778118	AT1G52540	AT1G52550
Chr1_19578594	1	19578444	19578744	19578594	301	Chr1_19578669	0.856007	Chr1_19578582	0.970365	0.180905	AT1G52560
Chr1_19580726	1	19580634	19580819	19580726	186	NA	1.03456	Chr1_19580709	1.24317	0.265006	AT1G52565
Chr1_19600512	1	19600410	19600615	19600512	206	Chr1_19600540	1.18349	Chr1_19600507	1.54683	0.386267	AT1G52615	AT1G52618
Chr1_19602241	1	19602121	19602360	19602241	240	Chr1_19602252	1.73875	Chr1_19602196	1.80804	0.0563761	AT1G52615	AT1G52618	AT1G52620
Chr1_19603585	1	19603503	19603667	19603585	165	Chr1_19603588	1.94187	Chr1_19603589	2.13773	0.138633	AT1G52615	AT1G52618	AT1G52620
Chr1_19640185	1	19640110	19640260	19640185	151	Chr1_19640185	0.766567	NA	0.700505	-0.130017	AT1G52710	AT1G52720	AT1G52730
Chr1_19640746	1	19640671	19640821	19640746	151	NA	2.34129	Chr1_19640746	2.54433	0.119982	AT1G52710	AT1G52720	AT1G52730
Chr1_19645275	1	19645200	19645350	19645275	151	NA	1.48265	Chr1_19645275	1.37943	-0.104106	AT1G52730	AT1G52740
Chr1_19653013	1	19652887	19653138	19653013	252	Chr1_19652962	0.960342	NA	0.881026	-0.124364	AT1G52760	AT1G52770
Chr1_19658055	1	19657967	19658143	19658055	177	NA	1.87613	Chr1_19658068	1.8771	0.000745712	AT1G52770	AT1G52780
Chr1_19685648	1	19685573	19685723	19685648	151	NA	2.51084	Chr1_19685648	2.52673	0.00910141	AT1G52855	AT1G52860	AT1G52870
Chr1_19692036	1	19691961	19692111	19692036	151	Chr1_19692036	1.53969	NA	1.39998	-0.137234	AT1G52880
Chr1_19699323	1	19699211	19699435	19699323	225	NA	2.74956	Chr1_19699357	2.86811	0.0608996	AT1G52890
Chr1_19761621	1	19761479	19761764	19761621	286	NA	1.5429	Chr1_19761554	1.68499	0.127095	AT1G53025	AT1G53030	AT1G53035	AT1G53039
Chr1_19763995	1	19763897	19764092	19763995	196	Chr1_19764017	2.09573	NA	1.79371	-0.224506	AT1G53030	AT1G53035	AT1G53039	AT1G53040
Chr1_19764279	1	19764204	19764354	19764279	151	NA	1.99202	Chr1_19764279	2.02451	0.0233406	AT1G53030	AT1G53035	AT1G53039	AT1G53040
Chr1_19767480	1	19767394	19767567	19767480	174	NA	1.76908	Chr1_19767491	1.7373	-0.0261524	AT1G53040
Chr1_19772097	1	19771989	19772204	19772097	216	Chr1_19772091	1.35709	Chr1_19772081	1.39682	0.0416297	AT1G53050
Chr1_19778213	1	19778055	19778370	19778213	316	Chr1_19778238	0.905682	Chr1_19778257	1.1298	0.318991	AT1G53070
Chr1_19782976	1	19782850	19783103	19782976	254	NA	2.06445	Chr1_19782925	2.08569	0.0147673	AT1G53080	AT1G53090
Chr1_19783341	1	19783266	19783416	19783341	151	Chr1_19783341	1.58934	NA	1.61044	0.0190271	AT1G53090
Chr1_19802833	1	19802737	19802929	19802833	193	Chr1_19802854	1.10453	Chr1_19802851	1.32415	0.261634	AT1G53140
Chr1_19805330	1	19805251	19805409	19805330	159	NA	1.36271	Chr1_19805326	1.50489	0.143179	AT1G53160
Chr1_19821122	1	19821047	19821197	19821122	151	NA	1.63872	Chr1_19821122	1.89935	0.212936	AT1G53170
Chr1_19822239	1	19822137	19822342	19822239	206	Chr1_19822212	1.58741	Chr1_19822267	1.56644	-0.0191853	AT1G53170
Chr1_19825469	1	19825362	19825576	19825469	215	Chr1_19825447	2.68504	Chr1_19825445	2.96689	0.144008	NA
Chr1_19844591	1	19844412	19844770	19844591	359	NA	1.42529	Chr1_19844575	1.3667	-0.0605589	AT1G53200	AT1G53210
Chr1_19847817	1	19847723	19847910	19847817	188	Chr1_19847798	1.67862	NA	1.57747	-0.0896631	AT1G53210	AT1G53220	AT1G53233
Chr1_19848491	1	19848401	19848580	19848491	180	NA	1.15941	Chr1_19848505	1.3202	0.187366	AT1G53210	AT1G53220	AT1G53233
Chr1_19851957	1	19851869	19852045	19851957	177	Chr1_19851970	1.32795	NA	1.1889	-0.159573	AT1G53230	AT1G53233
Chr1_19854295	1	19854217	19854374	19854295	158	Chr1_19854292	2.36065	Chr1_19854299	2.5642	0.119325	AT1G53230	AT1G53240
Chr1_19857146	1	19856994	19857297	19857146	304	Chr1_19857222	2.0221	Chr1_19857084	1.97678	-0.032702	AT1G53240	AT1G53250
Chr1_19867527	1	19867443	19867611	19867527	169	NA	2.20774	Chr1_19867518	2.35242	0.0915754	AT1G53280	AT1G53282
Chr1_19874300	1	19874205	19874395	19874300	191	Chr1_19874293	1.39073	Chr1_19874320	1.57655	0.180929	AT1G53290
Chr1_19878903	1	19878827	19878980	19878903	154	Chr1_19878902	1.46833	NA	1.21533	-0.272828	AT1G53300
Chr1_19883834	1	19883754	19883915	19883834	162	NA	2.09146	Chr1_19883840	2.18237	0.0613853	AT1G53310
Chr1_19901682	1	19901592	19901771	19901682	180	NA	1.95555	Chr1_19901696	1.87449	-0.0610763	AT1G53340	AT1G53345	AT1G53350
Chr1_19913253	1	19913178	19913328	19913253	151	NA	2.2336	Chr1_19913253	2.10928	-0.0826202	AT1G53380
Chr1_19935753	1	19935664	19935842	19935753	179	Chr1_19935739	1.39198	NA	1.31517	-0.0818892	AT1G53430
Chr1_19956850	1	19956736	19956963	19956850	228	Chr1_19956842	3.15848	Chr1_19956888	2.8557	-0.145386	AT1G53450	AT1G53460	AT1G53470
Chr1_19974562	1	19974472	19974652	19974562	181	Chr1_19974569	2.88666	Chr1_19974577	3.35364	0.216327	AT1G53510
Chr1_19993431	1	19993347	19993515	19993431	169	Chr1_19993422	1.84944	Chr1_19993439	2.00951	0.119755	AT1G53580	AT1G53590
Chr1_20050004	1	20049900	20050109	20050004	210	Chr1_20050034	1.67994	Chr1_20049975	1.7966	0.0968595	AT1G53700	AT1G53705	AT1G53708
Chr1_20061401	1	20061315	20061488	20061401	174	Chr1_20061404	2.0159	Chr1_20061390	2.09941	0.0585599	AT1G53730
Chr1_20068694	1	20068592	20068795	20068694	204	Chr1_20068667	3.08239	Chr1_20068720	2.9359	-0.0702466	AT1G53750	AT1G53760
Chr1_20101185	1	20100981	20101390	20101185	410	Chr1_20101056	1.34898	Chr1_20101310	1.71556	0.346811	AT1G53830	AT1G53840
Chr1_20107827	1	20107689	20107966	20107827	278	Chr1_20107891	1.26377	Chr1_20107874	1.32562	0.0689334	AT1G53850	AT1G53860
Chr1_20109572	1	20109386	20109757	20109572	372	Chr1_20109682	1.33526	Chr1_20109595	1.52708	0.193655	AT1G53860	AT1G53870
Chr1_20137111	1	20137036	20137186	20137111	151	NA	1.76946	Chr1_20137111	1.72837	-0.0338971	AT1G53910	AT1G53920
Chr1_20164125	1	20164049	20164200	20164125	152	NA	1.03119	Chr1_20164124	1.26598	0.295944	AT1G54020
Chr1_20177092	1	20177004	20177180	20177092	177	Chr1_20177093	1.43641	Chr1_20177079	1.40119	-0.035815	NA
Chr1_20178144	1	20178069	20178219	20178144	151	NA	1.24892	Chr1_20178144	1.56403	0.324587	AT1G54060
Chr1_20187054	1	20186961	20187147	20187054	187	Chr1_20187072	3.28867	Chr1_20187064	3.30906	0.0089172	AT1G54080	AT1G54090
Chr1_20199244	1	20199156	20199331	20199244	176	Chr1_20199256	1.86282	Chr1_20199231	2.04951	0.137791	AT1G54100	AT1G54110	AT1G54115
Chr1_20204232	1	20204105	20204359	20204232	255	Chr1_20204205	1.5131	Chr1_20204180	1.82534	0.270658	AT1G54115	AT1G54120
Chr1_20209369	1	20209294	20209444	20209369	151	NA	2.07255	Chr1_20209369	2.38829	0.204571	AT1G54130
Chr1_20215293	1	20215217	20215369	20215293	153	NA	1.94949	Chr1_20215292	2.14058	0.134905	AT1G54140	AT1G54150
Chr1_20230370	1	20230286	20230455	20230370	170	Chr1_20230380	1.47119	Chr1_20230361	1.65713	0.171703	AT1G54180
Chr1_20239752	1	20239662	20239843	20239752	182	Chr1_20239737	1.94521	Chr1_20239768	2.04951	0.0753531	AT1G54210
Chr1_20259754	1	20259651	20259857	20259754	207	Chr1_20259726	1.99825	Chr1_20259782	1.87449	-0.092239	AT1G54260	AT1G54270
Chr1_20283300	1	20283172	20283428	20283300	257	Chr1_20283353	1.06415	NA	1.03992	-0.033229	AT1G54330	AT1G54340
Chr1_20290479	1	20290399	20290560	20290479	162	Chr1_20290479	1.69184	Chr1_20290485	1.65325	-0.0332882	AT1G54350	AT1G54355	AT1G54360
Chr1_20304030	1	20303955	20304105	20304030	151	Chr1_20304030	1.57249	NA	1.57196	-0.000486335	AT1G54385	AT1G54390
Chr1_20304227	1	20304128	20304326	20304227	199	NA	1.29837	Chr1_20304203	1.31517	0.0185477	AT1G54385	AT1G54390
Chr1_20311664	1	20311584	20311744	20311664	161	NA	1.09489	Chr1_20311669	1.28848	0.234884	AT1G54410	AT1G54420
Chr1_20357723	1	20357583	20357863	20357723	281	Chr1_20357788	1.07222	Chr1_20357658	1.14863	0.0993132	AT1G54490	AT1G54500	AT1G54510
Chr1_20415484	1	20415370	20415598	20415484	229	Chr1_20415523	2.8387	Chr1_20415464	2.98842	0.0741525	AT1G54670	AT1G54680	AT1G54690	AT1G54700
Chr1_20421009	1	20420934	20421084	20421009	151	Chr1_20421009	1.91929	NA	1.72909	-0.15056	AT1G54710	AT1G54720
Chr1_20425002	1	20424916	20425089	20425002	174	Chr1_20424991	1.1421	Chr1_20424999	1.1389	-0.0040479	AT1G54730
Chr1_20445917	1	20445793	20446041	20445917	249	Chr1_20445966	1.02555	NA	0.941999	-0.1226	AT1G54790	AT1G54820
Chr1_20451074	1	20450981	20451167	20451074	187	Chr1_20451092	1.9865	Chr1_20451070	1.92072	-0.0485816	AT1G54820	AT1G54830
Chr1_20523180	1	20523080	20523280	20523180	201	Chr1_20523155	1.41751	NA	1.03935	-0.447677	AT1G55020
Chr1_20551340	1	20551265	20551415	20551340	151	Chr1_20551340	1.23032	NA	1.14106	-0.108659	AT1G55070
Chr1_20577457	1	20577382	20577532	20577457	151	Chr1_20577457	1.06333	NA	1.08049	0.0230963	AT1G55150	AT1G55152	AT1G55160	AT1G55170
Chr1_20577696	1	20577621	20577771	20577696	151	NA	0.951702	Chr1_20577696	1.28995	0.438733	AT1G55150	AT1G55152	AT1G55160	AT1G55170
Chr1_20580154	1	20580030	20580277	20580154	248	Chr1_20580195	1.3941	Chr1_20580186	1.36525	-0.0301689	AT1G55152	AT1G55160	AT1G55170	AT1G55175
Chr1_20588205	1	20588100	20588310	20588205	211	Chr1_20588203	2.63887	Chr1_20588235	2.35528	-0.164022	AT1G55180	AT1G55190	AT1G55200
Chr1_20594423	1	20594348	20594498	20594423	151	NA	2.09769	Chr1_20594423	2.0123	-0.0599561	AT1G55200	AT1G55205
Chr1_20617261	1	20617175	20617346	20617261	172	NA	3.05047	Chr1_20617271	3.13787	0.040754	AT1G55260	AT1G55265	AT1G55270
Chr1_20649878	1	20649803	20649953	20649878	151	Chr1_20649878	1.01641	NA	0.931352	-0.126084	AT1G55330	AT1G55340
Chr1_20651529	1	20651435	20651624	20651529	190	NA	3.79457	Chr1_20651510	4.0906	0.108376	AT1G55330	AT1G55340
Chr1_20665139	1	20665048	20665230	20665139	183	Chr1_20665155	1.74202	Chr1_20665132	1.89012	0.117717	AT1G55350
Chr1_20719349	1	20719212	20719486	20719349	275	Chr1_20719411	2.73655	Chr1_20719287	2.61372	-0.0662536	AT1G55490	AT1G55500
Chr1_20728151	1	20728041	20728262	20728151	222	Chr1_20728137	1.23428	Chr1_20728163	1.28251	0.0553004	AT1G55520	AT1G55525
Chr1_20731302	1	20731160	20731444	20731302	285	Chr1_20731308	1.72888	Chr1_20731369	1.68421	-0.0377657	AT1G55525	AT1G55530	AT1G55535
Chr1_20761634	1	20761552	20761715	20761634	164	Chr1_20761638	2.71456	Chr1_20761627	2.55984	-0.0846647	AT1G55580
Chr1_20771995	1	20771901	20772089	20771995	189	Chr1_20771976	2.66222	Chr1_20771990	2.35435	-0.177301	AT1G55590	AT1G55591
Chr1_20784829	1	20784741	20784918	20784829	178	Chr1_20784831	1.2524	Chr1_20784816	1.02259	-0.292468	AT1G55610	AT1G55615
Chr1_20803612	1	20803527	20803697	20803612	171	NA	2.43834	Chr1_20803602	2.345	-0.0563114	AT1G55670	AT1G55675	AT1G55680
Chr1_20808035	1	20807917	20808154	20808035	238	Chr1_20807992	1.82972	Chr1_20807992	1.82374	-0.00472282	AT1G55680	AT1G55690
Chr1_20813007	1	20812905	20813110	20813007	206	Chr1_20813035	1.54558	Chr1_20813028	1.68593	0.125396	AT1G55690
Chr1_20815281	1	20815205	20815358	20815281	154	Chr1_20815280	1.91834	Chr1_20815283	2.02541	0.0783555	AT1G55690
Chr1_20818208	1	20818106	20818310	20818208	205	Chr1_20818181	1.2038	Chr1_20818194	1.61847	0.427035	NA
Chr1_20819121	1	20819045	20819197	20819121	153	Chr1_20819122	1.41624	Chr1_20819121	1.49061	0.0738371	AT1G55700
Chr1_20851959	1	20851884	20852034	20851959	151	Chr1_20851959	1.51786	NA	1.18606	-0.355862	AT1G55760	AT1G55770	AT1G55790
Chr1_20860438	1	20860297	20860579	20860438	283	Chr1_20860504	2.06781	Chr1_20860487	2.18085	0.0767869	AT1G55800	AT1G55805	AT1G55810
Chr1_20870514	1	20870424	20870603	20870514	180	Chr1_20870499	1.65617	Chr1_20870528	1.2996	-0.349783	AT1G55830
Chr1_20876598	1	20876486	20876710	20876598	225	Chr1_20876635	1.15508	Chr1_20876586	1.01777	-0.182581	AT1G55840	AT1G55850
Chr1_20930519	1	20930409	20930629	20930519	221	Chr1_20930484	1.65038	NA	1.41295	-0.224088	AT1G55960
Chr1_20930735	1	20930660	20930810	20930735	151	NA	1.61458	Chr1_20930735	1.61348	-0.000983231	AT1G55960
Chr1_20950551	1	20950420	20950682	20950551	263	Chr1_20950495	1.0296	Chr1_20950589	1.13394	0.13926	AT1G56010	AT1G56020
Chr1_20952001	1	20951881	20952121	20952001	241	Chr1_20951981	2.07113	Chr1_20952046	2.2224	0.1017	AT1G56010	AT1G56020
Chr1_20962548	1	20962473	20962623	20962548	151	Chr1_20962548	1.39956	NA	1.44369	0.0447877	AT1G56040	AT1G56045	AT1G56050
Chr1_20967821	1	20967729	20967912	20967821	184	Chr1_20967804	1.10975	Chr1_20967825	1.1272	0.0225088	AT1G56060	AT1G56070
Chr1_20971777	1	20971665	20971889	20971777	225	Chr1_20971740	1.59817	Chr1_20971800	1.66398	0.0582172	AT1G56070
Chr1_21007805	1	21007730	21007880	21007805	151	Chr1_21007805	1.25641	NA	1.19836	-0.068246	AT1G56140	AT1G56145
Chr1_21008029	1	21007914	21008144	21008029	231	NA	1.58274	Chr1_21007989	1.80572	0.19015	AT1G56140	AT1G56145
Chr1_21015450	1	21015375	21015525	21015450	151	NA	0.856844	Chr1_21015450	0.84776	-0.0153767	AT1G56145	AT1G56150
Chr1_21016733	1	21016607	21016859	21016733	253	NA	1.04305	Chr1_21016784	1.15142	0.142606	AT1G56145	AT1G56150
Chr1_21024576	1	21024482	21024671	21024576	190	Chr1_21024596	1.99202	Chr1_21024557	2.21839	0.155281	AT1G56165	AT1G56170
Chr1_21030678	1	21030568	21030789	21030678	222	Chr1_21030661	1.308	Chr1_21030714	1.31517	0.00788675	AT1G56180	AT1G56190	AT1G56200
Chr1_21039149	1	21039042	21039256	21039149	215	Chr1_21039117	1.30929	Chr1_21039120	1.30171	-0.00837661	NA
Chr1_21043159	1	21043075	21043242	21043159	168	NA	3.75827	Chr1_21043167	4.41713	0.233041	AT1G56220
Chr1_21049197	1	21049107	21049288	21049197	182	Chr1_21049213	2.03888	Chr1_21049204	1.96749	-0.0514206	AT1G56230
Chr1_21051992	1	21051859	21052125	21051992	267	Chr1_21051991	3.97432	Chr1_21051934	4.05099	0.0275665	AT1G56230	AT1G56233
Chr1_21075024	1	21074942	21075106	21075024	165	Chr1_21075031	2.99945	Chr1_21075029	3.11279	0.0535103	AT1G56280	AT1G56290
Chr1_21078895	1	21078819	21078970	21078895	152	Chr1_21078894	1.27707	NA	1.14795	-0.153778	AT1G56290	AT1G56300
Chr1_21079175	1	21079053	21079297	21079175	245	NA	1.17493	Chr1_21079128	1.27517	0.118115	AT1G56290	AT1G56300
Chr1_21082395	1	21082314	21082476	21082395	163	Chr1_21082389	1.39316	Chr1_21082401	1.44966	0.0573536	AT1G56300	AT1G56310
Chr1_21088714	1	21088612	21088817	21088714	206	Chr1_21088742	2.77663	Chr1_21088687	3.06494	0.142524	AT1G56320	AT1G56330
Chr1_21092861	1	21092783	21092940	21092861	158	Chr1_21092858	2.71133	Chr1_21092862	2.3357	-0.215146	AT1G56340	AT1G56345	AT1G56350
Chr1_21094608	1	21094522	21094695	21094608	174	Chr1_21094610	4.71261	Chr1_21094602	5.38611	0.192717	AT1G56340	AT1G56345	AT1G56350
Chr1_21141708	1	21141612	21141803	21141708	192	Chr1_21141727	2.25246	Chr1_21141728	2.50974	0.156036	AT1G56440	AT1G56450
Chr1_21198912	1	21198828	21198996	21198912	169	Chr1_21198903	0.719875	Chr1_21198921	0.810183	0.170501	AT1G56580
Chr1_21207163	1	21207087	21207239	21207163	153	NA	4.06711	Chr1_21207162	4.51697	0.151351	AT1G56590	AT1G56600
Chr1_21228272	1	21228164	21228379	21228272	216	Chr1_21228297	1.27936	Chr1_21228239	1.22844	-0.0585949	AT1G56630
Chr1_21242288	1	21242178	21242398	21242288	221	Chr1_21242323	1.21552	NA	1.29454	0.0908659	AT1G56670
Chr1_21256087	1	21255997	21256178	21256087	182	Chr1_21256103	1.72788	Chr1_21256094	1.80339	0.0617084	AT1G56690	AT1G56700
Chr1_21267408	1	21267298	21267518	21267408	221	Chr1_21267443	1.1349	Chr1_21267373	1.02191	-0.151297	AT1G56720	AT1G56730	AT1G56740	AT1G56750	AT1G56760
Chr1_21355936	1	21355835	21356037	21355936	203	Chr1_21355911	1.1811	Chr1_21355910	0.955024	-0.306522	AT1G57660
Chr1_21364741	1	21364655	21364828	21364741	174	Chr1_21364752	2.57961	Chr1_21364730	2.74679	0.0905936	AT1G57680
Chr1_21457752	1	21457595	21457909	21457752	315	Chr1_21457831	1.14782	Chr1_21457670	1.1298	-0.022829	AT1G58025
Chr1_21507549	1	21507465	21507633	21507549	169	Chr1_21507545	1.92812	Chr1_21507540	1.91116	-0.0127463	AT1G58080	AT1G58090
Chr1_21514233	1	21514131	21514336	21514233	206	Chr1_21514206	2.02398	Chr1_21514261	1.65465	-0.290669	AT1G58100
Chr1_21518948	1	21518868	21519027	21518948	160	Chr1_21518943	1.25378	NA	1.24079	-0.0150253	AT1G58110	AT1G58120	AT1G58122
Chr1_21519119	1	21519044	21519194	21519119	151	NA	1.13736	Chr1_21519119	1.19266	0.0684939	AT1G58110	AT1G58120	AT1G58122
Chr1_21539842	1	21539762	21539922	21539842	161	Chr1_21539841	1.73536	Chr1_21539837	1.88751	0.121249	AT1G58180	AT1G58190
Chr1_21553342	1	21553246	21553437	21553342	192	Chr1_21553343	2.60034	Chr1_21553326	2.74585	0.0785525	AT1G58200	AT1G58210
Chr1_21579786	1	21579696	21579877	21579786	182	Chr1_21579802	1.48748	Chr1_21579802	1.64493	0.145156	AT1G58230	AT1G58235
Chr1_21601731	1	21601628	21601834	21601731	207	Chr1_21601759	4.41713	Chr1_21601703	4.37754	-0.0129889	AT1G58250
Chr1_21623941	1	21623856	21624026	21623941	171	Chr1_21623951	1.09043	Chr1_21623933	1.16945	0.100933	AT1G58280	AT1G58290
Chr1_21626282	1	21626190	21626373	21626282	184	Chr1_21626265	2.93983	Chr1_21626292	2.70519	-0.120003	AT1G58290
Chr1_21656085	1	21655937	21656232	21656085	296	Chr1_21656110	1.17693	Chr1_21656012	1.30749	0.151771	AT1G58340
Chr1_21679124	1	21679028	21679221	21679124	194	Chr1_21679146	1.35004	NA	1.18205	-0.191711	AT1G58360
Chr1_21720396	1	21720290	21720501	21720396	212	NA	1.0541	Chr1_21720365	1.03029	-0.0329613	AT1G58460
Chr1_21726990	1	21726905	21727075	21726990	171	NA	3.43	Chr1_21726980	3.20855	-0.0962871	AT1G58470	AT1G58520
Chr1_21911400	1	21911252	21911549	21911400	298	Chr1_21911474	2.16185	Chr1_21911328	2.20665	0.0295914	AT1G59640
Chr1_21914411	1	21914314	21914508	21914411	195	Chr1_21914395	1.36856	Chr1_21914392	1.33791	-0.0326776	NA
Chr1_21930178	1	21930066	21930291	21930178	226	Chr1_21930216	1.79247	Chr1_21930216	2.01948	0.172035	AT1G59660	AT1G59670	AT1G59680
Chr1_21938044	1	21937958	21938130	21938044	173	NA	2.45583	Chr1_21938033	2.44371	-0.00713761	AT1G59690	AT1G59700	AT1G59710
Chr1_21975904	1	21975825	21975983	21975904	159	Chr1_21975908	1.26821	NA	1.16593	-0.121312	NA
Chr1_22011186	1	22011054	22011319	22011186	266	Chr1_22011244	2.02883	NA	1.76751	-0.19893	AT1G59820
Chr1_22034350	1	22034275	22034425	22034350	151	NA	1.55235	Chr1_22034350	1.51057	-0.0393608	AT1G59865	AT1G59870
Chr1_22040339	1	22040255	22040424	22040339	170	Chr1_22040345	1.13333	NA	1.10346	-0.0385337	AT1G59870	AT1G59880	AT1G59885
Chr1_22040574	1	22040499	22040649	22040574	151	NA	1.26534	Chr1_22040574	1.51364	0.258497	AT1G59870	AT1G59880	AT1G59885
Chr1_22051096	1	22051004	22051189	22051096	186	Chr1_22051079	1.90942	Chr1_22051114	1.6321	-0.226405	AT1G59890	AT1G59900
Chr1_22085939	1	22085855	22086022	22085939	168	NA	0.942724	Chr1_22085930	1.16705	0.307959	NA
Chr1_22093174	1	22093093	22093255	22093174	163	Chr1_22093180	2.17363	Chr1_22093168	2.20527	0.0208489	AT1G59990	AT1G60000
Chr1_22096689	1	22096563	22096814	22096689	252	Chr1_22096739	1.05949	NA	1.14106	0.107005	AT1G60000	AT1G60010
Chr1_22098049	1	22097974	22098124	22098049	151	NA	1.87112	Chr1_22098049	2.04348	0.127126	AT1G60010
Chr1_22098227	1	22098142	22098312	22098227	171	Chr1_22098237	1.47534	NA	1.43786	-0.0371243	AT1G60010
Chr1_22099506	1	22099406	22099605	22099506	200	Chr1_22099481	2.24868	Chr1_22099530	1.68714	-0.414499	AT1G60010
Chr1_22110346	1	22110206	22110486	22110346	281	Chr1_22110411	1.28336	Chr1_22110281	1.4173	0.143219	NA
Chr1_22128444	1	22128342	22128546	22128444	205	NA	1.00962	Chr1_22128471	1.03587	0.0370306	NA
Chr1_22136335	1	22136259	22136410	22136335	152	NA	1.61847	Chr1_22136334	1.86337	0.203284	AT1G60060
Chr1_22185827	1	22185727	22185927	22185827	201	NA	2.69191	Chr1_22185802	2.94657	0.130406	NA
Chr1_22191621	1	22191533	22191709	22191621	177	Chr1_22191634	2.99465	Chr1_22191608	2.67856	-0.16093	AT1G60160	AT1G60170
Chr1_22198205	1	22198094	22198316	22198205	223	Chr1_22198169	1.51786	Chr1_22198214	1.87874	0.307727	AT1G60190
Chr1_22200396	1	22200298	22200494	22200396	197	NA	2.06078	Chr1_22200373	2.3155	0.168133	AT1G60190	AT1G60200
Chr1_22205538	1	22205454	22205623	22205538	170	Chr1_22205529	1.28979	NA	1.25084	-0.0442389	AT1G60200	AT1G60220
Chr1_22206254	1	22206179	22206329	22206254	151	NA	1.04008	Chr1_22206254	1.09846	0.0787878	AT1G60200	AT1G60220
Chr1_22248348	1	22248188	22248508	22248348	321	Chr1_22248344	1.66462	Chr1_22248343	1.60726	-0.0505895	AT1G60380	AT1G60390
Chr1_22250362	1	22250286	22250437	22250362	152	Chr1_22250361	1.11197	NA	0.957222	-0.216192	AT1G60380	AT1G60390
Chr1_22261761	1	22261663	22261858	22261761	196	Chr1_22261783	2.43405	Chr1_22261765	2.01884	-0.269832	AT1G60420
Chr1_22305276	1	22305180	22305372	22305276	193	Chr1_22305297	1.46316	Chr1_22305255	1.04351	-0.487643	AT1G60545	AT1G60550
Chr1_22343124	1	22343044	22343203	22343124	160	Chr1_22343128	2.41031	Chr1_22343119	2.20959	-0.12544	AT1G60650	AT1G60660	AT1G60670
Chr1_22382658	1	22382514	22382801	22382658	288	Chr1_22382715	1.5064	Chr1_22382720	1.54804	0.0393378	AT1G60790	AT1G60800
Chr1_22387813	1	22387733	22387892	22387813	160	Chr1_22387808	3.222	NA	3.06178	-0.0735859	AT1G60800	AT1G60810
Chr1_22388071	1	22387996	22388146	22388071	151	NA	3.29926	Chr1_22388071	3.29418	-0.00222309	AT1G60800	AT1G60810
Chr1_22410433	1	22410327	22410540	22410433	214	Chr1_22410465	1.16593	NA	0.981263	-0.248769	AT1G60860	AT1G60870	AT1G60880
Chr1_22428017	1	22427931	22428104	22428017	174	Chr1_22428029	1.60445	Chr1_22428026	1.35675	-0.241924	AT1G60900	AT1G60910	AT1G60913
Chr1_22442255	1	22442171	22442340	22442255	170	Chr1_22442265	1.60377	Chr1_22442246	1.62276	0.0169824	AT1G60940	AT1G60950
Chr1_22444376	1	22444270	22444481	22444376	212	Chr1_22444345	1.83586	Chr1_22444406	2.16066	0.235016	AT1G60940	AT1G60950	AT1G60960
Chr1_22449667	1	22449528	22449806	22449667	279	Chr1_22449724	1.93726	Chr1_22449723	1.98366	0.0341472	AT1G60960	AT1G60970	AT1G60980
Chr1_22461247	1	22461139	22461354	22461247	216	Chr1_22461279	1.39513	Chr1_22461218	1.67082	0.260157	AT1G60987	AT1G60989	AT1G60990
Chr1_22512442	1	22512356	22512528	22512442	173	Chr1_22512452	2.3901	Chr1_22512450	1.95707	-0.288376	AT1G61100
[truncated: 7,159 more rows]

## Sheet: DHS 2d-4d increase
region_name	chr	region start	region end	region center	region length	DNaseI-seq 2d peak	score 2d	DNaseI-seq 4d peak	score 4d	log2ratio	gene 1	gene 2	gene 3	gene 4
[truncated: 25 more rows]

[truncated: 3 more sheets: DHS 4d-8d_decrease, DHS 4d-8d Invariant, DHS 4d-8d increase]
