# Supplementary material for: Dynamics of chromatin accessibility and gene regulation by MADS-domain transcription factors in flower development
Source: Genome Biol. 2014 Mar 3;15(3):R41. doi: 10.1186/gb-2014-15-3-r41 (PMC4054849; doi:10.1186/gb-2014-15-3-r41)
Supplement: Additional file 11: Table S7 — Number of genes in vicinity of different classes of BSs classified according to accessibility change. Numbers in yellow indicate cells in which significant deviations from independence are located. [file gb-2014-15-3-r41-S11.xlsx]

## Sheet: Table S7
Table S7. Counts of genes in vicinity of different classes of BSs classified according to accessibility change. Cells in yellow: most significant deviations from independence (showing overrepresentaton).
a)		Change of AP1 binding, days 2 and 4
		Decreased	No change	Increased	Total
Change of accessibility, days 2-4	Decreased	0	1	0	1	Chi-square test for independence of accesibility and binding change: p-value = 0.074
	No change	61	359	61	481
	Increased	2	11	7	20
	Total (100%)	63	371	68	502
b)		Change of AP1 binding, days 4 and 8
		Decreased	No change	Increased
Change of accessibility, days 4-8	Decreased	44	32	17	93	Chi-square test for independence of accesibility and binding change: p-value < 0.001
	No change	134	336	97	567
	Increased	4	21	1	26
	Total (100%)	182	389	115	686
c)		Change of SEP3 binding, days 2 and 4
		Decreased	No change	Increased
Change of accessibility, days 2-4	Decreased	4	19	3	26	Chi-square test for independence of accesibility and binding change: p-value = 0.097
	No change	319	3476	480	4275
	Increased	3	27	9	39
	Total (100%)	326	3522	492	4340
d)		Change of SEP3 binding, days 4 and 8
		Decreased	No change	Increased
Change of accessibility, days 4-8	Decreased	58	283	19	360	Chi-square test for independence of accesibility and binding change: p-value < 0.001
	No change	318	4113	291	4722
	Increased	9	258	23	290
	Total (100%)	385	4654	333	5372
e)		Change of AP1 binding, days 2 and 4
		Decreased	No change	Increased
Change of accessibility, days 4-8	Decreased	15	63	4	82	Chi-square test for independence of accesibility and binding change: p-value = 0.036
	No change	47	302	61	410
	Increased	0	11	3	14
	Total (100%)	62	376	68	506
f)		Change of SEP3 binding, days 2 and 4
		Decreased	No change	Increased
Change of accessibility, days 4-8	Decreased	53	279	13	345	Chi-square test for independence of accesibility and binding change: p-value < 0.001
	No change	279	3183	448	3910
	Increased	9	128	32	169
	Total (100%)	341	3590	493	4424
