# Supplementary material for: Dynamics of chromatin accessibility and gene regulation by MADS-domain transcription factors in flower development
Source: Genome Biol. 2014 Mar 3;15(3):R41. doi: 10.1186/gb-2014-15-3-r41 (PMC4054849; doi:10.1186/gb-2014-15-3-r41)
Supplement: Additional file 13: Table S8 — Overview of sequencing data. Total number of reads obtained with Illumina sequencing, aligned reads, and uniquely aligned reads for each sample. [file gb-2014-15-3-r41-S13.xlsx]

## Sheet: Sheet1
Biol_Replicates	Sample	Reads processed	Reads that failed to align	Reads aligned in Arabidopsis thaliana genome (TAIR10)	%	Uniquely aligned reads	%
#1 (control)	DNAse_I_WT_LER	16788932	2313585	14475347	86.2196	11217292	66.8136
#1,#2	DNAse_I_no_treat	166584124	9252075	157332049	94.446	103930121	62.389
#1,#2	DNAse_I_2days	101316250	5039033	96277217	95.0264	60037203	59.2572
#1,#2	DNAse_I_4days	133423315	5890206	127533109	95.5853	75394300	56.5076
#1,#2	DNAse_I_8days	88277466	5700352	82577114	93.5427	60142825	68.1293
		506390087				310721741
#1	SEP3_2days	25632832	8999357	16633475	64.8913	10113887	39.4568
#2	SEP3_2days	24019758	6729957	17289801	71.9816	10409479	43.3372
#1	SEP3_4days	35087727	6223577	28864150	82.2628	18908622	53.8896
#2	SEP3_4days	33013725	5069598	27944127	84.644	17544550	53.1432
#1	SEP3_8days	36944386	3630700	33313686	90.1725	19468500	52.6968
#2	SEP3_8days	39436907	6056514	33380393	84.6425	22478359	56.9983
#1	AP1_2days	23971140	6710337	17260803	72.0066	10281991	42.8932
#2	AP1_2days	42209099	7393601	34815498	82.4834	17285948	40.9531
#1	AP1_4days	33454823	2579604	30875219	92.2893	17276967	51.6427
#2	AP1_4days	35133638	2364717	32768921	93.2694	18577481	52.8766
#1	AP1_8days	33810707	6259140	27551567	81.4877	17260590	51.0507
#2	AP1_8days	30893624	3554724	27338900	88.4937	16922481	54.7766
#1 (control)	mock_2days	42973629	9352113	33621516	78.2376	19032733	44.2893
#1 (control)	mock_4days	38938956	10952020	27986936	71.8739	14878359	38.2094
#1 (control)	mock_8days	40983494	3777387	37206107	90.7832	22014483	53.7155
		516504445				252454430
